# Supplementary material for: Finding the best hardware configuration for 2D SLAM in indoor environments via simulation based on Google Cartographer
Source: Sci Rep. 2022 Nov 5;12:18815. doi: 10.1038/s41598-022-22938-y (PMC9637188; doi:10.1038/s41598-022-22938-y)
Supplement: Supplementary file 1 — Supplementary Information. [file 41598_2022_22938_MOESM1_ESM.zip]

Archive with 23 entries (21 files):
- SLAM_readings/tunel/
- SLAM_readings/tunel/slam_l2d_tunel_31_3_2022_1_25_25.csv
- SLAM_readings/tunel/slam_l2di_tunel_30_3_2022_12_2_4.csv
- SLAM_readings/tunel/slam_l2dio_tunel_30_3_2022_12_17_14.csv
- SLAM_readings/tunel/slam_l2do_tunel_30_3_2022_12_10_45.csv
- SLAM_readings/tunel/slam_l3d_tunel_28_3_2022_10_41_51.csv
- SLAM_readings/tunel/slam_l3di_tunel_28_3_2022_10_49_48.csv
- SLAM_readings/tunel/slam_l3dio_tunel_28_3_2022_11_5_12.csv
- SLAM_readings/tunel/slam_l3do_tunel_28_3_2022_10_57_41.csv
- SLAM_readings/tunel/tunel_ate_max.png
- SLAM_readings/tunel/tunel_ate_mean.png
- SLAM_readings/tunel/tunel_rpe_max.png
- SLAM_readings/tunel/tunel_rpe_mean.png
- SLAM_readings/tunel_no_loop_closure/
- SLAM_readings/tunel_no_loop_closure/slam_l2d_tunel_6_4_2022_11_5_36_noloop.csv
- SLAM_readings/tunel_no_loop_closure/slam_l2di_tunel_6_4_2022_11_51_48_noloop.csv
- SLAM_readings/tunel_no_loop_closure/slam_l2dio_tunel_5_4_2022_23_18_27_noloop.csv
- SLAM_readings/tunel_no_loop_closure/slam_l2do_tunel_5_4_2022_23_11_57_noloop.csv
- SLAM_readings/tunel_no_loop_closure/slam_l3d_tunel_5_4_2022_23_26_50_noloop.csv
- SLAM_readings/tunel_no_loop_closure/slam_l3di_tunel_6_4_2022_11_19_18_noloop.csv
- SLAM_readings/tunel_no_loop_closure/slam_l3dio_tunel_6_4_2022_11_44_57_noloop.csv
- SLAM_readings/tunel_no_loop_closure/slam_l3do_tunel_5_4_2022_23_41_48_noloop.csv
- SLAM_readings/tunel_no_loop_closure/tunel_rpe_mean_comparison.png
