# Supplementary material for: Finding the best hardware configuration for 2D SLAM in indoor environments via simulation based on Google Cartographer
Source: Sci Rep. 2022 Nov 5;12:18815. doi: 10.1038/s41598-022-22938-y (PMC9637188; doi:10.1038/s41598-022-22938-y)
Supplement: Supplementary file 1 — Supplementary Information. [file 41598_2022_22938_MOESM1_ESM.zip › SLAM_readings/tunel/slam_l2d_tunel_31_3_2022_1_25_25.csv]

xr	yr	wr	xu	yu	wu
0.000	0.000	0.000	0.000	0.000	0.000
0.000	0.000	0.000	0.000	0.000	0.000
-0.004	0.000	359.958	0.000	0.000	0.000
-0.005	-0.001	359.947	0.000	0.000	0.000
-0.007	-0.001	359.935	0.000	0.000	0.000
-0.003	0.000	359.944	0.000	0.000	0.000
-0.003	0.000	359.938	0.000	0.000	0.000
-0.003	0.000	359.933	0.000	0.000	0.000
-0.002	0.000	359.927	0.000	0.000	0.000
0.001	0.004	0.027	0.000	0.000	0.000
0.001	0.005	0.042	0.000	0.000	0.000
0.002	0.006	0.057	0.000	0.000	0.000
0.004	0.003	0.039	0.000	0.000	0.000
0.005	0.003	0.046	0.000	0.000	0.000
0.007	-0.003	359.943	0.000	0.000	0.000
0.008	-0.005	359.921	0.000	0.000	0.000
0.001	-0.002	359.947	0.000	0.000	0.000
0.000	-0.003	359.939	0.000	0.000	0.000
-0.002	-0.003	359.932	0.000	0.000	0.000
-0.005	0.002	359.966	0.000	0.000	0.000
-0.007	0.003	359.969	0.000	0.000	0.000
-0.006	0.002	359.979	0.000	0.000	0.000
-0.007	0.002	359.984	0.000	0.000	0.000
-0.008	0.003	359.989	0.000	0.000	0.000
-0.004	0.000	359.988	0.000	0.000	0.000
-0.003	0.000	359.991	0.000	0.000	0.000
0.001	-0.001	359.962	0.000	0.000	0.000
0.003	-0.001	359.955	0.000	0.000	0.000
0.004	-0.002	359.947	0.000	0.000	0.000
0.002	-0.001	359.965	0.000	0.000	0.000
0.003	-0.001	359.964	0.000	0.000	0.000
0.003	-0.001	359.963	0.000	0.000	0.000
0.007	-0.004	359.948	0.000	0.000	0.000
0.008	-0.004	359.944	0.000	0.000	0.000
0.009	-0.004	359.935	0.000	0.000	0.000
0.010	-0.004	359.930	0.000	0.000	0.000
0.011	-0.005	359.925	0.000	0.000	0.000
0.003	0.000	359.974	0.000	0.000	0.000
0.002	0.001	359.981	0.000	0.000	0.000
0.001	0.002	359.987	0.000	0.000	0.000
-0.003	0.002	0.015	0.000	0.000	0.000
-0.005	0.002	0.027	0.000	0.000	0.000
-0.007	0.003	0.038	0.000	0.000	0.000
-0.006	0.001	0.019	0.000	0.000	0.000
-0.007	0.002	0.024	0.000	0.000	0.000
-0.006	0.001	359.981	0.000	0.000	0.000
-0.006	0.001	359.973	0.000	0.000	0.000
-0.006	0.000	359.966	0.000	0.000	0.000
-0.004	0.000	359.951	0.000	0.000	0.000
-0.003	0.000	359.941	0.000	0.000	0.000
-0.003	0.000	359.930	0.000	0.000	0.000
-0.002	0.000	359.922	0.000	0.000	0.000
0.000	0.001	359.991	0.000	0.000	0.000
0.000	0.002	-0.002	0.000	0.000	0.000
0.001	0.002	0.004	0.000	0.000	0.000
0.001	-0.005	359.941	0.000	0.000	0.000
0.002	-0.006	359.932	0.000	0.000	0.000
-0.002	-0.006	359.931	0.000	0.000	0.000
-0.003	-0.007	359.925	0.000	0.000	0.000
-0.002	-0.003	359.968	0.000	0.000	0.000
-0.002	-0.003	359.975	0.000	0.000	0.000
-0.002	-0.002	359.982	0.000	0.000	0.000
0.000	0.000	359.970	0.000	0.000	0.000
0.000	0.001	359.973	0.000	0.000	0.000
0.000	0.002	359.975	0.000	0.000	0.000
-0.002	0.002	0.004	0.000	0.000	0.000
-0.003	0.002	0.013	0.000	0.000	0.000
-0.002	0.000	359.994	0.000	0.000	0.000
-0.003	0.000	-0.004	0.004	0.000	0.001
-0.003	0.001	-0.002	0.008	0.000	0.018
-0.002	-0.002	359.939	0.017	0.000	0.026
-0.002	-0.002	359.928	0.029	0.000	0.027
-0.002	-0.003	359.917	0.043	0.000	0.021
0.010	0.000	359.986	0.054	0.000	0.019
0.013	0.000	359.991	0.058	0.000	0.022
0.036	-0.001	0.015	0.061	0.000	0.002
0.043	-0.001	0.024	0.061	0.000	-0.004
0.052	-0.001	0.034	0.061	0.000	0.001
0.080	-0.002	0.026	0.061	0.000	0.004
0.094	-0.002	0.033	0.062	0.000	0.006
0.104	-0.002	0.037	0.062	0.000	0.007
0.082	-0.002	0.023	0.062	0.000	0.009
0.087	-0.002	0.024	0.062	0.000	0.010
0.092	-0.002	0.025	0.062	0.000	0.010
0.073	-0.001	359.939	0.062	0.000	0.014
0.073	0.000	359.923	0.062	0.000	0.017
0.052	0.003	359.986	0.063	0.000	0.006
0.047	0.004	359.990	0.063	0.000	-0.001
0.042	0.005	359.994	0.063	0.000	-0.002
0.043	0.003	0.029	0.063	0.000	-0.003
0.039	0.003	0.042	0.063	0.000	-0.003
0.051	-0.001	0.044	0.063	0.000	-0.003
0.052	-0.002	0.052	0.063	0.000	-0.003
0.053	-0.003	0.062	0.063	0.000	-0.003
0.054	-0.001	0.045	0.063	0.000	-0.003
0.055	-0.001	0.047	0.063	0.000	-0.003
0.056	-0.001	0.050	0.063	0.000	-0.003
0.055	-0.002	359.972	0.063	0.000	-0.003
0.056	-0.002	359.953	0.064	0.000	0.008
0.056	-0.003	359.935	0.070	0.000	0.005
0.056	0.000	359.939	0.078	0.000	0.000
0.057	0.000	359.926	0.090	0.000	-0.005
0.057	0.000	359.913	0.105	0.000	359.979
0.067	0.007	0.036	0.115	0.000	359.969
0.069	0.010	0.058	0.121	0.000	359.953
0.072	0.011	0.076	0.121	0.000	359.955
0.101	0.004	0.056	0.121	0.000	359.957
0.109	0.004	0.066	0.121	0.000	359.958
0.124	0.000	0.010	0.121	0.000	359.958
0.135	0.000	0.006	0.121	0.000	359.959
0.126	-0.004	359.939	0.121	0.000	359.959
0.131	-0.005	359.919	0.121	0.000	359.959
0.136	-0.007	359.895	0.121	0.000	359.959
0.112	0.001	359.963	0.121	0.000	359.959
0.110	0.002	359.961	0.121	0.000	359.959
0.098	0.003	359.983	0.121	0.000	359.959
0.094	0.004	359.988	0.121	0.000	359.959
0.089	0.005	359.993	0.121	0.000	359.959
0.088	0.003	0.028	0.121	0.000	359.959
0.084	0.003	0.043	0.121	0.000	359.959
0.080	0.003	0.054	0.121	0.000	359.959
0.099	0.004	0.090	0.121	0.000	359.959
0.100	0.004	0.109	0.121	0.000	359.959
0.101	0.004	0.128	0.121	0.000	359.959
0.109	0.011	0.119	0.121	0.000	359.959
0.112	0.013	0.133	0.121	0.000	359.959
0.105	0.006	359.981	0.123	0.000	359.950
0.105	0.006	359.951	0.128	0.000	359.946
0.106	0.005	359.922	0.134	0.000	359.939
0.109	0.001	359.877	0.145	0.000	359.935
0.110	-0.001	359.843	0.158	0.000	359.917
0.125	-0.009	0.068	0.175	0.000	359.924
0.130	-0.012	0.103	0.192	0.000	359.906
0.135	-0.016	0.138	0.203	0.001	359.877
0.175	0.001	0.092	0.209	0.001	359.872
0.207	0.009	0.036	0.209	0.000	359.885
0.225	0.012	0.026	0.209	0.000	359.890
0.245	0.016	0.015	0.210	0.000	359.893
0.265	0.020	0.004	0.210	0.000	359.895
0.263	0.013	359.610	0.210	0.000	359.895
0.277	0.014	359.527	0.210	0.000	359.896
0.292	0.016	359.437	0.210	0.000	359.896
0.249	-0.002	359.386	0.210	0.000	359.896
0.251	-0.005	359.312	0.210	0.000	359.896
0.215	-0.003	359.594	0.210	0.000	359.896
0.209	-0.004	359.608	0.210	0.000	359.896
0.201	-0.006	359.624	0.210	0.000	359.896
0.188	-0.007	359.726	0.210	0.000	359.896
0.181	-0.008	359.756	0.210	0.000	359.896
0.178	-0.009	359.951	0.210	0.000	359.896
0.171	-0.010	0.024	0.210	0.000	359.896
0.178	-0.004	359.942	0.210	0.000	359.894
0.175	-0.004	359.974	0.210	0.001	359.879
0.172	-0.003	0.007	0.215	0.000	359.884
0.178	0.005	0.065	0.223	0.001	359.802
0.177	0.008	0.105	0.234	0.001	359.773
0.176	0.010	0.141	0.249	0.001	359.649
0.208	0.012	0.004	0.268	0.001	359.627
0.215	0.015	-0.003	0.287	0.001	359.605
0.262	0.010	359.312	0.307	0.001	359.598
0.282	0.011	359.103	0.322	0.001	359.576
0.300	0.012	358.914	0.330	0.001	359.710
0.339	-0.004	359.312	0.332	0.001	359.671
0.366	-0.008	359.248	0.333	0.000	359.824
0.387	-0.011	359.197	0.334	-0.001	359.978
0.385	-0.011	359.588	0.334	-0.001	359.968
0.402	-0.014	359.628	0.334	-0.001	359.965
0.372	-0.009	359.828	0.334	-0.001	359.964
0.375	-0.010	359.898	0.334	-0.001	359.965
0.379	-0.010	359.986	0.334	-0.001	359.966
0.327	-0.006	0.090	0.334	-0.001	359.966
0.316	-0.005	0.174	0.334	-0.001	359.966
0.304	-0.005	0.266	0.335	-0.001	359.966
0.283	-0.002	0.081	0.335	-0.001	359.966
0.269	-0.001	0.104	0.335	-0.001	359.965
0.293	0.003	359.865	0.335	-0.001	359.966
0.290	0.006	359.810	0.335	-0.001	359.965
0.313	-0.007	0.168	0.338	-0.001	359.959
0.318	-0.010	0.237	0.344	-0.001	-0.004
0.323	-0.012	0.308	0.351	-0.002	0.163
0.341	-0.006	0.033	0.362	-0.002	0.216
0.349	-0.007	0.025	0.378	-0.002	0.274
0.359	-0.002	0.373	0.394	-0.002	0.323
0.367	-0.001	0.472	0.415	-0.002	0.305
0.376	0.000	0.584	0.440	-0.002	0.315
0.405	0.003	0.610	0.467	-0.002	0.307
0.419	0.004	0.700	0.495	-0.002	0.273
0.433	0.005	0.791	0.524	-0.001	0.253
0.481	0.000	0.539	0.552	-0.001	0.270
0.505	0.000	0.544	0.580	-0.001	0.219
0.528	0.000	0.549	0.608	-0.001	0.171
0.603	-0.004	0.143	0.637	-0.001	0.214
0.639	-0.005	0.045	0.668	0.000	0.179
0.690	-0.006	0.038	0.694	0.000	0.145
0.732	-0.007	359.963	0.724	0.000	0.183
0.757	-0.008	0.058	0.753	0.000	0.123
0.785	-0.009	0.038	0.780	0.000	0.116
0.794	-0.004	0.132	0.808	0.000	0.142
0.822	-0.003	0.141	0.838	0.001	0.092
0.848	-0.002	0.150	0.866	0.001	0.089
0.858	-0.001	0.166	0.895	0.000	0.118
0.882	0.000	0.177	0.924	0.001	0.023
0.905	0.001	0.188	0.953	0.001	0.047
0.941	0.000	0.102	0.980	0.001	0.021
0.967	0.000	0.092	1.009	0.001	359.962
1.006	-0.003	0.030	1.038	0.001	359.957
1.036	-0.003	0.005	1.067	0.001	359.972
1.068	-0.003	359.950	1.096	0.001	359.916
1.101	-0.003	359.912	1.124	0.001	359.945
1.130	-0.003	359.879	1.152	0.001	359.926
1.162	-0.004	359.842	1.181	0.002	359.874
1.195	-0.002	359.860	1.211	0.001	359.928
1.224	-0.002	359.838	1.237	0.002	359.857
1.245	-0.006	359.796	1.267	0.002	359.813
1.271	-0.007	359.770	1.297	0.002	359.840
1.299	-0.010	359.824	1.326	0.001	359.874
1.327	-0.011	359.822	1.353	0.001	359.842
1.352	-0.013	359.820	1.382	0.001	359.882
1.384	-0.006	359.929	1.411	0.001	359.842
1.407	-0.005	359.951	1.438	0.001	359.860
1.435	-0.002	359.906	1.469	0.001	359.898
1.466	0.000	359.913	1.498	0.002	359.794
1.489	0.001	359.917	1.525	0.002	359.747
1.527	-0.001	359.865	1.554	0.001	359.808
1.557	-0.002	359.791	1.583	0.001	359.800
1.584	-0.002	359.760	1.610	0.001	359.761
1.615	-0.002	359.725	1.640	0.001	359.806
1.645	-0.007	359.775	1.670	0.001	359.727
1.672	-0.008	359.767	1.697	0.001	359.761
1.702	-0.009	359.757	1.727	0.001	359.760
1.727	-0.006	359.758	1.756	0.001	359.675
1.754	-0.006	359.751	1.782	0.001	359.698
1.782	-0.007	359.744	1.812	0.001	359.738
1.812	-0.008	359.721	1.841	0.001	359.695
1.841	-0.008	359.711	1.871	0.001	359.692
1.869	-0.007	359.703	1.898	0.000	359.741
1.898	-0.008	359.693	1.927	0.001	359.678
1.928	-0.008	359.682	1.957	0.000	359.716
1.953	-0.013	359.613	1.983	0.000	359.723
1.982	-0.015	359.587	2.014	0.000	359.649
2.013	-0.011	359.734	2.042	0.000	359.664
2.043	-0.011	359.754	2.071	0.000	359.705
2.074	-0.011	359.774	2.100	0.000	359.645
2.103	-0.007	359.721	2.126	0.000	359.699
2.133	-0.006	359.723	2.156	0.000	359.653
2.164	-0.005	359.723	2.185	0.000	359.620
2.195	-0.005	359.725	2.215	-0.001	359.697
2.223	-0.004	359.727	2.242	-0.001	359.678
2.244	-0.008	359.712	2.271	-0.001	359.623
2.273	-0.008	359.710	2.300	-0.001	359.685
2.299	-0.008	359.708	2.328	-0.001	359.710
2.323	-0.010	359.729	2.358	-0.001	359.661
2.350	-0.011	359.732	2.387	-0.001	359.716
2.377	-0.012	359.734	2.417	-0.001	359.699
2.405	-0.011	359.770	2.442	-0.002	359.708
2.433	-0.012	359.781	2.472	-0.002	359.782
2.473	-0.011	359.813	2.502	-0.002	359.742
2.498	-0.011	359.826	2.529	-0.002	359.718
2.534	-0.012	359.832	2.558	-0.002	359.794
2.567	-0.013	359.844	2.588	-0.002	359.798
2.596	-0.013	359.855	2.614	-0.002	359.750
2.620	-0.013	359.848	2.644	-0.002	359.794
2.654	-0.014	359.856	2.673	-0.002	359.769
2.679	-0.014	359.862	2.702	-0.003	359.825
2.707	-0.015	359.874	2.731	-0.003	359.882
2.733	-0.015	359.882	2.760	-0.003	359.843
2.759	-0.016	359.889	2.787	-0.003	359.844
2.782	-0.012	359.970	2.816	-0.003	359.897
2.810	-0.011	-0.004	2.845	-0.003	359.852
2.838	-0.012	359.974	2.876	-0.003	359.840
2.867	-0.012	359.988	2.903	-0.003	359.921
2.891	-0.012	0.000	2.931	-0.003	359.882
2.926	-0.015	359.994	2.961	-0.003	359.906
2.959	-0.016	0.003	2.990	-0.003	359.983
2.982	-0.016	0.010	3.016	-0.003	359.991
3.013	-0.018	0.070	3.046	-0.003	0.017
3.044	-0.018	0.091	3.076	-0.003	0.055
3.070	-0.018	0.159	3.103	-0.003	0.015
3.100	-0.019	0.194	3.134	-0.003	0.067
3.130	-0.019	0.230	3.163	-0.003	0.093
3.160	-0.017	0.190	3.189	-0.003	0.036
3.190	-0.016	0.208	3.219	-0.003	0.080
3.218	-0.016	0.225	3.246	-0.003	0.095
3.241	-0.015	0.160	3.275	-0.003	0.085
3.270	-0.015	0.161	3.306	-0.003	0.137
3.298	-0.014	0.200	3.333	-0.003	0.139
3.327	-0.014	0.211	3.363	-0.003	0.095
3.356	-0.013	0.222	3.392	-0.003	0.186
3.382	-0.015	0.193	3.420	-0.003	0.197
3.411	-0.015	0.194	3.448	-0.003	0.175
3.441	-0.015	0.195	3.478	-0.003	0.288
3.472	-0.016	0.307	3.500	-0.004	0.463
3.502	-0.017	0.333	3.531	-0.006	1.061
3.532	-0.017	0.358	3.556	-0.009	1.912
3.555	-0.018	0.535	3.577	-0.011	2.568
3.584	-0.019	0.593	3.606	-0.010	2.530
3.612	-0.029	3.948	3.639	-0.008	2.577
3.641	-0.032	4.940	3.669	-0.007	2.553
3.680	-0.033	3.829	3.693	-0.006	2.533
3.717	-0.035	4.248	3.725	-0.005	2.598
3.743	-0.037	4.545	3.748	-0.003	2.522
3.759	-0.029	3.032	3.778	-0.002	2.515
3.787	-0.028	2.903	3.805	-0.002	2.684
3.815	-0.028	2.770	3.835	-0.002	3.154
3.841	-0.027	2.650	3.858	-0.004	3.786
3.853	-0.015	1.968	3.884	-0.007	4.839
3.878	-0.012	1.728	3.909	-0.011	6.370
3.895	-0.014	6.610	3.928	-0.013	7.510
3.915	-0.012	7.577	3.956	-0.011	7.772
3.940	-0.010	8.802	3.989	-0.006	7.763
3.961	-0.009	9.803	4.012	-0.003	7.803
3.995	-0.023	12.039	4.039	-0.001	8.113
4.021	-0.025	13.385	4.068	0.001	8.696
4.056	-0.027	10.681	4.090	0.001	9.440
4.084	-0.029	11.026	4.115	0.000	10.532
4.110	-0.023	9.306	4.138	-0.003	11.964
4.138	-0.022	9.058	4.162	-0.005	13.783
4.151	-0.014	15.138	4.186	-0.003	14.524
4.175	-0.011	17.010	4.216	0.005	14.622
4.197	-0.009	18.684	4.241	0.011	14.680
4.209	-0.019	19.498	4.268	0.016	14.936
4.230	-0.019	21.079	4.294	0.021	15.599
4.248	-0.019	22.501	4.318	0.024	16.386
4.278	-0.008	18.312	4.343	0.025	17.669
4.301	-0.006	18.488	4.367	0.026	19.270
4.351	0.013	17.065	4.390	0.027	20.824
4.375	0.019	16.864	4.414	0.034	21.141
4.403	0.034	23.927	4.441	0.045	21.176
4.432	0.043	25.916	4.469	0.056	21.173
4.476	0.041	26.418	4.493	0.065	21.240
4.510	0.048	28.066	4.521	0.075	21.306
4.542	0.052	24.026	4.548	0.084	21.629
4.572	0.058	24.125	4.572	0.091	22.174
4.583	0.074	21.060	4.597	0.098	23.063
4.609	0.083	20.166	4.621	0.102	24.286
4.626	0.090	22.725	4.642	0.105	25.647
4.650	0.099	23.018	4.666	0.110	27.103
4.674	0.103	27.769	4.692	0.122	27.252
4.696	0.110	29.412	4.717	0.135	27.230
4.709	0.122	31.958	4.742	0.148	27.194
4.729	0.132	34.031	4.769	0.162	27.278
4.748	0.140	35.929	4.793	0.174	27.262
4.766	0.140	30.694	4.821	0.187	27.400
4.786	0.146	30.729	4.843	0.198	27.639
4.803	0.152	30.759	4.869	0.208	28.207
4.853	0.187	24.559	4.891	0.216	28.945
4.884	0.202	22.759	4.915	0.224	30.181
4.928	0.230	25.808	4.938	0.229	31.706
4.958	0.246	25.431	4.960	0.236	33.196
4.962	0.253	33.764	4.982	0.249	33.432
4.984	0.266	35.694	5.006	0.265	33.516
5.008	0.281	37.871	5.032	0.281	33.576
5.015	0.285	43.457	5.056	0.297	33.785
5.033	0.296	46.122	5.077	0.309	34.177
5.066	0.305	37.692	5.101	0.321	34.840
5.090	0.316	37.933	5.123	0.332	35.773
5.122	0.318	33.574	5.145	0.341	36.986
5.148	0.327	32.660	5.167	0.349	38.524
5.171	0.336	31.846	5.186	0.355	40.316
5.189	0.353	35.560	5.208	0.360	42.425
5.215	0.365	35.779	5.230	0.376	43.043
5.237	0.375	35.960	5.251	0.396	43.045
5.253	0.391	45.700	5.271	0.413	43.291
5.275	0.403	48.062	5.291	0.430	43.759
5.297	0.415	50.444	5.313	0.446	44.552
5.320	0.436	52.226	5.334	0.459	45.640
5.342	0.450	54.463	5.352	0.470	46.881
5.360	0.465	48.888	5.373	0.482	48.662
5.382	0.480	49.037	5.392	0.498	49.640
5.401	0.493	49.172	5.409	0.517	49.726
5.405	0.505	50.260	5.429	0.539	49.902
5.425	0.521	50.699	5.449	0.560	50.339
5.436	0.542	50.900	5.466	0.577	50.950
5.453	0.559	51.263	5.485	0.593	51.894
5.468	0.574	51.590	5.503	0.607	53.037
5.484	0.606	52.186	5.522	0.620	54.614
5.501	0.626	52.604	5.541	0.632	56.704
5.522	0.635	56.742	5.558	0.646	58.141
5.540	0.653	58.206	5.573	0.669	58.283
5.573	0.664	61.600	5.590	0.696	58.317
5.595	0.681	63.623	5.605	0.720	58.409
5.604	0.699	62.617	5.620	0.741	58.723
5.621	0.714	63.576	5.636	0.764	59.269
5.637	0.729	64.544	5.651	0.782	60.031
5.654	0.774	56.463	5.668	0.801	61.191
5.663	0.805	56.700	5.684	0.818	62.708
5.677	0.829	55.936	5.700	0.832	64.358
5.692	0.855	55.092	5.714	0.853	65.355
5.694	0.870	61.962	5.726	0.877	65.421
5.706	0.894	63.119	5.739	0.904	65.579
5.714	0.904	69.868	5.751	0.928	65.747
5.725	0.925	72.688	5.763	0.952	66.205
5.736	0.946	75.555	5.777	0.975	67.000
5.746	0.970	73.453	5.790	0.993	68.029
5.755	0.989	74.916	5.805	1.012	69.521
5.792	1.005	68.528	5.819	1.033	71.002
5.806	1.020	68.070	5.827	1.057	71.056
5.823	1.039	67.495	5.837	1.085	71.151
5.847	1.059	71.421	5.847	1.111	71.240
5.867	1.079	71.945	5.857	1.138	71.506
5.867	1.112	72.661	5.867	1.160	72.007
5.879	1.133	73.183	5.878	1.184	72.856
5.872	1.168	72.721	5.889	1.204	73.896
5.881	1.198	73.027	5.902	1.226	75.356
5.889	1.226	73.308	5.915	1.245	76.965
5.895	1.244	75.209	5.922	1.269	77.423
5.903	1.270	75.895	5.928	1.297	77.346
5.916	1.288	79.697	5.934	1.324	77.315
5.925	1.313	81.324	5.941	1.352	77.462
5.936	1.340	83.155	5.949	1.379	77.846
5.949	1.367	81.382	5.957	1.402	78.495
5.960	1.393	82.247	5.965	1.426	79.436
5.971	1.420	83.127	5.976	1.449	80.716
5.969	1.448	79.575	5.985	1.472	82.144
5.976	1.473	79.387	5.989	1.498	82.162
5.978	1.501	83.052	5.993	1.527	82.186
5.984	1.525	83.902	5.997	1.553	82.237
5.986	1.548	84.304	6.002	1.583	82.381
5.991	1.571	84.989	6.007	1.609	82.738
5.994	1.599	83.043	6.013	1.635	83.380
5.998	1.625	82.982	6.019	1.659	84.255
5.993	1.654	83.143	6.027	1.682	85.435
5.995	1.678	83.148	6.034	1.702	86.821
6.017	1.705	87.050	6.039	1.728	87.654
6.024	1.730	88.128	6.041	1.755	87.748
6.033	1.752	90.370	6.042	1.785	87.763
6.041	1.778	91.873	6.043	1.815	87.703
6.049	1.804	93.395	6.043	1.841	87.661
6.056	1.837	90.692	6.044	1.871	87.631
6.063	1.863	91.087	6.045	1.898	87.589
6.043	1.888	86.633	6.047	1.928	87.589
6.043	1.913	85.785	6.048	1.954	87.663
6.029	1.939	85.911	6.051	1.983	87.995
6.026	1.963	85.338	6.055	2.009	88.636
6.036	1.989	87.884	6.059	2.033	89.436
6.036	2.016	88.174	6.061	2.062	89.862
6.043	2.045	91.082	6.061	2.088	89.940
6.046	2.077	92.276	6.061	2.118	89.931
6.047	2.117	92.312	6.061	2.148	89.937
6.049	2.146	93.014	6.061	2.174	90.039
6.049	2.174	91.100	6.061	2.203	89.995
6.050	2.199	91.040	6.061	2.232	90.037
6.051	2.230	90.965	6.061	2.261	90.063
6.046	2.259	89.767	6.061	2.288	90.051
6.045	2.290	89.364	6.061	2.318	90.072
6.046	2.314	89.681	6.061	2.346	90.095
6.046	2.340	89.517	6.061	2.376	90.055
6.043	2.360	90.306	6.061	2.403	90.096
6.042	2.388	90.439	6.061	2.431	90.059
6.041	2.412	90.560	6.060	2.458	90.022
6.039	2.443	90.678	6.060	2.488	90.061
6.038	2.469	90.799	6.060	2.516	90.086
6.038	2.501	90.390	6.060	2.546	90.073
6.037	2.528	90.375	6.060	2.573	90.113
6.038	2.555	90.230	6.060	2.602	90.110
6.038	2.587	90.169	6.060	2.633	90.070
6.038	2.611	90.124	6.060	2.659	90.045
6.042	2.641	90.116	6.059	2.689	89.982
6.043	2.667	90.077	6.059	2.716	89.984
6.043	2.698	90.168	6.059	2.744	90.007
6.041	2.734	90.219	6.059	2.774	89.980
6.041	2.758	90.230	6.059	2.801	89.988
6.038	2.791	90.273	6.059	2.830	89.981
6.037	2.819	90.295	6.059	2.857	89.936
6.037	2.854	90.270	6.059	2.887	89.928
6.036	2.886	90.278	6.059	2.915	89.909
6.034	2.915	90.268	6.059	2.943	89.889
6.033	2.948	90.271	6.059	2.972	89.914
6.038	2.976	90.116	6.059	3.001	89.933
6.039	3.005	90.074	6.059	3.028	89.912
6.042	3.029	90.070	6.059	3.058	89.914
6.044	3.059	90.037	6.059	3.088	89.863
6.045	3.086	90.007	6.058	3.115	89.804
6.041	3.110	90.055	6.058	3.145	89.778
6.041	3.136	90.045	6.058	3.170	89.767
6.040	3.163	90.015	6.059	3.201	89.766
6.039	3.190	89.999	6.059	3.230	89.760
6.039	3.218	89.982	6.059	3.256	89.736
6.037	3.242	89.951	6.059	3.286	89.748
6.036	3.275	89.997	6.059	3.315	89.723
6.035	3.302	90.003	6.059	3.341	89.690
6.036	3.336	90.060	6.059	3.371	89.666
6.035	3.367	90.087	6.059	3.399	89.676
6.038	3.401	89.880	6.059	3.427	89.673
6.039	3.431	89.832	6.059	3.457	89.660
6.040	3.460	89.783	6.059	3.484	89.647
6.040	3.491	89.877	6.059	3.514	89.585
6.041	3.523	89.867	6.059	3.542	89.549
6.041	3.551	89.859	6.059	3.569	89.514
6.039	3.571	89.911	6.059	3.599	89.478
6.039	3.598	89.916	6.059	3.626	89.480
6.039	3.623	89.799	6.060	3.655	89.467
6.039	3.648	89.774	6.060	3.682	89.476
6.039	3.673	89.686	6.060	3.712	89.477
6.039	3.700	89.641	6.060	3.741	89.433
6.041	3.728	89.661	6.060	3.770	89.423
6.041	3.756	89.633	6.061	3.798	89.399
6.042	3.773	89.622	6.061	3.826	89.387
6.042	3.799	89.598	6.061	3.855	89.399
6.041	3.832	89.662	6.061	3.886	89.393
6.041	3.858	89.661	6.062	3.911	89.363
6.041	3.894	89.676	6.062	3.940	89.327
6.041	3.921	89.679	6.062	3.968	89.277
6.042	3.959	89.465	6.062	3.997	89.227
6.042	3.991	89.399	6.062	4.027	89.223
6.043	4.021	89.339	6.062	4.053	89.209
6.040	4.053	89.374	6.063	4.083	89.183
6.040	4.086	89.335	6.063	4.113	89.205
6.042	4.107	89.401	6.063	4.140	89.167
6.042	4.141	89.394	6.064	4.169	89.163
6.043	4.170	89.447	6.064	4.199	89.129
6.043	4.198	89.457	6.064	4.225	89.109
6.042	4.225	89.513	6.065	4.254	89.081
6.042	4.255	89.537	6.065	4.284	89.082
6.044	4.278	89.456	6.065	4.311	89.051
6.044	4.304	89.449	6.066	4.341	89.065
6.045	4.332	89.442	6.066	4.369	89.024
6.045	4.352	89.156	6.066	4.396	88.993
6.045	4.378	89.073	6.067	4.425	88.970
6.047	4.408	89.118	6.067	4.455	88.909
6.048	4.429	89.083	6.067	4.482	88.869
6.049	4.460	89.138	6.068	4.511	88.858
6.049	4.488	89.126	6.069	4.540	88.858
6.048	4.523	89.160	6.069	4.570	88.842
6.048	4.551	89.163	6.070	4.597	88.859
6.047	4.586	89.204	6.070	4.626	88.793
6.047	4.618	89.218	6.070	4.655	88.781
6.052	4.648	89.121	6.071	4.681	88.750
6.054	4.683	89.098	6.071	4.709	88.719
6.053	4.711	88.976	6.072	4.739	88.695
6.053	4.739	88.928	6.072	4.767	88.684
6.051	4.763	88.858	6.073	4.796	88.650
6.050	4.793	88.799	6.073	4.825	88.606
6.050	4.820	88.746	6.074	4.853	88.602
6.053	4.846	88.904	6.074	4.882	88.537
6.052	4.870	88.929	6.075	4.909	88.517
6.052	4.898	88.935	6.076	4.939	88.552
6.052	4.926	88.942	6.077	4.967	88.520
6.055	4.954	88.824	6.077	4.994	88.534
6.056	4.982	88.797	6.078	5.025	88.510
6.060	5.008	88.722	6.079	5.053	88.487
6.061	5.033	88.686	6.079	5.081	88.461
6.061	5.065	88.728	6.080	5.111	88.434
6.063	5.097	88.708	6.080	5.140	88.391
6.062	5.126	88.666	6.081	5.166	88.426
6.063	5.158	88.640	6.082	5.196	88.391
6.060	5.193	88.662	6.083	5.225	88.347
6.060	5.222	88.652	6.083	5.252	88.355
6.060	5.255	88.641	6.084	5.281	88.282
6.064	5.280	88.595	6.085	5.311	88.255
6.065	5.307	88.577	6.086	5.337	88.273
6.068	5.329	88.534	6.086	5.367	88.223
6.070	5.359	88.504	6.087	5.396	88.230
6.073	5.378	88.558	6.088	5.424	88.293
6.075	5.407	88.556	6.089	5.453	88.225
6.072	5.438	88.661	6.090	5.483	88.260
6.073	5.463	88.692	6.091	5.509	88.268
6.074	5.490	88.725	6.091	5.540	88.215
6.076	5.519	88.714	6.092	5.565	88.219
6.077	5.543	88.733	6.093	5.595	88.225
6.078	5.571	88.754	6.094	5.625	88.161
6.078	5.606	88.705	6.095	5.654	88.166
6.079	5.629	88.708	6.096	5.682	88.212
6.079	5.662	88.751	6.096	5.710	88.090
6.080	5.693	88.766	6.097	5.740	88.122
6.080	5.720	88.779	6.098	5.767	88.101
6.079	5.755	88.730	6.099	5.797	88.043
6.076	5.787	88.706	6.100	5.825	88.046
6.075	5.815	88.696	6.101	5.854	88.082
6.074	5.847	88.686	6.102	5.884	88.045
6.083	5.868	88.280	6.103	5.912	88.074
6.085	5.897	88.152	6.104	5.940	88.062
6.088	5.921	88.296	6.104	5.968	88.033
6.091	5.949	88.246	6.106	5.998	88.047
6.093	5.978	88.197	6.106	6.027	88.011
6.094	6.004	88.589	6.107	6.054	87.932
6.096	6.035	88.652	6.108	6.083	87.972
6.088	6.068	88.737	6.109	6.113	87.986
6.088	6.096	88.798	6.110	6.140	87.930
6.088	6.122	88.255	6.111	6.169	87.974
6.087	6.154	88.111	6.112	6.198	87.896
6.087	6.181	87.993	6.113	6.229	87.901
6.093	6.209	88.156	6.114	6.255	87.949
6.094	6.239	88.101	6.115	6.285	87.889
6.096	6.266	88.506	6.116	6.309	87.874
6.098	6.296	88.574	6.117	6.342	87.927
6.098	6.326	88.518	6.118	6.371	87.918
6.100	6.357	88.551	6.119	6.401	87.867
6.101	6.384	88.581	6.120	6.423	87.912
6.105	6.412	88.350	6.121	6.457	87.847
6.107	6.442	88.314	6.122	6.487	87.891
6.108	6.467	88.185	6.123	6.510	87.864
6.110	6.497	88.120	6.124	6.543	87.783
6.112	6.527	88.055	6.125	6.566	87.802
6.107	6.555	88.365	6.126	6.596	87.806
6.107	6.586	88.396	6.127	6.629	87.776
6.104	6.614	88.359	6.128	6.655	87.812
6.103	6.644	88.370	6.129	6.687	87.812
6.102	6.674	88.381	6.130	6.716	87.752
6.108	6.700	88.262	6.132	6.740	87.843
6.109	6.733	88.234	6.132	6.773	87.782
6.110	6.760	88.211	6.133	6.796	87.713
6.115	6.785	88.121	6.134	6.826	87.735
6.117	6.815	88.090	6.136	6.859	87.737
6.118	6.841	88.063	6.136	6.882	87.689
6.115	6.869	88.140	6.138	6.913	87.746
6.116	6.896	88.136	6.139	6.941	87.698
6.119	6.924	88.139	6.140	6.970	87.698
6.121	6.953	88.136	6.141	7.000	87.781
6.122	6.984	88.131	6.142	7.030	87.683
6.123	7.012	88.128	6.143	7.055	87.662
6.124	7.041	88.124	6.144	7.085	87.721
6.123	7.075	88.154	6.146	7.115	87.725
6.124	7.103	88.158	6.146	7.141	87.673
6.124	7.134	88.163	6.148	7.171	87.727
6.128	7.161	88.147	6.149	7.199	87.664
6.129	7.191	88.146	6.150	7.228	87.703
6.130	7.222	88.146	6.151	7.258	87.743
6.130	7.249	88.164	6.152	7.286	87.677
6.131	7.276	88.168	6.153	7.313	87.676
6.131	7.302	88.145	6.155	7.343	87.715
6.131	7.330	88.142	6.156	7.372	87.683
6.132	7.356	88.140	6.157	7.398	87.702
6.131	7.387	88.094	6.158	7.427	87.685
6.131	7.416	88.080	6.159	7.458	87.616
6.134	7.445	88.095	6.160	7.485	87.687
6.134	7.474	88.089	6.161	7.515	87.721
6.139	7.503	88.151	6.162	7.544	87.667
6.140	7.529	88.167	6.163	7.571	87.675
6.142	7.558	88.185	6.165	7.600	87.707
6.144	7.586	88.176	6.166	7.630	87.673
6.146	7.612	88.185	6.167	7.657	87.709
6.145	7.643	88.142	6.168	7.687	87.695
6.146	7.669	88.135	6.169	7.714	87.678
6.147	7.698	88.128	6.170	7.742	87.750
6.146	7.727	88.159	6.172	7.772	87.757
6.146	7.756	88.162	6.173	7.801	87.741
6.147	7.786	88.205	6.174	7.828	87.805
6.147	7.817	88.218	6.175	7.858	87.815
6.147	7.850	88.233	6.176	7.887	87.772
6.149	7.872	88.226	6.177	7.915	87.848
6.150	7.905	88.236	6.178	7.944	87.833
6.153	7.930	88.347	6.179	7.971	87.858
6.154	7.960	88.385	6.181	8.000	87.899
6.153	7.989	88.479	6.182	8.030	87.894
6.154	8.019	88.535	6.183	8.059	87.889
6.154	8.045	88.585	6.184	8.085	87.960
6.158	8.078	88.518	6.185	8.115	87.952
6.159	8.104	88.540	6.186	8.146	87.931
6.163	8.130	88.411	6.187	8.172	87.997
6.165	8.160	88.391	6.188	8.202	87.958
6.167	8.187	88.373	6.189	8.228	87.989
6.166	8.215	88.363	6.190	8.259	88.028
6.168	8.247	88.344	6.191	8.288	88.028
6.166	8.270	88.387	6.192	8.315	88.057
6.167	8.299	88.387	6.193	8.344	88.078
6.168	8.331	88.386	6.194	8.373	88.050
6.166	8.357	88.666	6.195	8.401	88.112
6.166	8.388	88.738	6.196	8.430	88.133
6.166	8.414	88.800	6.197	8.458	88.076
6.167	8.446	88.746	6.198	8.486	88.118
6.168	8.476	88.784	6.199	8.515	88.145
6.168	8.506	88.823	6.200	8.545	88.132
6.173	8.536	88.655	6.201	8.573	88.182
6.175	8.563	88.642	6.202	8.603	88.176
6.173	8.591	88.638	6.203	8.629	88.193
6.174	8.617	88.628	6.204	8.658	88.208
6.174	8.646	88.617	6.205	8.687	88.189
6.175	8.671	88.659	6.206	8.714	88.166
6.176	8.700	88.661	6.207	8.743	88.137
6.178	8.729	88.613	6.207	8.772	88.148
6.179	8.754	88.600	6.208	8.800	88.156
6.181	8.783	88.586	6.209	8.829	88.150
6.178	8.813	88.666	6.210	8.857	88.155
6.179	8.842	88.678	6.211	8.887	88.095
6.181	8.874	88.604	6.212	8.913	88.085
6.182	8.901	88.588	6.213	8.943	88.074
6.183	8.928	88.571	6.213	8.970	88.025
6.184	8.958	88.554	6.214	8.998	87.983
6.184	8.987	88.474	6.216	9.029	88.037
6.185	9.014	88.446	6.216	9.056	88.005
6.185	9.044	88.433	6.217	9.085	87.973
6.185	9.073	88.408	6.218	9.114	87.988
6.186	9.099	88.385	6.219	9.141	87.922
6.186	9.129	88.359	6.220	9.170	87.911
6.188	9.157	88.369	6.221	9.200	87.908
6.189	9.186	88.351	6.222	9.226	87.853
6.194	9.211	88.266	6.223	9.256	87.865
6.196	9.242	88.226	6.224	9.285	87.878
6.195	9.269	88.272	6.225	9.312	87.793
6.196	9.299	88.258	6.226	9.341	87.810
6.197	9.331	88.243	6.227	9.371	87.814
6.198	9.355	88.179	6.228	9.397	87.749
6.200	9.385	88.153	6.229	9.427	87.745
6.196	9.414	88.258	6.230	9.456	87.734
6.196	9.441	88.265	6.231	9.483	87.681
6.196	9.471	88.273	6.232	9.512	87.719
6.201	9.504	88.092	6.234	9.541	87.703
6.201	9.527	88.063	6.234	9.568	87.654
6.202	9.556	88.027	6.236	9.596	87.688
6.208	9.583	87.999	6.237	9.627	87.636
6.210	9.612	87.964	6.238	9.656	87.611
6.208	9.639	87.967	6.239	9.684	87.670
6.209	9.669	87.941	6.240	9.714	87.627
6.210	9.695	87.917	6.241	9.740	87.589
6.209	9.725	87.968	6.243	9.769	87.615
6.209	9.755	87.961	6.244	9.799	87.576
6.209	9.781	87.954	6.245	9.826	87.553
6.211	9.813	88.045	6.246	9.856	87.578
6.211	9.845	88.064	6.248	9.884	87.676
6.212	9.869	88.078	6.250	9.909	88.049
6.213	9.900	88.028	6.254	9.936	88.750
6.214	9.930	88.030	6.259	9.961	89.745
6.215	9.958	88.032	6.265	9.983	91.057
6.220	9.967	89.410	6.271	10.005	92.609
6.221	9.993	89.710	6.280	10.026	94.504
6.225	10.007	93.829	6.284	10.048	96.014
6.227	10.030	95.269	6.282	10.078	96.231
6.229	10.051	96.547	6.279	10.104	96.277
6.265	10.076	101.428	6.277	10.133	96.502
6.274	10.094	103.230	6.276	10.159	96.875
6.276	10.130	100.390	6.276	10.184	97.497
6.284	10.157	101.114	6.277	10.211	98.579
6.264	10.188	98.125	6.278	10.232	99.738
6.264	10.217	97.693	6.281	10.255	101.283
6.250	10.245	98.780	6.285	10.278	103.251
6.246	10.267	98.861	6.289	10.298	105.072
6.241	10.295	98.964	6.294	10.318	107.717
6.236	10.320	99.057	6.299	10.337	110.066
6.236	10.339	110.627	6.293	10.363	110.863
6.233	10.364	113.204	6.284	10.390	111.047
6.252	10.379	117.969	6.275	10.415	111.346
6.255	10.402	121.357	6.268	10.442	111.945
6.258	10.424	124.470	6.262	10.465	112.785
6.260	10.452	115.385	6.258	10.490	114.057
6.262	10.471	115.541	6.254	10.511	115.329
6.237	10.489	114.443	6.253	10.534	117.119
6.231	10.511	114.231	6.251	10.557	119.314
6.209	10.521	117.155	6.250	10.577	121.140
6.198	10.540	117.991	6.250	10.597	123.956
6.187	10.557	118.760	6.240	10.618	124.796
6.175	10.576	119.594	6.224	10.642	124.861
6.175	10.604	127.797	6.207	10.667	124.886
6.168	10.620	129.717	6.192	10.691	125.109
6.162	10.657	132.307	6.177	10.714	125.466
6.154	10.679	134.453	6.165	10.735	126.075
6.146	10.704	136.921	6.154	10.758	127.148
6.131	10.731	129.984	6.144	10.781	128.430
6.123	10.754	130.075	6.136	10.801	129.796
6.112	10.782	130.189	6.117	10.825	129.976
6.096	10.812	127.755	6.101	10.845	130.064
6.083	10.840	127.219	6.083	10.867	130.182
6.071	10.869	126.684	6.067	10.888	130.542
6.051	10.892	129.721	6.052	10.911	131.239
6.037	10.919	129.999	6.039	10.932	132.263
6.008	10.932	132.723	6.028	10.952	133.434
5.989	10.956	133.738	6.017	10.972	135.068
5.957	10.976	135.945	6.003	10.993	136.249
5.936	10.997	137.211	5.984	11.012	136.313
5.915	11.018	138.505	5.965	11.031	136.500
5.900	11.027	141.018	5.945	11.052	136.838
5.881	11.045	142.541	5.929	11.071	137.441
5.880	11.066	138.719	5.913	11.091	138.425
5.866	11.085	138.707	5.899	11.112	139.770
5.854	11.101	138.698	5.886	11.130	141.132
5.849	11.116	138.037	5.870	11.148	142.146
5.838	11.133	137.870	5.849	11.165	142.183
5.820	11.159	144.162	5.825	11.183	142.219
5.809	11.175	145.485	5.805	11.201	142.483
5.796	11.194	147.103	5.786	11.219	143.084
5.762	11.204	147.187	5.769	11.236	143.945
5.744	11.221	148.460	5.753	11.254	145.244
5.714	11.239	145.036	5.738	11.272	146.882
5.694	11.255	144.961	5.722	11.289	148.006
5.672	11.273	144.875	5.698	11.305	148.105
5.649	11.285	146.894	5.675	11.319	148.175
5.624	11.303	147.336	5.650	11.335	148.276
5.607	11.313	150.718	5.627	11.351	148.648
5.587	11.327	151.867	5.607	11.366	149.211
5.564	11.338	150.103	5.587	11.382	150.061
5.544	11.351	150.378	5.571	11.397	151.109
5.522	11.365	150.695	5.553	11.416	152.755
5.493	11.379	151.600	5.538	11.432	154.692
5.472	11.392	152.023	5.518	11.445	155.344
5.448	11.406	152.485	5.491	11.457	155.356
5.436	11.434	156.245	5.467	11.469	155.542
5.414	11.452	157.470	5.443	11.483	156.021
5.400	11.469	160.109	5.421	11.495	156.663
5.382	11.484	161.517	5.399	11.510	157.668
5.360	11.496	157.812	5.381	11.524	159.019
5.342	11.510	157.969	5.363	11.538	160.691
5.319	11.527	158.762	5.347	11.551	162.312
5.298	11.544	159.112	5.332	11.566	164.576
5.273	11.555	164.689	5.309	11.575	165.278
5.249	11.570	166.535	5.281	11.582	165.252
5.240	11.586	168.636	5.254	11.591	165.572
5.222	11.600	170.397	5.230	11.599	166.058
5.203	11.615	172.317	5.205	11.609	166.913
5.179	11.623	169.844	5.185	11.619	167.984
5.157	11.636	170.554	5.163	11.629	169.409
5.138	11.649	171.197	5.144	11.640	170.953
5.106	11.645	169.229	5.117	11.647	171.583
5.088	11.651	169.188	5.091	11.651	171.622
5.058	11.647	173.578	5.062	11.656	171.788
5.035	11.652	174.772	5.036	11.661	172.204
4.999	11.649	174.356	5.011	11.668	172.850
4.974	11.651	175.038	4.988	11.675	173.729
4.942	11.654	175.890	4.965	11.683	175.001
4.918	11.655	176.521	4.945	11.691	176.500
4.886	11.651	175.492	4.922	11.700	178.466
4.862	11.652	175.812	4.896	11.703	178.947
4.836	11.662	181.274	4.868	11.703	179.000
4.810	11.665	182.745	4.841	11.704	179.056
4.783	11.668	184.372	4.813	11.705	179.246
4.760	11.692	183.235	4.785	11.707	179.657
4.736	11.698	184.180	4.760	11.711	180.388
4.710	11.711	181.405	4.736	11.715	181.381
4.683	11.719	181.443	4.711	11.720	182.750
4.666	11.720	180.909	4.689	11.725	184.218
4.644	11.725	180.775	4.662	11.724	184.442
4.620	11.732	180.629	4.632	11.722	184.445
4.599	11.730	185.845	4.605	11.720	184.484
4.578	11.734	186.979	4.576	11.718	184.592
4.544	11.712	186.764	4.549	11.717	184.990
4.519	11.708	187.480	4.522	11.718	185.594
4.492	11.704	188.252	4.497	11.719	186.488
4.471	11.700	186.860	4.475	11.722	187.608
4.444	11.696	187.091	4.450	11.725	189.303
4.420	11.692	187.297	4.430	11.729	190.876
4.390	11.689	189.306	4.403	11.725	191.109
4.363	11.685	189.994	4.374	11.720	191.127
4.340	11.689	193.687	4.346	11.715	191.260
4.313	11.687	195.430	4.318	11.710	191.542
4.289	11.686	197.030	4.293	11.708	192.106
4.272	11.700	194.010	4.267	11.706	193.046
4.251	11.702	194.388	4.245	11.706	194.110
4.220	11.701	193.837	4.220	11.706	195.550
4.196	11.703	193.934	4.194	11.700	195.850
4.170	11.704	194.042	4.166	11.692	195.950
4.147	11.706	194.138	4.141	11.685	195.968
4.119	11.696	196.827	4.112	11.677	196.030
4.093	11.694	197.511	4.084	11.669	196.160
4.060	11.676	198.233	4.058	11.663	196.455
4.034	11.670	198.870	4.033	11.659	197.028
4.008	11.665	199.506	4.007	11.655	197.968
3.979	11.647	198.341	3.984	11.652	199.011
3.948	11.638	198.619	3.961	11.651	200.476
3.921	11.630	198.850	3.937	11.649	202.012
3.903	11.621	201.148	3.912	11.639	202.101
3.875	11.612	201.941	3.885	11.628	202.126
3.857	11.607	204.692	3.863	11.619	202.108
3.832	11.599	205.986	3.833	11.608	202.375
3.809	11.582	205.349	3.806	11.599	202.868
3.787	11.571	205.982	3.783	11.593	203.631
3.759	11.559	206.757	3.758	11.588	204.766
3.733	11.552	204.615	3.737	11.584	206.132
3.705	11.540	204.575	3.712	11.578	207.298
3.683	11.532	204.545	3.691	11.567	207.342
3.660	11.539	207.704	3.662	11.552	207.340
3.636	11.534	208.476	3.640	11.541	207.460
3.611	11.528	209.298	3.611	11.526	207.539
3.580	11.516	210.164	3.585	11.513	207.600
3.554	11.508	210.993	3.559	11.500	207.666
3.527	11.493	209.371	3.535	11.487	207.710
3.502	11.484	209.503	3.513	11.476	207.757
3.471	11.463	208.256	3.484	11.461	207.882
3.449	11.452	208.022	3.464	11.452	208.075
3.421	11.439	207.731	3.435	11.439	208.706
3.396	11.427	207.465	3.415	11.430	209.189
3.370	11.398	207.778	3.389	11.417	209.236
3.343	11.382	207.631	3.361	11.401	209.269
3.322	11.367	210.428	3.339	11.389	209.289
3.292	11.348	211.109	3.310	11.372	209.306
3.271	11.334	211.591	3.290	11.361	209.295
3.249	11.321	211.496	3.265	11.347	209.358
3.221	11.303	211.995	3.238	11.332	209.364
3.206	11.297	209.977	3.215	11.319	209.300
3.182	11.282	209.716	3.188	11.304	209.401
3.160	11.269	209.476	3.164	11.291	209.404
3.137	11.255	209.216	3.139	11.276	209.380
3.110	11.242	208.582	3.114	11.262	209.391
3.086	11.228	208.241	3.090	11.248	209.362
3.061	11.214	209.170	3.063	11.233	209.358
3.038	11.201	209.167	3.039	11.220	209.429
3.010	11.187	209.836	3.014	11.206	209.400
2.982	11.171	210.081	2.988	11.191	209.361
2.959	11.158	210.282	2.964	11.177	209.378
2.930	11.145	210.358	2.938	11.163	209.402
2.905	11.132	210.530	2.915	11.150	209.403
2.878	11.121	209.934	2.891	11.136	209.423
2.851	11.107	209.897	2.865	11.121	209.373
2.828	11.096	209.761	2.841	11.108	209.423
2.801	11.082	209.692	2.815	11.094	209.439
2.775	11.069	209.624	2.790	11.079	209.366
2.754	11.053	209.671	2.766	11.065	209.428
2.728	11.038	209.628	2.740	11.051	209.412
2.700	11.023	209.582	2.714	11.036	209.369
2.683	11.007	209.680	2.690	11.022	209.409
2.659	10.992	209.669	2.665	11.008	209.409
2.631	10.971	209.723	2.639	10.993	209.345
2.611	10.958	209.729	2.616	10.981	209.414
2.586	10.942	209.736	2.590	10.966	209.383
2.561	10.929	209.744	2.564	10.951	209.372
2.538	10.915	209.751	2.540	10.938	209.437
2.509	10.901	209.744	2.515	10.924	209.460
2.489	10.890	209.747	2.492	10.911	209.394
2.460	10.877	209.761	2.465	10.896	209.408
2.436	10.865	209.767	2.441	10.882	209.382
2.409	10.851	209.774	2.416	10.868	209.420
2.381	10.838	209.779	2.390	10.853	209.449
2.357	10.825	209.785	2.367	10.840	209.389
2.331	10.814	209.814	2.340	10.825	209.429
2.307	10.802	209.826	2.317	10.812	209.465
2.284	10.786	209.826	2.291	10.797	209.463
2.259	10.773	209.834	2.265	10.783	209.414
2.236	10.760	209.842	2.243	10.770	209.467
2.209	10.741	209.815	2.217	10.754	209.258
2.187	10.728	209.814	2.194	10.739	208.845
2.167	10.711	210.192	2.173	10.724	208.132
2.145	10.696	210.304	2.155	10.710	207.272
2.119	10.679	210.442	2.131	10.695	206.749
2.102	10.647	207.595	2.105	10.682	206.770
2.082	10.628	206.984	2.081	10.670	206.825
2.059	10.616	205.706	2.055	10.657	206.840
2.036	10.598	204.841	2.029	10.644	206.812
2.014	10.591	206.502	2.006	10.630	206.510
1.990	10.576	206.531	1.983	10.615	205.864
1.968	10.562	206.558	1.964	10.603	205.065
1.939	10.557	207.422	1.945	10.587	203.786
1.915	10.545	207.675	1.928	10.573	202.290
1.888	10.541	203.794	1.903	10.561	201.852
1.858	10.534	202.966	1.878	10.550	201.825
1.832	10.524	202.043	1.851	10.539	201.750
1.813	10.508	199.254	1.827	10.528	201.536
1.789	10.496	197.843	1.803	10.516	200.989
1.761	10.483	200.918	1.781	10.504	200.120
1.735	10.471	200.799	1.760	10.490	198.855
1.711	10.459	200.692	1.742	10.478	197.474
1.691	10.440	198.974	1.721	10.466	196.434
1.667	10.426	198.458	1.692	10.457	196.386
1.653	10.413	195.605	1.667	10.449	196.334
1.631	10.399	194.263	1.638	10.441	196.296
1.612	10.386	193.083	1.612	10.433	196.289
1.594	10.379	194.360	1.584	10.425	196.288
1.576	10.368	193.808	1.558	10.417	196.287
1.553	10.354	193.125	1.530	10.408	196.071
1.527	10.349	196.371	1.506	10.399	195.742
1.504	10.338	196.660	1.481	10.389	195.009
1.481	10.327	196.943	1.459	10.379	194.058
1.435	10.335	197.120	1.433	10.372	193.970
1.406	10.329	197.385	1.405	10.365	193.982
1.368	10.335	193.923	1.376	10.357	193.925
1.343	10.331	193.324	1.352	10.350	193.763
1.308	10.327	192.476	1.324	10.342	193.302
1.283	10.322	192.460	1.299	10.332	192.447
1.255	10.318	191.910	1.278	10.323	191.406
1.228	10.306	192.528	1.256	10.313	189.983
1.206	10.301	192.389	1.235	10.304	188.900
1.174	10.293	192.195	1.206	10.299	188.833
1.169	10.283	188.049	1.180	10.295	188.862
1.145	10.275	186.823	1.152	10.290	188.683
1.130	10.256	187.428	1.124	10.283	188.238
1.111	10.246	186.782	1.101	10.277	187.530
1.081	10.238	188.011	1.077	10.269	186.496
1.058	10.228	187.924	1.055	10.260	185.081
1.031	10.221	187.126	1.035	10.251	183.495
1.009	10.213	186.838	1.007	10.248	183.189
0.986	10.205	186.554	0.980	10.247	183.279
0.959	10.199	182.982	0.950	10.245	183.313
0.936	10.192	181.985	0.924	10.243	183.198
0.911	10.194	182.456	0.896	10.240	182.773
0.890	10.189	181.898	0.869	10.235	182.028
0.868	10.185	181.336	0.846	10.230	181.068
0.834	10.193	181.857	0.824	10.224	179.758
0.807	10.191	181.521	0.795	10.222	179.278
0.782	10.189	181.216	0.769	10.223	179.329
0.742	10.194	179.231	0.739	10.223	179.299
0.714	10.194	178.548	0.712	10.223	179.259
0.683	10.193	177.807	0.683	10.223	179.310
0.653	10.198	178.338	0.653	10.223	179.165
0.626	10.199	177.920	0.627	10.222	178.929
0.596	10.200	177.455	0.600	10.220	178.384
0.563	10.204	178.510	0.575	10.217	177.525
0.535	10.206	178.384	0.550	10.215	176.742
0.504	10.207	178.244	0.521	10.216	176.687
0.484	10.201	176.800	0.494	10.217	176.574
0.460	10.201	176.376	0.464	10.219	176.597
0.438	10.194	176.340	0.435	10.221	176.648
0.415	10.191	176.024	0.410	10.221	176.539
0.389	10.189	176.599	0.381	10.222	176.186
0.363	10.187	176.514	0.356	10.221	175.627
0.339	10.185	176.438	0.331	10.218	174.698
0.308	10.196	176.326	0.305	10.215	173.402
0.283	10.198	176.243	0.284	10.211	171.873
0.257	10.196	173.922	0.257	10.213	171.352
0.232	10.191	170.679	0.230	10.217	171.294
0.202	10.190	168.737	0.201	10.221	171.196
0.180	10.188	167.255	0.173	10.224	171.023
0.149	10.201	169.993	0.146	10.226	170.545
0.124	10.203	169.588	0.121	10.227	169.767
0.096	10.205	169.139	0.097	10.227	168.727
0.061	10.201	170.889	0.074	10.226	167.312
0.032	10.202	170.976	0.049	10.226	166.221
0.011	10.203	168.722	0.021	10.233	166.179
-0.017	10.203	168.201	-0.005	10.239	166.176
-0.033	10.209	164.829	-0.034	10.246	166.167
-0.055	10.211	163.614	-0.060	10.251	165.954
-0.085	10.218	165.050	-0.088	10.256	165.454
-0.105	10.221	164.760	-0.111	10.259	164.693
-0.131	10.224	164.397	-0.136	10.261	163.610
-0.163	10.239	165.382	-0.160	10.262	162.183
-0.188	10.245	165.414	-0.185	10.269	162.004
-0.211	10.263	162.597	-0.215	10.278	161.997
-0.237	10.273	161.755	-0.242	10.287	161.954
-0.263	10.284	160.917	-0.267	10.295	161.974
-0.291	10.281	160.308	-0.294	10.302	161.738
-0.315	10.288	159.572	-0.321	10.309	161.226
-0.345	10.292	161.449	-0.345	10.314	160.536
-0.370	10.298	161.489	-0.369	10.318	159.530
-0.398	10.304	161.532	-0.392	10.320	158.107
-0.412	10.304	161.754	-0.417	10.325	157.048
-0.437	10.309	161.840	-0.444	10.337	157.094
-0.475	10.305	156.115	-0.469	10.347	157.101
-0.504	10.308	154.558	-0.496	10.358	157.005
-0.522	10.328	154.991	-0.521	10.367	156.692
-0.547	10.336	154.048	-0.547	10.375	156.096
-0.581	10.348	157.523	-0.571	10.381	155.190
-0.607	10.357	157.883	-0.593	10.386	154.033
-0.623	10.371	156.892	-0.617	10.389	152.398
-0.647	10.381	156.895	-0.637	10.392	150.704
-0.671	10.388	152.317	-0.662	10.402	150.049
-0.693	10.397	151.208	-0.688	10.416	149.917
-0.722	10.389	147.008	-0.713	10.429	149.635
-0.746	10.394	145.041	-0.735	10.440	149.154
-0.773	10.399	146.211	-0.758	10.449	148.388
-0.797	10.404	145.203	-0.781	10.457	147.247
-0.820	10.417	147.813	-0.803	10.464	145.731
-0.843	10.425	148.013	-0.824	10.470	144.010
-0.871	10.434	148.257	-0.847	10.482	142.992
-0.884	10.452	143.757	-0.871	10.499	142.969
-0.905	10.463	142.745	-0.892	10.515	142.878
-0.917	10.485	141.725	-0.916	10.532	142.731
-0.934	10.498	140.741	-0.937	10.546	142.360
-0.955	10.519	142.416	-0.960	10.560	141.634
-0.974	10.535	142.289	-0.982	10.572	140.626
-1.002	10.555	142.103	-1.003	10.582	139.429
-1.022	10.572	141.971	-1.023	10.589	137.895
-1.058	10.574	138.756	-1.044	10.605	137.317
-1.085	10.587	137.580	-1.065	10.625	137.315
-1.112	10.601	136.407	-1.088	10.645	137.169
-1.140	10.606	134.744	-1.107	10.661	136.867
-1.169	10.618	133.384	-1.128	10.677	136.261
-1.194	10.643	136.198	-1.149	10.691	135.326
-1.219	10.656	135.961	-1.169	10.703	134.185
-1.230	10.679	136.476	-1.190	10.715	132.690
-1.240	10.693	134.060	-1.209	10.733	132.299
-1.260	10.711	132.984	-1.229	10.755	132.234
-1.268	10.725	130.490	-1.247	10.775	132.182
-1.283	10.741	129.014	-1.267	10.794	131.909
-1.282	10.759	131.223	-1.287	10.814	131.400
-1.291	10.775	131.007	-1.306	10.830	130.644
-1.309	10.791	132.716	-1.325	10.845	129.574
-1.322	10.808	133.075	-1.345	10.858	128.098
-1.364	10.831	129.854	-1.362	10.869	126.425
-1.387	10.850	129.007	-1.381	10.890	125.825
-1.408	10.868	128.238	-1.396	10.912	125.790
-1.441	10.881	123.666	-1.413	10.935	125.777
-1.464	10.897	122.035	-1.431	10.958	125.524
-1.486	10.916	123.703	-1.446	10.976	125.143
-1.511	10.935	122.868	-1.465	10.996	124.294
-1.534	10.952	122.107	-1.481	11.012	123.304
-1.548	10.972	124.494	-1.500	11.029	121.889
-1.569	10.991	124.442	-1.516	11.047	120.769
-1.589	11.008	124.394	-1.530	11.070	120.788
-1.600	11.024	121.805	-1.546	11.096	120.692
-1.605	11.042	119.696	-1.561	11.120	120.599
-1.618	11.060	118.665	-1.575	11.142	120.302
-1.632	11.081	117.453	-1.591	11.164	119.726
-1.634	11.103	119.260	-1.607	11.183	118.872
-1.645	11.125	118.853	-1.623	11.201	117.697
-1.658	11.146	119.158	-1.638	11.217	116.305
-1.671	11.168	118.959	-1.655	11.233	114.391
-1.691	11.191	116.174	-1.669	11.256	113.549
-1.704	11.211	115.250	-1.680	11.280	113.515
-1.725	11.231	111.749	-1.692	11.306	113.450
-1.738	11.247	110.306	-1.703	11.329	113.243
-1.754	11.267	108.531	-1.716	11.353	112.768
-1.771	11.291	110.969	-1.729	11.375	112.024
-1.786	11.310	110.342	-1.742	11.396	110.962
-1.798	11.337	112.565	-1.755	11.416	109.665
-1.813	11.360	112.792	-1.766	11.443	109.441
-1.827	11.380	112.995	-1.775	11.468	109.489
-1.834	11.404	111.156	-1.785	11.495	109.353
-1.847	11.428	110.871	-1.796	11.523	109.085
-1.847	11.452	108.519	-1.806	11.546	108.572
-1.858	11.476	107.641	-1.818	11.569	107.711
-1.858	11.501	107.767	-1.827	11.586	106.813
-1.866	11.526	107.168	-1.841	11.609	105.168
-1.870	11.559	106.207	-1.854	11.628	103.407
-1.876	11.582	105.577	-1.865	11.650	102.105
-1.889	11.602	102.062	-1.871	11.676	102.046
-1.898	11.626	100.329	-1.877	11.705	101.970
-1.925	11.642	99.794	-1.883	11.726	101.771
-1.941	11.664	98.414	-1.892	11.757	101.101
-1.946	11.687	101.218	-1.899	11.776	100.409
-1.960	11.713	101.123	-1.910	11.801	99.086
-1.971	11.733	101.045	-1.920	11.822	97.436
-1.982	11.756	100.551	-1.928	11.838	96.145
-1.994	11.779	100.351	-1.934	11.865	95.446
-1.989	11.806	95.531	-1.937	11.898	95.363
-1.995	11.825	94.397	-1.940	11.919	95.242
-2.003	11.848	92.996	-1.944	11.947	94.864
-1.996	11.877	92.039	-1.950	11.976	93.997
-2.000	11.899	90.876	-1.955	11.996	93.109
-1.993	11.937	93.454	-1.962	12.020	91.606
-1.995	11.963	93.155	-1.968	12.040	90.432
-1.993	12.002	91.983	-1.970	12.068	90.096
-1.994	12.030	91.485	-1.971	12.101	89.962
-2.002	12.050	89.128	-1.971	12.124	89.913
-2.005	12.078	88.025	-1.973	12.154	89.499
-2.008	12.106	86.903	-1.976	12.183	88.783
-2.011	12.132	85.881	-1.979	12.203	88.092
-2.021	12.158	87.770	-1.983	12.227	86.908
-2.025	12.183	87.324	-1.982	12.254	86.809
-2.027	12.207	87.126	-1.980	12.284	86.759
-2.031	12.231	86.744	-1.979	12.311	86.750
-2.027	12.255	85.952	-1.977	12.340	86.719
-2.029	12.283	85.383	-1.976	12.369	86.705
-2.022	12.306	86.187	-1.974	12.399	86.733
-2.021	12.329	86.029	-1.973	12.426	86.665
-2.010	12.367	87.021	-1.971	12.455	86.687
-2.006	12.396	87.206	-1.969	12.484	86.693
-2.003	12.422	87.371	-1.968	12.510	86.604
-1.995	12.462	87.592	-1.966	12.540	86.566
-1.991	12.491	87.767	-1.965	12.566	86.590
-1.988	12.527	87.467	-1.963	12.595	86.547
-1.984	12.559	87.522	-1.961	12.625	86.588
-1.980	12.589	87.573	-1.960	12.652	86.591
-1.976	12.623	87.629	-1.958	12.682	86.507
-1.978	12.649	87.082	-1.956	12.711	86.534
-1.975	12.678	87.017	-1.955	12.738	86.498
-1.977	12.701	86.989	-1.953	12.767	86.447
-1.976	12.730	86.931	-1.952	12.796	86.434
-1.974	12.756	86.878	-1.950	12.823	86.444
-1.984	12.777	86.434	-1.948	12.852	86.435
-1.985	12.803	86.271	-1.946	12.882	86.480
-1.987	12.830	86.106	-1.944	12.911	86.459
-1.987	12.857	86.624	-1.943	12.937	86.432
-1.989	12.884	86.609	-1.941	12.966	86.437
-1.985	12.918	86.727	-1.940	12.995	86.356
-1.985	12.947	86.752	-1.938	13.024	86.322
-1.985	12.973	86.773	-1.936	13.051	86.393
-1.975	13.008	86.800	-1.934	13.081	86.335
-1.972	13.039	86.825	-1.933	13.110	86.298
-1.970	13.068	86.848	-1.931	13.137	86.325
-1.962	13.103	86.843	-1.929	13.166	86.296
-1.959	13.127	86.857	-1.927	13.193	86.256
-1.955	13.155	86.799	-1.925	13.222	86.284
-1.952	13.185	86.797	-1.924	13.252	86.221
-1.949	13.213	86.700	-1.922	13.281	86.208
-1.946	13.239	86.672	-1.920	13.307	86.245
-1.942	13.271	86.639	-1.918	13.336	86.181
-1.945	13.294	86.602	-1.917	13.365	86.173
-1.944	13.322	86.569	-1.914	13.395	86.200
-1.942	13.347	86.539	-1.913	13.421	86.150
-1.948	13.379	86.514	-1.911	13.450	86.178
-1.948	13.405	86.486	-1.909	13.480	86.200
-1.948	13.433	86.459	-1.907	13.507	86.133
-1.948	13.462	86.428	-1.905	13.537	86.176
-1.948	13.489	86.400	-1.903	13.563	86.131
-1.945	13.521	86.424	-1.902	13.594	86.090
-1.944	13.551	86.407	-1.900	13.622	86.071
-1.939	13.576	86.397	-1.898	13.650	86.087
-1.938	13.606	86.382	-1.896	13.678	86.006
-1.936	13.636	86.366	-1.894	13.708	86.068
-1.932	13.661	86.326	-1.892	13.735	86.041
-1.930	13.691	86.304	-1.890	13.764	85.985
-1.927	13.720	86.282	-1.888	13.792	86.014
-1.926	13.746	86.409	-1.887	13.819	85.973
-1.924	13.778	86.425	-1.885	13.849	85.917
-1.921	13.804	86.436	-1.883	13.878	85.927
-1.919	13.831	86.449	-1.881	13.905	85.924
-1.918	13.865	85.988	-1.879	13.937	85.877
-1.917	13.889	85.876	-1.877	13.962	85.946
-1.915	13.919	85.736	-1.875	13.992	85.876
-1.911	13.953	86.158	-1.873	14.021	85.876
-1.909	13.978	86.164	-1.871	14.049	85.888
-1.908	14.007	86.251	-1.869	14.078	85.820
-1.906	14.037	86.285	-1.867	14.108	85.780
-1.904	14.064	86.316	-1.865	14.134	85.821
-1.900	14.090	86.305	-1.863	14.163	85.795
-1.897	14.119	86.329	-1.861	14.192	85.798
-1.895	14.148	86.352	-1.859	14.222	85.834
-1.894	14.171	85.960	-1.857	14.247	85.734
-1.892	14.200	85.888	-1.855	14.278	85.775
-1.893	14.227	85.943	-1.853	14.305	85.795
-1.891	14.256	85.909	-1.851	14.334	85.715
-1.890	14.284	85.874	-1.849	14.362	85.696
-1.888	14.315	85.916	-1.846	14.393	85.738
-1.886	14.342	85.903	-1.845	14.419	85.702
-1.884	14.372	85.955	-1.842	14.448	85.732
-1.882	14.404	85.962	-1.840	14.476	85.876
-1.880	14.428	85.967	-1.836	14.501	86.273
-1.878	14.457	85.973	-1.831	14.528	87.034
-1.867	14.487	86.106	-1.826	14.554	87.761
-1.863	14.517	86.141	-1.825	14.583	87.796
-1.856	14.535	87.929	-1.824	14.610	87.825
-1.851	14.563	88.392	-1.823	14.639	87.813
-1.846	14.591	88.864	-1.822	14.668	87.888
-1.843	14.612	89.174	-1.820	14.695	87.963
-1.838	14.639	89.621	-1.818	14.723	88.257
-1.833	14.669	90.104	-1.815	14.752	88.784
-1.843	14.699	89.094	-1.811	14.774	89.517
-1.841	14.728	89.193	-1.809	14.801	90.155
-1.852	14.760	90.121	-1.808	14.830	90.275
-1.854	14.786	90.436	-1.808	14.856	90.327
-1.856	14.816	90.788	-1.808	14.886	90.324
-1.854	14.847	91.689	-1.808	14.915	90.424
-1.855	14.874	92.122	-1.808	14.940	90.603
-1.856	14.904	92.607	-1.806	14.969	91.113
-1.846	14.935	91.916	-1.803	14.995	91.967
-1.845	14.959	92.065	-1.799	15.018	92.963
-1.843	14.989	92.252	-1.798	15.044	93.655
-1.837	15.002	93.736	-1.799	15.071	93.655
-1.835	15.029	94.253	-1.801	15.100	93.654
-1.817	15.062	95.346	-1.804	15.130	93.631
-1.813	15.086	95.976	-1.805	15.157	93.773
-1.806	15.114	94.883	-1.805	15.184	94.086
-1.801	15.141	94.980	-1.804	15.212	94.797
-1.822	15.166	94.454	-1.802	15.234	95.684
-1.826	15.196	94.324	-1.802	15.261	96.488
-1.829	15.220	94.218	-1.806	15.290	96.448
-1.837	15.247	97.364	-1.808	15.317	96.483
-1.842	15.275	98.139	-1.811	15.345	96.595
-1.838	15.299	97.771	-1.813	15.372	96.909
-1.841	15.326	98.221	-1.814	15.399	97.465
-1.843	15.353	98.667	-1.813	15.425	98.332
-1.842	15.384	97.569	-1.813	15.450	99.244
-1.843	15.409	97.655	-1.817	15.476	99.262
-1.827	15.435	98.989	-1.821	15.506	99.349
-1.824	15.463	99.383	-1.826	15.535	99.360
-1.838	15.485	100.626	-1.830	15.560	99.404
-1.840	15.511	101.266	-1.833	15.589	99.714
-1.858	15.535	100.364	-1.835	15.615	100.335
-1.866	15.563	100.565	-1.836	15.641	101.220
-1.871	15.584	100.712	-1.840	15.666	101.448
-1.877	15.620	101.165	-1.846	15.696	101.459
-1.883	15.646	101.398	-1.851	15.721	101.528
-1.878	15.677	102.623	-1.856	15.752	101.807
-1.881	15.707	103.185	-1.858	15.776	102.325
-1.884	15.733	103.672	-1.860	15.802	103.192
-1.882	15.761	102.977	-1.861	15.827	104.406
-1.883	15.787	103.196	-1.860	15.848	105.798
-1.892	15.811	104.654	-1.861	15.873	107.253
-1.895	15.836	105.190	-1.869	15.899	107.346
-1.898	15.866	105.843	-1.877	15.927	107.330
-1.900	15.884	109.910	-1.885	15.953	107.555
-1.902	15.906	111.169	-1.891	15.979	108.041
-1.905	15.932	112.611	-1.896	16.005	108.836
-1.910	15.965	109.324	-1.899	16.030	109.891
-1.912	15.987	109.607	-1.902	16.053	111.118
-1.925	16.012	110.210	-1.911	16.080	111.344
-1.930	16.036	110.580	-1.922	16.106	111.317
-1.935	16.062	110.981	-1.932	16.133	111.294
-1.951	16.081	113.280	-1.943	16.160	111.291
-1.959	16.106	114.092	-1.952	16.185	111.493
-1.978	16.124	112.411	-1.960	16.210	111.949
-1.990	16.151	112.607	-1.966	16.236	112.816
-2.000	16.172	112.769	-1.971	16.260	113.979
-2.009	16.208	112.335	-1.974	16.282	115.395
-2.019	16.234	112.364	-1.986	16.309	115.654
-2.035	16.266	116.797	-1.996	16.332	115.737
-2.047	16.295	118.075	-2.008	16.358	115.856
-2.060	16.323	119.354	-2.019	16.385	116.185
-2.059	16.336	119.438	-2.028	16.408	116.771
-2.067	16.358	120.311	-2.036	16.433	117.763
-2.067	16.387	117.495	-2.042	16.457	118.972
-2.073	16.412	117.373	-2.047	16.477	120.351
-2.088	16.433	118.663	-2.058	16.503	121.184
-2.096	16.456	118.925	-2.071	16.525	121.231
-2.100	16.481	122.274	-2.086	16.549	121.241
-2.104	16.505	123.337	-2.100	16.574	121.412
-2.110	16.528	124.454	-2.112	16.597	121.872
-2.129	16.546	123.682	-2.123	16.621	122.701
-2.138	16.566	124.256	-2.132	16.644	123.757
-2.149	16.590	124.951	-2.140	16.666	125.156
-2.161	16.621	123.923	-2.151	16.688	125.763
-2.172	16.646	124.174	-2.169	16.712	125.824
-2.194	16.670	126.676	-2.186	16.736	125.778
-2.207	16.693	127.492	-2.202	16.758	125.817
-2.228	16.710	127.068	-2.219	16.782	125.838
-2.243	16.730	127.493	-2.235	16.803	125.742
-2.264	16.757	126.121	-2.252	16.828	125.896
-2.280	16.779	125.939	-2.266	16.850	126.160
-2.298	16.805	125.618	-2.280	16.873	126.719
-2.316	16.830	125.372	-2.292	16.895	127.612
-2.332	16.852	125.149	-2.306	16.917	128.042
-2.348	16.869	126.732	-2.325	16.941	128.096
-2.365	16.892	126.990	-2.342	16.963	128.128
-2.368	16.917	129.411	-2.359	16.985	128.172
-2.381	16.942	130.323	-2.375	17.007	128.358
-2.395	16.966	131.220	-2.391	17.030	128.845
-2.415	16.979	130.438	-2.403	17.051	129.577
-2.431	17.002	130.950	-2.415	17.073	130.701
-2.446	17.024	131.458	-2.425	17.094	132.046
-2.451	17.049	130.074	-2.433	17.112	133.645
-2.464	17.072	130.155	-2.443	17.134	135.301
-2.488	17.087	135.218	-2.462	17.155	135.574
-2.503	17.108	136.548	-2.483	17.176	135.670
-2.521	17.128	138.355	-2.502	17.196	135.771
-2.538	17.150	139.858	-2.521	17.215	136.087
-2.551	17.172	138.360	-2.539	17.236	136.715
-2.567	17.194	138.809	-2.554	17.256	137.620
-2.582	17.215	139.219	-2.568	17.275	138.785
-2.599	17.239	139.705	-2.580	17.294	140.176
-2.610	17.251	137.868	-2.591	17.314	141.968
-2.624	17.269	137.789	-2.600	17.332	143.893
-2.636	17.268	141.542	-2.622	17.349	144.322
-2.650	17.282	142.551	-2.645	17.367	144.469
-2.669	17.304	147.348	-2.667	17.384	144.802
-2.683	17.318	149.306	-2.686	17.401	145.407
-2.698	17.335	151.499	-2.705	17.419	146.347
-2.717	17.353	147.464	-2.722	17.436	147.610
-2.733	17.370	148.006	-2.736	17.453	148.987
-2.767	17.396	148.088	-2.750	17.471	150.787
-2.787	17.415	148.464	-2.763	17.488	152.722
-2.810	17.435	148.870	-2.787	17.502	153.057
-2.829	17.464	153.104	-2.813	17.515	153.002
-2.851	17.486	154.415	-2.836	17.527	153.170
-2.876	17.500	155.363	-2.859	17.541	153.609
-2.901	17.523	156.734	-2.881	17.556	154.387
-2.922	17.541	157.838	-2.901	17.570	155.392
-2.946	17.538	156.228	-2.920	17.586	156.826
-2.968	17.551	156.635	-2.935	17.600	158.383
-2.979	17.548	157.265	-2.954	17.615	160.012
-3.001	17.558	157.800	-2.980	17.625	160.230
-3.013	17.564	161.934	-3.007	17.635	160.325
-3.032	17.573	163.755	-3.033	17.646	160.579
-3.042	17.593	162.169	-3.056	17.656	161.060
-3.059	17.606	162.818	-3.080	17.668	161.892
-3.090	17.616	161.968	-3.099	17.679	162.910
-3.112	17.628	162.069	-3.120	17.692	164.367
-3.134	17.641	162.172	-3.139	17.705	166.125
-3.153	17.658	163.039	-3.160	17.715	167.123
-3.176	17.674	163.392	-3.188	17.721	167.156
-3.210	17.684	169.343	-3.215	17.727	167.097
-3.237	17.698	171.508	-3.244	17.735	167.329
-3.265	17.708	170.516	-3.270	17.742	167.697
-3.292	17.721	171.708	-3.293	17.750	168.331
-3.317	17.732	172.773	-3.317	17.760	169.343
-3.340	17.725	169.074	-3.340	17.770	170.722
-3.360	17.731	169.008	-3.359	17.779	172.117
-3.388	17.734	170.540	-3.386	17.784	172.441
-3.411	17.740	170.889	-3.415	17.788	172.437
-3.434	17.745	171.248	-3.442	17.791	172.406
-3.468	17.736	175.959	-3.472	17.795	172.453
-3.499	17.738	177.705	-3.499	17.800	172.696
-3.523	17.742	173.760	-3.523	17.805	173.197
-3.551	17.745	173.969	-3.548	17.812	174.030
-3.581	17.748	173.010	-3.571	17.819	175.242
-3.607	17.750	172.902	-3.594	17.824	176.056
-3.632	17.766	175.138	-3.623	17.827	176.140
-3.659	17.772	175.728	-3.653	17.828	176.088
-3.684	17.785	178.611	-3.681	17.830	176.085
-3.707	17.792	179.772	-3.709	17.832	176.127
-3.734	17.800	181.060	-3.739	17.835	176.190
-3.758	17.804	178.916	-3.765	17.836	176.200
-3.784	17.811	179.381	-3.794	17.838	176.241
-3.811	17.818	179.851	-3.824	17.840	176.224
-3.841	17.806	175.871	-3.851	17.842	176.217
-3.869	17.808	175.306	-3.880	17.844	176.290
-3.902	17.795	175.401	-3.909	17.846	176.232
-3.931	17.793	175.022	-3.936	17.848	176.289
-3.958	17.792	174.680	-3.966	17.850	176.335
-3.990	17.788	176.007	-3.989	17.851	176.312
-4.021	17.785	176.057	-4.023	17.853	176.384
-4.054	17.784	176.705	-4.051	17.855	176.400
-4.093	17.780	176.983	-4.075	17.856	176.371
-4.124	17.778	177.204	-4.108	17.859	176.419
-4.156	17.791	176.851	-4.137	17.861	176.441
-4.186	17.793	176.914	-4.161	17.862	176.382
-4.216	17.799	176.631	-4.193	17.864	176.454
-4.247	17.802	176.593	-4.222	17.866	176.482
-4.275	17.805	176.559	-4.245	17.867	176.496
-4.308	17.814	176.848	-4.279	17.869	176.524
-4.337	17.818	176.893	-4.303	17.871	176.485
-4.370	17.822	176.944	-4.337	17.873	176.470
-4.398	17.822	177.024	-4.365	17.874	176.463
-4.426	17.826	177.076	-4.389	17.875	176.389
-4.453	17.822	176.947	-4.421	17.877	176.420
-4.480	17.824	176.950	-4.444	17.879	176.463
-4.507	17.822	176.829	-4.473	17.881	176.466
-4.536	17.823	176.796	-4.503	17.883	176.455
-4.565	17.823	176.762	-4.535	17.885	176.608
-4.588	17.821	176.733	-4.557	17.888	176.875
-4.616	17.821	176.700	-4.583	17.891	177.430
-4.640	17.825	177.087	-4.611	17.897	178.498
-4.665	17.826	177.161	-4.633	17.900	179.080
-4.694	17.842	179.749	-4.662	17.900	179.046
-4.722	17.848	180.660	-4.695	17.901	179.114
-4.748	17.854	181.503	-4.718	17.902	179.130
-4.774	17.859	182.487	-4.747	17.903	179.220
-4.799	17.864	183.341	-4.775	17.903	179.306
-4.827	17.863	180.492	-4.804	17.904	179.309
-4.855	17.867	180.419	-4.834	17.904	179.295
-4.879	17.854	179.313	-4.861	17.904	179.286
-4.907	17.854	178.933	-4.890	17.905	179.346
-4.934	17.841	179.154	-4.919	17.905	179.377
-4.959	17.836	178.983	-4.946	17.906	179.435
-4.986	17.832	178.796	-4.975	17.906	179.453
-5.019	17.829	179.563	-5.005	17.907	179.548
-5.044	17.825	179.618	-5.032	17.907	179.618
-5.078	17.835	180.060	-5.061	17.907	179.615
-5.110	17.834	180.170	-5.091	17.907	179.581
-5.137	17.834	180.342	-5.120	17.908	179.595
-5.166	17.845	180.384	-5.147	17.908	179.568
-5.192	17.848	180.520	-5.176	17.908	179.660
-5.228	17.851	180.107	-5.205	17.909	179.734
-5.253	17.854	180.099	-5.232	17.909	179.793
-5.283	17.857	180.088	-5.260	17.909	179.835
-5.315	17.857	179.896	-5.291	17.910	179.860
-5.344	17.859	179.844	-5.317	17.910	179.867
-5.376	17.855	180.220	-5.347	17.910	179.867
-5.405	17.856	180.278	-5.374	17.910	179.879
-5.439	17.857	180.350	-5.404	17.910	179.849
-5.462	17.847	180.382	-5.434	17.910	179.969
-5.489	17.846	180.435	-5.460	17.910	180.033
-5.519	17.844	180.493	-5.490	17.911	180.125
-5.550	17.843	180.388	-5.518	17.911	180.111
-5.578	17.842	180.413	-5.545	17.910	180.081
-5.605	17.847	180.356	-5.574	17.910	180.088
-5.632	17.847	180.362	-5.604	17.911	180.149
-5.658	17.847	180.368	-5.631	17.910	180.137
-5.685	17.848	180.400	-5.660	17.910	180.167
-5.714	17.848	180.413	-5.689	17.911	180.236
-5.735	17.847	180.521	-5.716	17.911	180.298
-5.762	17.846	180.559	-5.747	17.911	180.394
-5.788	17.846	180.602	-5.776	17.910	180.336
-5.812	17.845	180.637	-5.802	17.910	180.376
-5.838	17.845	180.676	-5.832	17.910	180.314
-5.873	17.846	180.670	-5.861	17.910	180.380
-5.902	17.846	180.698	-5.891	17.910	180.463
-5.929	17.847	180.643	-5.916	17.910	180.528
-5.958	17.847	180.648	-5.945	17.910	180.558
-5.988	17.848	180.709	-5.975	17.910	180.570
-6.018	17.848	180.730	-6.002	17.909	180.568
-6.045	17.847	180.827	-6.031	17.909	180.595
-6.074	17.847	180.871	-6.061	17.909	180.578
-6.103	17.847	180.906	-6.087	17.908	180.572
-6.129	17.847	180.943	-6.117	17.908	180.580
-6.156	17.845	180.836	-6.146	17.908	180.685
-6.182	17.844	180.825	-6.173	17.908	180.733
-6.210	17.844	180.813	-6.202	17.908	180.720
-6.242	17.844	180.851	-6.232	17.907	180.710
-6.269	17.843	180.852	-6.259	17.906	180.662
-6.298	17.843	180.852	-6.288	17.906	180.642
-6.328	17.843	180.936	-6.318	17.906	180.716
-6.357	17.842	180.956	-6.344	17.906	180.771
-6.386	17.841	180.868	-6.374	17.906	180.819
-6.415	17.841	180.859	-6.402	17.905	180.867
-6.443	17.840	180.851	-6.431	17.905	180.872
-6.480	17.843	181.030	-6.461	17.905	180.917
-6.505	17.842	181.173	-6.487	17.904	180.874
-6.536	17.843	181.244	-6.517	17.903	180.794
-6.563	17.843	181.305	-6.544	17.903	180.769
-6.590	17.844	181.267	-6.573	17.903	180.850
-6.621	17.844	181.309	-6.603	17.902	180.913
-6.648	17.845	181.346	-6.629	17.902	180.992
-6.677	17.840	181.021	-6.659	17.902	180.980
-6.706	17.837	181.107	-6.689	17.901	180.975
-6.729	17.835	181.111	-6.715	17.901	180.989
-6.757	17.833	181.115	-6.745	17.900	180.991
-6.783	17.835	181.218	-6.772	17.899	180.978
-6.813	17.834	181.251	-6.802	17.899	180.977
-6.839	17.834	181.281	-6.829	17.899	181.073
-6.871	17.834	181.256	-6.858	17.898	181.105
-6.896	17.834	181.273	-6.887	17.898	181.174
-6.929	17.837	181.393	-6.914	17.897	181.138
-6.956	17.838	181.434	-6.943	17.897	181.125
-6.986	17.839	181.466	-6.973	17.896	181.076
-7.013	17.840	181.503	-7.000	17.895	181.092
-7.042	17.841	181.543	-7.028	17.895	181.102
-7.070	17.837	181.432	-7.058	17.895	181.172
-7.100	17.836	181.433	-7.086	17.894	181.213
-7.125	17.832	181.392	-7.114	17.894	181.240
-7.157	17.831	181.379	-7.143	17.893	181.300
-7.188	17.827	181.545	-7.172	17.893	181.305
-7.216	17.825	181.589	-7.200	17.892	181.264
-7.246	17.826	181.652	-7.229	17.891	181.232
-7.274	17.825	181.699	-7.256	17.890	181.227
-7.304	17.830	181.632	-7.285	17.890	181.312
-7.331	17.830	181.647	-7.315	17.890	181.411
-7.361	17.827	181.604	-7.341	17.889	181.421
-7.392	17.826	181.602	-7.371	17.888	181.412
-7.423	17.826	181.600	-7.400	17.888	181.389
-7.447	17.825	181.659	-7.426	17.887	181.337
-7.473	17.825	181.671	-7.456	17.886	181.379
-7.501	17.824	181.685	-7.486	17.885	181.390
-7.524	17.824	181.718	-7.514	17.885	181.389
-7.551	17.823	181.650	-7.543	17.885	181.504
-7.576	17.822	181.641	-7.569	17.884	181.546
-7.603	17.822	181.632	-7.598	17.883	181.584
-7.633	17.821	181.813	-7.626	17.882	181.565
-7.659	17.820	181.852	-7.655	17.881	181.531
-7.686	17.820	181.922	-7.684	17.880	181.487
-7.714	17.819	181.974	-7.714	17.880	181.559
-7.739	17.819	182.020	-7.740	17.879	181.544
-7.776	17.817	181.889	-7.770	17.879	181.562
-7.804	17.816	181.893	-7.797	17.878	181.665
-7.838	17.814	181.804	-7.827	17.877	181.634
-7.866	17.813	181.777	-7.854	17.876	181.644
-7.895	17.813	181.895	-7.884	17.875	181.630
-7.925	17.812	181.911	-7.913	17.874	181.573
-7.952	17.811	181.926	-7.940	17.874	181.559
-7.986	17.812	181.962	-7.969	17.873	181.632
-8.011	17.811	181.979	-7.995	17.873	181.650
-8.042	17.809	181.981	-8.026	17.872	181.773
-8.073	17.808	181.996	-8.055	17.871	181.807
-8.103	17.807	182.111	-8.082	17.870	181.765
-8.131	17.806	182.148	-8.112	17.869	181.753
-8.154	17.807	182.189	-8.139	17.869	181.761
-8.183	17.807	182.232	-8.169	17.867	181.720
-8.215	17.806	182.188	-8.198	17.867	181.762
-8.242	17.805	182.201	-8.224	17.866	181.813
-8.272	17.804	182.215	-8.254	17.865	181.828
-8.299	17.805	182.056	-8.280	17.865	181.937
-8.330	17.805	182.025	-8.309	17.864	181.917
-8.355	17.802	182.303	-8.340	17.863	181.891
-8.381	17.802	182.349	-8.367	17.862	181.907
-8.409	17.799	182.353	-8.397	17.861	181.927
-8.435	17.798	182.386	-8.423	17.860	181.960
-8.456	17.795	182.305	-8.453	17.860	182.073
-8.482	17.793	182.304	-8.482	17.859	182.091
-8.512	17.793	182.356	-8.510	17.858	182.127
-8.540	17.792	182.373	-8.539	17.857	182.174
-8.571	17.792	182.505	-8.567	17.856	182.152
-8.598	17.791	182.553	-8.595	17.855	182.126
-8.627	17.790	182.605	-8.624	17.854	182.132
-8.655	17.792	182.573	-8.653	17.852	182.097
-8.683	17.792	182.605	-8.682	17.852	182.170
-8.714	17.790	182.456	-8.707	17.851	182.223
-8.745	17.789	182.438	-8.739	17.850	182.231
-8.779	17.785	182.532	-8.766	17.849	182.262
-8.807	17.783	182.545	-8.793	17.848	182.239
-8.841	17.782	182.589	-8.822	17.846	182.217
-8.869	17.780	182.610	-8.851	17.846	182.300
-8.897	17.779	182.631	-8.879	17.844	182.298
-8.930	17.778	182.624	-8.907	17.843	182.288
-8.962	17.777	182.640	-8.937	17.842	182.375
-8.994	17.780	182.644	-8.965	17.842	182.404
-9.026	17.780	182.656	-8.993	17.840	182.396
-9.055	17.779	182.668	-9.021	17.839	182.407
-9.077	17.779	182.760	-9.051	17.838	182.375
-9.106	17.779	182.792	-9.079	17.836	182.313
-9.133	17.776	182.735	-9.108	17.836	182.398
-9.163	17.775	182.743	-9.135	17.835	182.437
-9.181	17.773	182.683	-9.164	17.834	182.475
-9.208	17.771	182.671	-9.194	17.833	182.549
-9.228	17.765	182.770	-9.220	17.831	182.515
-9.254	17.762	182.791	-9.249	17.830	182.538
-9.279	17.763	182.896	-9.278	17.829	182.565
-9.301	17.762	182.938	-9.306	17.828	182.544
-9.327	17.760	182.988	-9.335	17.826	182.555
-9.348	17.761	182.943	-9.365	17.825	182.646
-9.370	17.764	182.919	-9.391	17.824	182.642
-9.395	17.764	182.926	-9.420	17.823	182.767
-9.426	17.761	182.999	-9.449	17.822	182.751
-9.453	17.761	183.028	-9.477	17.820	182.707
-9.480	17.757	183.044	-9.504	17.819	182.695
-9.509	17.755	183.070	-9.533	17.818	182.726
-9.540	17.750	183.045	-9.564	17.816	182.750
-9.566	17.748	183.052	-9.590	17.816	182.837
-9.600	17.748	182.995	-9.620	17.814	182.869
-9.627	17.746	182.984	-9.646	17.813	182.913
-9.659	17.747	183.169	-9.676	17.811	182.790
-9.690	17.745	183.216	-9.703	17.808	182.424
-9.716	17.745	183.075	-9.728	17.805	181.990
-9.747	17.745	183.056	-9.759	17.805	182.011
-9.776	17.742	182.081	-9.785	17.804	182.015
-9.807	17.740	181.698	-9.815	17.803	182.089
-9.837	17.738	181.314	-9.843	17.802	182.115
-9.866	17.741	181.825	-9.872	17.801	182.097
-9.897	17.741	181.687	-9.901	17.800	182.095
-9.922	17.737	182.478	-9.927	17.799	182.123
-9.953	17.735	182.626	-9.958	17.799	182.155
-9.983	17.734	182.721	-9.987	17.798	182.223
-10.011	17.733	182.842	-10.014	17.797	182.234
-10.041	17.731	182.970	-10.044	17.796	182.211
-10.071	17.729	182.658	-10.071	17.795	182.323
-10.098	17.727	182.668	-10.099	17.794	182.356
-10.132	17.728	182.542	-10.129	17.793	182.369
-10.162	17.727	182.513	-10.158	17.792	182.393
-10.185	17.729	182.606	-10.186	17.791	182.425
-10.214	17.729	182.613	-10.216	17.790	182.428
-10.238	17.728	182.775	-10.243	17.789	182.528
-10.267	17.728	182.838	-10.272	17.788	182.542
-10.297	17.725	182.888	-10.300	17.786	182.331
-10.324	17.724	182.942	-10.326	17.784	182.067
-10.354	17.717	182.605	-10.355	17.783	182.118
-10.381	17.714	182.540	-10.384	17.781	182.039
-10.413	17.714	182.208	-10.413	17.780	182.055
-10.443	17.712	182.049	-10.442	17.780	182.099
-10.470	17.710	181.906	-10.469	17.779	182.079
-10.498	17.713	182.187	-10.497	17.777	181.975
-10.528	17.712	182.159	-10.525	17.774	181.615
-10.554	17.712	182.282	-10.551	17.772	181.295
-10.586	17.712	182.299	-10.581	17.772	181.277
-10.613	17.707	181.364	-10.609	17.771	181.234
-10.642	17.705	181.068	-10.638	17.770	181.229
-10.668	17.704	180.800	-10.665	17.770	181.303
-10.699	17.707	181.262	-10.694	17.769	181.304
-10.732	17.706	181.160	-10.723	17.767	181.075
-10.760	17.705	181.584	-10.750	17.765	180.741
-10.794	17.704	181.628	-10.776	17.762	180.094
-10.822	17.698	181.335	-10.805	17.762	179.912
-10.849	17.696	181.290	-10.831	17.761	179.883
-10.874	17.693	179.528	-10.860	17.761	179.818
-10.903	17.691	178.920	-10.889	17.761	179.794
-10.923	17.695	178.824	-10.918	17.761	179.743
-10.950	17.694	178.355	-10.947	17.761	179.689
-10.980	17.699	180.044	-10.976	17.761	179.647
-11.005	17.701	180.323	-11.003	17.761	179.643
-11.032	17.701	180.470	-11.032	17.761	179.590
-11.061	17.702	180.742	-11.061	17.761	179.576
-11.083	17.703	180.938	-11.088	17.761	179.518
-11.112	17.694	179.856	-11.119	17.761	179.546
-11.136	17.693	179.750	-11.148	17.761	179.458
-11.156	17.694	179.527	-11.175	17.761	179.411
-11.184	17.693	179.360	-11.204	17.761	179.370
-11.207	17.695	179.449	-11.234	17.761	179.367
-11.229	17.695	179.374	-11.260	17.762	179.359
-11.262	17.697	179.621	-11.288	17.762	179.364
-11.293	17.697	179.656	-11.319	17.762	179.307
-11.318	17.698	179.684	-11.348	17.762	179.317
-11.343	17.693	179.788	-11.374	17.763	179.314
-11.371	17.692	179.841	-11.405	17.763	179.255
-11.399	17.690	179.749	-11.433	17.763	179.248
-11.426	17.689	179.757	-11.463	17.763	179.184
-11.451	17.688	179.765	-11.490	17.763	179.149
-11.488	17.678	179.467	-11.518	17.763	179.116
-11.519	17.677	179.385	-11.548	17.764	179.142
-11.530	17.680	179.402	-11.576	17.764	179.114
-11.555	17.680	179.349	-11.606	17.765	179.116
-11.575	17.684	179.489	-11.632	17.765	179.077
-11.599	17.686	179.495	-11.662	17.765	179.059
-11.625	17.684	179.572	-11.692	17.766	179.100
-11.647	17.684	179.598	-11.719	17.766	179.001
-11.683	17.688	179.589	-11.748	17.766	178.969
-11.710	17.689	179.606	-11.777	17.767	179.012
-11.738	17.691	179.623	-11.806	17.768	179.055
-11.769	17.689	179.571	-11.834	17.768	179.035
-11.798	17.690	179.571	-11.863	17.768	179.045
-11.833	17.691	179.445	-11.893	17.769	179.000
-11.861	17.692	179.410	-11.918	17.769	179.026
-11.902	17.692	179.167	-11.948	17.770	179.067
-11.933	17.692	179.073	-11.976	17.770	178.993
-11.966	17.689	179.281	-12.004	17.770	179.002
-11.999	17.688	179.276	-12.034	17.771	179.064
-12.027	17.686	179.284	-12.064	17.772	179.077
-12.056	17.685	179.284	-12.090	17.772	179.058
-12.088	17.684	179.283	-12.120	17.773	179.116
-12.106	17.686	179.480	-12.149	17.773	179.083
-12.128	17.686	179.522	-12.176	17.773	179.149
-12.155	17.686	179.572	-12.205	17.774	179.110
-12.178	17.691	179.634	-12.234	17.774	179.120
-12.208	17.692	179.695	-12.263	17.775	179.209
-12.236	17.694	179.712	-12.291	17.775	179.214
-12.261	17.695	179.753	-12.320	17.775	179.174
-12.297	17.694	179.626	-12.349	17.776	179.258
-12.325	17.694	179.611	-12.377	17.776	179.261
-12.356	17.694	179.594	-12.407	17.777	179.222
-12.384	17.692	179.549	-12.433	17.777	179.287
-12.415	17.692	179.524	-12.462	17.777	179.232
-12.450	17.690	179.619	-12.491	17.778	179.255
-12.475	17.690	179.635	-12.514	17.778	179.328
-12.506	17.689	179.654	-12.546	17.779	179.348
-12.538	17.688	179.673	-12.576	17.779	179.301
-12.561	17.693	179.717	-12.603	17.779	179.333
-12.591	17.693	179.742	-12.633	17.779	179.307
-12.618	17.696	179.757	-12.662	17.780	179.324
-12.644	17.697	179.777	-12.686	17.780	179.294
-12.671	17.696	179.709	-12.718	17.780	179.274
-12.700	17.696	179.704	-12.747	17.780	179.277
-12.725	17.697	179.700	-12.770	17.781	179.302
-12.753	17.698	179.600	-12.804	17.781	179.289
-12.779	17.698	179.574	-12.828	17.781	179.314
-12.806	17.699	179.546	-12.856	17.782	179.311
-12.856	17.698	179.558	-12.890	17.782	179.255
-12.891	17.697	179.572	-12.920	17.782	179.274
-12.915	17.696	179.572	-12.946	17.783	179.289
-12.945	17.695	179.572	-12.975	17.783	179.246
-12.973	17.698	179.552	-13.000	17.783	179.266
-13.003	17.698	179.546	-13.032	17.783	179.233
-13.034	17.702	179.491	-13.055	17.784	179.238
-13.068	17.704	179.467	-13.084	17.784	179.228
-13.096	17.703	179.500	-13.117	17.784	179.186
-13.120	17.703	179.496	-13.141	17.784	179.180
-13.150	17.702	179.545	-13.170	17.785	179.165
-13.176	17.702	179.556	-13.202	17.785	179.167
-13.202	17.702	179.567	-13.226	17.785	179.156
-13.231	17.698	179.563	-13.257	17.786	179.142
-13.258	17.696	179.570	-13.283	17.786	179.159
-13.286	17.702	179.461	-13.312	17.787	179.114
-13.314	17.702	179.437	-13.341	17.787	179.084
-13.346	17.705	179.333	-13.374	17.787	179.062
-13.372	17.706	179.293	-13.396	17.788	179.072
-13.402	17.707	179.248	-13.427	17.788	179.065
-13.432	17.707	179.218	-13.456	17.788	179.044
-13.459	17.707	179.181	-13.483	17.789	179.029
-13.487	17.706	179.190	-13.511	17.789	179.015
-13.519	17.706	179.160	-13.541	17.789	178.980
-13.544	17.705	179.220	-13.570	17.790	178.931
-13.570	17.704	179.220	-13.596	17.790	178.919
-13.598	17.704	179.221	-13.626	17.791	178.905
-13.630	17.707	179.260	-13.655	17.791	178.909
-13.660	17.708	179.270	-13.684	17.792	178.911
-13.687	17.711	179.206	-13.711	17.792	178.875
-13.718	17.712	179.191	-13.740	17.792	178.840
-13.745	17.713	179.177	-13.767	17.793	178.805
-13.772	17.711	179.104	-13.796	17.793	178.790
-13.801	17.711	179.073	-13.826	17.794	178.759
-13.830	17.711	179.041	-13.855	17.794	178.768
-13.858	17.705	179.025	-13.882	17.795	178.753
-13.888	17.709	178.966	-13.912	17.796	178.722
-13.917	17.709	178.927	-13.941	17.796	178.697
-13.943	17.714	178.949	-13.967	17.796	178.645
-13.972	17.715	178.929	-13.996	17.797	178.610
-14.001	17.717	178.908	-14.025	17.797	178.564
-14.028	17.716	178.859	-14.052	17.798	178.542
-14.058	17.715	178.804	-14.081	17.799	178.546
-14.088	17.716	178.767	-14.113	17.800	178.560
-14.115	17.716	178.733	-14.139	17.800	178.519
-14.143	17.715	178.734	-14.166	17.801	178.535
-14.171	17.715	178.704	-14.196	17.801	178.501
-14.197	17.715	178.680	-14.226	17.802	178.471
-14.226	17.717	178.741	-14.251	17.803	178.444
-14.256	17.718	178.736	-14.281	17.803	178.420
-14.286	17.718	178.731	-14.311	17.804	178.411
-14.316	17.718	178.720	-14.340	17.805	178.427
-14.340	17.719	178.714	-14.367	17.806	178.404
-14.370	17.719	178.707	-14.397	17.806	178.375
-14.395	17.722	178.689	-14.424	17.807	178.440
-14.427	17.723	178.679	-14.453	17.808	178.390
-14.454	17.724	178.670	-14.482	17.809	178.370
-14.481	17.727	178.642	-14.512	17.810	178.391
-14.508	17.729	178.630	-14.540	17.810	178.332
-14.538	17.728	178.627	-14.569	17.811	178.310
-14.568	17.728	178.615	-14.598	17.812	178.345
-14.595	17.727	178.552	-14.625	17.812	178.291
-14.628	17.728	178.521	-14.655	17.813	178.299
-14.654	17.726	178.496	-14.685	17.814	178.326
-14.681	17.726	178.470	-14.711	17.815	178.236
-14.714	17.726	178.725	-14.741	17.816	178.235
-14.742	17.726	178.784	-14.768	17.817	178.292
-14.772	17.726	178.848	-14.797	17.817	178.227
-14.800	17.733	178.538	-14.827	17.818	178.214
-14.833	17.735	178.505	-14.856	17.819	178.265
-14.856	17.736	178.435	-14.884	17.820	178.201
-14.886	17.738	178.391	-14.912	17.821	178.242
-14.915	17.736	178.490	-14.943	17.822	178.263
-14.941	17.737	178.488	-14.968	17.822	178.160
-14.971	17.737	178.487	-14.998	17.823	178.186
-14.999	17.741	178.452	-15.028	17.824	178.285
-15.025	17.743	178.442	-15.052	17.826	178.503
-15.058	17.745	178.431	-15.081	17.829	179.047
-15.082	17.745	178.686	-15.108	17.832	179.475
-15.109	17.746	178.730	-15.134	17.832	179.446
-15.132	17.748	179.980	-15.164	17.832	179.374
-15.157	17.749	180.330	-15.192	17.832	179.391
-15.190	17.748	180.275	-15.220	17.832	179.391
-15.215	17.748	180.487	-15.251	17.832	179.352
-15.246	17.748	179.836	-15.276	17.832	179.367
-15.273	17.748	179.797	-15.307	17.832	179.312
-15.301	17.748	179.756	-15.335	17.834	179.547
-15.333	17.750	179.523	-15.359	17.836	179.961
-15.364	17.750	179.428	-15.386	17.839	180.815
-15.394	17.751	179.335	-15.411	17.842	181.505
-15.424	17.751	179.240	-15.441	17.841	181.514
-15.442	17.751	180.831	-15.468	17.840	181.558
-15.471	17.752	181.074	-15.496	17.841	181.831
-15.490	17.759	183.040	-15.523	17.842	182.345
-15.514	17.761	183.623	-15.546	17.845	183.057
-15.543	17.761	183.693	-15.572	17.848	184.180
-15.565	17.762	184.061	-15.595	17.850	185.058
-15.591	17.764	184.509	-15.624	17.848	185.105
-15.617	17.765	184.960	-15.653	17.845	185.111
-15.650	17.770	187.111	-15.682	17.843	185.145
-15.675	17.772	187.825	-15.707	17.842	185.402
-15.703	17.774	187.053	-15.734	17.841	185.934
-15.731	17.776	187.452	-15.760	17.842	186.796
-15.755	17.764	186.573	-15.783	17.844	187.925
-15.782	17.761	186.566	-15.809	17.846	189.111
-15.806	17.759	186.560	-15.835	17.842	189.147
-15.838	17.754	189.918	-15.863	17.837	189.128
-15.863	17.751	190.676	-15.892	17.833	189.359
-15.888	17.749	191.415	-15.917	17.831	189.787
-15.911	17.747	190.971	-15.944	17.830	190.524
-15.938	17.745	191.463	-15.968	17.830	191.495
-15.959	17.742	191.253	-15.991	17.831	192.682
-15.986	17.740	191.576	-16.016	17.831	193.996
-16.008	17.739	194.054	-16.044	17.824	194.107
-16.033	17.737	195.061	-16.072	17.818	194.176
-16.056	17.746	196.862	-16.096	17.813	194.416
-16.081	17.748	198.200	-16.124	17.808	194.900
-16.110	17.744	195.800	-16.150	17.804	195.715
-16.137	17.744	195.848	-16.173	17.802	196.735
-16.161	17.744	195.891	-16.199	17.801	198.103
-16.186	17.727	197.266	-16.223	17.794	198.260
-16.213	17.723	197.683	-16.250	17.785	198.247
-16.240	17.718	198.095	-16.278	17.777	198.428
-16.267	17.699	200.381	-16.301	17.770	198.808
-16.294	17.691	201.241	-16.328	17.765	199.572
-16.320	17.682	200.206	-16.352	17.761	200.607
-16.347	17.673	200.555	-16.375	17.759	201.909
-16.372	17.670	201.612	-16.399	17.756	203.385
-16.401	17.662	202.236	-16.426	17.745	203.439
-16.423	17.657	202.689	-16.450	17.734	203.490
-16.443	17.653	205.733	-16.477	17.724	203.750
-16.468	17.647	206.990	-16.502	17.715	204.290
-16.491	17.641	208.169	-16.526	17.709	205.112
-16.518	17.633	206.096	-16.549	17.703	206.231
-16.543	17.627	206.552	-16.572	17.699	207.670
-16.566	17.614	206.724	-16.593	17.696	209.264
-16.592	17.606	207.127	-16.619	17.684	209.749
-16.614	17.597	210.694	-16.644	17.670	209.848
-16.635	17.589	211.908	-16.668	17.657	210.117
-16.660	17.581	213.258	-16.693	17.646	210.629
-16.678	17.565	212.825	-16.714	17.637	211.386
-16.701	17.554	213.690	-16.736	17.629	212.520
-16.725	17.543	214.549	-16.759	17.622	213.979
-16.753	17.527	212.995	-16.781	17.614	215.432
-16.778	17.514	213.299	-16.805	17.597	215.515
-16.801	17.499	215.915	-16.829	17.580	215.559
-16.823	17.487	216.715	-16.851	17.567	215.813
-16.848	17.474	217.608	-16.874	17.552	216.335
-16.867	17.472	218.289	-16.897	17.540	217.138
-16.890	17.462	219.127	-16.918	17.530	218.215
-16.910	17.444	218.355	-16.940	17.520	219.610
-16.933	17.431	218.751	-16.962	17.512	221.237
-16.953	17.419	219.109	-16.982	17.495	221.284
-16.980	17.428	222.947	-17.004	17.476	221.361
-17.003	17.416	224.200	-17.025	17.458	221.591
-17.023	17.394	224.519	-17.046	17.442	222.072
-17.046	17.378	225.518	-17.068	17.428	222.914
-17.063	17.356	223.204	-17.089	17.415	224.103
-17.083	17.339	223.068	-17.108	17.405	225.414
-17.109	17.315	224.444	-17.129	17.395	227.091
-17.130	17.297	224.778	-17.149	17.374	227.193
-17.142	17.289	227.962	-17.169	17.353	227.341
-17.161	17.273	229.296	-17.190	17.333	227.708
-17.179	17.259	230.493	-17.208	17.317	228.175
-17.200	17.250	230.344	-17.228	17.300	229.020
-17.220	17.235	231.292	-17.248	17.285	230.226
-17.236	17.215	230.560	-17.265	17.273	231.527
-17.253	17.201	230.945	-17.285	17.261	233.265
-17.275	17.179	233.273	-17.303	17.241	233.816
-17.293	17.163	234.237	-17.319	17.220	233.946
-17.310	17.152	236.897	-17.337	17.198	234.299
-17.330	17.137	238.563	-17.355	17.177	234.939
-17.345	17.121	237.124	-17.371	17.160	235.737
-17.365	17.104	237.761	-17.389	17.143	236.941
-17.381	17.078	236.402	-17.407	17.128	238.296
-17.400	17.057	236.281	-17.424	17.111	239.732
-17.413	17.034	238.502	-17.438	17.088	239.838
-17.429	17.012	239.219	-17.452	17.064	239.966
-17.447	16.990	239.978	-17.468	17.040	240.322
-17.460	16.971	243.273	-17.483	17.020	240.877
-17.472	16.955	242.779	-17.499	17.000	241.806
-17.488	16.934	243.487	-17.514	16.983	243.047
-17.501	16.916	244.101	-17.530	16.967	244.597
-17.514	16.890	243.483	-17.547	16.951	246.468
-17.529	16.868	243.789	-17.563	16.936	248.672
-17.547	16.855	248.853	-17.578	16.924	250.722
-17.563	16.835	250.745	-17.595	16.907	252.926
-17.578	16.817	252.471	-17.610	16.894	255.006
-17.594	16.804	259.020	-17.627	16.880	257.798
-17.608	16.788	261.881	-17.643	16.866	260.559
-17.631	16.783	264.002	-17.658	16.853	263.363
-17.649	16.769	266.956	-17.668	16.833	265.325
-17.658	16.763	268.813	-17.671	16.805	265.375
-17.672	16.752	271.208	-17.673	16.778	265.394
-17.688	16.739	273.873	-17.676	16.749	265.434
-17.702	16.729	276.228	-17.678	16.722	265.501
-17.712	16.715	274.862	-17.680	16.693	265.498
-17.728	16.701	276.844	-17.683	16.662	265.497
-17.715	16.664	267.406	-17.685	16.636	265.482
-17.723	16.644	266.138	-17.686	16.607	265.352
-17.731	16.624	264.868	-17.688	16.578	265.324
-17.693	16.570	261.417	-17.691	16.550	265.327
-17.690	16.543	259.691	-17.693	16.523	265.334
-17.686	16.514	257.812	-17.695	16.494	265.355
-17.678	16.472	262.104	-17.698	16.465	265.330
-17.674	16.444	261.635	-17.700	16.438	265.322
-17.669	16.408	261.055	-17.702	16.408	265.364
-17.677	16.358	265.676	-17.704	16.381	265.286
-17.674	16.318	266.490	-17.706	16.351	265.189
-17.671	16.278	267.326	-17.709	16.321	265.173
-17.671	16.236	268.054	-17.711	16.294	265.162
-17.669	16.196	268.871	-17.713	16.266	265.185
-17.667	16.155	269.689	-17.716	16.236	265.241
-17.680	16.133	266.661	-17.718	16.209	265.202
-17.681	16.095	266.635	-17.720	16.179	265.108
-17.691	16.084	265.116	-17.722	16.152	265.105
-17.695	16.053	264.660	-17.724	16.124	265.046
-17.701	16.037	264.738	-17.727	16.094	265.026
-17.705	16.012	264.470	-17.729	16.066	265.038
-17.704	15.989	265.092	-17.731	16.037	264.976
-17.706	15.966	265.121	-17.734	16.010	265.022
-17.709	15.940	265.154	-17.737	15.981	265.082
-17.706	15.914	265.660	-17.739	15.953	265.023
-17.707	15.888	265.826	-17.741	15.924	265.008
-17.708	15.862	265.993	-17.743	15.894	264.931
-17.708	15.834	265.648	-17.745	15.868	264.870
-17.709	15.807	265.695	-17.748	15.838	264.926
-17.720	15.774	265.019	-17.751	15.810	264.941
-17.724	15.742	264.850	-17.753	15.781	264.902
-17.726	15.718	264.728	-17.756	15.753	264.976
-17.729	15.686	264.734	-17.758	15.725	265.023
-17.732	15.657	264.620	-17.761	15.696	265.023
-17.737	15.623	265.198	-17.763	15.667	265.058
-17.740	15.595	265.278	-17.766	15.639	264.994
-17.744	15.564	265.367	-17.768	15.611	265.010
-17.744	15.529	265.527	-17.771	15.581	265.075
-17.746	15.500	265.621	-17.773	15.555	265.111
-17.746	15.474	265.673	-17.776	15.526	265.135
-17.747	15.446	265.757	-17.778	15.498	265.166
-17.749	15.415	265.850	-17.780	15.468	265.121
-17.751	15.393	265.559	-17.783	15.441	265.139
-17.753	15.364	265.559	-17.785	15.412	265.173
-17.755	15.335	265.558	-17.788	15.383	265.135
-17.759	15.310	265.515	-17.790	15.355	265.167
-17.761	15.282	265.503	-17.793	15.326	265.247
-17.764	15.256	265.493	-17.795	15.300	265.284
-17.768	15.231	265.542	-17.798	15.270	265.342
-17.772	15.203	265.547	-17.800	15.241	265.315
-17.774	15.177	265.638	-17.802	15.213	265.274
-17.777	15.149	265.676	-17.804	15.185	265.269
-17.780	15.123	265.710	-17.806	15.158	265.272
-17.782	15.091	265.768	-17.809	15.127	265.359
-17.785	15.065	265.807	-17.812	15.101	265.429
-17.787	15.037	265.851	-17.814	15.071	265.423
-17.790	15.008	265.893	-17.816	15.042	265.415
-17.792	14.978	265.924	-17.818	15.015	265.461
-17.794	14.949	265.965	-17.821	14.987	265.451
-17.798	14.915	265.958	-17.823	14.957	265.440
-17.800	14.891	265.978	-17.825	14.930	265.434
-17.803	14.861	266.003	-17.827	14.901	265.475
-17.802	14.834	266.056	-17.830	14.871	265.558
-17.803	14.808	266.085	-17.832	14.845	265.642
-17.806	14.775	266.043	-17.834	14.815	265.588
-17.807	14.749	266.052	-17.837	14.787	265.640
-17.809	14.723	266.062	-17.838	14.760	265.615
-17.813	14.692	266.089	-17.841	14.730	265.649
-17.815	14.662	266.104	-17.843	14.699	265.696
-17.816	14.640	266.152	-17.845	14.673	265.654
-17.818	14.609	266.180	-17.847	14.643	265.683
-17.820	14.583	266.203	-17.850	14.615	265.771
-17.822	14.562	266.158	-17.852	14.589	265.784
-17.824	14.534	266.167	-17.854	14.558	265.777
-17.826	14.507	266.175	-17.856	14.529	265.819
-17.830	14.477	266.259	-17.858	14.503	265.769
-17.832	14.448	266.286	-17.860	14.474	265.793
-17.834	14.422	266.310	-17.862	14.446	265.858
-17.836	14.394	266.381	-17.864	14.416	265.898
-17.839	14.365	266.418	-17.866	14.387	265.929
-17.839	14.333	266.448	-17.869	14.361	265.976
-17.840	14.301	266.486	-17.870	14.331	265.924
-17.842	14.273	266.579	-17.872	14.303	266.006
-17.844	14.247	266.626	-17.874	14.275	265.985
-17.850	14.217	266.708	-17.876	14.246	265.936
-17.852	14.191	266.761	-17.878	14.216	265.933
-17.852	14.167	266.576	-17.880	14.190	265.997
-17.855	14.138	266.560	-17.882	14.160	266.039
-17.857	14.110	266.544	-17.885	14.130	266.074
-17.863	14.087	266.012	-17.886	14.104	266.045
-17.867	14.060	265.864	-17.888	14.075	266.052
-17.866	14.032	266.271	-17.890	14.048	266.088
-17.868	14.003	266.277	-17.892	14.018	266.089
-17.870	13.975	266.284	-17.894	13.989	266.097
-17.872	13.949	266.290	-17.896	13.963	266.173
-17.871	13.921	266.750	-17.898	13.933	266.157
-17.872	13.892	266.856	-17.900	13.904	266.178
-17.871	13.859	266.960	-17.902	13.877	266.230
-17.872	13.829	267.069	-17.903	13.846	266.160
-17.875	13.798	266.783	-17.905	13.818	266.193
-17.877	13.769	266.769	-17.907	13.789	266.172
-17.879	13.742	266.756	-17.909	13.763	266.191
-17.881	13.708	266.750	-17.911	13.734	266.288
-17.883	13.680	266.739	-17.913	13.710	266.307
-17.885	13.649	266.726	-17.915	13.678	266.271
-17.883	13.622	266.867	-17.916	13.648	266.307
-17.885	13.595	266.889	-17.918	13.620	266.341
-17.889	13.570	266.854	-17.920	13.591	266.355
-17.891	13.545	266.860	-17.922	13.564	266.404
-17.894	13.513	266.869	-17.924	13.535	266.372
-17.896	13.490	266.874	-17.925	13.511	266.445
-17.896	13.461	266.960	-17.928	13.478	266.490
-17.897	13.436	266.979	-17.929	13.448	266.455
-17.899	13.404	267.129	-17.931	13.425	266.485
[truncated: 1,308 more rows]
