# Supplementary material for: Finding the best hardware configuration for 2D SLAM in indoor environments via simulation based on Google Cartographer
Source: Sci Rep. 2022 Nov 5;12:18815. doi: 10.1038/s41598-022-22938-y (PMC9637188; doi:10.1038/s41598-022-22938-y)
Supplement: Supplementary file 1 — Supplementary Information. [file 41598_2022_22938_MOESM1_ESM.zip › SLAM_readings/tunel/slam_l2di_tunel_30_3_2022_12_2_4.csv]

xr	yr	wr	xu	yu	wu
0.000	0.000	0.000	0.000	0.000	0.000
0.000	0.000	0.000	0.000	0.000	0.000
0.000	0.000	0.000	0.000	0.000	0.000
0.002	-0.001	-0.005	0.000	0.000	0.000
0.003	-0.001	-0.005	0.000	0.000	0.000
0.003	-0.001	-0.005	0.000	0.000	0.000
0.003	0.002	359.991	0.000	0.000	0.000
0.003	0.003	359.991	0.000	0.000	0.000
0.003	0.004	359.991	0.000	0.000	0.000
0.003	0.005	359.991	0.000	0.000	0.000
-0.003	0.004	359.981	0.000	0.000	0.000
-0.004	0.005	359.981	0.000	0.000	0.000
-0.005	0.005	359.981	0.000	0.000	0.000
-0.005	-0.002	359.978	0.000	0.000	0.000
-0.006	-0.003	359.977	0.000	0.000	0.000
-0.007	-0.004	359.977	0.000	0.000	0.000
-0.004	0.001	0.014	0.000	0.000	0.000
-0.004	0.002	0.014	0.000	0.000	0.000
-0.004	0.002	0.014	0.000	0.000	0.000
-0.004	0.002	0.014	0.000	0.000	0.000
0.000	0.000	359.980	0.000	0.000	0.000
0.000	0.000	359.980	0.000	0.000	0.000
0.001	0.002	-0.001	0.000	0.000	0.000
0.002	0.002	-0.002	0.000	0.000	0.000
0.002	0.003	-0.002	0.000	0.000	0.000
0.003	0.003	-0.002	0.000	0.000	0.000
0.003	0.002	359.987	0.000	0.000	0.000
0.003	0.002	359.987	0.000	0.000	0.000
-0.001	-0.003	359.986	0.000	0.000	0.000
-0.002	-0.004	359.986	0.000	0.000	0.000
-0.002	-0.006	359.986	0.000	0.000	0.000
0.000	-0.002	359.970	0.000	0.000	0.000
0.000	-0.002	359.970	0.000	0.000	0.000
-0.001	-0.003	359.970	0.000	0.000	0.000
-0.001	-0.003	359.970	0.000	0.000	0.000
-0.008	0.001	359.976	0.000	0.000	0.000
-0.010	0.002	359.976	0.000	0.000	0.000
-0.012	0.002	359.976	0.000	0.000	0.000
-0.001	0.001	359.959	0.000	0.000	0.000
0.000	0.002	359.959	0.000	0.000	0.000
0.001	0.002	359.959	0.000	0.000	0.000
0.001	0.003	0.000	0.000	0.000	0.000
0.002	0.003	-0.001	0.000	0.000	0.000
0.003	0.004	0.000	0.001	0.000	0.002
0.001	0.002	359.971	0.005	0.000	0.001
0.001	0.002	359.926	0.009	0.000	359.932
0.003	0.001	359.934	0.020	0.000	359.945
0.003	0.000	359.943	0.032	0.000	359.949
0.012	0.003	0.000	0.046	0.000	359.938
0.016	0.003	-0.001	0.066	0.000	359.939
0.020	0.004	359.988	0.088	0.000	359.928
0.041	0.005	0.035	0.110	0.000	359.931
0.049	0.005	0.061	0.138	0.000	359.951
0.058	0.006	0.058	0.166	0.000	359.956
0.111	0.012	0.172	0.193	0.000	359.975
0.131	0.014	0.252	0.222	0.000	0.073
0.151	0.016	0.280	0.251	0.000	0.091
0.220	0.022	0.337	0.279	-0.001	0.140
0.254	0.026	0.398	0.305	-0.001	0.166
0.287	0.029	0.331	0.334	0.000	0.094
0.317	0.032	0.331	0.364	0.000	0.063
0.382	0.015	0.343	0.395	0.000	0.118
0.417	0.014	0.342	0.420	0.000	0.110
0.440	0.021	0.396	0.449	0.000	0.095
0.475	0.023	0.433	0.479	0.000	0.161
0.510	0.024	0.411	0.508	0.000	0.179
0.521	0.014	0.280	0.534	0.000	0.163
0.550	0.013	0.300	0.563	0.000	0.224
0.570	0.011	0.207	0.592	0.000	0.239
0.597	0.010	0.291	0.621	0.000	0.236
0.624	0.009	0.323	0.651	0.000	0.326
0.648	0.012	0.352	0.678	0.000	0.258
0.675	0.012	0.381	0.707	0.000	0.270
0.704	0.012	0.432	0.736	0.000	0.332
0.733	0.021	0.471	0.764	0.001	0.294
0.761	0.023	0.482	0.794	0.001	0.308
0.790	0.026	0.527	0.819	0.001	0.373
0.822	0.028	0.548	0.850	0.001	0.364
0.847	0.030	0.581	0.879	0.001	0.350
0.878	0.025	0.604	0.909	0.001	0.387
0.906	0.026	0.568	0.935	0.001	0.352
0.938	0.027	0.620	0.965	0.001	0.422
0.966	0.021	0.680	0.994	0.001	0.458
0.998	0.020	0.638	1.023	0.002	0.415
1.022	0.020	0.698	1.049	0.002	0.449
1.052	0.012	0.596	1.079	0.002	0.499
1.082	0.010	0.557	1.109	0.002	0.431
1.111	0.008	0.646	1.138	0.003	0.484
1.139	0.015	0.686	1.165	0.003	0.475
1.166	0.015	0.686	1.193	0.003	0.433
1.195	0.014	0.702	1.223	0.003	0.462
1.219	0.023	0.722	1.252	0.003	0.499
1.247	0.025	0.727	1.280	0.003	0.489
1.275	0.027	0.802	1.310	0.004	0.500
1.302	0.027	0.692	1.337	0.004	0.513
1.331	0.028	0.694	1.367	0.004	0.487
1.360	0.030	0.724	1.397	0.004	0.546
1.389	0.028	0.767	1.424	0.005	0.523
1.418	0.029	0.762	1.452	0.005	0.485
1.449	0.025	0.752	1.482	0.005	0.517
1.479	0.024	0.727	1.509	0.005	0.557
1.506	0.024	0.725	1.539	0.006	0.513
1.540	0.023	0.716	1.568	0.006	0.542
1.567	0.022	0.637	1.596	0.006	0.519
1.601	0.022	0.706	1.625	0.007	0.530
1.628	0.025	0.818	1.654	0.007	0.585
1.662	0.026	0.810	1.684	0.007	0.580
1.689	0.026	0.843	1.711	0.007	0.560
1.714	0.025	0.847	1.740	0.007	0.593
1.740	0.025	0.788	1.768	0.008	0.583
1.770	0.025	0.842	1.797	0.008	0.557
1.797	0.028	0.865	1.828	0.008	0.621
1.824	0.028	0.823	1.854	0.008	0.591
1.853	0.029	0.863	1.884	0.009	0.591
1.881	0.030	0.877	1.914	0.009	0.655
1.907	0.031	0.825	1.941	0.009	0.607
1.938	0.031	0.824	1.971	0.010	0.570
1.962	0.031	0.878	1.999	0.010	0.614
1.990	0.031	0.782	2.028	0.010	0.538
2.018	0.032	0.815	2.057	0.011	0.526
2.047	0.031	0.788	2.085	0.011	0.568
2.076	0.031	0.761	2.114	0.011	0.533
2.112	0.032	0.797	2.142	0.011	0.545
2.136	0.032	0.818	2.169	0.012	0.524
2.166	0.032	0.819	2.199	0.012	0.554
2.196	0.032	0.801	2.227	0.012	0.539
2.225	0.030	0.809	2.257	0.012	0.610
2.256	0.029	0.856	2.283	0.012	0.634
2.287	0.029	0.874	2.313	0.012	0.666
2.311	0.028	0.901	2.340	0.013	0.681
2.341	0.027	0.936	2.368	0.013	0.759
2.371	0.027	0.869	2.400	0.014	0.685
2.396	0.029	0.959	2.426	0.014	0.747
2.425	0.028	1.012	2.455	0.014	0.795
2.458	0.028	1.041	2.485	0.014	0.818
2.482	0.028	1.115	2.511	0.014	0.887
2.511	0.032	1.134	2.540	0.015	0.929
2.543	0.032	1.137	2.570	0.015	0.929
2.568	0.035	1.217	2.599	0.015	0.949
2.595	0.037	1.175	2.626	0.016	0.968
2.621	0.040	1.274	2.656	0.016	0.943
2.649	0.042	1.328	2.685	0.017	1.039
2.675	0.043	1.353	2.712	0.017	1.067
2.706	0.039	1.324	2.740	0.018	1.026
2.735	0.040	1.375	2.769	0.018	1.074
2.764	0.040	1.357	2.799	0.018	1.122
2.792	0.039	1.361	2.827	0.019	1.079
2.825	0.039	1.429	2.856	0.019	1.133
2.851	0.039	1.391	2.886	0.020	1.127
2.878	0.040	1.447	2.914	0.021	1.112
2.907	0.040	1.489	2.942	0.021	1.222
2.936	0.040	1.466	2.971	0.021	1.205
2.968	0.042	1.487	2.998	0.022	1.183
2.995	0.043	1.534	3.027	0.022	1.233
3.025	0.043	1.501	3.058	0.023	1.274
3.058	0.045	1.551	3.088	0.023	1.265
3.085	0.046	1.562	3.114	0.024	1.299
3.116	0.047	1.524	3.142	0.025	1.282
3.142	0.050	1.621	3.172	0.025	1.271
3.171	0.051	1.676	3.201	0.026	1.350
3.198	0.053	1.616	3.228	0.026	1.309
3.224	0.048	1.568	3.259	0.027	1.285
3.252	0.048	1.618	3.287	0.028	1.348
3.281	0.048	1.571	3.316	0.028	1.323
3.313	0.048	1.644	3.345	0.029	1.329
3.339	0.048	1.661	3.372	0.029	1.396
3.369	0.046	1.601	3.400	0.030	1.371
3.395	0.046	1.652	3.431	0.031	1.369
3.427	0.045	1.689	3.460	0.031	1.418
3.451	0.051	1.673	3.486	0.032	1.396
3.485	0.052	1.691	3.517	0.033	1.377
3.511	0.053	1.719	3.546	0.033	1.418
3.540	0.055	1.656	3.574	0.034	1.381
3.570	0.055	1.666	3.603	0.035	1.342
3.597	0.056	1.616	3.631	0.035	1.375
3.626	0.057	1.604	3.660	0.036	1.353
3.655	0.056	1.603	3.689	0.037	1.340
3.681	0.056	1.600	3.715	0.038	1.316
3.710	0.057	1.630	3.744	0.038	1.369
3.740	0.061	1.746	3.774	0.039	1.417
3.769	0.062	1.765	3.802	0.039	1.476
3.793	0.063	1.803	3.829	0.039	1.511
3.827	0.065	1.794	3.858	0.040	1.506
3.852	0.066	1.852	3.888	0.041	1.503
3.884	0.068	1.920	3.916	0.041	1.591
3.908	0.069	1.949	3.943	0.042	1.558
3.937	0.071	1.973	3.972	0.043	1.625
3.964	0.068	2.020	4.001	0.043	1.676
3.992	0.068	2.067	4.030	0.044	1.711
4.018	0.069	2.095	4.056	0.045	1.731
4.047	0.070	2.096	4.086	0.046	1.768
4.075	0.071	2.106	4.114	0.046	1.766
4.104	0.071	2.202	4.143	0.047	1.846
4.133	0.070	2.163	4.170	0.048	1.859
4.162	0.070	2.220	4.200	0.049	1.838
4.191	0.070	2.175	4.226	0.050	1.849
4.221	0.073	2.196	4.246	0.050	1.814
4.251	0.073	2.175	4.259	0.051	1.806
4.280	0.074	2.204	4.267	0.051	1.811
4.293	0.075	2.139	4.268	0.051	1.814
4.319	0.075	2.143	4.268	0.051	1.816
4.306	0.075	2.116	4.268	0.051	1.817
4.322	0.075	2.117	4.268	0.051	1.818
4.338	0.076	2.117	4.268	0.051	1.818
4.291	0.081	2.305	4.268	0.051	1.818
4.291	0.083	2.305	4.268	0.051	1.818
4.291	0.085	2.305	4.268	0.051	1.818
4.291	0.086	2.305	4.268	0.051	1.818
4.246	0.081	2.202	4.268	0.051	1.818
4.237	0.081	2.202	4.268	0.051	1.818
4.228	0.081	2.202	4.268	0.051	1.818
4.216	0.076	2.159	4.269	0.051	1.837
4.206	0.075	2.439	4.272	0.050	2.290
4.196	0.074	2.888	4.276	0.048	2.822
4.215	0.073	3.921	4.284	0.043	4.028
4.212	0.072	5.820	4.297	0.035	5.944
4.209	0.071	8.172	4.315	0.025	8.498
4.254	0.062	11.015	4.335	0.016	11.068
4.262	0.060	13.319	4.356	0.008	13.393
4.270	0.057	14.681	4.377	0.009	14.229
4.332	0.024	14.691	4.404	0.016	14.293
4.354	0.013	14.897	4.432	0.022	14.579
4.375	0.003	15.286	4.456	0.026	14.995
4.432	0.010	15.927	4.482	0.029	15.822
4.459	0.005	16.822	4.506	0.031	16.993
4.501	0.031	18.086	4.530	0.031	18.423
4.534	0.035	19.297	4.556	0.037	19.176
4.565	0.038	19.389	4.581	0.045	19.282
4.593	0.061	19.822	4.607	0.052	19.573
4.621	0.069	20.247	4.633	0.059	20.102
4.652	0.078	21.059	4.658	0.064	20.999
4.684	0.087	22.222	4.678	0.067	21.997
4.697	0.106	23.450	4.704	0.069	23.650
4.723	0.116	24.988	4.722	0.071	25.114
4.751	0.127	26.997	4.746	0.074	26.777
4.762	0.126	27.452	4.773	0.086	26.951
4.783	0.133	27.565	4.800	0.099	27.185
4.805	0.140	27.822	4.821	0.108	27.443
4.812	0.127	28.369	4.848	0.119	28.173
4.830	0.130	29.167	4.868	0.125	28.987
4.854	0.137	30.234	4.892	0.132	30.191
4.875	0.142	31.726	4.914	0.137	31.772
4.896	0.146	33.560	4.936	0.142	33.637
4.924	0.165	35.383	4.960	0.146	36.004
4.945	0.172	37.734	4.975	0.147	37.959
4.977	0.182	39.813	4.998	0.155	39.646
4.999	0.190	39.931	5.021	0.173	39.734
5.023	0.197	40.138	5.046	0.193	40.085
5.044	0.202	40.629	5.064	0.205	40.476
5.068	0.210	41.391	5.085	0.218	41.247
5.095	0.218	42.555	5.106	0.231	42.404
5.105	0.250	43.807	5.130	0.242	44.075
5.125	0.262	45.334	5.146	0.249	45.493
5.142	0.285	47.320	5.167	0.257	47.515
5.163	0.301	48.902	5.186	0.271	48.701
5.183	0.317	48.944	5.205	0.292	48.730
5.203	0.323	49.125	5.224	0.313	48.818
5.224	0.337	49.274	5.244	0.335	49.034
5.246	0.352	49.729	5.264	0.354	49.481
5.260	0.373	50.292	5.280	0.369	50.115
5.278	0.388	51.253	5.300	0.385	51.159
5.297	0.404	52.518	5.318	0.400	52.448
5.311	0.435	52.786	5.335	0.421	52.550
5.327	0.452	52.776	5.352	0.443	52.564
5.345	0.472	52.881	5.370	0.466	52.662
5.363	0.497	53.232	5.389	0.487	53.055
5.380	0.518	53.887	5.405	0.505	53.653
5.396	0.541	54.707	5.423	0.522	54.599
5.413	0.563	55.820	5.441	0.538	55.855
5.433	0.588	57.553	5.459	0.552	57.376
5.450	0.602	58.959	5.475	0.564	59.053
5.468	0.623	61.335	5.495	0.576	61.572
5.485	0.642	63.509	5.511	0.586	63.592
5.505	0.644	65.924	5.530	0.598	66.101
5.524	0.661	68.886	5.549	0.607	68.875
5.544	0.655	70.866	5.563	0.625	70.549
5.561	0.665	71.043	5.572	0.650	70.677
5.580	0.675	71.056	5.582	0.679	70.651
5.592	0.677	71.023	5.592	0.706	70.684
5.607	0.685	71.042	5.601	0.731	70.725
5.597	0.733	70.917	5.611	0.758	70.716
5.607	0.755	70.934	5.620	0.786	70.729
5.602	0.811	70.930	5.630	0.814	70.768
5.607	0.844	70.933	5.640	0.842	70.740
5.611	0.874	70.992	5.649	0.866	70.789
5.616	0.907	70.944	5.658	0.894	70.759
5.628	0.956	71.091	5.669	0.922	70.927
5.633	0.984	71.396	5.679	0.945	71.358
5.639	1.020	72.112	5.690	0.969	72.151
5.664	1.040	73.265	5.702	0.991	73.173
5.673	1.068	73.780	5.711	1.016	73.538
5.698	1.076	73.837	5.719	1.041	73.559
5.711	1.098	73.775	5.727	1.069	73.524
5.724	1.121	73.757	5.735	1.095	73.518
5.733	1.132	73.733	5.743	1.123	73.473
5.747	1.153	73.719	5.751	1.152	73.465
5.758	1.172	73.894	5.760	1.176	73.662
5.754	1.205	74.426	5.770	1.201	74.256
5.762	1.225	75.151	5.780	1.225	75.127
5.770	1.248	76.215	5.792	1.247	76.280
5.769	1.280	77.462	5.802	1.266	77.541
5.776	1.305	77.893	5.809	1.294	77.698
5.787	1.334	77.992	5.815	1.322	77.755
5.795	1.361	78.056	5.822	1.349	77.817
5.803	1.388	78.271	5.829	1.376	78.074
5.811	1.414	78.751	5.837	1.402	78.616
5.823	1.438	79.456	5.845	1.424	79.383
5.832	1.465	80.142	5.852	1.451	79.889
5.835	1.490	80.144	5.856	1.476	79.871
5.844	1.520	80.151	5.862	1.507	79.859
5.850	1.544	80.195	5.867	1.536	79.882
5.854	1.571	80.038	5.872	1.565	79.826
5.860	1.592	80.048	5.877	1.591	79.823
5.858	1.628	80.038	5.882	1.619	79.853
5.862	1.653	80.024	5.887	1.648	79.837
5.864	1.682	80.062	5.892	1.673	79.840
5.868	1.711	80.066	5.897	1.702	79.842
5.871	1.741	80.096	5.902	1.731	79.890
5.878	1.771	80.081	5.908	1.760	79.899
5.882	1.801	80.131	5.913	1.786	79.919
5.891	1.831	80.142	5.918	1.815	79.935
5.896	1.858	80.165	5.923	1.844	79.992
5.902	1.887	80.350	5.929	1.870	80.207
5.909	1.913	80.667	5.935	1.896	80.613
5.915	1.941	81.281	5.942	1.919	81.272
5.921	1.971	82.274	5.950	1.943	82.182
5.928	1.993	82.589	5.954	1.971	82.347
5.934	2.021	82.558	5.958	2.001	82.353
5.944	2.040	82.592	5.962	2.028	82.345
5.952	2.066	82.639	5.966	2.056	82.389
5.950	2.091	82.593	5.970	2.084	82.390
5.955	2.117	82.619	5.974	2.114	82.418
5.961	2.145	82.886	5.979	2.143	82.680
5.965	2.166	83.190	5.984	2.167	83.098
5.962	2.199	83.911	5.991	2.191	83.848
5.965	2.226	84.889	5.999	2.215	84.984
5.968	2.251	85.569	6.002	2.239	85.399
5.976	2.286	85.465	6.004	2.269	85.352
5.980	2.314	85.436	6.006	2.299	85.250
5.992	2.332	85.412	6.008	2.326	85.174
5.998	2.359	85.441	6.011	2.355	85.268
6.004	2.384	85.744	6.015	2.379	85.605
6.001	2.414	86.431	6.020	2.405	86.356
6.005	2.441	87.316	6.026	2.429	87.352
6.004	2.472	87.669	6.028	2.457	87.441
6.006	2.497	87.648	6.029	2.487	87.443
6.009	2.525	87.596	6.030	2.514	87.416
6.012	2.550	87.644	6.031	2.541	87.397
6.015	2.579	87.611	6.033	2.571	87.354
6.014	2.609	87.492	6.033	2.599	87.218
6.015	2.636	87.452	6.034	2.629	87.152
6.017	2.662	87.318	6.036	2.656	87.122
6.014	2.692	87.326	6.037	2.685	87.120
6.014	2.721	87.526	6.039	2.711	87.307
6.015	2.747	87.873	6.043	2.739	87.770
6.015	2.778	88.492	6.047	2.764	88.536
6.015	2.808	89.524	6.052	2.787	89.570
6.026	2.836	90.735	6.057	2.812	90.630
6.029	2.867	90.853	6.057	2.840	90.564
6.042	2.883	90.797	6.056	2.868	90.539
6.048	2.910	90.855	6.056	2.898	90.582
6.055	2.939	90.793	6.056	2.926	90.581
6.049	2.961	90.822	6.056	2.953	90.541
6.053	2.985	90.748	6.055	2.983	90.429
6.056	3.008	90.647	6.054	3.010	90.298
6.038	3.039	90.555	6.054	3.039	90.234
6.036	3.067	90.425	6.054	3.069	90.255
6.025	3.104	90.512	6.054	3.097	90.217
6.021	3.128	90.508	6.054	3.124	90.210
6.021	3.162	90.414	6.053	3.154	90.119
6.018	3.190	90.346	6.053	3.181	90.023
6.025	3.222	90.211	6.052	3.210	90.005
6.025	3.252	90.095	6.052	3.241	89.894
6.025	3.282	90.034	6.052	3.268	89.791
6.030	3.311	90.082	6.052	3.295	89.756
6.032	3.345	90.047	6.052	3.324	89.760
6.033	3.373	90.087	6.052	3.353	89.798
6.032	3.399	90.068	6.052	3.381	89.827
6.033	3.429	90.021	6.052	3.410	89.735
6.031	3.453	90.048	6.052	3.438	89.720
6.031	3.482	89.986	6.052	3.467	89.695
6.030	3.509	89.892	6.052	3.495	89.578
6.029	3.539	89.810	6.052	3.524	89.587
6.029	3.568	89.795	6.053	3.553	89.563
6.030	3.591	89.799	6.053	3.581	89.516
6.030	3.621	89.831	6.053	3.609	89.573
6.030	3.647	89.789	6.053	3.640	89.573
6.030	3.673	89.779	6.054	3.667	89.595
6.032	3.704	89.708	6.053	3.696	89.450
6.033	3.730	89.642	6.053	3.724	89.336
6.032	3.762	89.538	6.054	3.753	89.322
6.033	3.788	89.502	6.054	3.782	89.321
6.029	3.818	89.536	6.054	3.809	89.272
6.028	3.849	89.564	6.055	3.839	89.252
6.027	3.878	89.482	6.055	3.867	89.175
6.029	3.909	89.448	6.055	3.894	89.077
6.028	3.940	89.306	6.055	3.924	89.044
6.030	3.968	89.162	6.055	3.953	88.909
6.031	3.995	89.156	6.055	3.981	88.863
6.032	4.024	89.123	6.056	4.011	88.845
6.033	4.056	89.064	6.056	4.039	88.815
6.034	4.082	89.054	6.057	4.066	88.834
6.034	4.108	89.035	6.057	4.095	88.817
6.035	4.137	88.986	6.057	4.124	88.690
6.035	4.166	88.963	6.058	4.153	88.631
6.038	4.193	88.848	6.058	4.181	88.567
6.039	4.223	88.779	6.059	4.210	88.494
6.040	4.252	88.777	6.059	4.239	88.465
6.038	4.279	88.728	6.060	4.265	88.468
6.038	4.312	88.787	6.061	4.295	88.427
6.039	4.339	88.798	6.062	4.325	88.523
6.039	4.363	88.737	6.062	4.351	88.439
6.039	4.391	88.721	6.063	4.381	88.449
6.040	4.419	88.644	6.064	4.410	88.335
6.041	4.451	88.576	6.064	4.439	88.290
6.041	4.471	88.545	6.065	4.466	88.260
6.042	4.501	88.493	6.066	4.495	88.261
6.043	4.527	88.472	6.067	4.523	88.197
6.044	4.556	88.529	6.068	4.552	88.174
6.045	4.581	88.472	6.068	4.581	88.104
6.045	4.610	88.393	6.069	4.610	88.071
6.046	4.639	88.261	6.070	4.638	88.011
6.047	4.670	88.129	6.070	4.667	87.848
6.048	4.699	88.133	6.071	4.694	87.839
6.049	4.727	88.093	6.072	4.722	87.795
6.049	4.765	88.032	6.073	4.752	87.749
6.049	4.797	88.038	6.074	4.782	87.768
6.053	4.823	87.943	6.075	4.807	87.682
6.054	4.854	87.918	6.076	4.838	87.554
6.055	4.885	87.824	6.076	4.865	87.485
6.056	4.916	87.699	6.077	4.894	87.383
6.054	4.942	87.575	6.078	4.924	87.340
6.055	4.969	87.557	6.080	4.951	87.345
6.055	4.999	87.558	6.081	4.981	87.276
6.057	5.025	87.677	6.082	5.008	87.271
6.057	5.054	87.574	6.084	5.037	87.303
6.058	5.079	87.520	6.085	5.067	87.262
6.058	5.107	87.501	6.086	5.096	87.189
6.059	5.133	87.405	6.087	5.122	87.137
6.066	5.163	87.439	6.088	5.152	87.099
6.068	5.189	87.475	6.090	5.179	87.170
6.070	5.215	87.394	6.092	5.208	87.167
6.073	5.244	87.433	6.093	5.239	87.128
6.072	5.269	87.417	6.094	5.264	87.112
6.073	5.298	87.405	6.096	5.294	87.055
6.074	5.326	87.285	6.097	5.323	87.032
6.075	5.354	87.170	6.098	5.353	86.894
6.077	5.383	87.129	6.099	5.379	86.798
6.075	5.411	87.109	6.101	5.408	86.756
6.076	5.436	87.019	6.102	5.437	86.747
6.076	5.466	86.981	6.104	5.466	86.727
6.079	5.492	86.981	6.105	5.492	86.709
6.080	5.521	86.879	6.106	5.522	86.562
6.081	5.550	86.896	6.108	5.551	86.497
6.084	5.579	86.825	6.109	5.580	86.453
6.086	5.608	86.715	6.111	5.607	86.350
6.088	5.634	86.687	6.112	5.637	86.352
6.088	5.662	86.675	6.114	5.665	86.325
6.089	5.689	86.636	6.116	5.689	86.272
6.090	5.724	86.626	6.118	5.721	86.271
6.092	5.754	86.503	6.119	5.751	86.189
6.093	5.786	86.399	6.121	5.779	86.101
6.102	5.813	86.312	6.122	5.808	86.031
6.103	5.840	86.236	6.124	5.831	85.951
6.106	5.870	86.256	6.126	5.864	85.905
6.108	5.903	86.227	6.128	5.893	85.996
6.103	5.919	86.222	6.130	5.916	85.917
6.104	5.947	86.242	6.132	5.946	85.983
6.106	5.969	86.276	6.134	5.979	85.894
6.107	5.994	86.240	6.136	6.009	85.878
6.108	6.020	86.136	6.138	6.037	85.835
6.115	6.053	86.019	6.139	6.059	85.754
6.117	6.081	85.933	6.141	6.088	85.726
6.120	6.112	85.957	6.144	6.121	85.661
6.121	6.145	85.971	6.146	6.150	85.619
6.123	6.176	85.931	6.147	6.173	85.592
6.126	6.210	85.799	6.149	6.201	85.529
6.128	6.239	85.715	6.151	6.231	85.441
6.131	6.271	85.708	6.153	6.264	85.357
6.130	6.299	85.657	6.155	6.288	85.290
6.132	6.331	85.653	6.157	6.316	85.279
6.134	6.362	85.623	6.160	6.345	85.334
6.135	6.392	85.561	6.162	6.378	85.230
6.137	6.420	85.600	6.164	6.401	85.235
6.138	6.451	85.505	6.166	6.430	85.143
6.144	6.474	85.366	6.168	6.459	85.035
6.146	6.504	85.239	6.171	6.489	84.987
6.149	6.530	85.149	6.172	6.515	84.902
6.150	6.555	85.152	6.175	6.544	84.793
6.153	6.583	85.135	6.177	6.573	84.765
6.155	6.609	85.082	6.180	6.600	84.774
6.157	6.638	85.075	6.182	6.629	84.774
6.159	6.667	85.081	6.185	6.658	84.802
6.162	6.695	85.073	6.187	6.687	84.721
6.165	6.725	85.067	6.190	6.715	84.698
6.167	6.754	85.012	6.193	6.744	84.703
6.169	6.780	84.997	6.195	6.771	84.677
6.173	6.811	85.011	6.198	6.799	84.711
6.176	6.841	85.033	6.201	6.830	84.632
6.179	6.869	85.041	6.203	6.856	84.624
6.180	6.899	84.867	6.206	6.885	84.599
6.182	6.930	84.776	6.208	6.914	84.511
6.185	6.960	84.721	6.210	6.943	84.414
6.187	6.988	84.650	6.213	6.971	84.306
6.190	7.019	84.567	6.215	6.999	84.199
6.193	7.052	84.541	6.218	7.029	84.251
6.195	7.077	84.490	6.221	7.056	84.216
6.198	7.101	84.425	6.224	7.085	84.141
6.200	7.134	84.435	6.226	7.114	84.128
6.203	7.162	84.473	6.230	7.141	84.221
6.207	7.184	84.779	6.234	7.167	84.604
6.210	7.213	85.436	6.240	7.193	85.341
6.214	7.236	85.953	6.243	7.217	85.670
6.217	7.263	85.950	6.246	7.247	85.659
6.228	7.286	86.000	6.248	7.275	85.639
6.234	7.315	86.002	6.250	7.305	85.687
6.239	7.336	85.954	6.252	7.332	85.676
6.238	7.364	86.065	6.255	7.360	85.927
6.242	7.391	86.472	6.260	7.388	86.396
6.246	7.415	87.118	6.264	7.410	87.075
6.241	7.449	88.299	6.271	7.434	88.174
6.243	7.477	89.648	6.278	7.456	89.579
6.249	7.504	90.375	6.280	7.483	90.063
6.252	7.532	90.419	6.280	7.513	90.035
6.255	7.557	90.438	6.280	7.539	90.027
6.264	7.582	90.342	6.280	7.569	90.014
6.269	7.610	90.282	6.279	7.599	89.917
6.273	7.635	90.269	6.279	7.625	89.916
6.267	7.665	90.139	6.279	7.654	89.831
6.269	7.689	90.093	6.279	7.684	89.824
6.256	7.719	90.160	6.280	7.710	89.890
6.254	7.748	90.107	6.280	7.739	89.900
6.252	7.774	90.113	6.280	7.767	89.892
6.250	7.808	90.184	6.280	7.796	89.880
6.248	7.842	90.125	6.280	7.826	89.823
6.247	7.868	90.099	6.280	7.854	89.779
6.253	7.901	90.053	6.280	7.883	89.797
6.254	7.932	90.037	6.281	7.909	89.802
6.253	7.958	90.123	6.281	7.938	89.772
6.253	7.989	90.096	6.281	7.968	89.793
6.253	8.016	90.079	6.281	7.994	89.746
6.253	8.047	89.953	6.281	8.024	89.716
6.257	8.075	89.911	6.281	8.052	89.593
6.258	8.102	89.814	6.281	8.079	89.504
6.259	8.132	89.764	6.281	8.108	89.427
6.258	8.155	89.727	6.281	8.138	89.456
6.258	8.183	89.686	6.281	8.166	89.438
6.258	8.209	89.668	6.282	8.193	89.429
6.258	8.235	89.669	6.282	8.223	89.317
6.258	8.266	89.545	6.282	8.251	89.260
6.259	8.294	89.459	6.282	8.281	89.168
6.260	8.323	89.424	6.282	8.307	89.157
6.260	8.349	89.423	6.283	8.336	89.180
6.258	8.377	89.505	6.283	8.365	89.166
6.258	8.406	89.525	6.284	8.395	89.200
6.258	8.432	89.529	6.285	8.422	89.246
6.259	8.463	89.430	6.285	8.451	89.167
6.260	8.492	89.455	6.285	8.479	89.137
6.260	8.519	89.325	6.285	8.506	89.012
6.262	8.550	89.258	6.285	8.536	88.946
6.263	8.580	89.227	6.286	8.565	89.000
6.264	8.613	89.272	6.287	8.596	89.013
6.261	8.637	89.320	6.287	8.621	89.001
6.260	8.670	89.401	6.288	8.651	89.024
6.260	8.699	89.363	6.289	8.679	89.048
6.265	8.725	89.344	6.289	8.709	89.072
6.266	8.754	89.307	6.290	8.737	89.041
6.267	8.781	89.220	6.290	8.764	88.940
6.266	8.810	89.283	6.290	8.794	88.897
6.266	8.839	89.262	6.291	8.823	88.959
6.266	8.865	89.273	6.292	8.849	88.944
6.267	8.894	89.308	6.293	8.878	89.007
6.267	8.923	89.343	6.293	8.907	89.042
6.268	8.953	89.331	6.293	8.936	88.956
6.269	8.982	89.295	6.294	8.964	88.949
6.269	9.009	89.240	6.294	8.993	88.916
6.270	9.038	89.151	6.295	9.022	88.843
6.270	9.068	89.157	6.295	9.051	88.749
6.270	9.095	89.169	6.296	9.077	88.802
6.272	9.124	89.109	6.297	9.108	88.789
6.273	9.153	89.072	6.297	9.134	88.810
6.274	9.183	89.019	6.298	9.164	88.709
6.274	9.211	88.993	6.298	9.192	88.636
6.275	9.234	88.916	6.298	9.219	88.527
6.275	9.263	88.825	6.299	9.248	88.498
6.276	9.292	88.728	6.300	9.277	88.504
6.277	9.315	88.724	6.301	9.303	88.533
6.278	9.343	88.731	6.302	9.332	88.490
6.277	9.375	88.808	6.302	9.361	88.455
6.277	9.401	88.690	6.303	9.391	88.351
6.275	9.438	88.749	6.304	9.419	88.413
6.275	9.463	88.947	6.306	9.445	88.661
6.274	9.496	89.515	6.309	9.472	89.225
6.280	9.523	90.234	6.313	9.497	90.075
6.282	9.550	91.224	6.318	9.519	91.047
6.283	9.580	92.565	6.323	9.543	92.449
6.295	9.602	93.118	6.323	9.571	92.670
6.299	9.631	93.096	6.322	9.598	92.651
6.302	9.657	93.072	6.320	9.628	92.611
6.312	9.670	92.977	6.319	9.658	92.607
6.316	9.690	92.929	6.317	9.684	92.560
6.321	9.714	92.951	6.316	9.713	92.579
6.326	9.739	93.105	6.316	9.742	92.764
6.308	9.765	93.522	6.317	9.767	93.281
6.309	9.790	94.259	6.319	9.792	94.075
6.293	9.828	95.189	6.323	9.816	95.273
6.290	9.854	96.523	6.327	9.838	96.649
6.287	9.883	98.256	6.332	9.859	98.328
6.297	9.922	99.292	6.331	9.886	98.878
6.297	9.952	99.289	6.326	9.915	98.888
6.296	9.980	99.203	6.322	9.941	98.795
6.313	9.992	99.069	6.317	9.970	98.737
6.304	10.012	99.227	6.314	9.998	98.973
6.304	10.035	99.660	6.312	10.023	99.476
6.304	10.060	100.393	6.311	10.049	100.276
6.288	10.088	101.317	6.312	10.072	101.343
6.283	10.117	102.042	6.308	10.100	101.746
6.279	10.140	102.063	6.302	10.129	101.785
6.276	10.167	102.082	6.297	10.156	101.788
6.272	10.191	102.170	6.292	10.183	101.924
6.268	10.218	102.374	6.287	10.211	102.196
6.261	10.250	102.882	6.284	10.238	102.749
6.256	10.277	103.710	6.282	10.262	103.632
6.252	10.302	104.742	6.282	10.284	104.788
6.249	10.330	105.766	6.278	10.312	105.473
6.245	10.356	105.807	6.271	10.338	105.506
6.240	10.384	105.863	6.263	10.366	105.545
6.236	10.410	106.033	6.257	10.392	105.816
6.238	10.437	106.482	6.252	10.419	106.362
6.235	10.467	107.361	6.249	10.443	107.184
6.232	10.495	108.522	6.247	10.467	108.392
6.217	10.514	109.722	6.246	10.489	109.808
6.210	10.544	111.616	6.246	10.512	111.567
6.209	10.569	113.667	6.247	10.533	113.741
6.205	10.590	115.218	6.245	10.554	115.083
6.200	10.617	115.275	6.232	10.580	115.097
6.196	10.644	115.306	6.220	10.607	115.061
6.206	10.654	115.645	6.210	10.631	115.301
6.204	10.678	116.065	6.200	10.657	115.783
6.203	10.697	116.625	6.192	10.681	116.480
6.186	10.714	117.441	6.185	10.705	117.444
6.181	10.736	118.680	6.179	10.728	118.793
6.147	10.764	120.273	6.175	10.751	120.477
6.134	10.787	121.078	6.164	10.773	120.823
6.123	10.816	121.183	6.150	10.797	120.920
6.113	10.838	121.124	6.135	10.822	120.875
6.099	10.866	121.211	6.120	10.847	120.942
6.089	10.886	121.365	6.108	10.869	121.158
6.076	10.915	121.903	6.096	10.894	121.753
6.065	10.939	122.618	6.087	10.916	122.559
6.054	10.963	123.742	6.079	10.938	123.714
6.039	10.986	125.255	6.073	10.960	125.272
6.027	11.012	126.961	6.067	10.982	127.061
6.012	11.040	128.700	6.057	11.005	128.427
6.018	11.055	128.719	6.041	11.025	128.391
6.008	11.081	128.813	6.023	11.048	128.484
6.000	11.103	128.982	6.006	11.072	128.721
5.993	11.116	129.323	5.993	11.091	129.125
5.984	11.138	129.968	5.979	11.113	129.856
5.948	11.153	130.908	5.967	11.136	130.997
5.932	11.172	132.270	5.956	11.157	132.323
5.913	11.191	132.698	5.939	11.177	132.473
5.894	11.213	132.756	5.918	11.199	132.416
5.878	11.231	132.766	5.899	11.221	132.479
5.864	11.257	132.719	5.879	11.242	132.473
5.850	11.277	132.743	5.862	11.261	132.458
5.833	11.298	132.706	5.842	11.283	132.486
5.809	11.325	132.730	5.822	11.305	132.439
5.790	11.348	132.717	5.804	11.324	132.405
5.766	11.370	132.731	5.784	11.347	132.441
5.743	11.396	132.830	5.765	11.368	132.557
5.724	11.413	133.066	5.748	11.388	132.853
5.700	11.438	133.656	5.733	11.409	133.430
5.686	11.454	134.445	5.719	11.429	134.328
5.665	11.476	135.605	5.706	11.450	135.550
5.645	11.497	137.054	5.695	11.469	136.917
5.644	11.515	138.224	5.679	11.490	137.808
5.630	11.534	138.219	5.658	11.510	137.843
5.630	11.554	138.210	5.639	11.527	137.904
5.619	11.575	138.421	5.619	11.547	138.230
5.607	11.596	138.932	5.601	11.566	138.822
5.577	11.610	139.727	5.585	11.585	139.708
5.560	11.629	140.875	5.570	11.605	140.888
5.534	11.643	142.145	5.558	11.623	142.413
5.513	11.661	144.071	5.547	11.642	144.296
5.492	11.679	146.199	5.536	11.661	146.476
5.474	11.696	147.528	5.519	11.677	147.245
5.471	11.716	147.675	5.493	11.693	147.255
5.454	11.735	147.682	5.470	11.708	147.241
5.448	11.754	147.616	5.447	11.723	147.390
5.436	11.771	147.860	5.425	11.740	147.740
5.422	11.789	148.429	5.404	11.756	148.353
5.385	11.798	149.179	5.387	11.772	149.291
5.365	11.814	150.355	5.369	11.789	150.563
5.328	11.827	151.953	5.354	11.806	152.133
5.306	11.841	153.504	5.340	11.821	153.853
5.280	11.856	154.762	5.317	11.836	154.406
5.256	11.871	154.747	5.292	11.848	154.448
5.247	11.888	154.751	5.266	11.860	154.489
5.223	11.906	155.078	5.242	11.873	154.829
5.206	11.918	155.714	5.220	11.887	155.467
5.190	11.930	156.351	5.201	11.900	156.280
5.169	11.945	157.452	5.182	11.914	157.406
5.143	11.951	158.833	5.164	11.928	158.895
5.118	11.966	160.846	5.148	11.944	160.825
5.100	11.978	162.846	5.134	11.958	163.017
5.080	11.989	165.254	5.121	11.973	165.481
5.058	12.002	167.760	5.106	11.989	167.953
5.054	12.020	168.940	5.080	11.997	168.530
5.037	12.034	169.043	5.053	12.003	168.651
5.019	12.048	169.340	5.028	12.010	168.975
5.008	12.062	169.694	5.002	12.017	169.609
4.991	12.077	170.559	4.980	12.025	170.406
4.976	12.090	171.613	4.957	12.035	171.672
4.925	12.076	173.180	4.936	12.045	173.210
4.900	12.083	174.989	4.917	12.055	175.146
4.867	12.081	176.449	4.897	12.063	176.410
4.839	12.086	176.739	4.867	12.065	176.585
4.813	12.091	176.757	4.839	12.067	176.561
4.797	12.103	176.943	4.810	12.069	176.689
4.774	12.109	177.164	4.786	12.072	176.961
4.747	12.109	177.730	4.759	12.076	177.654
4.722	12.113	178.611	4.735	12.081	178.662
4.698	12.118	179.671	4.715	12.087	179.682
4.667	12.116	181.154	4.688	12.092	180.796
4.640	12.118	181.156	4.659	12.091	180.749
4.619	12.120	181.243	4.635	12.091	180.852
4.593	12.123	181.263	4.602	12.091	180.884
4.568	12.127	181.213	4.574	12.091	180.977
4.542	12.130	181.537	4.546	12.092	181.350
4.518	12.132	182.043	4.522	12.094	181.975
4.483	12.128	182.938	4.501	12.097	182.742
4.457	12.129	183.927	4.477	12.101	183.885
4.429	12.130	185.454	4.452	12.107	185.689
4.402	12.128	187.065	4.434	12.112	187.034
4.371	12.128	187.683	4.406	12.110	187.403
4.345	12.129	187.698	4.372	12.106	187.462
4.333	12.139	187.832	4.350	12.104	187.606
4.305	12.142	188.308	4.322	12.102	188.091
4.284	12.144	188.910	4.298	12.102	188.781
4.257	12.139	189.885	4.273	12.102	189.839
4.234	12.140	191.099	4.250	12.104	191.137
4.209	12.141	192.783	4.229	12.107	192.806
4.181	12.130	194.787	4.207	12.111	194.938
4.157	12.129	196.858	4.187	12.115	196.832
4.131	12.127	197.353	4.160	12.108	196.972
4.102	12.124	197.297	4.131	12.098	196.867
4.089	12.132	197.307	4.106	12.091	196.930
4.067	12.132	197.537	4.077	12.084	197.256
4.046	12.121	197.862	4.054	12.079	197.767
4.022	12.119	198.665	4.029	12.075	198.631
3.999	12.116	199.760	4.004	12.072	199.779
3.968	12.098	201.125	3.983	12.071	201.081
3.942	12.092	202.924	3.959	12.069	202.724
3.916	12.085	203.101	3.931	12.057	202.733
3.891	12.084	203.148	3.907	12.048	202.858
3.864	12.078	203.439	3.880	12.038	203.218
3.841	12.073	203.933	3.857	12.031	203.746
3.813	12.062	204.724	3.833	12.025	204.652
3.787	12.055	205.800	3.810	12.020	205.887
3.760	12.048	207.384	3.787	12.016	207.428
3.739	12.032	208.436	3.765	12.008	208.143
3.710	12.021	208.533	3.738	11.995	208.217
3.692	12.016	208.504	3.713	11.981	208.247
3.673	12.010	208.532	3.688	11.968	208.279
3.649	12.001	208.575	3.662	11.954	208.318
3.627	11.981	208.575	3.636	11.941	208.313
3.605	11.970	208.624	3.612	11.928	208.372
3.582	11.959	208.644	3.587	11.915	208.428
3.550	11.938	208.682	3.563	11.902	208.431
3.527	11.925	208.727	3.536	11.887	208.466
3.504	11.913	208.798	3.513	11.875	208.544
3.478	11.899	209.075	3.487	11.863	208.903
3.447	11.876	209.526	3.465	11.853	209.418
3.417	11.858	210.422	3.441	11.844	210.299
3.390	11.842	211.655	3.417	11.836	211.616
3.370	11.840	212.818	3.396	11.831	212.921
3.341	11.826	213.709	3.372	11.817	213.460
3.315	11.813	213.670	3.347	11.801	213.443
3.304	11.822	213.789	3.325	11.786	213.510
3.280	11.814	213.758	3.300	11.770	213.500
3.256	11.806	213.766	3.277	11.755	213.483
3.232	11.797	213.800	3.252	11.738	213.556
3.211	11.778	213.836	3.227	11.722	213.583
3.187	11.768	213.840	3.204	11.707	213.563
3.161	11.730	213.912	3.180	11.691	213.604
3.139	11.715	213.889	3.155	11.675	213.627
3.115	11.697	213.888	3.132	11.659	213.605
3.089	11.670	213.938	3.108	11.644	213.655
3.063	11.650	213.867	3.084	11.627	213.619
3.038	11.629	213.897	3.062	11.612	213.610
3.017	11.615	213.869	3.037	11.596	213.613
2.992	11.595	213.813	3.013	11.580	213.562
2.969	11.577	213.793	2.989	11.564	213.527
2.945	11.570	213.781	2.965	11.548	213.552
2.921	11.554	213.767	2.941	11.532	213.510
2.899	11.538	213.811	2.919	11.518	213.552
2.879	11.535	213.841	2.894	11.502	213.588
2.856	11.521	213.838	2.870	11.486	213.589
2.832	11.507	213.852	2.848	11.471	213.598
2.808	11.494	213.885	2.824	11.455	213.596
2.784	11.480	213.915	2.799	11.439	213.652
2.755	11.455	213.884	2.776	11.423	213.634
2.732	11.440	213.944	2.751	11.407	213.703
2.707	11.424	214.002	2.728	11.392	213.757
2.685	11.403	214.072	2.705	11.377	213.798
2.657	11.383	214.111	2.681	11.360	213.820
2.638	11.372	214.092	2.657	11.344	213.855
2.613	11.355	214.084	2.632	11.328	213.866
2.590	11.339	214.205	2.611	11.314	213.933
2.566	11.325	214.212	2.585	11.297	213.944
2.540	11.309	214.230	2.560	11.280	213.944
2.519	11.297	214.274	2.539	11.266	214.029
2.494	11.281	214.332	2.513	11.249	214.084
2.472	11.267	214.300	2.491	11.234	214.044
2.448	11.249	214.377	2.467	11.218	214.093
2.427	11.235	214.379	2.442	11.201	214.145
2.402	11.219	214.397	2.418	11.185	214.148
2.378	11.200	214.490	2.394	11.169	214.188
2.355	11.184	214.472	2.372	11.154	214.200
2.331	11.168	214.538	2.348	11.138	214.193
2.304	11.149	214.578	2.323	11.121	214.284
2.279	11.135	214.512	2.301	11.105	214.283
2.253	11.118	214.515	2.275	11.088	214.253
2.230	11.102	214.585	2.253	11.073	214.311
2.205	11.085	214.575	2.229	11.057	214.315
2.182	11.069	214.610	2.204	11.040	214.292
2.159	11.054	214.627	2.182	11.025	214.373
2.137	11.038	214.607	2.157	11.008	214.389
2.110	11.019	214.630	2.134	10.992	214.375
2.093	11.008	214.703	2.111	10.977	214.448
2.070	10.992	214.674	2.087	10.960	214.456
2.046	10.976	214.710	2.062	10.943	214.463
2.022	10.961	214.828	2.039	10.928	214.531
1.997	10.944	214.803	2.014	10.911	214.525
1.973	10.927	214.840	1.993	10.896	214.507
1.948	10.909	214.856	1.968	10.879	214.574
1.923	10.892	214.812	1.945	10.863	214.536
1.901	10.876	214.802	1.921	10.846	214.559
1.877	10.859	214.824	1.896	10.830	214.601
1.852	10.842	214.809	1.875	10.814	214.569
1.827	10.824	214.852	1.850	10.797	214.592
1.809	10.813	214.935	1.827	10.782	214.643
1.786	10.796	214.844	1.804	10.765	214.506
1.759	10.778	214.549	1.782	10.748	214.192
1.739	10.764	214.102	1.762	10.732	213.661
1.716	10.748	213.268	1.743	10.715	212.719
1.690	10.730	211.889	1.726	10.698	211.540
1.670	10.717	210.833	1.708	10.682	210.623
1.655	10.698	210.706	1.682	10.667	210.626
1.634	10.681	210.728	1.658	10.652	210.630
1.612	10.664	210.722	1.631	10.637	210.591
1.601	10.649	210.865	1.610	10.623	210.545
1.581	10.632	210.589	1.586	10.608	210.243
1.562	10.615	210.116	1.564	10.592	209.715
1.531	10.605	209.314	1.544	10.576	208.861
1.512	10.591	208.355	1.526	10.562	207.809
1.489	10.576	206.932	1.507	10.545	206.493
1.462	10.563	206.665	1.481	10.532	206.499
1.441	10.550	206.623	1.458	10.520	206.432
1.418	10.536	206.471	1.432	10.506	206.198
1.394	10.521	206.155	1.409	10.492	205.696
1.369	10.506	205.347	1.388	10.478	204.893
1.349	10.494	204.429	1.369	10.465	203.859
1.321	10.482	203.115	1.350	10.449	202.408
1.299	10.470	201.547	1.333	10.435	200.843
1.284	10.455	199.506	1.317	10.419	198.834
1.262	10.442	198.248	1.295	10.407	197.953
1.242	10.429	198.183	1.268	10.398	197.935
1.241	10.410	198.124	1.243	10.389	197.761
1.223	10.394	197.702	1.217	10.379	197.315
1.192	10.389	197.001	1.193	10.367	196.484
1.173	10.377	196.068	1.172	10.357	195.490
1.152	10.364	194.774	1.151	10.345	194.103
1.114	10.362	193.340	1.133	10.333	192.564
1.087	10.352	191.551	1.112	10.322	191.010
1.061	10.341	191.145	1.084	10.315	190.819
1.038	10.333	191.079	1.056	10.310	190.771
1.010	10.322	190.850	1.028	10.303	190.538
0.988	10.313	190.517	1.004	10.297	190.147
0.963	10.312	189.866	0.979	10.289	189.396
0.938	10.304	188.906	0.954	10.281	188.249
0.915	10.303	187.801	0.934	10.272	187.020
0.888	10.296	186.229	0.913	10.262	185.401
0.863	10.290	184.174	0.892	10.252	183.273
0.843	10.283	182.895	0.869	10.247	182.613
0.818	10.276	182.818	0.839	10.246	182.554
0.800	10.260	182.773	0.811	10.244	182.453
0.779	10.251	182.721	0.782	10.242	182.397
0.754	10.240	182.441	0.753	10.240	182.053
0.722	10.247	182.020	0.728	10.237	181.545
0.696	10.242	181.314	0.704	10.232	180.726
0.670	10.237	180.131	0.679	10.227	179.562
0.635	10.252	179.127	0.656	10.223	178.725
0.605	10.252	179.026	0.627	10.224	178.759
0.575	10.252	179.025	0.598	10.225	178.730
0.553	10.253	179.085	0.570	10.225	178.742
0.524	10.253	179.103	0.541	10.226	178.804
0.492	10.253	179.123	0.512	10.227	178.807
0.469	10.252	179.148	0.485	10.227	178.817
0.440	10.251	179.164	0.454	10.228	178.894
0.411	10.251	179.144	0.427	10.228	178.868
0.384	10.253	179.203	0.397	10.229	178.885
0.352	10.253	179.217	0.369	10.230	178.934
0.327	10.254	179.234	0.341	10.230	178.898
0.298	10.254	179.283	0.313	10.231	178.983
0.271	10.255	179.272	0.284	10.231	178.999
0.238	10.255	179.282	0.255	10.232	178.964
0.208	10.256	179.367	0.225	10.232	178.986
0.181	10.256	179.332	0.198	10.233	179.033
0.147	10.264	179.187	0.168	10.233	178.958
0.119	10.266	179.258	0.140	10.234	179.029
0.091	10.260	179.323	0.111	10.234	179.025
0.062	10.260	179.320	0.082	10.234	178.995
0.035	10.260	179.361	0.056	10.235	179.035
0.011	10.256	179.365	0.027	10.236	179.070
-0.018	10.255	179.385	-0.003	10.236	179.063
-0.046	10.265	179.365	-0.033	10.237	179.099
-0.073	10.267	179.301	-0.061	10.237	179.121
-0.099	10.269	179.384	-0.088	10.237	179.083
-0.131	10.271	179.410	-0.117	10.238	179.204
-0.160	10.273	179.378	-0.146	10.238	179.166
-0.187	10.275	179.417	-0.173	10.239	179.174
-0.218	10.268	179.556	-0.203	10.239	179.218
-0.248	10.268	179.544	-0.233	10.240	179.243
-0.276	10.265	179.553	-0.261	10.240	179.241
-0.309	10.264	179.583	-0.290	10.241	179.278
-0.334	10.263	179.490	-0.318	10.241	179.240
-0.362	10.264	179.586	-0.348	10.241	179.255
-0.393	10.264	179.598	-0.377	10.242	179.352
-0.419	10.264	179.568	-0.404	10.242	179.295
-0.448	10.268	179.565	-0.433	10.242	179.293
-0.481	10.268	179.599	-0.462	10.243	179.343
-0.504	10.269	179.566	-0.487	10.243	179.310
-0.536	10.271	179.628	-0.516	10.243	179.321
-0.567	10.272	179.614	-0.550	10.244	179.356
-0.591	10.275	179.559	-0.573	10.244	179.290
-0.621	10.276	179.602	-0.606	10.244	179.347
-0.647	10.273	179.548	-0.636	10.245	179.295
-0.673	10.273	179.359	-0.658	10.244	179.071
-0.706	10.271	178.837	-0.689	10.242	178.469
-0.735	10.271	178.068	-0.714	10.239	177.683
-0.761	10.270	177.133	-0.735	10.235	176.745
-0.786	10.268	175.878	-0.758	10.230	175.319
-0.814	10.267	174.195	-0.780	10.225	173.609
-0.832	10.256	172.219	-0.804	10.217	171.362
-0.855	10.252	170.171	-0.819	10.212	169.483
-0.871	10.235	167.578	-0.839	10.204	166.768
-0.896	10.227	165.236	-0.861	10.200	164.947
-0.914	10.220	165.148	-0.887	10.207	164.961
-0.924	10.209	165.142	-0.915	10.214	164.841
-0.940	10.201	164.865	-0.943	10.220	164.478
-0.957	10.193	164.359	-0.967	10.224	163.904
-0.991	10.219	163.494	-0.993	10.227	162.995
-1.014	10.219	162.272	-1.018	10.229	161.638
-1.055	10.253	160.804	-1.039	10.230	160.379
-1.080	10.262	159.061	-1.063	10.229	158.443
-1.112	10.270	156.975	-1.083	10.228	156.247
-1.141	10.279	154.738	-1.106	10.226	154.014
-1.170	10.288	152.307	-1.127	10.223	151.323
-1.188	10.267	149.157	-1.146	10.220	148.159
-1.214	10.268	146.549	-1.168	10.223	146.068
-1.217	10.250	145.623	-1.189	10.235	145.511
-1.238	10.247	145.401	-1.213	10.250	145.289
-1.245	10.248	145.148	-1.237	10.263	144.777
-1.260	10.246	144.388	-1.259	10.275	143.976
-1.281	10.282	143.371	-1.281	10.285	142.775
-1.297	10.291	142.067	-1.302	10.293	141.434
-1.334	10.327	140.460	-1.324	10.301	139.632
-1.359	10.346	138.462	-1.344	10.307	137.813
-1.383	10.365	136.076	-1.365	10.313	135.167
-1.418	10.376	134.027	-1.386	10.322	133.392
-1.442	10.391	133.842	-1.405	10.341	133.311
-1.459	10.377	133.440	-1.425	10.362	133.134
-1.484	10.386	133.008	-1.444	10.379	132.758
-1.509	10.394	132.317	-1.464	10.396	131.968
-1.511	10.418	131.481	-1.485	10.412	130.884
-1.529	10.429	130.302	-1.503	10.425	129.692
-1.537	10.460	128.641	-1.522	10.438	128.045
-1.555	10.479	126.731	-1.541	10.449	126.071
-1.569	10.495	124.969	-1.560	10.461	124.065
-1.589	10.515	122.678	-1.577	10.469	121.778
-1.608	10.535	119.717	-1.595	10.477	118.889
-1.625	10.553	116.832	-1.613	10.485	115.927
-1.654	10.540	114.844	-1.628	10.499	114.326
-1.675	10.552	114.536	-1.640	10.525	114.120
-1.696	10.564	114.442	-1.653	10.552	113.991
-1.712	10.551	113.868	-1.666	10.577	113.651
-1.730	10.557	113.308	-1.678	10.598	113.041
-1.723	10.608	112.552	-1.692	10.620	112.085
-1.735	10.623	111.518	-1.705	10.640	110.900
-1.748	10.641	110.019	-1.720	10.659	109.314
-1.747	10.701	108.299	-1.733	10.676	107.853
-1.756	10.726	107.616	-1.743	10.701	107.392
-1.772	10.753	107.619	-1.751	10.727	107.400
-1.784	10.782	107.590	-1.760	10.755	107.439
-1.796	10.810	107.560	-1.769	10.783	107.381
-1.810	10.832	107.547	-1.777	10.807	107.209
-1.821	10.856	107.170	-1.787	10.832	106.775
-1.833	10.883	106.399	-1.798	10.856	105.970
-1.836	10.905	105.338	-1.810	10.879	104.854
-1.845	10.929	104.086	-1.821	10.898	103.531
-1.855	10.954	102.437	-1.833	10.917	101.979
-1.864	10.967	101.356	-1.841	10.944	101.313
-1.873	10.988	101.298	-1.847	10.971	101.216
-1.886	11.003	101.437	-1.854	11.001	101.142
-1.896	11.020	101.370	-1.859	11.027	101.085
-1.894	11.056	101.398	-1.865	11.055	100.974
-1.901	11.083	101.313	-1.871	11.084	100.942
-1.906	11.103	101.140	-1.877	11.109	100.716
-1.907	11.151	100.590	-1.884	11.135	100.184
-1.911	11.179	99.930	-1.893	11.161	99.324
-1.916	11.212	98.796	-1.901	11.182	98.315
-1.922	11.243	97.532	-1.910	11.204	97.060
-1.927	11.279	97.274	-1.914	11.235	96.978
-1.944	11.286	97.216	-1.917	11.263	96.951
-1.952	11.310	97.215	-1.921	11.291	96.941
-1.961	11.333	97.199	-1.925	11.320	96.908
-1.969	11.356	97.221	-1.928	11.349	96.911
-1.978	11.380	97.258	-1.931	11.376	96.966
-1.970	11.413	97.244	-1.935	11.405	96.929
-1.974	11.440	97.242	-1.939	11.432	96.896
-1.968	11.473	97.168	-1.943	11.462	96.848
-1.970	11.503	96.959	-1.947	11.489	96.603
-1.971	11.531	96.612	-1.952	11.515	96.198
-1.972	11.567	95.931	-1.958	11.541	95.434
-1.973	11.598	94.852	-1.965	11.565	94.383
-1.987	11.612	94.573	-1.968	11.590	94.205
-1.991	11.639	94.543	-1.970	11.620	94.197
-1.996	11.666	94.546	-1.972	11.649	94.157
-2.007	11.686	94.541	-1.974	11.677	94.252
-2.013	11.712	94.568	-1.976	11.705	94.286
-2.013	11.747	94.580	-1.978	11.734	94.290
-2.017	11.772	94.621	-1.980	11.762	94.316
-2.021	11.797	94.602	-1.982	11.789	94.352
-2.012	11.830	94.605	-1.985	11.820	94.343
-2.014	11.860	94.673	-1.987	11.849	94.385
-2.015	11.885	94.646	-1.989	11.875	94.393
-2.011	11.925	94.717	-1.991	11.904	94.405
-2.012	11.953	94.775	-1.993	11.933	94.498
-2.012	11.981	94.800	-1.995	11.961	94.504
-2.020	12.009	94.812	-1.997	11.990	94.471
-2.022	12.040	94.876	-1.999	12.019	94.553
-2.023	12.068	94.865	-2.001	12.045	94.560
-2.028	12.096	94.894	-2.004	12.075	94.570
-2.030	12.124	94.931	-2.006	12.104	94.643
-2.032	12.150	94.911	-2.008	12.133	94.640
-2.036	12.179	94.945	-2.011	12.163	94.625
-2.039	12.206	94.867	-2.013	12.189	94.544
-2.040	12.236	94.558	-2.017	12.217	94.101
-2.042	12.266	93.885	-2.022	12.241	93.423
-2.044	12.293	93.066	-2.027	12.265	92.442
-2.047	12.316	91.610	-2.034	12.289	91.034
-2.049	12.341	90.183	-2.042	12.309	89.378
-2.061	12.361	88.434	-2.047	12.331	87.885
-2.065	12.387	88.245	-2.046	12.360	87.894
-2.070	12.411	88.249	-2.045	12.388	87.885
-2.074	12.437	88.243	-2.044	12.417	87.937
-2.091	12.453	88.221	-2.043	12.446	87.867
-2.097	12.471	88.223	-2.042	12.472	87.889
-2.083	12.505	88.270	-2.040	12.503	87.938
-2.085	12.531	88.271	-2.039	12.532	87.957
-2.087	12.558	88.329	-2.038	12.561	88.009
-2.065	12.601	88.337	-2.036	12.587	88.068
-2.060	12.632	88.401	-2.036	12.617	88.028
-2.050	12.671	88.381	-2.035	12.646	88.023
-2.044	12.701	88.329	-2.034	12.673	88.027
-2.037	12.739	88.349	-2.032	12.703	88.020
-2.047	12.759	88.403	-2.031	12.729	88.076
-2.045	12.790	88.393	-2.030	12.759	88.052
-2.043	12.821	88.388	-2.029	12.787	88.076
-2.054	12.832	88.476	-2.028	12.814	88.184
-2.056	12.859	88.404	-2.027	12.843	88.131
-2.055	12.891	88.388	-2.026	12.872	88.051
-2.055	12.913	88.417	-2.025	12.899	88.067
-2.056	12.944	88.328	-2.024	12.929	88.049
-2.052	12.971	88.332	-2.023	12.958	88.078
-2.052	12.997	88.394	-2.022	12.984	88.120
-2.052	13.026	88.368	-2.021	13.013	88.054
-2.048	13.058	88.339	-2.020	13.040	87.995
-2.047	13.091	88.336	-2.019	13.070	88.056
-2.045	13.118	88.266	-2.018	13.099	88.015
-2.041	13.150	88.363	-2.017	13.128	88.052
-2.039	13.177	88.376	-2.016	13.154	88.133
-2.040	13.204	88.419	-2.015	13.184	88.045
-2.038	13.233	88.362	-2.014	13.212	88.041
-2.037	13.259	88.383	-2.013	13.239	88.088
-2.040	13.287	88.352	-2.012	13.269	88.053
-2.039	13.315	88.394	-2.011	13.296	88.092
-2.038	13.344	88.422	-2.010	13.326	88.114
-2.038	13.373	88.421	-2.009	13.354	88.096
-2.037	13.400	88.387	-2.008	13.382	88.108
-2.037	13.428	88.399	-2.007	13.410	88.118
-2.033	13.459	88.409	-2.006	13.439	88.089
-2.032	13.485	88.464	-2.004	13.466	88.147
-2.029	13.515	88.467	-2.003	13.495	88.193
-2.028	13.547	88.490	-2.002	13.526	88.205
-2.026	13.574	88.539	-2.001	13.551	88.237
-2.026	13.603	88.547	-2.000	13.581	88.215
-2.024	13.631	88.560	-1.999	13.609	88.231
-2.023	13.658	88.572	-1.998	13.639	88.266
-2.024	13.685	88.583	-1.997	13.668	88.289
-2.023	13.711	88.615	-1.996	13.694	88.340
-2.024	13.742	88.688	-1.995	13.724	88.351
-2.024	13.772	88.688	-1.994	13.753	88.385
-2.024	13.798	88.709	-1.993	13.779	88.417
-2.019	13.827	88.710	-1.992	13.809	88.450
-2.018	13.857	88.771	-1.992	13.839	88.446
-2.016	13.886	88.790	-1.991	13.866	88.486
-2.017	13.914	88.880	-1.989	13.896	88.572
-2.016	13.940	88.901	-1.989	13.922	88.592
-2.015	13.969	88.898	-1.988	13.950	88.619
-2.014	13.999	88.940	-1.987	13.979	88.613
-2.013	14.028	88.981	-1.986	14.009	88.675
-2.012	14.055	88.969	-1.986	14.034	88.666
-2.009	14.088	89.002	-1.985	14.066	88.738
-2.008	14.117	89.067	-1.984	14.094	88.817
-2.009	14.141	89.111	-1.983	14.123	88.837
-2.008	14.168	89.150	-1.982	14.150	88.820
-2.007	14.196	89.200	-1.981	14.179	88.899
-2.006	14.225	89.181	-1.981	14.208	88.919
-2.005	14.257	89.234	-1.980	14.237	88.927
-2.004	14.282	89.269	-1.980	14.266	88.975
-2.004	14.313	89.260	-1.979	14.296	88.946
-2.003	14.342	89.336	-1.978	14.324	89.039
-2.002	14.369	89.319	-1.978	14.351	89.062
-2.003	14.398	89.322	-1.977	14.381	89.100
-2.002	14.428	89.401	-1.977	14.409	89.124
-2.002	14.457	89.414	-1.976	14.438	89.174
-2.001	14.485	89.431	-1.975	14.466	89.151
-2.000	14.517	89.501	-1.975	14.495	89.223
-2.000	14.543	89.481	-1.974	14.523	89.249
-1.999	14.572	89.532	-1.974	14.554	89.228
-2.000	14.595	89.627	-1.973	14.580	89.303
-2.000	14.627	89.626	-1.973	14.609	89.308
-2.000	14.653	89.624	-1.973	14.639	89.326
-1.998	14.685	89.651	-1.972	14.668	89.385
-1.998	14.711	89.613	-1.972	14.693	89.401
-1.997	14.741	89.673	-1.971	14.725	89.383
-1.998	14.771	89.736	-1.971	14.753	89.470
-1.997	14.803	89.675	-1.971	14.783	89.457
-1.997	14.833	89.782	-1.970	14.813	89.470
-1.996	14.858	89.829	-1.970	14.838	89.514
-1.996	14.885	89.805	-1.970	14.867	89.508
-1.995	14.914	89.848	-1.969	14.896	89.530
-1.997	14.940	89.881	-1.969	14.924	89.580
-1.997	14.972	89.849	-1.969	14.953	89.561
-1.998	14.998	89.899	-1.969	14.983	89.538
-1.995	15.027	89.808	-1.968	15.011	89.584
-1.994	15.054	89.828	-1.968	15.039	89.530
-1.994	15.082	89.834	-1.968	15.067	89.591
-1.995	15.112	89.878	-1.967	15.097	89.566
-1.994	15.141	89.842	-1.968	15.126	89.489
-1.994	15.170	89.898	-1.967	15.154	89.532
-1.994	15.199	89.856	-1.967	15.182	89.520
-1.996	15.228	89.806	-1.967	15.213	89.467
-1.997	15.255	89.850	-1.966	15.240	89.547
-1.995	15.289	89.816	-1.966	15.269	89.489
-1.995	15.319	89.816	-1.966	15.297	89.403
-1.995	15.345	89.767	-1.966	15.326	89.417
-1.994	15.374	89.701	-1.966	15.353	89.374
-1.994	15.400	89.751	-1.965	15.381	89.407
-1.994	15.430	89.726	-1.965	15.410	89.409
-1.993	15.458	89.731	-1.964	15.438	89.396
-1.993	15.484	89.747	-1.964	15.469	89.430
-1.993	15.510	89.724	-1.964	15.495	89.427
-1.989	15.539	89.702	-1.963	15.524	89.409
-1.988	15.568	89.742	-1.963	15.552	89.404
-1.988	15.599	89.727	-1.963	15.582	89.400
-1.988	15.622	89.784	-1.962	15.608	89.441
-1.987	15.653	89.816	-1.962	15.637	89.527
-1.986	15.679	89.859	-1.961	15.666	89.564
-1.991	15.709	89.939	-1.961	15.695	89.575
-1.991	15.738	89.983	-1.961	15.724	89.596
-1.991	15.764	90.004	-1.960	15.750	89.621
-1.987	15.796	89.954	-1.960	15.780	89.660
-1.987	15.825	90.021	-1.959	15.809	89.724
-1.987	15.851	90.072	-1.959	15.838	89.733
-1.981	15.880	90.056	-1.959	15.867	89.773
-1.980	15.909	90.051	-1.959	15.893	89.789
-1.978	15.936	90.093	-1.958	15.922	89.833
-1.984	15.970	90.230	-1.958	15.952	89.867
-1.984	15.995	90.279	-1.958	15.976	89.898
-1.985	16.027	90.356	-1.958	16.008	89.977
-1.984	16.051	90.312	-1.957	16.038	90.004
-1.984	16.080	90.325	-1.957	16.067	90.035
-1.984	16.109	90.398	-1.957	16.095	90.047
-1.984	16.134	90.358	-1.957	16.118	90.078
-1.984	16.163	90.431	-1.957	16.151	90.072
-1.983	16.195	90.483	-1.957	16.180	90.171
-1.983	16.222	90.460	-1.957	16.210	90.184
-1.983	16.248	90.533	-1.957	16.233	90.257
-1.983	16.278	90.704	-1.956	16.261	90.464
-1.982	16.313	91.189	-1.954	16.288	90.926
-1.981	16.340	91.714	-1.952	16.319	91.399
-1.982	16.365	91.715	-1.953	16.342	91.414
-1.982	16.394	91.847	-1.953	16.370	91.572
-1.982	16.427	92.243	-1.952	16.399	91.954
-1.978	16.446	92.752	-1.950	16.422	92.567
-1.977	16.474	93.646	-1.947	16.447	93.546
-1.976	16.504	95.041	-1.943	16.471	94.907
-1.971	16.523	96.566	-1.937	16.494	96.547
-1.969	16.549	98.523	-1.932	16.514	98.353
-1.967	16.573	100.560	-1.925	16.534	100.630
-1.955	16.589	103.176	-1.918	16.555	102.974
-1.951	16.607	105.099	-1.911	16.573	105.154
-1.935	16.622	107.133	-1.910	16.597	106.819
-1.929	16.640	107.276	-1.918	16.624	106.893
-1.921	16.660	107.195	-1.926	16.650	106.797
-1.930	16.668	107.208	-1.934	16.679	106.934
-1.927	16.686	107.510	-1.941	16.706	107.304
-1.924	16.701	108.012	-1.945	16.729	107.857
-1.960	16.746	108.845	-1.949	16.754	108.703
-1.966	16.767	109.849	-1.952	16.778	109.870
-1.973	16.791	111.388	-1.953	16.801	111.380
-1.979	16.812	113.018	-1.953	16.822	113.219
-2.005	16.855	115.017	-1.953	16.844	115.156
-2.017	16.885	117.777	-1.952	16.865	117.794
-2.005	16.910	120.216	-1.950	16.883	120.259
-2.011	16.938	123.041	-1.947	16.903	123.135
-2.016	16.966	125.819	-1.946	16.924	126.033
-1.987	16.974	128.378	-1.945	16.946	128.740
-1.984	16.995	130.685	-1.946	16.964	131.245
-1.963	17.003	133.624	-1.947	16.985	134.014
-1.954	17.024	134.692	-1.965	17.006	134.642
-1.971	17.036	135.126	-1.982	17.024	134.699
-1.970	17.056	135.399	-2.002	17.046	134.968
-1.969	17.072	135.909	-2.018	17.066	135.534
-2.023	17.084	136.377	-2.034	17.087	136.387
-2.037	17.098	137.395	-2.046	17.105	137.473
-2.051	17.114	138.685	-2.059	17.124	138.874
-2.111	17.147	140.526	-2.070	17.144	140.693
-2.138	17.167	142.515	-2.079	17.165	142.758
-2.161	17.186	144.689	-2.087	17.181	144.975
-2.167	17.214	147.124	-2.096	17.201	147.282
-2.188	17.236	148.644	-2.114	17.219	148.519
-2.212	17.260	148.728	-2.138	17.234	148.577
-2.232	17.280	148.866	-2.162	17.250	148.771
-2.197	17.297	149.399	-2.182	17.264	149.196
-2.209	17.319	150.089	-2.202	17.281	150.042
-2.221	17.343	151.264	-2.220	17.297	151.143
-2.243	17.340	152.579	-2.237	17.313	152.590
-2.256	17.355	153.801	-2.256	17.327	153.384
-2.270	17.373	153.821	-2.282	17.340	153.460
-2.309	17.372	153.769	-2.307	17.352	153.452
-2.329	17.385	153.752	-2.333	17.365	153.404
-2.351	17.400	153.824	-2.359	17.378	153.431
-2.393	17.404	153.793	-2.385	17.392	153.514
-2.416	17.414	154.060	-2.407	17.404	153.819
-2.455	17.424	154.569	-2.430	17.419	154.476
-2.484	17.436	155.485	-2.450	17.434	155.452
-2.511	17.446	156.537	-2.468	17.447	156.645
-2.535	17.472	158.312	-2.485	17.462	158.223
-2.560	17.485	159.551	-2.506	17.476	159.346
-2.563	17.504	159.775	-2.531	17.485	159.396
-2.584	17.520	159.788	-2.559	17.495	159.375
-2.605	17.537	159.764	-2.586	17.506	159.327
-2.618	17.547	159.824	-2.613	17.516	159.450
-2.635	17.560	160.114	-2.635	17.527	159.876
-2.673	17.555	160.776	-2.659	17.539	160.655
-2.694	17.563	161.638	-2.679	17.551	161.660
-2.719	17.573	162.943	-2.699	17.564	162.964
-2.751	17.577	163.861	-2.723	17.574	163.580
-2.775	17.584	163.879	-2.748	17.582	163.690
-2.801	17.592	163.909	-2.776	17.590	163.703
-2.823	17.613	164.013	-2.805	17.599	163.754
-2.845	17.622	164.080	-2.830	17.607	163.822
-2.868	17.632	164.187	-2.858	17.615	163.962
-2.899	17.644	164.667	-2.885	17.625	164.447
-2.923	17.653	165.336	-2.906	17.634	165.078
-2.956	17.658	166.285	-2.928	17.645	166.090
-2.983	17.667	167.635	-2.949	17.657	167.473
-3.001	17.677	169.060	-2.967	17.668	169.123
-3.027	17.687	170.036	-2.993	17.676	169.770
-3.053	17.697	170.047	-3.021	17.681	169.868
-3.077	17.706	170.032	-3.049	17.686	169.873
-3.085	17.722	170.094	-3.077	17.691	169.808
-3.109	17.734	170.105	-3.105	17.697	169.896
-3.126	17.743	170.300	-3.129	17.702	170.117
-3.162	17.734	170.848	-3.156	17.710	170.790
-3.187	17.740	171.684	-3.179	17.718	171.693
-3.223	17.736	172.705	-3.202	17.725	172.525
-3.248	17.739	172.812	-3.231	17.729	172.568
-3.278	17.744	172.813	-3.261	17.733	172.611
-3.301	17.749	172.801	-3.287	17.736	172.596
-3.330	17.753	172.873	-3.316	17.740	172.626
-3.361	17.758	172.998	-3.344	17.745	172.779
-3.388	17.763	173.300	-3.369	17.750	173.179
-3.417	17.768	173.435	-3.399	17.753	173.190
-3.444	17.772	173.471	-3.425	17.757	173.246
-3.473	17.776	173.452	-3.453	17.760	173.229
-3.502	17.780	173.446	-3.483	17.763	173.161
-3.531	17.783	173.398	-3.510	17.767	173.132
-3.560	17.787	173.371	-3.539	17.770	173.144
-3.588	17.790	173.331	-3.568	17.774	173.094
-3.616	17.793	173.372	-3.596	17.777	173.133
-3.642	17.796	173.313	-3.625	17.781	173.081
-3.671	17.799	173.342	-3.653	17.784	173.011
-3.698	17.802	173.280	-3.680	17.787	173.013
-3.726	17.805	173.219	-3.709	17.791	172.979
-3.756	17.807	173.196	-3.737	17.794	172.930
-3.782	17.809	173.229	-3.765	17.798	173.014
-3.817	17.812	173.459	-3.791	17.803	173.246
-3.844	17.815	173.918	-3.818	17.808	173.771
-3.874	17.818	174.697	-3.844	17.814	174.480
-3.900	17.827	174.788	-3.871	17.816	174.451
-3.930	17.832	174.777	-3.900	17.819	174.431
-3.955	17.836	174.807	-3.930	17.822	174.489
-3.979	17.845	174.702	-3.957	17.824	174.438
-4.007	17.851	174.717	-3.987	17.827	174.426
-4.031	17.849	174.728	-4.015	17.830	174.452
-4.056	17.852	174.825	-4.042	17.833	174.606
-4.083	17.856	175.201	-4.069	17.838	175.056
-4.117	17.853	175.712	-4.096	17.842	175.518
-4.143	17.855	175.706	-4.123	17.845	175.490
-4.172	17.858	175.695	-4.152	17.847	175.436
-4.197	17.860	175.670	-4.181	17.849	175.417
-4.227	17.866	175.682	-4.209	17.851	175.405
-4.257	17.869	175.686	-4.238	17.853	175.397
-4.284	17.872	175.767	-4.265	17.856	175.574
-4.315	17.874	176.073	-4.292	17.860	175.923
-4.344	17.877	176.479	-4.320	17.863	176.200
-4.369	17.882	176.469	-4.349	17.865	176.203
-4.395	17.885	176.489	-4.376	17.867	176.229
-4.422	17.885	176.512	-4.405	17.869	176.268
-4.453	17.888	176.573	-4.435	17.871	176.308
-4.476	17.890	176.594	-4.462	17.873	176.309
-4.504	17.893	176.605	-4.491	17.875	176.359
-4.532	17.892	176.592	-4.518	17.877	176.360
-4.561	17.893	176.678	-4.548	17.879	176.405
-4.594	17.898	176.662	-4.574	17.881	176.442
-4.627	17.901	176.684	-4.605	17.883	176.416
-4.655	17.903	176.724	-4.632	17.885	176.521
-4.686	17.905	176.752	-4.661	17.887	176.549
-4.717	17.905	176.813	-4.691	17.889	176.563
-4.741	17.906	176.867	-4.717	17.891	176.621
-4.767	17.907	176.866	-4.746	17.893	176.670
-4.797	17.908	176.898	-4.776	17.895	176.636
-4.823	17.910	176.978	-4.804	17.897	176.757
-4.856	17.912	177.013	-4.833	17.898	176.770
-4.880	17.914	177.047	-4.859	17.900	176.776
-4.910	17.918	177.093	-4.889	17.902	176.813
-4.936	17.920	177.087	-4.919	17.904	176.859
-4.966	17.922	177.022	-4.946	17.905	176.831
-4.992	17.924	177.126	-4.974	17.907	176.899
-5.022	17.927	177.113	-5.004	17.909	176.904
-5.049	17.925	177.207	-5.032	17.910	176.885
-5.078	17.926	177.269	-5.063	17.912	176.982
-5.107	17.928	177.280	-5.091	17.914	177.008
-5.139	17.929	177.234	-5.118	17.915	177.004
-5.171	17.928	177.227	-5.147	17.917	177.064
-5.197	17.928	177.210	-5.176	17.919	177.097
-5.230	17.929	177.196	-5.206	17.920	177.082
-5.257	17.935	177.403	-5.232	17.922	177.142
-5.284	17.937	177.362	-5.261	17.924	177.152
-5.310	17.942	177.449	-5.291	17.925	177.149
-5.339	17.945	177.455	-5.320	17.927	177.221
-5.368	17.944	177.455	-5.347	17.928	177.187
-5.395	17.946	177.494	-5.377	17.930	177.249
-5.426	17.948	177.552	-5.406	17.932	177.328
-5.452	17.946	177.509	-5.433	17.933	177.309
-5.481	17.946	177.589	-5.462	17.934	177.323
-5.513	17.949	177.595	-5.491	17.936	177.400
-5.540	17.950	177.732	-5.519	17.938	177.582
-5.570	17.951	178.098	-5.546	17.941	178.012
-5.602	17.955	178.824	-5.571	17.945	178.727
-5.631	17.957	179.681	-5.597	17.949	179.466
-5.649	17.963	179.810	-5.623	17.950	179.518
-5.678	17.967	179.722	-5.653	17.950	179.529
-5.701	17.973	179.688	-5.683	17.950	179.443
-5.724	17.977	179.666	-5.708	17.950	179.358
-5.752	17.972	179.618	-5.738	17.951	179.384
-5.779	17.973	179.521	-5.765	17.951	179.322
-5.806	17.975	179.563	-5.794	17.952	179.407
-5.840	17.967	179.584	-5.823	17.952	179.357
-5.866	17.966	179.534	-5.852	17.952	179.278
-5.897	17.963	179.540	-5.878	17.952	179.217
-5.931	17.961	179.499	-5.908	17.953	179.246
-5.962	17.960	179.452	-5.938	17.953	179.196
-5.991	17.964	179.458	-5.965	17.953	179.173
-6.019	17.964	179.406	-5.994	17.954	179.161
-6.053	17.964	179.362	-6.023	17.954	179.069
-6.078	17.968	179.281	-6.050	17.954	179.019
-6.109	17.969	179.185	-6.079	17.955	178.978
-6.140	17.970	179.195	-6.108	17.955	178.924
-6.160	17.973	179.202	-6.136	17.956	178.972
-6.189	17.974	179.174	-6.165	17.957	178.927
-6.218	17.975	179.171	-6.191	17.957	178.951
-6.236	17.975	179.172	-6.220	17.958	178.938
-6.264	17.976	179.062	-6.249	17.958	178.850
-6.293	17.974	179.022	-6.278	17.958	178.732
-6.318	17.975	179.022	-6.304	17.959	178.801
-6.346	17.975	178.982	-6.333	17.960	178.757
-6.378	17.974	179.057	-6.363	17.961	178.824
-6.407	17.974	179.033	-6.389	17.962	178.811
-6.436	17.976	178.956	-6.419	17.962	178.703
-6.465	17.977	178.908	-6.447	17.962	178.652
-6.494	17.978	178.841	-6.476	17.963	178.662
-6.525	17.979	178.803	-6.505	17.964	178.587
-6.555	17.980	178.859	-6.531	17.965	178.619
-6.582	17.980	178.809	-6.561	17.965	178.591
-6.615	17.983	178.865	-6.591	17.966	178.625
-6.638	17.984	178.879	-6.617	17.967	178.635
-6.669	17.983	178.786	-6.644	17.968	178.594
-6.696	17.984	178.859	-6.674	17.969	178.666
-6.725	17.985	179.169	-6.701	17.971	179.040
-6.747	17.980	179.531	-6.726	17.974	179.589
-6.777	17.979	180.382	-6.750	17.979	180.515
-6.803	17.978	181.021	-6.778	17.980	180.951
-6.824	17.991	181.236	-6.807	17.980	181.035
-6.848	17.993	181.229	-6.833	17.980	181.103
-6.874	18.002	181.363	-6.862	17.979	181.074
-6.904	18.008	181.390	-6.892	17.979	181.145
-6.930	18.003	181.340	-6.917	17.979	181.126
-6.962	18.005	181.365	-6.950	17.978	181.098
-6.985	18.007	181.416	-6.974	17.978	181.181
-7.022	17.998	181.436	-7.006	17.977	181.197
-7.049	17.997	181.470	-7.037	17.977	181.199
-7.078	17.995	181.522	-7.060	17.976	181.283
-7.113	17.990	181.518	-7.092	17.976	181.310
-7.138	17.988	181.558	-7.116	17.976	181.308
-7.173	17.989	181.587	-7.146	17.975	181.347
-7.200	17.987	181.559	-7.178	17.974	181.324
-7.235	17.986	181.583	-7.209	17.973	181.296
-7.258	17.990	181.622	-7.231	17.973	181.358
-7.289	17.990	181.586	-7.261	17.972	181.312
-7.319	17.990	181.635	-7.293	17.972	181.347
-7.338	17.984	181.607	-7.316	17.972	181.398
-7.367	17.983	181.583	-7.348	17.971	181.387
-7.395	17.982	181.675	-7.377	17.970	181.385
-7.424	17.986	181.680	-7.403	17.970	181.402
-7.453	17.986	181.638	-7.432	17.969	181.349
-7.486	17.984	181.715	-7.463	17.968	181.393
-7.516	17.984	181.674	-7.490	17.967	181.367
-7.546	17.984	181.680	-7.519	17.967	181.357
-7.571	17.984	181.723	-7.548	17.966	181.374
-7.601	17.984	181.686	-7.577	17.966	181.371
-7.627	17.979	181.572	-7.603	17.965	181.324
-7.657	17.978	181.553	-7.633	17.964	181.326
-7.690	17.977	181.530	-7.662	17.963	181.306
-7.713	17.978	181.584	-7.689	17.963	181.327
-7.743	17.978	181.632	-7.718	17.963	181.350
-7.767	17.979	181.677	-7.747	17.962	181.399
-7.792	17.979	181.742	-7.776	17.962	181.458
-7.822	17.979	181.772	-7.805	17.961	181.451
-7.850	17.977	181.795	-7.831	17.961	181.497
-7.882	17.977	181.828	-7.860	17.960	181.528
-7.910	17.975	181.861	-7.888	17.959	181.560
-7.937	17.975	181.909	-7.918	17.959	181.597
-7.966	17.974	181.889	-7.946	17.958	181.586
-7.992	17.974	181.932	-7.974	17.957	181.593
-8.021	17.973	181.984	-8.003	17.957	181.700
-8.052	17.973	181.948	-8.033	17.956	181.657
-8.082	17.973	181.997	-8.062	17.955	181.680
-8.108	17.973	182.032	-8.087	17.955	181.754
-8.142	17.970	182.009	-8.117	17.954	181.735
-8.170	17.969	182.053	-8.145	17.953	181.744
-8.197	17.966	182.082	-8.173	17.953	181.823
-8.230	17.965	182.078	-8.202	17.952	181.798
-8.257	17.967	182.129	-8.233	17.951	181.842
-8.280	17.966	182.139	-8.258	17.950	181.880
-8.309	17.966	182.166	-8.288	17.949	181.865
-8.340	17.965	182.258	-8.317	17.949	181.967
-8.372	17.965	182.296	-8.347	17.948	182.002
-8.396	17.965	182.249	-8.373	17.947	181.964
-8.425	17.963	182.313	-8.404	17.946	181.979
-8.458	17.963	182.320	-8.434	17.945	182.039
-8.481	17.961	182.272	-8.460	17.944	181.963
-8.511	17.960	182.364	-8.490	17.943	182.060
-8.537	17.959	182.348	-8.517	17.943	182.085
-8.565	17.960	182.359	-8.545	17.942	182.108
-8.593	17.960	182.427	-8.575	17.941	182.153
-8.623	17.957	182.480	-8.605	17.940	182.176
-8.650	17.956	182.448	-8.631	17.939	182.154
-8.682	17.955	182.531	-8.660	17.938	182.209
-8.709	17.952	182.483	-8.689	17.937	182.195
-8.742	17.950	182.516	-8.718	17.936	182.174
-8.773	17.950	182.539	-8.748	17.935	182.257
-8.801	17.949	182.503	-8.774	17.934	182.233
-8.832	17.948	182.541	-8.803	17.933	182.250
-8.863	17.946	182.607	-8.833	17.932	182.298
-8.891	17.948	182.577	-8.863	17.931	182.291
-8.919	17.948	182.593	-8.889	17.930	182.277
-8.948	17.946	182.649	-8.918	17.929	182.335
-8.978	17.946	182.558	-8.947	17.927	182.260
-9.001	17.945	182.621	-8.975	17.927	182.297
-9.028	17.943	182.596	-9.004	17.926	182.327
-9.057	17.942	182.549	-9.033	17.924	182.246
-9.082	17.941	182.519	-9.060	17.923	182.229
-9.112	17.937	182.572	-9.089	17.922	182.221
-9.142	17.935	182.539	-9.119	17.921	182.189
-9.165	17.935	182.516	-9.145	17.920	182.214
-9.194	17.933	182.552	-9.175	17.919	182.260
-9.222	17.932	182.574	-9.204	17.918	182.276
-9.255	17.931	182.621	-9.232	17.917	182.294
-9.277	17.930	182.687	-9.259	17.916	182.338
-9.302	17.932	182.722	-9.289	17.915	182.408
-9.330	17.931	182.685	-9.318	17.914	182.345
-9.353	17.932	182.699	-9.345	17.913	182.414
-9.382	17.932	182.747	-9.373	17.912	182.455
-9.407	17.927	182.779	-9.403	17.911	182.460
-9.436	17.926	182.823	-9.430	17.910	182.499
-9.460	17.924	182.837	-9.460	17.909	182.544
-9.494	17.924	182.856	-9.489	17.907	182.534
-9.520	17.922	182.951	-9.518	17.906	182.603
-9.547	17.922	182.908	-9.545	17.905	182.622
-9.576	17.920	182.960	-9.574	17.904	182.606
-9.606	17.919	182.988	-9.604	17.903	182.701
-9.630	17.916	183.030	-9.630	17.902	182.722
-9.659	17.915	183.043	-9.660	17.901	182.699
-9.687	17.913	182.965	-9.688	17.899	182.605
-9.722	17.912	182.663	-9.713	17.896	182.287
-9.755	17.910	182.026	-9.741	17.892	181.579
-9.783	17.911	180.970	-9.765	17.887	180.510
-9.810	17.911	179.878	-9.789	17.881	179.235
-9.842	17.903	179.007	-9.813	17.879	178.668
-9.870	17.901	179.028	-9.841	17.880	178.651
-9.903	17.898	179.042	-9.870	17.881	178.645
-9.930	17.886	179.016	-9.899	17.882	178.701
-9.960	17.880	178.959	-9.929	17.882	178.621
-9.991	17.875	178.976	-9.955	17.883	178.625
-10.018	17.890	178.949	-9.983	17.884	178.635
-10.049	17.889	178.970	-10.013	17.885	178.659
-10.076	17.902	178.983	-10.041	17.886	178.686
-10.106	17.906	179.014	-10.070	17.887	178.727
-10.134	17.907	179.026	-10.099	17.887	178.702
-10.161	17.909	179.061	-10.126	17.888	178.721
-10.186	17.912	179.000	-10.156	17.889	178.683
-10.213	17.908	178.960	-10.184	17.889	178.658
-10.243	17.909	179.024	-10.213	17.890	178.719
-10.268	17.904	179.061	-10.240	17.891	178.761
-10.296	17.902	179.087	-10.270	17.892	178.754
-10.320	17.901	179.127	-10.299	17.893	178.778
-10.349	17.906	179.048	-10.327	17.894	178.805
-10.374	17.906	179.047	-10.354	17.894	178.797
-10.401	17.907	179.068	-10.382	17.895	178.770
-10.429	17.908	179.072	-10.412	17.896	178.757
-10.456	17.908	179.066	-10.441	17.896	178.772
-10.478	17.914	179.151	-10.468	17.898	178.852
-10.505	17.916	179.128	-10.497	17.898	178.880
-10.533	17.916	179.178	-10.527	17.899	178.834
-10.557	17.918	179.133	-10.553	17.899	178.757
-10.582	17.917	179.089	-10.582	17.900	178.780
-10.609	17.918	179.011	-10.611	17.901	178.736
-10.636	17.919	179.051	-10.640	17.901	178.749
-10.666	17.916	179.048	-10.667	17.902	178.735
-10.691	17.916	179.098	-10.696	17.903	178.692
-10.719	17.916	179.012	-10.723	17.903	178.688
-10.749	17.917	178.949	-10.752	17.904	178.641
-10.778	17.917	178.922	-10.780	17.905	178.589
-10.804	17.917	178.967	-10.809	17.906	178.624
-10.836	17.922	178.932	-10.838	17.906	178.573
-10.861	17.922	178.959	-10.865	17.907	178.603
-10.891	17.923	178.902	-10.894	17.908	178.608
-10.918	17.923	178.821	-10.921	17.908	178.547
-10.950	17.926	178.809	-10.950	17.909	178.473
-10.980	17.927	178.790	-10.979	17.910	178.515
-11.009	17.926	178.765	-11.008	17.911	178.441
-11.037	17.926	178.829	-11.035	17.912	178.525
-11.071	17.926	178.775	-11.064	17.913	178.531
-11.099	17.926	178.755	-11.091	17.913	178.448
-11.131	17.927	178.743	-11.119	17.914	178.379
-11.160	17.929	178.700	-11.149	17.915	178.410
-11.188	17.930	178.700	-11.176	17.916	178.399
-11.217	17.931	178.729	-11.205	17.917	178.464
-11.248	17.932	178.718	-11.234	17.918	178.436
-11.276	17.933	178.793	-11.261	17.918	178.417
-11.310	17.935	178.744	-11.290	17.919	178.443
-11.342	17.937	178.640	-11.321	17.920	178.418
-11.370	17.938	178.623	-11.347	17.921	178.371
-11.409	17.938	178.688	-11.376	17.922	178.389
-11.431	17.936	178.696	-11.405	17.923	178.367
-11.462	17.936	178.717	-11.432	17.924	178.415
-11.489	17.936	178.693	-11.462	17.925	178.429
-11.514	17.939	178.686	-11.489	17.926	178.411
-11.540	17.940	178.724	-11.517	17.926	178.389
-11.568	17.943	178.746	-11.546	17.928	178.419
-11.594	17.944	178.765	-11.574	17.928	178.431
-11.619	17.945	178.801	-11.602	17.930	178.507
-11.650	17.944	178.821	-11.632	17.931	178.531
-11.679	17.945	178.829	-11.658	17.931	178.489
-11.701	17.946	178.858	-11.687	17.932	178.525
-11.728	17.947	178.848	-11.719	17.933	178.565
-11.755	17.947	178.869	-11.747	17.934	178.554
-11.780	17.952	178.811	-11.773	17.935	178.598
-11.807	17.953	178.871	-11.802	17.936	178.610
-11.834	17.955	178.919	-11.831	17.937	178.641
-11.864	17.954	178.948	-11.857	17.938	178.663
-11.892	17.955	178.978	-11.888	17.939	178.698
-11.930	17.953	179.043	-11.916	17.939	178.723
-11.958	17.953	179.061	-11.944	17.940	178.727
-11.986	17.954	179.147	-11.972	17.941	178.794
-12.017	17.954	179.184	-12.002	17.942	178.840
-12.045	17.955	179.186	-12.028	17.943	178.898
-12.077	17.958	179.238	-12.057	17.944	178.913
-12.108	17.959	179.260	-12.086	17.944	178.943
-12.136	17.960	179.234	-12.115	17.945	178.904
-12.169	17.961	179.318	-12.145	17.946	179.002
-12.190	17.959	179.351	-12.172	17.947	179.057
-12.222	17.959	179.446	-12.201	17.947	179.088
-12.246	17.959	179.451	-12.228	17.948	179.109
-12.274	17.961	179.485	-12.256	17.949	179.170
-12.303	17.962	179.517	-12.286	17.950	179.219
-12.332	17.963	179.559	-12.315	17.950	179.260
-12.359	17.963	179.570	-12.344	17.951	179.290
-12.385	17.964	179.642	-12.371	17.951	179.311
-12.416	17.964	179.703	-12.401	17.952	179.377
-12.448	17.964	179.660	-12.430	17.952	179.388
-12.474	17.965	179.743	-12.458	17.953	179.416
-12.506	17.966	179.812	-12.488	17.953	179.480
-12.529	17.966	179.812	-12.514	17.954	179.496
-12.560	17.968	179.891	-12.543	17.954	179.548
-12.590	17.969	179.907	-12.572	17.955	179.594
-12.617	17.970	179.886	-12.601	17.955	179.604
-12.647	17.972	179.996	-12.629	17.955	179.668
-12.679	17.972	179.999	-12.659	17.956	179.707
-12.706	17.973	180.009	-12.686	17.956	179.670
-12.736	17.974	180.046	-12.715	17.956	179.734
-12.764	17.972	180.104	-12.744	17.957	179.803
-12.797	17.972	180.113	-12.774	17.957	179.758
-12.825	17.970	180.150	-12.802	17.957	179.810
-12.853	17.970	180.141	-12.832	17.958	179.860
-12.886	17.970	180.202	-12.861	17.958	179.898
-12.907	17.972	180.215	-12.887	17.958	179.943
-12.936	17.972	180.208	-12.916	17.958	179.941
-12.965	17.972	180.257	-12.945	17.958	179.913
-12.993	17.973	180.279	-12.975	17.959	179.985
-13.019	17.974	180.269	-13.002	17.959	180.021
-13.051	17.974	180.300	-13.032	17.959	180.012
-13.081	17.972	180.402	-13.061	17.959	180.060
-13.104	17.972	180.271	-13.087	17.958	179.903
-13.133	17.972	179.939	-13.114	17.957	179.475
-13.163	17.969	179.339	-13.141	17.955	178.934
-13.193	17.969	179.145	-13.170	17.955	178.919
-13.223	17.967	179.212	-13.199	17.956	178.905
-13.249	17.966	179.240	-13.227	17.957	178.972
-13.275	17.965	179.279	-13.257	17.958	179.027
-13.302	17.967	179.328	-13.284	17.958	179.051
-13.328	17.967	179.378	-13.311	17.959	179.121
-13.359	17.972	179.432	-13.340	17.960	179.125
-13.385	17.973	179.480	-13.369	17.960	179.161
-13.413	17.975	179.484	-13.399	17.961	179.194
-13.446	17.976	179.511	-13.427	17.962	179.255
-13.473	17.978	179.555	-13.455	17.962	179.276
-13.503	17.979	179.556	-13.484	17.963	179.292
-13.532	17.980	179.595	-13.511	17.963	179.277
-13.559	17.982	179.662	-13.540	17.964	179.341
-13.588	17.983	179.661	-13.569	17.964	179.384
-13.618	17.979	179.686	-13.598	17.965	179.403
-13.651	17.979	179.747	-13.628	17.965	179.449
-13.674	17.979	179.780	-13.655	17.966	179.470
-13.706	17.979	179.804	-13.684	17.966	179.530
-13.732	17.979	179.846	-13.713	17.967	179.571
-13.763	17.978	179.881	-13.737	17.967	179.569
-13.790	17.978	179.956	-13.767	17.967	179.596
-13.820	17.978	179.994	-13.800	17.968	179.653
-13.848	17.978	180.003	-13.823	17.968	179.621
-13.875	17.981	180.010	-13.854	17.969	179.725
-13.905	17.982	180.028	-13.880	17.969	179.754
-13.931	17.983	180.064	-13.909	17.969	179.785
-13.959	17.983	180.110	-13.938	17.969	179.797
-13.988	17.984	180.124	-13.968	17.970	179.865
-14.014	17.981	180.126	-13.994	17.970	179.867
-14.043	17.981	180.218	-14.024	17.970	179.949
-14.071	17.981	180.178	-14.053	17.971	179.948
-14.103	17.983	180.272	-14.081	17.971	179.945
-14.130	17.983	180.331	-14.108	17.971	180.032
-14.160	17.983	180.378	-14.138	17.971	180.090
-14.192	17.985	180.401	-14.167	17.971	180.119
-14.225	17.986	180.482	-14.196	17.972	180.173
-14.247	17.986	180.478	-14.223	17.972	180.233
-14.280	17.987	180.506	-14.253	17.972	180.226
-14.307	17.987	180.561	-14.283	17.972	180.306
-14.331	17.985	180.556	-14.308	17.972	180.281
-14.359	17.984	180.680	-14.338	17.972	180.351
-14.391	17.984	180.690	-14.367	17.972	180.355
-14.417	17.986	180.697	-14.396	17.972	180.357
-14.444	17.987	180.732	-14.424	17.972	180.412
-14.473	17.987	180.759	-14.453	17.972	180.477
-14.500	17.987	180.730	-14.481	17.972	180.464
-14.531	17.982	180.802	-14.509	17.972	180.477
-14.560	17.981	180.789	-14.540	17.972	180.512
-14.587	17.984	180.768	-14.567	17.971	180.472
-14.617	17.984	180.811	-14.595	17.971	180.562
-14.646	17.984	180.825	-14.625	17.971	180.575
-14.674	17.981	180.833	-14.653	17.971	180.546
-14.703	17.981	180.858	-14.682	17.971	180.596
-14.730	17.980	180.888	-14.710	17.971	180.649
-14.763	17.980	180.858	-14.740	17.971	180.626
-14.788	17.980	180.893	-14.770	17.970	180.667
-14.818	17.984	180.904	-14.796	17.970	180.683
-14.848	17.985	180.996	-14.825	17.970	180.671
-14.879	17.986	180.985	-14.855	17.970	180.731
-14.909	17.983	181.011	-14.883	17.970	180.720
-14.940	17.982	181.041	-14.911	17.969	180.711
-14.966	17.982	181.087	-14.939	17.969	180.745
-14.993	17.982	181.038	-14.969	17.969	180.738
-15.024	17.982	181.039	-14.999	17.969	180.744
-15.050	17.982	181.062	-15.025	17.968	180.794
-15.078	17.980	181.037	-15.054	17.968	180.743
-15.108	17.979	181.080	-15.083	17.968	180.724
-15.138	17.981	181.016	-15.114	17.967	180.720
-15.161	17.981	180.941	-15.140	17.967	180.645
-15.190	17.981	180.968	-15.170	17.967	180.685
-15.218	17.981	180.964	-15.199	17.967	180.697
-15.244	17.981	180.944	-15.225	17.966	180.631
-15.273	17.983	180.932	-15.256	17.966	180.673
-15.302	17.983	180.880	-15.282	17.965	180.612
-15.333	17.979	180.879	-15.311	17.965	180.597
-15.365	17.978	180.899	-15.340	17.965	180.579
-15.392	17.978	180.878	-15.370	17.965	180.573
-15.419	17.977	180.919	-15.395	17.964	180.551
-15.451	17.977	180.866	-15.427	17.964	180.598
-15.478	17.977	180.900	-15.455	17.964	180.622
-15.507	17.976	180.992	-15.484	17.964	180.645
-15.530	17.973	180.886	-15.508	17.964	180.663
-15.559	17.972	180.885	-15.539	17.964	180.614
-15.589	17.977	180.918	-15.568	17.964	180.638
-15.618	17.978	180.938	-15.597	17.963	180.659
-15.645	17.979	180.947	-15.623	17.963	180.675
-15.674	17.980	181.007	-15.652	17.963	180.699
-15.703	17.981	181.063	-15.681	17.963	180.736
-15.733	17.981	181.081	-15.710	17.963	180.763
-15.759	17.982	181.103	-15.736	17.963	180.827
-15.790	17.978	181.395	-15.765	17.964	181.170
-15.822	17.978	181.895	-15.792	17.966	181.717
-15.847	17.977	182.582	-15.816	17.969	182.498
-15.879	17.977	183.702	-15.839	17.973	183.611
-15.906	17.976	185.032	-15.862	17.978	185.108
-15.934	17.976	185.723	-15.888	17.978	185.528
-15.952	17.985	185.797	-15.917	17.975	185.483
-15.979	17.986	185.817	-15.947	17.972	185.501
-16.001	17.988	185.827	-15.974	17.970	185.557
-16.017	17.998	186.039	-16.001	17.968	185.818
-16.041	18.001	186.530	-16.029	17.968	186.328
-16.064	18.004	187.330	-16.054	17.969	187.188
-16.090	17.988	188.252	-16.077	17.971	188.145
-16.116	17.986	189.606	-16.101	17.974	189.653
-16.139	17.985	191.168	-16.121	17.978	191.277
-16.173	17.981	193.492	-16.142	17.983	193.396
-16.197	17.980	195.389	-16.164	17.988	195.571
-16.224	17.978	198.013	-16.181	17.994	198.050
-16.248	17.976	200.495	-16.200	17.999	200.991
-16.272	17.993	203.534	-16.218	18.002	203.663
-16.302	17.995	204.497	-16.245	17.993	204.099
-16.295	18.021	204.529	-16.268	17.982	204.018
-16.315	18.029	204.536	-16.295	17.971	204.159
-16.334	18.038	204.798	-16.321	17.961	204.513
-16.344	18.015	205.186	-16.343	17.954	205.055
-16.361	18.016	206.088	-16.367	17.947	205.953
-16.400	17.967	207.191	-16.391	17.941	207.202
-16.423	17.954	208.666	-16.413	17.937	208.676
-16.447	17.942	210.254	-16.436	17.932	210.174
-16.484	17.921	210.605	-16.459	17.919	210.250
-16.511	17.905	210.594	-16.484	17.904	210.183
-16.538	17.890	210.561	-16.510	17.889	210.197
-16.567	17.893	210.560	-16.536	17.875	210.285
-16.592	17.883	210.769	-16.558	17.863	210.508
-16.615	17.871	211.231	-16.583	17.851	210.977
-16.637	17.861	211.837	-16.605	17.842	211.670
-16.666	17.849	212.864	-16.629	17.833	212.752
-16.684	17.832	214.182	-16.651	17.826	214.142
-16.708	17.819	215.944	-16.673	17.820	215.877
-16.726	17.815	217.853	-16.696	17.816	217.920
-16.747	17.806	218.959	-16.717	17.803	218.568
-16.766	17.808	218.921	-16.739	17.785	218.546
-16.787	17.802	218.867	-16.762	17.766	218.584
-16.808	17.797	218.990	-16.782	17.751	218.701
-16.827	17.774	219.310	-16.805	17.735	219.118
-16.848	17.763	219.979	-16.828	17.721	219.852
-16.869	17.753	220.878	-16.850	17.709	220.836
-16.890	17.721	222.017	-16.869	17.699	222.055
-16.915	17.702	223.878	-16.890	17.688	223.568
-16.936	17.686	224.092	-16.911	17.669	223.596
-16.960	17.668	223.948	-16.932	17.649	223.536
-16.981	17.652	224.017	-16.951	17.631	223.618
-17.005	17.634	224.268	-16.972	17.613	223.987
-17.028	17.617	224.847	-16.993	17.596	224.578
-17.046	17.604	225.496	-17.013	17.582	225.427
-17.065	17.584	226.559	-17.033	17.569	226.559
-17.086	17.566	227.920	-17.053	17.557	227.953
-17.106	17.550	229.382	-17.071	17.548	229.616
-17.121	17.535	231.575	-17.091	17.538	231.845
-17.141	17.518	233.998	-17.112	17.530	234.178
-17.159	17.519	235.169	-17.128	17.511	234.758
-17.179	17.506	235.249	-17.146	17.487	234.897
-17.197	17.495	235.452	-17.162	17.466	235.174
-17.215	17.490	235.998	-17.180	17.445	235.740
-17.230	17.482	236.708	-17.196	17.429	236.532
-17.249	17.472	237.828	-17.213	17.411	237.712
-17.259	17.424	239.249	-17.230	17.396	239.273
-17.276	17.405	241.130	-17.247	17.383	240.939
-17.292	17.376	242.970	-17.265	17.370	243.048
-17.309	17.355	245.130	-17.282	17.358	245.367
-17.324	17.335	247.642	-17.298	17.348	248.012
-17.341	17.313	250.407	-17.315	17.337	250.741
-17.364	17.309	252.079	-17.326	17.314	251.615
-17.378	17.294	252.069	-17.335	17.289	251.695
-17.396	17.276	252.336	-17.345	17.263	252.010
-17.408	17.286	252.847	-17.356	17.238	252.620
-17.423	17.275	253.568	-17.367	17.218	253.416
-17.440	17.263	254.711	-17.379	17.197	254.658
-17.430	17.216	255.259	-17.388	17.170	254.912
-17.439	17.198	255.337	-17.395	17.142	254.973
-17.437	17.155	255.421	-17.403	17.117	255.142
-17.444	17.129	255.700	-17.412	17.091	255.463
-17.451	17.102	256.218	-17.421	17.067	256.121
-17.457	17.078	256.879	-17.429	17.042	256.582
-17.463	17.036	256.890	-17.435	17.014	256.501
-17.470	17.006	256.827	-17.442	16.986	256.487
-17.477	16.976	256.756	-17.449	16.957	256.502
-17.480	16.954	256.805	-17.455	16.930	256.465
-17.487	16.921	257.000	-17.463	16.902	256.637
-17.492	16.897	257.223	-17.470	16.878	256.990
-17.497	16.873	257.760	-17.479	16.853	257.678
-17.502	16.846	258.652	-17.488	16.828	258.328
-17.509	16.816	258.713	-17.494	16.801	258.394
-17.520	16.797	258.724	-17.500	16.772	258.400
-17.526	16.774	258.773	-17.505	16.747	258.433
-17.534	16.748	258.835	-17.512	16.718	258.580
-17.542	16.727	259.116	-17.518	16.693	258.898
-17.549	16.701	259.631	-17.526	16.668	259.511
-17.557	16.675	260.282	-17.533	16.641	259.907
-17.561	16.648	260.231	-17.537	16.615	259.877
-17.568	16.622	260.256	-17.542	16.586	259.886
-17.575	16.596	260.328	-17.548	16.557	259.979
-17.582	16.567	260.385	-17.553	16.529	260.036
-17.581	16.541	260.532	-17.559	16.504	260.303
-17.587	16.513	260.978	-17.566	16.479	260.804
-17.590	16.479	261.531	-17.572	16.452	261.260
-17.595	16.450	261.474	-17.576	16.423	261.239
-17.599	16.424	261.490	-17.581	16.396	261.228
-17.609	16.396	261.593	-17.585	16.367	261.234
-17.614	16.368	261.618	-17.589	16.338	261.238
-17.620	16.340	261.578	-17.594	16.310	261.240
-17.623	16.310	261.530	-17.598	16.283	261.196
-17.629	16.282	261.507	-17.602	16.254	261.130
-17.628	16.258	261.443	-17.606	16.225	261.076
-17.632	16.233	261.387	-17.610	16.199	261.057
-17.635	16.205	261.394	-17.615	16.169	261.091
-17.639	16.177	261.353	-17.620	16.140	261.140
-17.643	16.148	261.535	-17.625	16.113	261.348
-17.646	16.120	261.981	-17.631	16.089	261.764
-17.650	16.094	262.268	-17.636	16.060	261.963
-17.655	16.065	262.174	-17.639	16.037	261.894
-17.659	16.040	262.197	-17.643	16.003	261.895
-17.663	16.011	262.191	-17.647	15.974	261.875
-17.672	15.980	262.185	-17.651	15.948	261.837
-17.677	15.952	262.138	-17.655	15.918	261.822
-17.682	15.919	262.099	-17.659	15.888	261.805
-17.687	15.895	262.072	-17.663	15.862	261.764
-17.692	15.863	262.028	-17.667	15.832	261.706
-17.693	15.836	261.964	-17.670	15.808	261.658
-17.696	15.810	261.983	-17.674	15.776	261.609
-17.698	15.776	261.945	-17.679	15.747	261.635
-17.702	15.747	261.932	-17.683	15.719	261.604
-17.705	15.721	261.941	-17.686	15.695	261.614
-17.708	15.694	261.905	-17.691	15.662	261.525
-17.709	15.665	261.872	-17.695	15.633	261.515
-17.711	15.638	261.834	-17.698	15.608	261.464
-17.714	15.609	261.749	-17.703	15.576	261.447
-17.722	15.578	261.693	-17.707	15.548	261.375
-17.725	15.554	261.700	-17.710	15.525	261.397
-17.728	15.525	261.694	-17.715	15.492	261.366
-17.735	15.494	261.667	-17.720	15.463	261.366
-17.739	15.468	261.633	-17.723	15.440	261.330
-17.744	15.438	261.637	-17.728	15.406	261.330
-17.750	15.405	261.767	-17.732	15.384	261.479
-17.755	15.377	262.054	-17.738	15.356	261.835
-17.760	15.347	262.741	-17.745	15.329	262.654
-17.764	15.321	263.695	-17.752	15.310	263.475
-17.769	15.290	264.601	-17.758	15.281	264.259
-17.774	15.263	264.717	-17.761	15.255	264.289
-17.785	15.243	264.725	-17.764	15.227	264.346
-17.791	15.218	264.781	-17.767	15.200	264.367
-17.798	15.188	264.802	-17.770	15.172	264.426
-17.799	15.167	264.831	-17.773	15.142	264.478
-17.805	15.137	264.899	-17.777	15.108	264.534
-17.810	15.115	264.955	-17.779	15.086	264.568
-17.804	15.087	264.910	-17.782	15.055	264.596
-17.807	15.062	264.933	-17.784	15.029	264.574
-17.809	15.035	265.012	-17.788	15.001	264.675
-17.807	15.002	265.006	-17.790	14.972	264.691
-17.808	14.976	265.060	-17.793	14.945	264.719
-17.810	14.944	265.102	-17.796	14.916	264.772
-17.812	14.915	265.147	-17.799	14.886	264.843
-17.814	14.886	265.168	-17.802	14.858	264.861
-17.821	14.856	265.207	-17.805	14.830	264.922
-17.824	14.825	265.207	-17.807	14.801	264.934
-17.828	14.795	265.272	-17.810	14.774	264.929
-17.832	14.766	265.361	-17.813	14.745	265.014
-17.835	14.735	265.356	-17.815	14.714	265.031
-17.839	14.706	265.460	-17.818	14.689	265.062
-17.840	14.673	265.481	-17.821	14.659	265.098
-17.842	14.645	265.477	-17.823	14.630	265.129
-17.845	14.615	265.497	-17.826	14.603	265.151
-17.847	14.592	265.527	-17.828	14.574	265.192
-17.850	14.562	265.498	-17.831	14.545	265.186
-17.852	14.537	265.591	-17.833	14.517	265.230
-17.854	14.508	265.666	-17.836	14.488	265.296
-17.857	14.476	265.627	-17.839	14.458	265.282
-17.859	14.453	265.698	-17.841	14.430	265.323
-17.861	14.428	265.765	-17.844	14.401	265.385
-17.863	14.400	265.757	-17.846	14.372	265.376
-17.865	14.374	265.823	-17.848	14.345	265.414
-17.869	14.345	265.742	-17.851	14.315	265.469
-17.871	14.317	265.729	-17.853	14.286	265.459
-17.874	14.291	265.808	-17.856	14.260	265.516
-17.876	14.260	265.935	-17.858	14.232	265.510
-17.878	14.234	265.948	-17.860	14.203	265.472
-17.881	14.205	265.974	-17.863	14.174	265.545
-17.885	14.175	266.037	-17.865	14.145	265.595
-17.888	14.146	266.029	-17.868	14.115	265.557
-17.890	14.120	266.074	-17.870	14.089	265.618
-17.893	14.091	266.058	-17.872	14.059	265.623
-17.891	14.061	266.101	-17.874	14.030	265.611
-17.893	14.035	266.142	-17.877	14.003	265.635
-17.895	14.006	266.114	-17.879	13.973	265.645
-17.896	13.973	265.911	-17.881	13.944	265.593
-17.897	13.946	265.958	-17.884	13.918	265.675
-17.899	13.916	265.906	-17.886	13.888	265.639
-17.901	13.885	265.954	-17.888	13.858	265.692
-17.906	13.858	265.987	-17.890	13.832	265.702
-17.908	13.825	265.965	-17.892	13.802	265.619
-17.910	13.802	265.955	-17.894	13.776	265.543
-17.913	13.772	265.937	-17.897	13.745	265.577
-17.915	13.741	265.862	-17.899	13.716	265.529
-17.917	13.712	265.982	-17.901	13.687	265.553
-17.919	13.685	265.916	-17.903	13.660	265.517
-17.922	13.655	265.991	-17.906	13.631	265.544
-17.925	13.632	265.982	-17.908	13.605	265.621
-17.928	13.600	265.956	-17.911	13.575	265.623
-17.930	13.579	265.945	-17.913	13.547	265.615
-17.933	13.554	265.980	-17.915	13.520	265.662
-17.935	13.527	265.984	-17.918	13.491	265.641
-17.937	13.491	265.986	-17.920	13.462	265.647
-17.939	13.466	266.053	-17.923	13.433	265.738
-17.941	13.439	266.101	-17.925	13.406	265.768
-17.941	13.408	266.162	-17.927	13.378	265.782
-17.943	13.378	266.134	-17.929	13.348	265.757
-17.945	13.351	266.170	-17.931	13.321	265.805
-17.949	13.320	266.123	-17.934	13.292	265.820
-17.951	13.291	266.191	-17.936	13.262	265.840
-17.953	13.264	266.217	-17.938	13.235	265.879
-17.958	13.234	266.244	-17.940	13.207	265.920
-17.961	13.203	266.282	-17.943	13.177	265.989
-17.964	13.174	266.354	-17.945	13.151	266.024
-17.965	13.152	266.332	-17.947	13.122	266.020
-17.968	13.123	266.404	-17.949	13.093	266.024
-17.970	13.094	266.461	-17.951	13.065	266.121
-17.969	13.067	266.513	-17.953	13.036	266.123
-17.971	13.037	266.528	-17.956	13.007	266.162
-17.973	13.005	266.590	-17.958	12.978	266.193
-17.975	12.982	266.547	-17.960	12.951	266.250
-17.977	12.953	266.586	-17.962	12.920	266.272
-17.979	12.927	266.594	-17.964	12.894	266.307
-17.983	12.894	266.614	-17.966	12.865	266.300
-17.985	12.870	266.697	-17.968	12.837	266.380
-17.987	12.841	266.718	-17.970	12.808	266.399
-17.988	12.808	266.695	-17.972	12.778	266.385
-17.990	12.781	266.773	-17.974	12.750	266.466
-17.990	12.750	266.846	-17.976	12.721	266.526
-17.991	12.726	266.828	-17.977	12.694	266.497
-17.992	12.696	266.901	-17.979	12.664	266.507
-17.993	12.666	266.878	-17.981	12.635	266.549
-17.997	12.638	266.877	-17.983	12.607	266.536
-17.999	12.605	266.930	-17.985	12.578	266.591
-18.003	12.579	266.951	-17.987	12.550	266.612
-18.006	12.550	266.950	-17.988	12.521	266.591
-18.008	12.523	267.019	-17.991	12.492	266.655
-18.011	12.494	267.035	-17.993	12.463	266.701
-18.013	12.468	266.996	-17.994	12.435	266.658
-18.015	12.439	267.067	-17.996	12.406	266.710
-18.018	12.410	267.071	-17.998	12.378	266.758
-18.016	12.382	267.159	-17.999	12.350	266.718
-18.017	12.352	267.155	-18.001	12.321	266.791
-18.019	12.322	267.127	-18.003	12.292	266.802
-18.019	12.294	267.137	-18.005	12.265	266.798
-18.021	12.264	267.210	-18.007	12.234	266.872
-18.022	12.240	267.169	-18.008	12.207	266.849
-18.025	12.212	267.252	-18.010	12.177	266.836
-18.027	12.185	267.314	-18.012	12.150	266.926
-18.028	12.156	267.212	-18.013	12.119	266.894
-18.029	12.129	267.240	-18.014	12.094	266.819
-18.031	12.100	267.215	-18.016	12.063	266.863
-18.034	12.072	267.132	-18.018	12.035	266.838
-18.036	12.043	267.185	-18.020	12.005	266.836
-18.038	12.014	267.160	-18.021	11.977	266.843
-18.039	11.981	267.137	-18.023	11.950	266.787
-18.041	11.950	267.163	-18.024	11.921	266.797
-18.043	11.923	267.082	-18.026	11.891	266.781
-18.045	11.897	267.049	-18.028	11.865	266.759
-18.047	11.867	267.093	-18.029	11.836	266.766
-18.049	11.840	267.053	-18.031	11.806	266.745
-18.052	11.809	267.079	-18.033	11.778	266.778
-18.053	11.785	267.122	-18.035	11.750	266.844
-18.051	11.755	267.166	-18.036	11.722	266.846
-18.052	11.725	267.218	-18.038	11.693	266.866
-18.054	11.697	267.212	-18.040	11.666	266.855
[truncated: 1,295 more rows]
