# Supplementary material for: Finding the best hardware configuration for 2D SLAM in indoor environments via simulation based on Google Cartographer
Source: Sci Rep. 2022 Nov 5;12:18815. doi: 10.1038/s41598-022-22938-y (PMC9637188; doi:10.1038/s41598-022-22938-y)
Supplement: Supplementary file 1 — Supplementary Information. [file 41598_2022_22938_MOESM1_ESM.zip › SLAM_readings/tunel/slam_l2dio_tunel_30_3_2022_12_17_14.csv]

xr	yr	wr	xu	yu	wu
0.000	0.000	-0.001	0.000	0.000	0.000
0.000	0.000	-0.001	0.000	0.000	0.000
0.000	0.000	-0.001	0.000	0.000	0.000
0.000	-0.001	359.978	0.000	0.000	0.000
0.000	-0.001	359.978	0.000	0.000	0.000
0.000	-0.001	359.978	0.000	0.000	0.000
0.000	0.002	-0.004	0.000	0.000	0.000
0.000	0.002	-0.004	0.000	0.000	0.000
0.000	0.002	-0.004	0.000	0.000	0.000
-0.002	0.002	359.984	0.000	0.000	0.000
-0.002	0.002	359.984	0.000	0.000	0.000
-0.002	0.002	359.984	0.000	0.000	0.000
-0.002	0.002	359.984	0.000	0.000	0.000
-0.001	0.000	359.977	0.000	0.000	0.000
-0.001	0.000	359.976	0.000	0.000	0.000
-0.001	0.000	359.976	0.000	0.000	0.000
-0.002	-0.001	359.969	0.000	0.000	0.000
-0.002	-0.001	359.969	0.000	0.000	0.000
-0.002	-0.001	359.969	0.000	0.000	0.000
0.003	-0.003	359.974	0.000	0.000	0.000
0.003	-0.003	359.974	0.000	0.000	0.000
0.003	-0.003	359.974	0.000	0.000	0.000
0.001	0.000	359.964	0.000	0.000	0.000
0.001	0.000	359.963	0.000	0.000	0.000
0.001	0.000	359.963	0.000	0.000	0.000
0.001	0.000	359.963	0.000	0.000	0.000
-0.004	-0.003	359.981	0.000	0.000	0.000
-0.003	-0.003	359.982	0.003	0.000	0.002
0.001	-0.003	359.987	0.007	0.000	0.011
0.013	-0.001	0.011	0.014	0.000	0.024
0.022	-0.001	0.013	0.025	0.000	0.028
0.037	-0.001	0.004	0.039	0.000	0.018
0.046	-0.001	359.961	0.056	0.000	0.016
0.067	-0.001	359.962	0.076	0.000	0.020
0.092	-0.001	359.957	0.100	0.000	0.010
0.116	-0.001	359.959	0.126	0.000	0.012
0.139	0.005	0.047	0.154	0.000	-0.001
0.166	0.005	0.003	0.181	0.000	359.965
0.192	0.005	359.970	0.209	0.001	359.914
0.221	0.005	359.951	0.239	0.000	359.914
0.258	0.002	359.668	0.266	0.001	359.837
0.285	0.002	359.618	0.293	0.001	359.770
0.312	0.001	359.585	0.323	0.001	359.762
0.341	0.000	359.604	0.351	0.001	359.751
0.370	0.000	359.590	0.381	0.001	359.749
0.393	0.000	359.646	0.408	0.001	359.792
0.421	0.000	359.559	0.437	0.001	359.745
0.447	0.000	359.560	0.466	0.001	359.730
0.474	-0.001	359.549	0.494	0.000	359.754
0.509	-0.001	359.557	0.523	0.001	359.693
0.535	-0.001	359.552	0.551	0.001	359.668
0.564	-0.002	359.590	0.579	0.000	359.712
0.592	0.000	359.544	0.608	0.000	359.675
0.619	0.000	359.575	0.637	0.000	359.649
0.645	-0.001	359.535	0.666	0.000	359.640
0.681	0.002	359.408	0.694	0.000	359.584
0.705	0.002	359.422	0.723	0.000	359.582
0.732	0.001	359.388	0.750	0.000	359.600
0.756	0.001	359.342	0.778	0.000	359.516
0.790	-0.003	359.420	0.807	0.000	359.522
0.817	-0.003	359.381	0.835	0.000	359.509
0.845	-0.004	359.341	0.863	-0.001	359.464
0.877	-0.004	359.378	0.893	-0.001	359.456
0.903	-0.004	359.320	0.923	-0.001	359.437
0.930	-0.005	359.265	0.951	-0.001	359.363
0.956	-0.005	359.285	0.980	-0.001	359.371
0.992	-0.006	359.246	1.008	-0.001	359.362
1.018	-0.006	359.207	1.036	-0.001	359.293
1.044	-0.007	359.258	1.066	-0.002	359.358
1.071	-0.007	359.209	1.095	-0.002	359.316
1.105	-0.007	359.173	1.123	-0.002	359.275
1.131	-0.008	359.206	1.151	-0.003	359.321
1.167	-0.009	359.180	1.179	-0.003	359.297
1.193	-0.010	359.190	1.209	-0.003	359.248
1.220	-0.010	359.217	1.238	-0.004	359.270
1.252	-0.009	359.117	1.265	-0.004	359.243
1.276	-0.009	359.166	1.293	-0.004	359.242
1.302	-0.010	359.167	1.321	-0.005	359.281
1.336	-0.012	359.098	1.349	-0.005	359.210
1.362	-0.013	359.159	1.379	-0.005	359.222
1.395	-0.014	359.213	1.408	-0.006	359.267
1.422	-0.014	359.135	1.436	-0.006	359.216
1.449	-0.015	359.160	1.465	-0.006	359.186
1.479	-0.014	359.136	1.494	-0.007	359.239
1.503	-0.015	359.047	1.523	-0.007	359.154
1.529	-0.015	359.098	1.551	-0.007	359.190
1.565	-0.017	359.082	1.580	-0.008	359.212
1.592	-0.018	359.020	1.609	-0.008	359.135
1.621	-0.018	359.035	1.638	-0.008	359.132
1.649	-0.019	359.067	1.667	-0.009	359.166
1.675	-0.020	359.010	1.694	-0.009	359.129
1.704	-0.020	359.039	1.723	-0.009	359.139
1.735	-0.021	358.989	1.752	-0.010	359.157
1.761	-0.021	358.956	1.782	-0.010	359.071
1.788	-0.021	359.028	1.809	-0.011	359.155
1.820	-0.022	359.015	1.838	-0.011	359.113
1.847	-0.023	359.017	1.868	-0.011	359.071
1.873	-0.023	359.032	1.897	-0.012	359.066
1.903	-0.024	359.028	1.925	-0.012	359.081
1.932	-0.024	359.002	1.953	-0.012	359.047
1.953	-0.024	359.049	1.981	-0.013	359.065
1.990	-0.026	358.912	2.010	-0.013	359.039
2.017	-0.027	358.967	2.039	-0.013	359.037
2.044	-0.027	359.015	2.067	-0.014	359.119
2.083	-0.028	358.983	2.096	-0.014	359.030
2.107	-0.028	359.009	2.125	-0.015	359.038
2.133	-0.029	359.031	2.153	-0.015	359.085
2.159	-0.029	358.993	2.182	-0.016	359.080
2.192	-0.030	358.988	2.211	-0.016	359.019
2.222	-0.030	358.977	2.241	-0.017	359.059
2.246	-0.031	358.900	2.269	-0.017	359.028
2.279	-0.032	358.960	2.298	-0.017	359.051
2.305	-0.032	358.965	2.326	-0.018	359.097
2.334	-0.033	358.920	2.356	-0.018	359.037
2.366	-0.035	358.985	2.385	-0.019	359.066
2.392	-0.035	358.988	2.414	-0.019	359.107
2.421	-0.036	358.960	2.441	-0.020	359.081
2.448	-0.036	358.967	2.470	-0.020	359.035
2.475	-0.037	359.030	2.499	-0.021	359.088
2.501	-0.038	359.023	2.528	-0.021	359.054
2.528	-0.038	359.090	2.556	-0.021	359.100
2.562	-0.040	359.024	2.585	-0.022	359.082
2.589	-0.041	359.046	2.614	-0.022	359.062
2.615	-0.041	359.095	2.643	-0.023	359.105
2.651	-0.041	359.074	2.673	-0.023	359.144
2.677	-0.042	359.031	2.699	-0.023	359.086
2.704	-0.042	359.066	2.729	-0.024	359.089
2.738	-0.041	359.050	2.757	-0.024	359.119
2.766	-0.042	359.056	2.786	-0.025	359.072
2.790	-0.042	359.138	2.815	-0.025	359.139
2.817	-0.043	359.024	2.844	-0.025	359.078
2.850	-0.042	359.044	2.872	-0.026	359.088
2.876	-0.043	359.059	2.901	-0.026	359.103
2.902	-0.043	359.052	2.930	-0.027	359.127
2.938	-0.047	359.071	2.958	-0.027	359.098
2.965	-0.047	359.124	2.988	-0.028	359.163
2.991	-0.048	359.082	3.016	-0.028	359.147
3.022	-0.050	359.087	3.045	-0.028	359.107
3.049	-0.050	359.112	3.074	-0.029	359.201
3.075	-0.051	359.086	3.102	-0.029	359.163
3.109	-0.048	359.165	3.131	-0.030	359.183
3.133	-0.048	359.205	3.159	-0.030	359.239
3.160	-0.049	359.164	3.189	-0.030	359.215
3.195	-0.050	359.202	3.218	-0.031	359.211
3.223	-0.050	359.217	3.244	-0.031	359.254
3.246	-0.050	359.166	3.273	-0.032	359.228
3.277	-0.053	359.274	3.302	-0.032	359.258
3.304	-0.053	359.251	3.330	-0.032	359.278
3.330	-0.053	359.268	3.359	-0.033	359.258
3.364	-0.054	359.319	3.388	-0.033	359.317
3.390	-0.054	359.329	3.417	-0.034	359.374
3.419	-0.055	359.318	3.448	-0.034	359.379
3.445	-0.055	359.369	3.474	-0.034	359.367
3.478	-0.057	359.317	3.503	-0.035	359.400
3.507	-0.057	359.286	3.531	-0.035	359.347
3.531	-0.057	359.397	3.560	-0.035	359.419
3.564	-0.058	359.374	3.589	-0.035	359.396
3.594	-0.058	359.425	3.617	-0.036	359.401
3.617	-0.059	359.472	3.646	-0.036	359.442
3.648	-0.058	359.443	3.676	-0.036	359.467
3.677	-0.058	359.418	3.704	-0.036	359.432
3.704	-0.058	359.526	3.733	-0.037	359.554
3.728	-0.058	359.730	3.761	-0.038	359.821
3.762	-0.060	0.179	3.787	-0.041	0.367
3.788	-0.060	1.073	3.812	-0.044	1.242
3.813	-0.062	2.091	3.835	-0.049	2.374
3.831	-0.061	3.448	3.857	-0.054	3.804
3.852	-0.059	5.017	3.879	-0.060	5.469
3.874	-0.070	6.928	3.900	-0.066	7.492
3.892	-0.067	7.726	3.926	-0.064	7.862
3.918	-0.063	7.774	3.956	-0.061	7.933
3.945	-0.059	7.896	3.983	-0.057	8.023
3.979	-0.070	8.405	4.010	-0.055	8.418
4.005	-0.066	9.018	4.036	-0.054	9.117
4.035	-0.068	9.886	4.061	-0.055	10.120
4.054	-0.065	11.069	4.084	-0.056	11.354
4.075	-0.060	12.534	4.106	-0.059	12.967
4.099	-0.066	14.287	4.131	-0.058	14.266
4.121	-0.059	14.406	4.158	-0.052	14.361
4.150	-0.051	14.541	4.185	-0.046	14.495
4.172	-0.045	14.883	4.212	-0.040	14.865
4.205	-0.052	15.373	4.238	-0.036	15.488
4.228	-0.045	16.199	4.263	-0.033	16.382
4.250	-0.038	17.436	4.287	-0.032	17.658
4.277	-0.040	18.678	4.310	-0.031	19.062
4.291	-0.034	20.442	4.332	-0.031	20.797
4.315	-0.024	21.178	4.361	-0.023	21.257
4.344	-0.031	21.257	4.385	-0.013	21.245
4.369	-0.021	21.473	4.410	-0.005	21.527
4.407	-0.019	22.106	4.436	0.003	22.103
4.428	-0.010	22.836	4.462	0.009	22.981
4.452	-0.006	23.801	4.485	0.013	24.165
4.470	0.003	25.243	4.507	0.017	25.620
4.490	0.012	26.965	4.530	0.021	27.069
4.512	0.012	27.369	4.553	0.032	27.312
4.537	0.025	27.449	4.579	0.044	27.457
4.572	0.030	27.631	4.606	0.057	27.701
4.593	0.041	28.101	4.628	0.066	28.216
4.615	0.053	28.844	4.652	0.075	29.074
4.645	0.062	30.001	4.675	0.082	30.325
4.662	0.073	31.339	4.697	0.088	31.721
4.680	0.084	33.055	4.721	0.095	33.270
4.698	0.095	33.544	4.743	0.108	33.483
4.730	0.104	33.585	4.767	0.124	33.564
4.752	0.119	33.753	4.791	0.139	33.769
4.773	0.134	34.078	4.815	0.152	34.129
4.806	0.144	34.727	4.839	0.165	34.848
4.822	0.155	35.455	4.859	0.174	35.702
4.840	0.167	36.657	4.881	0.184	36.950
4.863	0.175	38.102	4.903	0.192	38.488
4.877	0.186	39.804	4.924	0.200	40.002
4.898	0.205	40.230	4.945	0.217	40.192
4.927	0.215	40.243	4.969	0.236	40.253
4.944	0.230	40.423	4.990	0.253	40.482
4.964	0.248	40.819	5.011	0.268	40.931
4.998	0.257	41.540	5.032	0.283	41.671
5.014	0.271	42.418	5.053	0.295	42.699
5.041	0.284	43.839	5.075	0.307	44.103
5.055	0.299	45.378	5.094	0.316	45.715
5.068	0.311	46.899	5.114	0.330	46.797
5.095	0.325	46.853	5.134	0.351	46.804
5.111	0.342	46.937	5.154	0.372	46.969
5.131	0.363	47.336	5.172	0.389	47.401
5.162	0.379	47.932	5.192	0.406	48.154
5.177	0.395	48.902	5.212	0.421	49.204
5.191	0.412	50.171	5.231	0.434	50.552
5.213	0.424	51.686	5.249	0.446	52.045
5.222	0.437	53.374	5.268	0.457	53.989
5.233	0.451	54.984	5.287	0.472	55.521
5.267	0.464	55.463	5.303	0.495	55.660
5.282	0.486	55.505	5.319	0.517	55.712
5.306	0.504	55.950	5.336	0.540	56.064
5.322	0.528	56.499	5.353	0.560	56.715
5.334	0.546	57.273	5.369	0.578	57.617
5.354	0.564	58.525	5.386	0.594	58.849
5.363	0.581	60.094	5.404	0.609	60.496
5.373	0.598	61.864	5.421	0.623	62.356
5.396	0.615	62.846	5.435	0.646	62.819
5.409	0.639	62.963	5.448	0.670	62.988
5.420	0.663	63.238	5.462	0.694	63.299
5.446	0.684	63.904	5.477	0.716	63.998
5.456	0.705	64.750	5.491	0.737	65.032
5.465	0.724	65.912	5.506	0.756	66.335
5.484	0.745	67.371	5.521	0.773	67.871
5.491	0.762	68.213	5.533	0.797	68.265
5.501	0.787	68.271	5.543	0.822	68.359
5.523	0.811	68.434	5.554	0.849	68.402
5.533	0.836	68.645	5.565	0.874	68.693
5.541	0.858	69.123	5.577	0.896	69.224
5.556	0.882	69.932	5.590	0.919	70.167
5.563	0.902	70.900	5.602	0.939	71.291
5.570	0.923	72.301	5.615	0.957	72.748
5.589	0.939	73.768	5.629	0.976	74.468
5.593	0.954	75.265	5.640	0.997	75.610
5.618	0.971	75.545	5.647	1.024	75.651
5.625	1.001	75.523	5.654	1.052	75.707
5.631	1.027	75.813	5.662	1.078	75.978
5.637	1.052	76.258	5.671	1.104	76.580
5.650	1.077	77.053	5.680	1.127	77.446
5.655	1.098	78.050	5.690	1.148	78.524
5.666	1.121	79.456	5.701	1.168	79.940
5.669	1.140	81.112	5.712	1.189	81.489
5.686	1.163	81.688	5.717	1.216	81.744
5.690	1.191	81.680	5.721	1.244	81.808
5.694	1.217	81.745	5.726	1.272	81.829
5.707	1.243	81.849	5.731	1.300	82.090
5.711	1.270	82.232	5.736	1.325	82.557
5.714	1.297	82.888	5.743	1.351	83.285
5.724	1.325	83.853	5.751	1.375	84.344
5.725	1.343	85.103	5.758	1.396	85.615
5.727	1.367	85.584	5.761	1.425	85.769
5.736	1.397	85.643	5.763	1.454	85.748
5.738	1.421	85.679	5.765	1.481	85.801
5.740	1.447	85.595	5.767	1.510	85.785
5.749	1.477	85.646	5.770	1.539	85.782
5.751	1.506	85.676	5.772	1.569	85.846
5.755	1.537	85.688	5.774	1.597	85.792
5.757	1.564	85.725	5.776	1.625	85.772
5.759	1.590	85.746	5.778	1.654	85.843
5.764	1.624	85.642	5.780	1.682	85.849
5.766	1.651	85.726	5.782	1.711	85.799
5.768	1.676	85.745	5.784	1.739	85.852
5.770	1.709	85.629	5.786	1.769	85.822
5.772	1.732	85.698	5.789	1.797	85.849
5.774	1.758	85.727	5.791	1.826	85.909
5.778	1.792	85.669	5.793	1.854	85.832
5.779	1.816	85.747	5.795	1.882	85.901
5.782	1.843	85.745	5.797	1.912	85.905
5.782	1.875	85.678	5.799	1.941	85.888
5.787	1.905	85.773	5.801	1.969	85.874
5.789	1.931	85.746	5.803	1.997	85.913
5.791	1.957	85.709	5.805	2.026	85.860
5.793	1.984	85.790	5.807	2.056	85.911
5.795	2.019	85.764	5.809	2.084	85.955
5.798	2.050	85.758	5.811	2.112	85.893
5.800	2.076	85.795	5.814	2.142	85.957
5.802	2.106	85.794	5.815	2.170	85.950
5.804	2.134	85.735	5.817	2.198	85.930
5.806	2.161	85.811	5.820	2.226	85.979
5.808	2.192	85.780	5.822	2.256	85.990
5.810	2.218	85.813	5.823	2.284	85.936
5.812	2.245	85.890	5.826	2.314	86.011
5.815	2.276	85.834	5.828	2.341	85.999
5.817	2.305	85.860	5.830	2.370	85.982
5.818	2.331	85.919	5.832	2.400	86.039
5.821	2.362	85.841	5.834	2.428	86.025
5.823	2.388	85.888	5.835	2.456	85.989
5.826	2.420	85.927	5.838	2.484	86.030
5.828	2.446	85.855	5.840	2.513	86.023
5.831	2.473	85.900	5.841	2.541	86.002
5.833	2.500	85.916	5.844	2.570	86.077
5.835	2.529	85.844	5.845	2.600	86.009
5.837	2.563	85.927	5.848	2.628	86.058
5.839	2.589	85.944	5.850	2.656	86.116
5.840	2.615	85.916	5.852	2.684	86.114
5.846	2.647	86.014	5.854	2.714	86.103
5.848	2.673	86.015	5.855	2.742	86.115
5.849	2.708	85.950	5.857	2.771	86.105
5.851	2.734	86.018	5.859	2.799	86.119
5.853	2.761	86.010	5.861	2.828	86.171
5.855	2.794	85.947	5.863	2.857	86.071
5.857	2.818	85.975	5.865	2.885	86.141
5.859	2.844	85.968	5.867	2.914	86.167
5.861	2.878	85.917	5.869	2.942	86.143
5.863	2.903	86.006	5.871	2.971	86.146
5.865	2.930	85.979	5.873	3.000	86.180
5.867	2.966	86.094	5.875	3.029	86.150
5.868	2.992	86.163	5.877	3.058	86.204
5.872	3.023	86.064	5.879	3.086	86.217
5.874	3.049	86.094	5.881	3.114	86.212
5.876	3.075	86.152	5.883	3.144	86.271
5.878	3.104	86.120	5.884	3.171	86.257
5.879	3.130	86.111	5.886	3.201	86.237
5.881	3.163	86.121	5.888	3.229	86.273
5.883	3.190	86.081	5.890	3.257	86.272
5.885	3.217	86.130	5.892	3.286	86.216
5.887	3.249	86.143	5.894	3.316	86.296
5.889	3.276	86.066	5.896	3.344	86.237
5.891	3.302	86.117	5.898	3.372	86.259
5.893	3.336	86.160	5.900	3.401	86.297
5.895	3.362	86.133	5.902	3.430	86.321
5.897	3.388	86.186	5.903	3.458	86.310
5.901	3.422	86.223	5.905	3.487	86.357
5.903	3.449	86.170	5.907	3.516	86.354
5.905	3.483	86.263	5.909	3.544	86.324
5.907	3.508	86.307	5.911	3.573	86.401
5.909	3.535	86.252	5.913	3.603	86.344
5.911	3.567	86.298	5.914	3.632	86.369
5.913	3.591	86.310	5.916	3.655	86.392
5.915	3.624	86.213	5.918	3.683	86.363
5.917	3.653	86.279	5.920	3.718	86.370
5.919	3.679	86.286	5.922	3.747	86.423
5.920	3.707	86.254	5.923	3.770	86.367
5.922	3.733	86.327	5.925	3.797	86.438
5.926	3.762	86.261	5.927	3.827	86.438
5.927	3.788	86.283	5.929	3.855	86.435
5.929	3.817	86.358	5.931	3.890	86.481
5.931	3.851	86.394	5.932	3.913	86.500
5.933	3.878	86.373	5.934	3.940	86.486
5.936	3.910	86.419	5.936	3.969	86.546
5.938	3.937	86.395	5.938	3.999	86.557
5.940	3.970	86.421	5.940	4.032	86.518
5.941	3.996	86.476	5.941	4.061	86.562
5.943	4.023	86.378	5.943	4.090	86.535
5.944	4.049	86.425	5.945	4.119	86.497
5.946	4.080	86.492	5.947	4.142	86.652
5.947	4.106	86.735	5.950	4.169	86.975
5.951	4.139	86.906	5.951	4.197	87.069
5.952	4.168	87.022	5.953	4.225	87.129
5.953	4.192	87.024	5.955	4.253	87.147
5.956	4.223	87.103	5.956	4.283	87.147
5.957	4.249	87.071	5.957	4.311	87.147
5.959	4.279	87.095	5.959	4.339	87.179
5.962	4.306	87.028	5.960	4.369	87.161
5.964	4.333	87.085	5.962	4.397	87.180
5.965	4.359	87.130	5.963	4.425	87.184
5.967	4.391	87.137	5.965	4.454	87.274
5.968	4.417	87.178	5.966	4.483	87.332
5.972	4.451	87.206	5.967	4.510	87.307
5.973	4.478	87.221	5.969	4.539	87.295
5.975	4.504	87.200	5.970	4.568	87.264
5.973	4.534	87.136	5.971	4.597	87.286
5.974	4.560	87.101	5.973	4.625	87.333
5.977	4.594	87.249	5.974	4.654	87.373
5.978	4.623	87.339	5.976	4.681	87.414
5.979	4.647	87.362	5.977	4.710	87.466
5.983	4.678	87.363	5.978	4.738	87.505
5.984	4.704	87.383	5.980	4.767	87.554
5.988	4.732	87.451	5.981	4.797	87.520
5.989	4.759	87.454	5.982	4.825	87.474
5.990	4.785	87.442	5.983	4.854	87.436
5.990	4.821	87.406	5.984	4.882	87.497
5.991	4.847	87.426	5.986	4.910	87.568
5.993	4.880	87.560	5.987	4.939	87.638
5.994	4.906	87.604	5.989	4.966	87.667
5.995	4.932	87.648	5.990	4.996	87.657
5.995	4.963	87.594	5.991	5.025	87.708
5.997	4.990	87.545	5.992	5.054	87.682
5.999	5.021	87.552	5.993	5.083	87.654
6.000	5.048	87.604	5.994	5.111	87.652
6.002	5.080	87.671	5.996	5.139	87.735
6.003	5.107	87.693	5.997	5.169	87.802
6.004	5.133	87.738	5.998	5.198	87.851
6.005	5.163	87.777	5.999	5.225	87.852
6.006	5.189	87.833	6.000	5.254	87.860
6.007	5.216	87.771	6.001	5.282	87.842
6.009	5.249	87.771	6.002	5.311	87.858
6.010	5.276	87.715	6.003	5.340	87.864
6.011	5.302	87.747	6.004	5.368	87.840
6.014	5.332	87.759	6.005	5.396	87.860
6.015	5.358	87.824	6.007	5.425	87.920
6.016	5.393	87.870	6.008	5.453	87.984
6.017	5.419	87.899	6.009	5.482	87.993
6.018	5.446	87.960	6.010	5.511	88.015
6.021	5.479	87.980	6.011	5.540	87.968
6.022	5.505	88.001	6.012	5.568	88.013
6.023	5.532	87.953	6.013	5.595	88.046
6.024	5.557	87.952	6.014	5.625	88.096
6.025	5.583	88.030	6.015	5.654	88.117
6.025	5.613	88.069	6.016	5.682	88.144
6.026	5.639	88.056	6.017	5.710	88.125
6.026	5.665	88.074	6.018	5.739	88.175
6.028	5.699	88.015	6.018	5.769	88.127
6.029	5.725	88.026	6.019	5.797	88.098
6.030	5.752	88.071	6.020	5.824	88.104
6.031	5.780	88.014	6.021	5.854	88.144
6.032	5.809	88.096	6.022	5.881	88.208
6.033	5.835	88.170	6.023	5.910	88.317
6.033	5.869	88.300	6.024	5.939	88.289
6.034	5.895	88.317	6.025	5.968	88.258
6.035	5.921	88.316	6.026	5.996	88.307
6.036	5.953	88.289	6.026	6.024	88.297
6.036	5.980	88.329	6.027	6.054	88.298
6.038	6.007	88.339	6.028	6.083	88.277
6.039	6.033	88.382	6.029	6.109	88.329
6.040	6.062	88.411	6.030	6.139	88.375
6.045	6.094	88.234	6.031	6.167	88.453
6.046	6.120	88.226	6.031	6.195	88.395
6.047	6.146	88.294	6.032	6.224	88.433
6.046	6.180	88.319	6.033	6.253	88.398
6.047	6.206	88.314	6.033	6.279	88.372
6.048	6.233	88.301	6.034	6.308	88.391
6.048	6.264	88.390	6.035	6.338	88.457
6.048	6.290	88.459	6.036	6.365	88.507
6.048	6.321	88.635	6.037	6.393	88.546
6.049	6.347	88.583	6.037	6.422	88.538
6.049	6.373	88.617	6.038	6.450	88.546
6.055	6.407	88.425	6.039	6.482	88.584
6.056	6.434	88.396	6.039	6.510	88.516
6.056	6.460	88.410	6.040	6.539	88.518
6.059	6.492	88.410	6.041	6.568	88.575
6.059	6.518	88.428	6.042	6.597	88.601
6.060	6.543	88.503	6.042	6.623	88.640
6.059	6.572	88.617	6.043	6.651	88.666
6.059	6.598	88.592	6.044	6.680	88.630
6.060	6.625	88.657	6.044	6.708	88.660
6.061	6.657	88.606	6.045	6.736	88.692
6.062	6.683	88.601	6.046	6.765	88.690
6.063	6.710	88.649	6.046	6.794	88.733
6.063	6.742	88.736	6.047	6.822	88.767
6.064	6.769	88.766	6.048	6.851	88.809
6.064	6.795	88.776	6.048	6.879	88.845
6.064	6.826	88.793	6.049	6.908	88.844
6.064	6.852	88.790	6.049	6.936	88.796
6.065	6.879	88.838	6.050	6.965	88.830
6.069	6.912	88.761	6.050	6.993	88.791
6.070	6.941	88.758	6.051	7.025	88.841
6.070	6.967	88.835	6.052	7.050	88.929
6.070	6.995	88.893	6.052	7.079	88.914
6.071	7.024	88.901	6.053	7.107	88.904
6.071	7.051	88.933	6.054	7.138	88.998
6.071	7.078	88.863	6.054	7.164	88.943
6.072	7.105	88.909	6.054	7.193	88.991
6.072	7.131	88.950	6.055	7.221	88.984
6.074	7.167	88.948	6.055	7.250	88.958
6.075	7.194	89.028	6.056	7.278	89.024
6.075	7.220	89.010	6.057	7.307	89.099
6.077	7.251	88.990	6.057	7.334	89.061
6.077	7.277	89.070	6.057	7.363	89.097
6.077	7.304	89.003	6.057	7.392	89.030
6.079	7.336	89.051	6.058	7.421	89.047
6.079	7.363	88.997	6.058	7.448	89.082
6.080	7.389	89.031	6.059	7.477	89.113
6.080	7.416	89.148	6.059	7.506	89.154
6.081	7.449	89.199	6.060	7.533	89.208
6.082	7.475	89.152	6.060	7.562	89.165
6.085	7.508	89.174	6.061	7.594	89.206
6.085	7.532	89.169	6.061	7.619	89.257
6.085	7.558	89.187	6.061	7.648	89.209
6.085	7.589	89.175	6.061	7.676	89.223
6.086	7.615	89.157	6.062	7.704	89.288
6.086	7.642	89.173	6.062	7.733	89.308
6.086	7.672	89.298	6.063	7.763	89.354
6.086	7.699	89.295	6.063	7.790	89.341
6.086	7.725	89.308	6.063	7.818	89.302
6.088	7.761	89.288	6.064	7.847	89.346
6.089	7.787	89.208	6.064	7.877	89.333
6.089	7.813	89.240	6.064	7.906	89.329
6.088	7.843	89.356	6.065	7.935	89.383
6.088	7.870	89.339	6.065	7.962	89.426
6.089	7.896	89.354	6.065	7.991	89.425
6.090	7.929	89.429	6.066	8.020	89.505
6.090	7.955	89.385	6.065	8.049	89.440
6.091	7.982	89.448	6.066	8.077	89.446
6.092	8.012	89.373	6.066	8.104	89.461
6.093	8.038	89.352	6.067	8.133	89.522
6.093	8.065	89.415	6.067	8.162	89.531
6.093	8.097	89.521	6.067	8.191	89.557
6.093	8.122	89.469	6.067	8.218	89.522
6.093	8.156	89.497	6.067	8.247	89.554
6.094	8.182	89.410	6.067	8.276	89.564
6.094	8.206	89.438	6.067	8.301	89.503
6.094	8.233	89.484	6.068	8.330	89.569
6.094	8.266	89.564	6.068	8.359	89.579
6.094	8.293	89.569	6.068	8.386	89.549
6.094	8.319	89.577	6.068	8.415	89.618
6.096	8.353	89.550	6.069	8.444	89.628
6.096	8.377	89.572	6.069	8.473	89.624
6.097	8.403	89.568	6.069	8.501	89.608
6.096	8.437	89.523	6.069	8.530	89.552
6.096	8.464	89.569	6.069	8.557	89.582
6.096	8.490	89.607	6.069	8.586	89.644
6.096	8.516	89.576	6.069	8.615	89.588
6.096	8.550	89.651	6.069	8.644	89.604
6.097	8.574	89.648	6.070	8.671	89.634
6.097	8.601	89.618	6.069	8.701	89.586
6.096	8.635	89.625	6.070	8.729	89.634
6.097	8.661	89.605	6.070	8.756	89.624
6.097	8.687	89.622	6.070	8.785	89.599
6.099	8.725	89.606	6.070	8.814	89.628
6.099	8.749	89.592	6.070	8.842	89.663
6.099	8.775	89.579	6.070	8.871	89.630
6.099	8.801	89.636	6.071	8.899	89.667
6.098	8.831	89.633	6.070	8.927	89.600
6.099	8.858	89.658	6.070	8.955	89.566
6.099	8.886	89.621	6.071	8.985	89.623
6.100	8.917	89.611	6.071	9.015	89.628
6.100	8.941	89.635	6.071	9.041	89.617
6.100	8.968	89.658	6.071	9.070	89.638
6.100	8.994	89.625	6.071	9.097	89.603
6.101	9.029	89.600	6.072	9.127	89.632
6.101	9.052	89.529	6.071	9.155	89.573
6.102	9.079	89.460	6.071	9.183	89.485
6.099	9.112	89.584	6.071	9.211	89.501
6.099	9.141	89.581	6.072	9.239	89.539
6.100	9.165	89.575	6.072	9.269	89.540
6.101	9.195	89.549	6.072	9.297	89.552
6.102	9.221	89.528	6.072	9.325	89.532
6.102	9.250	89.517	6.072	9.354	89.501
6.103	9.282	89.467	6.072	9.382	89.466
6.103	9.308	89.399	6.073	9.409	89.439
6.103	9.334	89.388	6.073	9.439	89.425
6.104	9.369	89.456	6.073	9.467	89.439
6.105	9.392	89.438	6.073	9.497	89.422
6.105	9.419	89.449	6.073	9.523	89.426
6.102	9.453	89.570	6.074	9.553	89.437
6.102	9.480	89.525	6.074	9.582	89.384
6.102	9.506	89.515	6.074	9.611	89.324
6.103	9.532	89.479	6.074	9.639	89.317
6.104	9.566	89.371	6.074	9.667	89.331
6.104	9.592	89.383	6.075	9.696	89.327
6.107	9.622	89.346	6.075	9.726	89.328
6.107	9.651	89.344	6.075	9.753	89.325
6.107	9.674	89.345	6.076	9.782	89.327
6.105	9.707	89.376	6.076	9.809	89.280
6.105	9.733	89.322	6.076	9.839	89.240
6.105	9.759	89.324	6.076	9.866	89.217
6.105	9.796	89.297	6.076	9.895	89.208
6.105	9.820	89.295	6.077	9.924	89.198
6.105	9.846	89.304	6.077	9.952	89.227
6.106	9.879	89.257	6.077	9.981	89.185
6.107	9.906	89.274	6.078	10.009	89.193
6.107	9.932	89.241	6.078	10.037	89.152
6.107	9.958	89.188	6.078	10.065	89.116
6.111	9.991	89.141	6.079	10.094	89.108
6.111	10.017	89.144	6.079	10.123	89.096
6.111	10.044	89.140	6.079	10.151	89.085
6.109	10.075	89.166	6.080	10.180	89.066
6.110	10.101	89.119	6.080	10.208	89.043
6.110	10.128	89.112	6.080	10.236	89.037
6.111	10.154	89.083	6.081	10.265	89.033
6.111	10.191	89.225	6.082	10.292	89.197
6.111	10.217	89.620	6.084	10.318	89.600
6.110	10.242	90.320	6.088	10.344	90.377
6.110	10.264	91.298	6.092	10.368	91.399
6.110	10.295	92.632	6.097	10.391	92.684
6.109	10.315	94.211	6.104	10.413	94.385
6.107	10.331	96.047	6.111	10.433	96.279
6.116	10.349	97.602	6.116	10.452	98.083
6.114	10.364	100.263	6.124	10.471	100.697
6.135	10.388	102.999	6.133	10.490	103.568
6.132	10.401	105.773	6.141	10.508	106.400
6.126	10.418	108.463	6.144	10.531	108.482
6.118	10.443	108.605	6.136	10.557	108.514
6.135	10.483	108.814	6.126	10.584	108.539
6.126	10.510	108.993	6.118	10.611	108.754
6.117	10.533	109.265	6.111	10.637	109.100
6.126	10.567	109.729	6.105	10.662	109.734
6.118	10.588	110.686	6.101	10.687	110.700
6.110	10.608	111.820	6.098	10.710	111.921
6.110	10.634	113.241	6.096	10.733	113.490
6.103	10.651	115.103	6.096	10.755	115.431
6.104	10.670	116.987	6.096	10.774	117.508
6.096	10.684	119.314	6.096	10.796	119.672
6.087	10.700	120.924	6.090	10.819	120.915
6.096	10.736	121.260	6.074	10.845	121.024
6.082	10.758	121.331	6.061	10.868	121.168
6.068	10.781	121.656	6.049	10.892	121.562
6.064	10.817	122.301	6.038	10.916	122.256
6.052	10.836	123.159	6.029	10.939	123.254
6.040	10.854	124.384	6.021	10.961	124.520
6.032	10.883	125.958	6.014	10.982	126.184
6.023	10.896	127.523	6.009	11.003	127.893
6.009	10.913	128.758	5.995	11.025	128.686
6.003	10.944	128.853	5.978	11.047	128.702
5.987	10.964	128.952	5.961	11.070	128.868
5.970	10.984	129.245	5.945	11.091	129.200
5.953	11.004	129.845	5.931	11.113	129.880
5.945	11.033	130.807	5.918	11.135	130.911
5.930	11.050	131.876	5.907	11.156	132.116
5.919	11.078	133.234	5.895	11.176	133.133
5.901	11.097	133.298	5.876	11.197	133.183
5.883	11.116	133.423	5.857	11.218	133.328
5.871	11.146	133.741	5.839	11.239	133.662
5.851	11.165	134.364	5.823	11.260	134.337
5.838	11.179	135.116	5.809	11.280	135.257
5.825	11.200	136.311	5.796	11.301	136.555
5.808	11.215	137.415	5.780	11.319	137.255
5.789	11.233	137.510	5.760	11.338	137.317
5.771	11.263	137.703	5.740	11.359	137.538
5.751	11.280	138.016	5.721	11.378	137.923
5.736	11.306	138.592	5.705	11.397	138.665
5.719	11.321	139.730	5.689	11.417	139.751
5.703	11.334	140.728	5.671	11.436	140.505
5.684	11.360	140.755	5.650	11.453	140.486
5.661	11.378	140.845	5.628	11.473	140.693
5.641	11.394	141.258	5.609	11.491	141.127
5.625	11.418	141.740	5.591	11.509	141.821
5.608	11.431	142.581	5.575	11.528	142.769
5.590	11.444	143.841	5.559	11.546	143.913
5.570	11.468	144.281	5.536	11.563	144.033
5.546	11.485	144.446	5.514	11.580	144.218
5.526	11.498	144.740	5.493	11.598	144.593
5.504	11.525	145.334	5.474	11.615	145.245
5.488	11.536	146.116	5.456	11.632	146.181
5.469	11.548	147.228	5.440	11.649	147.401
5.454	11.566	148.715	5.426	11.666	148.945
5.437	11.576	150.558	5.409	11.684	150.423
5.418	11.600	150.905	5.384	11.699	150.561
5.395	11.612	151.075	5.361	11.713	150.814
5.371	11.625	151.429	5.340	11.727	151.227
5.352	11.650	151.975	5.319	11.742	151.985
5.332	11.660	153.016	5.299	11.758	153.094
5.312	11.670	154.324	5.281	11.774	154.461
5.295	11.689	155.769	5.266	11.788	156.029
5.280	11.696	157.363	5.252	11.802	157.678
5.263	11.703	159.438	5.236	11.818	159.806
5.244	11.726	160.183	5.210	11.828	159.972
5.220	11.734	160.276	5.183	11.839	160.176
5.197	11.756	160.604	5.160	11.849	160.553
5.173	11.764	161.182	5.136	11.860	161.195
5.151	11.771	162.127	5.114	11.873	162.167
5.128	11.788	163.415	5.093	11.885	163.587
5.108	11.794	164.993	5.075	11.897	165.037
5.091	11.799	166.961	5.057	11.911	167.064
5.070	11.818	168.410	5.036	11.921	168.241
5.045	11.822	168.814	5.008	11.928	168.454
5.022	11.827	168.934	4.980	11.934	168.573
4.996	11.849	168.939	4.954	11.941	168.861
4.970	11.854	169.405	4.929	11.948	169.429
4.941	11.867	170.135	4.904	11.957	170.318
4.918	11.871	171.464	4.882	11.965	171.482
4.898	11.873	172.769	4.861	11.975	172.970
4.880	11.876	174.424	4.841	11.986	174.679
4.860	11.886	176.268	4.822	11.996	176.730
4.841	11.886	178.797	4.803	12.006	178.864
4.820	11.911	179.250	4.777	12.008	179.078
4.791	11.910	179.454	4.748	12.010	179.347
4.764	11.910	179.853	4.721	12.012	179.836
4.736	11.910	180.584	4.697	12.015	180.518
4.716	11.926	181.472	4.671	12.019	181.571
4.693	11.925	182.739	4.648	12.025	182.950
4.673	11.924	184.207	4.627	12.030	184.401
4.649	11.940	185.701	4.606	12.035	185.978
4.624	11.936	186.180	4.578	12.032	186.098
4.599	11.933	186.317	4.550	12.030	186.308
4.569	11.943	186.738	4.521	12.029	186.760
4.538	11.939	187.346	4.496	12.029	187.413
4.519	11.937	188.171	4.472	12.030	188.405
4.492	11.940	189.429	4.448	12.032	189.714
4.469	11.936	190.571	4.422	12.031	190.534
4.446	11.931	190.662	4.397	12.027	190.594
4.413	11.938	190.938	4.369	12.023	190.845
4.389	11.933	191.338	4.343	12.020	191.394
4.364	11.927	192.007	4.317	12.019	192.233
4.343	11.923	193.072	4.293	12.018	193.287
4.317	11.927	194.554	4.269	12.019	194.703
4.298	11.922	196.042	4.247	12.021	196.367
4.277	11.915	197.511	4.222	12.017	197.320
4.252	11.924	197.631	4.195	12.009	197.431
4.222	11.914	197.880	4.169	12.002	197.749
4.198	11.905	198.385	4.143	11.997	198.312
4.176	11.898	199.133	4.119	11.993	199.158
4.142	11.900	200.193	4.094	11.989	200.349
4.124	11.893	201.425	4.072	11.988	201.859
4.105	11.885	203.056	4.048	11.986	203.371
4.077	11.889	203.642	4.024	11.976	203.438
4.050	11.877	203.570	3.996	11.963	203.478
4.026	11.867	203.755	3.970	11.953	203.740
3.994	11.867	204.243	3.950	11.946	204.143
3.973	11.857	204.912	3.926	11.939	204.920
3.952	11.847	206.087	3.902	11.933	206.028
3.925	11.842	207.244	3.879	11.929	207.395
3.909	11.833	208.600	3.855	11.922	208.564
3.887	11.821	208.785	3.831	11.909	208.658
3.855	11.818	208.807	3.806	11.896	208.629
3.830	11.804	208.850	3.781	11.881	208.588
3.806	11.791	208.945	3.756	11.868	208.728
3.775	11.781	209.186	3.732	11.857	209.098
3.752	11.768	209.808	3.707	11.847	209.789
3.733	11.757	210.738	3.684	11.838	210.758
3.714	11.745	211.932	3.661	11.831	212.100
3.695	11.733	213.570	3.640	11.825	213.691
3.671	11.726	214.886	3.614	11.813	214.664
3.648	11.709	214.939	3.590	11.796	214.638
3.615	11.705	214.843	3.567	11.780	214.648
3.595	11.692	214.802	3.543	11.764	214.606
3.574	11.677	214.808	3.519	11.747	214.616
3.543	11.664	214.789	3.500	11.734	214.650
3.522	11.649	214.755	3.477	11.717	214.568
3.500	11.634	214.802	3.452	11.700	214.566
3.478	11.619	214.758	3.428	11.684	214.572
3.448	11.602	214.732	3.405	11.668	214.522
3.426	11.587	214.777	3.381	11.651	214.570
3.405	11.572	214.724	3.358	11.635	214.511
3.383	11.557	214.730	3.334	11.618	214.467
3.353	11.537	214.723	3.311	11.602	214.468
3.331	11.522	214.679	3.286	11.585	214.483
3.309	11.506	214.673	3.264	11.569	214.427
3.280	11.486	214.723	3.240	11.553	214.455
3.259	11.471	214.636	3.216	11.536	214.394
3.237	11.456	214.610	3.193	11.520	214.348
3.216	11.442	214.634	3.169	11.504	214.385
3.188	11.422	214.549	3.145	11.487	214.326
3.165	11.406	214.581	3.122	11.471	214.330
3.144	11.392	214.613	3.098	11.455	214.332
3.113	11.373	214.581	3.074	11.438	214.326
3.092	11.358	214.590	3.051	11.422	214.310
3.070	11.343	214.603	3.027	11.406	214.382
3.043	11.324	214.567	3.004	11.390	214.314
3.021	11.309	214.637	2.980	11.373	214.339
2.999	11.294	214.622	2.956	11.357	214.353
2.971	11.274	214.546	2.932	11.341	214.308
2.950	11.260	214.623	2.910	11.326	214.367
2.929	11.245	214.600	2.887	11.310	214.373
2.905	11.229	214.578	2.862	11.292	214.328
2.878	11.211	214.632	2.839	11.277	214.373
2.857	11.196	214.603	2.815	11.260	214.428
2.835	11.181	214.609	2.790	11.243	214.376
2.804	11.161	214.734	2.766	11.227	214.440
2.785	11.148	214.662	2.743	11.211	214.407
2.763	11.133	214.708	2.720	11.195	214.420
2.735	11.112	214.735	2.696	11.178	214.507
2.715	11.098	214.733	2.673	11.163	214.529
2.691	11.082	214.766	2.650	11.147	214.512
2.665	11.064	214.842	2.626	11.130	214.574
2.643	11.049	214.785	2.603	11.114	214.564
2.622	11.034	214.819	2.580	11.098	214.550
2.594	11.016	214.858	2.556	11.082	214.627
2.570	10.999	214.818	2.532	11.065	214.551
2.547	10.982	214.871	2.509	11.049	214.579
2.525	10.966	214.858	2.485	11.033	214.623
2.504	10.951	214.849	2.463	11.017	214.620
2.482	10.936	214.858	2.439	11.001	214.616
2.456	10.919	214.894	2.415	10.984	214.630
2.434	10.904	214.900	2.392	10.968	214.621
2.412	10.889	214.893	2.369	10.952	214.612
2.384	10.871	214.835	2.346	10.935	214.566
2.362	10.856	214.784	2.322	10.918	214.502
2.342	10.842	214.814	2.301	10.904	214.539
2.313	10.821	214.796	2.276	10.887	214.521
2.292	10.807	214.769	2.253	10.870	214.501
2.270	10.792	214.785	2.229	10.855	214.543
2.244	10.773	214.766	2.205	10.838	214.514
2.221	10.756	214.707	2.183	10.822	214.426
2.199	10.741	214.456	2.161	10.805	214.156
2.173	10.724	214.034	2.140	10.788	213.650
2.153	10.711	213.210	2.122	10.771	212.753
2.133	10.698	212.721	2.100	10.756	212.488
2.110	10.679	212.650	2.075	10.740	212.428
2.087	10.664	212.673	2.051	10.725	212.483
2.062	10.649	212.737	2.027	10.710	212.589
2.041	10.629	212.747	2.005	10.694	212.452
2.016	10.614	212.368	1.983	10.678	212.055
1.996	10.602	211.798	1.963	10.662	211.347
1.973	10.585	210.890	1.944	10.646	210.390
1.958	10.576	209.676	1.927	10.629	209.237
1.936	10.564	209.326	1.902	10.615	209.060
1.911	10.541	209.271	1.877	10.600	208.949
1.888	10.528	209.144	1.853	10.586	208.841
1.865	10.516	208.847	1.830	10.572	208.517
1.841	10.494	208.352	1.807	10.556	207.925
1.822	10.484	207.576	1.789	10.543	207.128
1.802	10.474	206.449	1.771	10.528	206.031
1.780	10.456	204.992	1.753	10.512	204.538
1.760	10.447	204.100	1.730	10.499	203.992
1.734	10.436	204.043	1.705	10.487	203.960
1.713	10.412	204.069	1.680	10.475	203.809
1.687	10.401	203.709	1.656	10.463	203.369
1.663	10.391	203.079	1.634	10.450	202.693
1.642	10.375	202.180	1.612	10.436	201.711
1.624	10.369	200.942	1.594	10.423	200.379
1.602	10.361	200.277	1.568	10.411	199.964
1.580	10.342	200.279	1.542	10.401	200.004
1.552	10.332	200.182	1.515	10.391	199.841
1.527	10.323	199.803	1.491	10.380	199.425
1.501	10.306	199.218	1.468	10.369	198.753
1.480	10.299	198.314	1.446	10.357	197.739
1.459	10.292	197.308	1.426	10.346	196.786
1.437	10.278	196.969	1.399	10.337	196.572
1.409	10.270	196.954	1.371	10.328	196.568
1.383	10.262	196.893	1.344	10.320	196.496
1.356	10.246	196.482	1.319	10.311	196.139
1.330	10.238	195.933	1.295	10.301	195.511
1.308	10.232	195.136	1.272	10.290	194.571
1.286	10.227	193.905	1.249	10.279	193.542
1.259	10.214	193.598	1.222	10.272	193.372
1.235	10.209	193.588	1.197	10.266	193.343
1.207	10.193	193.452	1.168	10.258	193.145
1.180	10.187	193.067	1.143	10.250	192.695
1.155	10.182	192.392	1.118	10.241	191.944
1.132	10.172	191.470	1.098	10.232	190.991
1.110	10.168	190.212	1.077	10.222	189.724
1.089	10.165	188.681	1.055	10.212	188.197
1.061	10.161	188.340	1.028	10.207	188.091
1.033	10.144	188.283	0.999	10.203	188.060
1.007	10.141	188.077	0.974	10.198	187.816
0.980	10.138	187.608	0.947	10.192	187.289
0.957	10.135	186.813	0.924	10.185	186.450
0.938	10.121	185.813	0.900	10.177	185.216
0.916	10.119	184.280	0.879	10.169	183.793
0.892	10.106	182.691	0.859	10.161	182.148
0.869	10.105	181.897	0.831	10.158	181.651
0.842	10.104	181.913	0.804	10.157	181.654
0.816	10.104	181.701	0.776	10.155	181.389
0.785	10.088	181.212	0.748	10.152	180.838
0.761	10.088	180.472	0.724	10.148	180.059
0.738	10.088	179.647	0.698	10.145	179.409
0.708	10.080	179.601	0.669	10.145	179.332
0.681	10.080	179.575	0.640	10.146	179.345
0.655	10.080	179.459	0.613	10.146	179.198
0.624	10.074	179.207	0.586	10.144	178.868
0.597	10.075	178.676	0.560	10.142	178.240
0.575	10.075	177.800	0.536	10.139	177.307
0.553	10.077	176.522	0.512	10.134	176.026
0.526	10.074	175.148	0.488	10.130	174.740
0.498	10.066	174.754	0.460	10.132	174.534
0.470	10.069	174.772	0.433	10.135	174.562
0.444	10.071	174.582	0.404	10.136	174.284
0.414	10.067	174.215	0.378	10.137	173.854
0.390	10.070	173.506	0.353	10.136	173.096
0.368	10.073	172.455	0.328	10.134	171.995
0.341	10.071	171.075	0.306	10.131	170.672
0.317	10.075	170.506	0.278	10.134	170.320
0.284	10.075	170.466	0.249	10.139	170.287
0.262	10.079	170.320	0.222	10.143	170.143
0.235	10.083	170.011	0.196	10.146	169.762
0.207	10.081	169.501	0.169	10.147	169.049
0.183	10.086	168.409	0.144	10.147	168.033
0.166	10.090	167.344	0.123	10.147	166.844
0.140	10.088	165.788	0.100	10.145	165.276
0.116	10.095	165.293	0.073	10.151	165.102
0.090	10.102	165.272	0.045	10.158	165.130
0.058	10.097	165.259	0.017	10.165	165.047
0.032	10.103	165.168	-0.009	10.171	164.904
0.007	10.111	164.780	-0.035	10.177	164.515
-0.023	10.112	164.189	-0.061	10.181	163.834
-0.045	10.119	163.217	-0.086	10.183	162.730
-0.074	10.122	161.845	-0.110	10.184	161.368
-0.089	10.127	160.409	-0.134	10.185	159.684
-0.110	10.136	159.387	-0.157	10.191	159.166
-0.142	10.138	159.248	-0.184	10.200	159.030
-0.166	10.147	158.971	-0.210	10.208	158.683
-0.190	10.157	158.417	-0.234	10.215	158.086
-0.218	10.156	157.580	-0.259	10.221	157.123
-0.241	10.166	156.303	-0.282	10.224	155.900
-0.264	10.167	154.894	-0.304	10.227	154.383
-0.279	10.175	153.423	-0.327	10.232	152.936
-0.309	10.174	153.098	-0.352	10.243	152.768
-0.336	10.188	152.868	-0.378	10.256	152.602
-0.359	10.201	152.584	-0.402	10.267	152.291
-0.389	10.206	152.104	-0.426	10.276	151.656
-0.409	10.217	151.201	-0.450	10.284	150.660
-0.433	10.226	149.946	-0.473	10.291	149.450
-0.457	10.239	149.591	-0.497	10.305	149.336
-0.477	10.251	149.637	-0.521	10.319	149.381
-0.508	10.258	149.557	-0.546	10.333	149.262
-0.531	10.271	149.331	-0.571	10.346	148.931
-0.557	10.286	148.818	-0.595	10.358	148.346
-0.577	10.298	147.942	-0.617	10.367	147.431
-0.599	10.309	146.760	-0.640	10.375	146.258
-0.618	10.322	145.675	-0.663	10.386	145.408
-0.648	10.331	145.650	-0.685	10.401	145.403
-0.668	10.345	145.632	-0.708	10.417	145.320
-0.690	10.360	145.342	-0.732	10.432	145.018
-0.719	10.370	144.891	-0.754	10.445	144.521
-0.738	10.384	144.202	-0.777	10.456	143.707
-0.760	10.394	143.197	-0.800	10.467	142.514
-0.777	10.408	141.908	-0.820	10.475	141.145
-0.795	10.423	140.818	-0.842	10.489	140.557
-0.821	10.435	140.788	-0.864	10.508	140.590
-0.842	10.452	140.721	-0.886	10.525	140.405
-0.872	10.463	140.431	-0.908	10.540	139.944
-0.891	10.479	139.706	-0.929	10.553	139.209
-0.913	10.493	138.636	-0.951	10.566	138.081
-0.929	10.508	137.362	-0.971	10.577	136.709
-0.944	10.522	135.899	-0.992	10.589	135.450
-0.970	10.537	135.771	-1.013	10.609	135.390
-0.989	10.555	135.667	-1.034	10.628	135.264
-1.018	10.569	135.382	-1.054	10.646	134.981
-1.037	10.588	134.767	-1.073	10.662	134.345
-1.053	10.605	133.922	-1.094	10.677	133.383
-1.073	10.622	132.625	-1.114	10.691	132.096
-1.085	10.637	131.384	-1.133	10.703	130.755
-1.099	10.653	129.958	-1.152	10.718	129.590
-1.126	10.666	129.858	-1.170	10.740	129.562
-1.142	10.685	129.765	-1.189	10.761	129.404
-1.171	10.703	129.494	-1.206	10.780	129.089
-1.186	10.723	128.877	-1.225	10.798	128.348
-1.200	10.740	127.927	-1.244	10.815	127.335
-1.221	10.757	126.771	-1.262	10.829	126.064
-1.233	10.774	125.237	-1.280	10.843	124.488
-1.254	10.792	124.712	-1.296	10.865	124.328
-1.268	10.811	124.666	-1.313	10.889	124.269
-1.283	10.833	124.543	-1.329	10.911	124.099
-1.309	10.852	124.085	-1.345	10.931	123.619
-1.323	10.872	123.337	-1.361	10.949	122.885
-1.335	10.891	122.211	-1.378	10.967	121.700
-1.352	10.911	120.857	-1.395	10.984	120.394
-1.365	10.933	120.454	-1.410	11.007	120.209
-1.378	10.956	120.339	-1.424	11.032	120.192
-1.402	10.976	120.306	-1.439	11.055	119.949
-1.415	10.999	120.001	-1.454	11.078	119.576
-1.428	11.021	119.335	-1.470	11.099	118.822
-1.439	11.041	118.289	-1.485	11.117	117.753
-1.455	11.060	117.021	-1.502	11.135	116.375
-1.464	11.079	115.402	-1.517	11.151	114.716
-1.483	11.093	113.543	-1.533	11.167	113.000
-1.494	11.119	113.239	-1.544	11.194	112.985
-1.504	11.141	113.082	-1.556	11.220	112.768
-1.530	11.160	112.682	-1.568	11.243	112.274
-1.539	11.183	112.034	-1.580	11.264	111.572
-1.548	11.205	111.043	-1.594	11.286	110.494
-1.566	11.226	109.846	-1.607	11.304	109.252
-1.572	11.243	108.503	-1.620	11.322	107.588
-1.587	11.262	106.547	-1.634	11.339	105.865
-1.593	11.286	106.134	-1.642	11.366	105.728
-1.615	11.308	105.949	-1.650	11.392	105.618
-1.622	11.333	105.724	-1.659	11.418	105.302
-1.637	11.361	105.180	-1.669	11.444	104.679
-1.643	11.385	104.237	-1.679	11.466	103.742
-1.653	11.408	102.995	-1.690	11.489	102.386
-1.657	11.426	101.650	-1.700	11.507	100.957
-1.661	11.447	100.294	-1.709	11.530	99.959
-1.676	11.470	100.173	-1.714	11.559	100.020
-1.681	11.496	100.105	-1.719	11.586	99.946
-1.694	11.526	100.090	-1.725	11.614	99.721
-1.698	11.553	99.711	-1.732	11.639	99.271
-1.708	11.581	98.886	-1.739	11.664	98.466
-1.710	11.600	97.933	-1.748	11.687	97.347
-1.713	11.625	96.721	-1.754	11.710	96.436
-1.724	11.651	96.720	-1.758	11.740	96.464
-1.727	11.680	96.687	-1.761	11.768	96.412
-1.730	11.703	96.632	-1.765	11.795	96.273
-1.737	11.734	96.296	-1.769	11.821	95.888
-1.740	11.762	95.573	-1.775	11.846	95.208
-1.746	11.786	94.757	-1.782	11.870	94.167
-1.747	11.806	93.541	-1.789	11.894	92.877
-1.748	11.831	93.089	-1.791	11.921	92.743
-1.759	11.862	93.036	-1.792	11.949	92.791
-1.761	11.889	93.105	-1.793	11.978	92.828
-1.762	11.915	93.138	-1.795	12.007	92.807
-1.769	11.945	93.248	-1.796	12.034	92.838
-1.770	11.971	93.243	-1.797	12.063	92.900
-1.773	12.001	93.166	-1.799	12.092	92.906
-1.774	12.027	93.235	-1.800	12.121	92.947
-1.776	12.053	93.240	-1.801	12.148	92.970
-1.777	12.080	93.294	-1.803	12.177	92.941
-1.778	12.116	93.281	-1.804	12.207	93.024
-1.779	12.140	93.144	-1.806	12.234	92.809
-1.780	12.172	92.780	-1.810	12.261	92.310
-1.781	12.196	92.101	-1.814	12.285	91.565
-1.782	12.222	91.740	-1.816	12.313	91.420
-1.786	12.254	91.669	-1.816	12.342	91.411
-1.787	12.280	91.749	-1.817	12.370	91.438
-1.788	12.309	91.773	-1.818	12.400	91.510
-1.794	12.337	91.796	-1.819	12.427	91.500
-1.795	12.364	91.863	-1.820	12.455	91.494
-1.796	12.390	91.869	-1.820	12.484	91.541
-1.795	12.423	91.825	-1.821	12.513	91.520
-1.796	12.449	91.860	-1.822	12.540	91.546
-1.797	12.475	91.830	-1.823	12.569	91.565
-1.799	12.507	91.861	-1.824	12.597	91.557
-1.800	12.534	91.944	-1.824	12.626	91.589
-1.800	12.560	91.927	-1.825	12.653	91.643
-1.802	12.596	91.903	-1.826	12.683	91.589
-1.803	12.620	91.963	-1.827	12.711	91.643
-1.803	12.649	91.920	-1.828	12.740	91.581
-1.804	12.681	91.891	-1.829	12.767	91.557
-1.805	12.706	91.893	-1.830	12.796	91.608
-1.806	12.735	91.916	-1.831	12.825	91.634
-1.807	12.765	91.933	-1.832	12.853	91.613
-1.808	12.791	91.970	-1.832	12.881	91.624
-1.808	12.818	91.913	-1.834	12.909	91.591
-1.809	12.851	91.956	-1.834	12.939	91.628
-1.810	12.877	91.891	-1.835	12.967	91.591
-1.811	12.906	91.861	-1.837	12.995	91.527
-1.811	12.930	91.884	-1.837	13.024	91.526
-1.813	12.964	91.902	-1.838	13.052	91.600
-1.814	12.990	91.867	-1.839	13.081	91.583
-1.815	13.014	91.882	-1.840	13.109	91.581
-1.816	13.047	91.877	-1.841	13.138	91.586
-1.817	13.075	91.928	-1.842	13.166	91.575
-1.818	13.099	91.893	-1.843	13.193	91.550
-1.819	13.132	91.813	-1.844	13.223	91.522
-1.819	13.158	91.803	-1.845	13.250	91.492
-1.820	13.187	91.838	-1.845	13.281	91.507
-1.821	13.218	91.816	-1.846	13.308	91.496
-1.822	13.244	91.808	-1.847	13.335	91.482
-1.823	13.271	91.795	-1.848	13.365	91.514
-1.824	13.306	91.817	-1.849	13.394	91.490
-1.825	13.332	91.812	-1.850	13.421	91.458
-1.826	13.356	91.762	-1.851	13.450	91.415
-1.826	13.390	91.697	-1.852	13.478	91.399
-1.827	13.419	91.695	-1.852	13.507	91.403
-1.828	13.443	91.706	-1.853	13.534	91.421
-1.829	13.469	91.682	-1.854	13.564	91.392
-1.830	13.503	91.722	-1.855	13.592	91.395
-1.831	13.529	91.728	-1.855	13.620	91.389
-1.832	13.555	91.691	-1.856	13.647	91.339
-1.832	13.582	91.631	-1.857	13.677	91.312
-1.833	13.615	91.598	-1.858	13.706	91.289
-1.834	13.641	91.613	-1.859	13.734	91.291
-1.834	13.667	91.603	-1.860	13.763	91.291
-1.835	13.701	91.562	-1.860	13.791	91.259
-1.836	13.727	91.564	-1.861	13.820	91.285
-1.837	13.759	91.536	-1.862	13.851	91.232
-1.837	13.780	91.505	-1.863	13.876	91.194
-1.839	13.814	91.493	-1.864	13.904	91.175
-1.840	13.840	91.469	-1.864	13.932	91.176
-1.840	13.875	91.481	-1.865	13.965	91.169
-1.841	13.899	91.467	-1.866	13.991	91.155
-1.842	13.928	91.449	-1.866	14.020	91.144
-1.842	13.961	91.405	-1.867	14.048	91.130
-1.842	13.987	91.372	-1.868	14.080	91.093
-1.843	14.014	91.350	-1.869	14.104	91.064
-1.845	14.047	91.324	-1.869	14.135	91.037
-1.845	14.068	91.318	-1.870	14.162	91.042
-1.846	14.097	91.292	-1.870	14.190	91.015
-1.847	14.127	91.352	-1.871	14.218	91.016
-1.848	14.155	91.333	-1.872	14.249	90.989
-1.849	14.181	91.321	-1.873	14.279	90.955
-1.849	14.206	91.355	-1.873	14.304	90.961
-1.850	14.240	91.212	-1.874	14.334	90.941
-1.850	14.266	91.192	-1.874	14.361	90.882
-1.851	14.304	91.228	-1.875	14.392	90.898
-1.851	14.328	91.182	-1.875	14.419	90.878
-1.852	14.354	91.182	-1.876	14.447	90.855
-1.852	14.378	91.161	-1.877	14.475	90.832
-1.853	14.412	91.103	-1.877	14.504	90.814
-1.854	14.439	91.107	-1.878	14.533	90.796
-1.854	14.475	91.099	-1.878	14.563	90.752
-1.854	14.498	91.018	-1.879	14.590	90.704
-1.855	14.525	91.019	-1.880	14.618	90.684
-1.855	14.553	91.011	-1.880	14.648	90.727
-1.856	14.586	90.964	-1.880	14.678	90.686
-1.856	14.613	90.963	-1.881	14.706	90.657
-1.856	14.641	90.913	-1.881	14.734	90.639
-1.858	14.671	90.901	-1.882	14.762	90.604
-1.859	14.697	90.869	-1.883	14.791	90.560
-1.859	14.724	90.827	-1.883	14.820	90.513
-1.859	14.751	90.801	-1.884	14.848	90.504
-1.861	14.783	90.871	-1.884	14.877	90.531
-1.861	14.810	90.831	-1.884	14.905	90.552
-1.861	14.839	90.805	-1.885	14.934	90.488
-1.861	14.870	90.787	-1.885	14.962	90.498
-1.861	14.899	90.757	-1.885	14.991	90.481
-1.862	14.923	90.749	-1.886	15.019	90.443
-1.863	14.955	90.717	-1.886	15.048	90.411
-1.863	14.981	90.691	-1.886	15.076	90.380
-1.863	15.008	90.716	-1.887	15.105	90.372
-1.863	15.044	90.706	-1.887	15.134	90.378
-1.863	15.070	90.643	-1.887	15.163	90.348
-1.863	15.094	90.650	-1.888	15.190	90.308
-1.865	15.127	90.614	-1.888	15.220	90.337
-1.865	15.153	90.598	-1.888	15.248	90.290
-1.865	15.180	90.598	-1.889	15.276	90.259
-1.864	15.213	90.518	-1.889	15.305	90.274
-1.864	15.239	90.485	-1.889	15.334	90.226
-1.864	15.265	90.543	-1.889	15.362	90.231
-1.864	15.292	90.496	-1.889	15.391	90.232
-1.866	15.325	90.487	-1.890	15.419	90.159
-1.866	15.351	90.527	-1.890	15.448	90.176
-1.866	15.378	90.457	-1.890	15.477	90.226
-1.867	15.410	90.416	-1.891	15.505	90.104
-1.867	15.437	90.458	-1.891	15.533	90.096
-1.867	15.463	90.424	-1.891	15.559	90.104
-1.864	15.495	90.340	-1.891	15.587	90.044
-1.865	15.522	90.413	-1.891	15.615	90.084
-1.865	15.548	90.321	-1.891	15.645	90.069
-1.866	15.582	90.384	-1.892	15.674	90.023
-1.866	15.609	90.390	-1.892	15.706	90.016
-1.866	15.635	90.324	-1.892	15.734	90.030
-1.866	15.668	90.292	-1.892	15.763	90.005
-1.867	15.695	90.475	-1.891	15.790	90.283
-1.868	15.721	90.888	-1.889	15.814	90.719
-1.867	15.754	91.708	-1.885	15.842	91.564
-1.867	15.773	92.543	-1.882	15.863	92.481
-1.869	15.800	93.450	-1.881	15.889	93.106
-1.865	15.829	93.512	-1.882	15.918	93.184
-1.867	15.855	93.605	-1.883	15.945	93.268
-1.869	15.881	93.785	-1.884	15.973	93.531
-1.863	15.915	94.288	-1.883	16.001	94.056
-1.864	15.938	94.955	-1.881	16.029	95.057
-1.867	15.962	95.692	-1.882	16.056	95.417
-1.870	15.988	95.672	-1.884	16.081	95.451
-1.867	16.019	95.953	-1.886	16.111	95.700
-1.870	16.048	96.417	-1.887	16.136	96.124
-1.873	16.069	97.066	-1.886	16.160	96.899
-1.870	16.100	98.037	-1.885	16.185	97.963
-1.873	16.118	99.328	-1.882	16.209	99.290
-1.877	16.138	100.842	-1.880	16.232	100.599
-1.883	16.164	101.088	-1.885	16.259	100.667
-1.875	16.197	101.188	-1.890	16.288	100.796
-1.881	16.223	101.542	-1.893	16.315	101.197
-1.886	16.246	102.123	-1.896	16.340	101.848
-1.880	16.277	102.904	-1.896	16.365	102.806
-1.885	16.298	104.062	-1.896	16.389	104.054
-1.891	16.319	105.674	-1.895	16.412	105.724
-1.888	16.342	107.328	-1.894	16.433	107.317
-1.893	16.358	109.446	-1.891	16.455	109.500
-1.899	16.375	111.368	-1.891	16.479	111.150
-1.910	16.399	112.097	-1.898	16.503	111.804
-1.900	16.434	113.019	-1.903	16.527	112.799
-1.909	16.454	114.246	-1.907	16.551	114.117
-1.918	16.473	115.797	-1.910	16.574	115.698
-1.907	16.503	117.682	-1.911	16.595	117.393
-1.915	16.517	119.604	-1.912	16.617	119.573
-1.925	16.533	121.548	-1.918	16.639	121.110
-1.920	16.566	121.637	-1.932	16.664	121.210
-1.933	16.588	121.696	-1.946	16.686	121.305
-1.947	16.610	121.914	-1.959	16.711	121.542
-1.947	16.647	122.252	-1.972	16.735	122.032
-1.960	16.666	123.052	-1.981	16.757	122.826
-1.972	16.685	124.096	-1.990	16.780	123.938
-1.982	16.711	125.398	-1.998	16.802	125.401
-1.994	16.728	127.109	-2.006	16.825	126.881
-2.007	16.758	127.412	-2.022	16.847	127.092
-2.025	16.780	127.412	-2.039	16.870	127.138
-2.041	16.801	127.641	-2.055	16.892	127.376
-2.050	16.833	127.997	-2.070	16.915	127.845
-2.066	16.852	128.769	-2.082	16.936	128.621
-2.080	16.869	129.770	-2.094	16.958	129.693
-2.093	16.895	131.006	-2.104	16.979	130.949
-2.107	16.911	132.721	-2.112	17.000	132.691
-2.117	16.922	134.497	-2.121	17.021	134.389
-2.127	16.952	135.197	-2.137	17.041	134.851
-2.147	16.972	135.281	-2.157	17.061	134.900
-2.164	16.988	135.476	-2.176	17.082	135.110
-2.183	17.006	135.840	-2.193	17.102	135.553
-2.197	17.040	136.417	-2.209	17.122	136.280
-2.212	17.054	137.362	-2.223	17.142	137.327
-2.227	17.076	138.786	-2.236	17.162	138.821
-2.243	17.090	140.482	-2.248	17.181	140.254
-2.262	17.104	141.067	-2.268	17.200	140.777
-2.273	17.133	141.074	-2.290	17.218	140.837
3.902	3.902	118.321	-2.310	17.236	141.076
-2.312	17.177	141.675	-2.330	17.255	141.550
-2.333	17.193	142.414	-2.348	17.274	142.376
-2.349	17.206	143.457	-2.364	17.290	143.269
-2.366	17.228	143.617	-2.386	17.307	143.325
-2.387	17.244	143.647	-2.409	17.325	143.377
-2.409	17.259	143.880	-2.430	17.341	143.634
-2.431	17.284	144.368	-2.450	17.359	144.208
-2.449	17.297	145.132	-2.467	17.376	145.083
-2.468	17.310	146.392	-2.485	17.395	146.281
-2.490	17.331	146.699	-2.508	17.411	146.395
-2.511	17.345	146.785	-2.532	17.427	146.418
-2.535	17.360	146.965	-2.555	17.444	146.698
-2.553	17.382	147.340	-2.576	17.460	147.201
-2.575	17.396	148.149	-2.595	17.477	148.010
-2.591	17.412	149.186	-2.612	17.493	149.096
-2.610	17.423	150.528	-2.628	17.510	150.451
-2.628	17.434	152.196	-2.643	17.526	152.052
-2.642	17.450	153.647	-2.660	17.542	153.630
-2.661	17.460	153.937	-2.682	17.553	153.689
-2.689	17.473	153.978	-2.710	17.567	153.754
-2.713	17.502	154.349	-2.734	17.580	154.058
-2.735	17.512	154.825	-2.756	17.594	154.612
-2.759	17.533	155.608	-2.777	17.608	155.482
-2.775	17.540	156.689	-2.797	17.623	156.726
-2.798	17.549	158.378	-2.814	17.637	158.209
-2.815	17.566	159.271	-2.836	17.649	158.938
-2.840	17.575	159.397	-2.863	17.660	159.047
-2.866	17.584	159.507	-2.889	17.671	159.222
-2.888	17.605	159.788	-2.912	17.682	159.653
-2.911	17.613	160.366	-2.934	17.693	160.289
-2.932	17.621	161.301	-2.955	17.705	161.263
-2.954	17.636	162.514	-2.976	17.718	162.604
-2.974	17.642	164.080	-2.994	17.731	164.081
-2.996	17.648	164.758	-3.020	17.740	164.521
-3.025	17.665	164.878	-3.047	17.748	164.614
-3.050	17.671	165.101	-3.074	17.756	164.859
-3.073	17.677	165.517	-3.099	17.765	165.355
-3.099	17.695	166.201	-3.123	17.775	166.202
-3.121	17.700	167.273	-3.145	17.785	167.307
-3.145	17.715	168.383	-3.169	17.794	168.129
-3.171	17.720	168.374	-3.198	17.800	168.085
-3.200	17.726	168.449	-3.225	17.806	168.189
-3.223	17.731	168.481	-3.253	17.812	168.195
-3.253	17.745	168.447	-3.281	17.818	168.203
-3.277	17.750	168.700	-3.307	17.825	168.500
-3.305	17.758	169.120	-3.332	17.832	169.030
-3.329	17.763	169.892	-3.356	17.841	169.881
-3.353	17.767	170.276	-3.384	17.847	170.106
-3.379	17.777	170.401	-3.411	17.852	170.221
-3.408	17.781	170.512	-3.439	17.857	170.277
-3.431	17.785	170.696	-3.467	17.863	170.469
-3.461	17.789	171.088	-3.494	17.870	170.933
-3.489	17.801	171.657	-3.519	17.877	171.603
-3.513	17.804	171.823	-3.546	17.881	171.684
-3.539	17.808	171.892	-3.575	17.886	171.757
-3.567	17.819	171.955	-3.602	17.890	171.789
-3.596	17.823	171.998	-3.630	17.894	171.840
-3.619	17.826	172.011	-3.658	17.898	171.896
-3.652	17.832	172.061	-3.686	17.902	171.897
-3.680	17.836	172.250	-3.713	17.907	172.042
-3.704	17.839	172.560	-3.740	17.912	172.434
-3.734	17.845	173.104	-3.766	17.918	173.102
-3.756	17.847	174.014	-3.790	17.925	174.000
-3.781	17.850	174.232	-3.817	17.928	174.060
-3.812	17.858	174.329	-3.846	17.931	174.060
-3.838	17.860	174.377	-3.874	17.934	174.107
-3.868	17.869	174.416	-3.903	17.938	174.256
-3.895	17.871	174.675	-3.931	17.942	174.608
-3.922	17.873	175.116	-3.956	17.947	175.098
-3.952	17.877	175.905	-3.981	17.952	175.770
-3.978	17.879	176.019	-4.011	17.955	175.817
-4.004	17.881	176.048	-4.039	17.957	175.842
-4.031	17.891	176.110	-4.066	17.959	175.936
-4.061	17.893	176.195	-4.096	17.962	176.030
-4.089	17.895	176.220	-4.124	17.964	176.014
-4.112	17.896	176.254	-4.153	17.966	176.018
-4.139	17.898	176.241	-4.180	17.968	176.056
-4.173	17.903	176.306	-4.210	17.971	176.131
-4.199	17.905	176.373	-4.238	17.973	176.194
-4.225	17.907	176.381	-4.267	17.975	176.196
-4.257	17.910	176.467	-4.295	17.977	176.252
-4.284	17.912	176.565	-4.324	17.980	176.381
-4.313	17.914	176.684	-4.351	17.982	176.585
-4.339	17.916	177.046	-4.377	17.986	176.974
-4.365	17.917	177.740	-4.402	17.990	177.714
-4.396	17.922	177.936	-4.431	17.992	177.784
-4.422	17.923	177.912	-4.458	17.993	177.785
-4.451	17.924	177.952	-4.487	17.994	177.797
-4.479	17.930	177.985	-4.517	17.995	177.816
-4.505	17.930	177.990	-4.544	17.996	177.830
-4.531	17.931	177.993	-4.573	17.997	177.845
-4.562	17.935	178.025	-4.601	17.998	177.817
-4.588	17.935	178.032	-4.631	18.000	177.818
-4.615	17.936	178.018	-4.658	18.001	177.815
-4.649	17.937	178.018	-4.687	18.002	177.791
-4.676	17.938	178.007	-4.716	18.003	177.752
-4.703	17.939	177.948	-4.744	18.003	177.702
-4.733	17.941	177.862	-4.773	18.004	177.651
-4.759	17.942	177.915	-4.801	18.006	177.691
-4.791	17.941	177.859	-4.830	18.007	177.686
-4.817	17.942	177.830	-4.858	18.008	177.617
-4.844	17.943	177.872	-4.886	18.009	177.690
-4.878	17.947	177.886	-4.915	18.011	177.737
-4.901	17.948	178.147	-4.943	18.013	178.057
-4.933	17.949	178.760	-4.968	18.017	178.627
-4.959	17.949	178.901	-4.997	18.018	178.638
-4.989	17.953	178.885	-5.026	18.019	178.713
-5.016	17.953	178.883	-5.055	18.019	178.695
-5.042	17.954	178.936	-5.083	18.020	178.739
-5.072	17.957	178.990	-5.111	18.021	178.760
-5.098	17.957	179.046	-5.139	18.022	178.794
-5.131	17.959	178.994	-5.168	18.022	178.782
-5.158	17.959	179.011	-5.198	18.023	178.799
-5.181	17.960	179.023	-5.224	18.024	178.839
-5.211	17.960	179.221	-5.252	18.026	179.040
-5.240	17.961	179.693	-5.279	18.028	179.534
-5.267	17.960	179.931	-5.308	18.029	179.696
-5.298	17.962	179.923	-5.335	18.029	179.697
-5.324	17.962	179.977	-5.364	18.030	179.739
-5.351	17.962	180.025	-5.391	18.030	179.799
-5.379	17.965	180.127	-5.421	18.030	179.838
-5.405	17.965	180.213	-5.449	18.031	179.906
-5.437	17.968	180.137	-5.478	18.031	179.974
-5.466	17.967	180.185	-5.506	18.031	179.987
-5.491	17.967	180.221	-5.535	18.031	179.971
-5.522	17.968	180.191	-5.564	18.031	179.943
-5.548	17.968	180.215	-5.593	18.032	180.001
-5.580	17.968	180.264	-5.623	18.032	180.059
-5.607	17.968	180.311	-5.652	18.032	180.111
-5.633	17.968	180.401	-5.680	18.032	180.146
-5.667	17.967	180.425	-5.708	18.033	180.207
-5.694	17.967	180.383	-5.737	18.033	180.236
-5.720	17.966	180.389	-5.765	18.033	180.251
-5.750	17.968	180.424	-5.793	18.033	180.250
-5.774	17.968	180.440	-5.820	18.033	180.259
-5.809	17.969	180.526	-5.849	18.033	180.285
-5.835	17.969	180.563	-5.879	18.033	180.310
-5.861	17.969	180.587	-5.908	18.033	180.385
-5.891	17.969	180.559	-5.935	18.033	180.407
-5.918	17.969	180.603	-5.963	18.033	180.451
-5.944	17.969	180.676	-5.992	18.033	180.438
-5.976	17.969	180.671	-6.022	18.033	180.458
-6.003	17.969	180.644	-6.050	18.033	180.451
-6.027	17.968	180.678	-6.078	18.033	180.520
-6.057	17.969	180.720	-6.106	18.033	180.545
-6.087	17.969	180.764	-6.135	18.032	180.536
-6.117	17.969	180.777	-6.164	18.032	180.546
-6.145	17.968	180.801	-6.194	18.032	180.622
-6.168	17.968	180.782	-6.221	18.032	180.617
-6.198	17.968	180.813	-6.250	18.032	180.571
-6.225	17.968	180.775	-6.278	18.031	180.497
-6.251	17.967	180.753	-6.307	18.031	180.529
-6.286	17.969	180.728	-6.336	18.031	180.593
-6.312	17.968	180.744	-6.366	18.031	180.550
-6.346	17.969	180.844	-6.394	18.031	180.601
-6.375	17.968	180.901	-6.422	18.031	180.640
-6.399	17.968	180.880	-6.451	18.031	180.689
-6.430	17.966	180.866	-6.479	18.030	180.697
-6.454	17.966	180.835	-6.508	18.030	180.663
-6.488	17.966	180.849	-6.536	18.029	180.596
-6.512	17.966	180.884	-6.565	18.029	180.648
-6.538	17.965	180.850	-6.594	18.029	180.652
-6.571	17.966	180.893	-6.623	18.029	180.708
-6.600	17.966	180.952	-6.651	18.029	180.717
-6.624	17.966	180.991	-6.679	18.029	180.733
-6.656	17.966	180.987	-6.708	18.028	180.702
-6.683	17.966	180.931	-6.737	18.028	180.730
-6.716	17.965	180.876	-6.765	18.028	180.705
-6.740	17.964	180.912	-6.793	18.028	180.741
-6.766	17.964	180.902	-6.823	18.027	180.721
-6.799	17.963	180.975	-6.851	18.027	180.691
-6.825	17.963	181.006	-6.880	18.027	180.787
-6.851	17.962	180.998	-6.908	18.027	180.820
-6.881	17.964	181.078	-6.936	18.027	180.841
-6.908	17.964	181.124	-6.965	18.026	180.840
-6.942	17.963	181.030	-6.993	18.026	180.806
-6.966	17.963	181.029	-7.023	18.026	180.843
-6.992	17.962	181.048	-7.052	18.026	180.880
-7.028	17.962	181.123	-7.080	18.025	180.857
-7.050	17.961	181.151	-7.107	18.025	180.874
-7.077	17.961	181.142	-7.136	18.025	180.888
-7.106	17.960	181.097	-7.164	18.024	180.908
-7.137	17.962	181.134	-7.193	18.024	180.991
-7.161	17.961	181.113	-7.220	18.024	180.995
-7.193	17.960	181.131	-7.250	18.023	180.922
-7.220	17.959	181.162	-7.278	18.023	180.968
-7.249	17.959	181.109	-7.307	18.023	180.974
-7.284	17.959	181.223	-7.336	18.023	180.998
-7.308	17.959	181.255	-7.364	18.023	181.058
-7.334	17.958	181.280	-7.393	18.022	181.056
-7.366	17.959	181.345	-7.422	18.021	181.036
-7.394	17.959	181.318	-7.450	18.021	181.076
-7.423	17.959	181.244	-7.480	18.021	181.078
-7.448	17.958	181.291	-7.507	18.020	181.025
-7.478	17.958	181.294	-7.537	18.020	181.037
-7.505	17.957	181.270	-7.566	18.019	181.023
-7.539	17.957	181.279	-7.594	18.019	181.074
-7.565	17.956	181.256	-7.623	18.019	181.108
-7.592	17.955	181.322	-7.651	18.018	181.125
-7.622	17.956	181.402	-7.680	18.018	181.128
-7.649	17.955	181.398	-7.708	18.018	181.145
-7.681	17.955	181.345	-7.737	18.017	181.128
-7.707	17.955	181.399	-7.765	18.017	181.175
-7.739	17.954	181.398	-7.794	18.016	181.180
-7.766	17.954	181.428	-7.823	18.016	181.116
-7.792	17.953	181.439	-7.851	18.015	181.183
-7.823	17.951	181.429	-7.880	18.015	181.209
-7.849	17.950	181.473	-7.908	18.015	181.238
-7.877	17.951	181.445	-7.936	18.014	181.234
-7.904	17.951	181.409	-7.965	18.013	181.169
-7.930	17.950	181.400	-7.994	18.013	181.166
-7.964	17.951	181.412	-8.023	18.013	181.243
-7.990	17.950	181.367	-8.051	18.012	181.219
-8.017	17.949	181.463	-8.080	18.012	181.221
-8.044	17.949	181.488	-8.109	18.011	181.261
-8.074	17.949	181.519	-8.138	18.011	181.256
-8.101	17.948	181.567	-8.166	18.011	181.341
-8.133	17.947	181.543	-8.194	18.010	181.335
-8.159	17.946	181.528	-8.222	18.009	181.261
-8.188	17.946	181.564	-8.252	18.009	181.304
-8.216	17.945	181.540	-8.281	18.008	181.312
-8.241	17.945	181.526	-8.307	18.008	181.258
-8.273	17.945	181.569	-8.336	18.007	181.355
-8.299	17.944	181.540	-8.364	18.007	181.331
-8.334	17.944	181.584	-8.393	18.006	181.281
-8.357	17.943	181.598	-8.421	18.006	181.328
-8.391	17.942	181.520	-8.450	18.005	181.318
-8.417	17.942	181.532	-8.478	18.004	181.304
-8.444	17.941	181.558	-8.507	18.004	181.324
-8.475	17.941	181.561	-8.535	18.003	181.285
-8.500	17.941	181.622	-8.564	18.003	181.322
-8.536	17.939	181.631	-8.592	18.003	181.384
-8.560	17.939	181.623	-8.621	18.002	181.408
-8.587	17.938	181.678	-8.649	18.001	181.375
-8.617	17.938	181.678	-8.678	18.001	181.354
-8.644	17.937	181.603	-8.707	18.000	181.291
-8.674	17.937	181.587	-8.736	17.999	181.324
-8.701	17.937	181.578	-8.764	17.999	181.350
-8.727	17.936	181.583	-8.793	17.998	181.298
-8.762	17.935	181.664	-8.821	17.998	181.352
-8.786	17.934	181.661	-8.850	17.997	181.373
-8.812	17.933	181.636	-8.879	17.997	181.404
-8.841	17.934	181.654	-8.907	17.996	181.393
-8.867	17.933	181.624	-8.936	17.996	181.364
-8.894	17.932	181.607	-8.964	17.995	181.295
-8.920	17.931	181.630	-8.993	17.994	181.355
-8.949	17.930	181.573	-9.021	17.994	181.348
-8.974	17.930	181.620	-9.050	17.993	181.377
-9.001	17.930	181.627	-9.077	17.993	181.395
-9.027	17.929	181.635	-9.106	17.992	181.378
-9.056	17.930	181.669	-9.135	17.991	181.348
-9.085	17.929	181.642	-9.164	17.991	181.372
-9.116	17.928	181.543	-9.192	17.990	181.321
-9.140	17.928	181.558	-9.220	17.989	181.285
-9.170	17.927	181.589	-9.249	17.989	181.314
-9.196	17.926	181.616	-9.277	17.988	181.297
-9.222	17.925	181.651	-9.307	17.988	181.394
-9.255	17.926	181.641	-9.335	17.988	181.411
-9.279	17.926	181.625	-9.363	17.987	181.369
-9.306	17.925	181.654	-9.392	17.986	181.358
-9.338	17.925	181.601	-9.420	17.986	181.341
-9.362	17.924	181.548	-9.449	17.985	181.305
-9.391	17.923	181.632	-9.477	17.985	181.384
-9.417	17.924	181.621	-9.506	17.984	181.382
-9.443	17.923	181.684	-9.535	17.983	181.340
-9.474	17.920	181.672	-9.564	17.983	181.406
-9.503	17.920	181.610	-9.592	17.982	181.399
-9.527	17.919	181.597	-9.619	17.982	181.338
-9.561	17.921	181.563	-9.648	17.981	181.331
-9.587	17.920	181.546	-9.677	17.980	181.310
-9.617	17.918	181.662	-9.706	17.980	181.348
-9.644	17.917	181.677	-9.734	17.980	181.416
-9.671	17.916	181.658	-9.763	17.979	181.400
-9.706	17.915	181.743	-9.792	17.978	181.404
-9.730	17.914	181.747	-9.821	17.978	181.408
-9.762	17.915	181.664	-9.849	17.977	181.359
-9.788	17.914	181.656	-9.878	17.976	181.356
-9.816	17.913	181.646	-9.906	17.976	181.380
-9.845	17.914	181.598	-9.935	17.975	181.315
-9.872	17.914	181.667	-9.965	17.975	181.380
-9.899	17.913	181.625	-9.993	17.974	181.408
-9.930	17.911	181.631	-10.022	17.974	181.399
-9.956	17.910	181.663	-10.051	17.973	181.364
-9.984	17.911	181.634	-10.078	17.972	181.354
-10.011	17.910	181.565	-10.107	17.971	181.269
-10.034	17.909	181.626	-10.133	17.971	181.316
-10.063	17.908	181.558	-10.164	17.970	181.320
-10.087	17.907	181.619	-10.191	17.970	181.317
-10.119	17.908	181.630	-10.222	17.969	181.348
-10.146	17.907	181.620	-10.250	17.969	181.345
-10.170	17.906	181.635	-10.276	17.968	181.337
-10.205	17.907	181.592	-10.307	17.968	181.333
-10.229	17.906	181.520	-10.336	17.967	181.267
-10.256	17.905	181.531	-10.363	17.966	181.228
-10.289	17.903	181.602	-10.392	17.966	181.306
-10.311	17.902	181.570	-10.420	17.965	181.279
-10.341	17.904	181.628	-10.449	17.965	181.308
-10.365	17.904	181.571	-10.477	17.964	181.320
-10.397	17.902	181.576	-10.507	17.963	181.251
-10.423	17.901	181.576	-10.534	17.963	181.262
-10.450	17.900	181.529	-10.561	17.962	181.270
-10.474	17.899	181.458	-10.590	17.962	181.235
-10.503	17.899	181.527	-10.621	17.961	181.205
-10.530	17.898	181.517	-10.649	17.961	181.242
-10.558	17.899	181.510	-10.677	17.960	181.220
-10.584	17.898	181.562	-10.707	17.960	181.281
-10.613	17.898	181.494	-10.735	17.959	181.271
-10.637	17.897	181.489	-10.761	17.958	181.207
-10.666	17.897	181.494	-10.791	17.958	181.173
-10.695	17.896	181.427	-10.821	17.957	181.184
-10.721	17.896	181.370	-10.849	17.957	181.123
-10.748	17.895	181.433	-10.877	17.956	181.186
-10.780	17.895	181.429	-10.906	17.956	181.167
-10.803	17.894	181.448	-10.935	17.955	181.133
-10.832	17.893	181.434	-10.963	17.955	181.179
-10.862	17.892	181.397	-10.991	17.954	181.156
-10.888	17.891	181.400	-11.019	17.954	181.117
-10.914	17.890	181.416	-11.048	17.953	181.127
-10.944	17.891	181.376	-11.077	17.953	181.096
-10.968	17.891	181.377	-11.106	17.952	181.071
-10.992	17.890	181.395	-11.132	17.952	181.140
-11.029	17.889	181.337	-11.163	17.951	181.104
-11.055	17.888	181.376	-11.190	17.950	181.067
-11.083	17.890	181.363	-11.219	17.950	181.096
-11.109	17.889	181.276	-11.249	17.950	181.045
-11.136	17.888	181.243	-11.276	17.949	180.996
-11.163	17.886	181.282	-11.305	17.949	181.030
-11.192	17.886	181.224	-11.333	17.948	180.945
-11.223	17.886	181.278	-11.362	17.948	180.961
-11.249	17.886	181.262	-11.392	17.947	181.027
-11.278	17.885	181.228	-11.419	17.947	180.974
-11.308	17.883	181.273	-11.448	17.946	180.960
-11.335	17.883	181.215	-11.476	17.946	180.945
-11.360	17.882	181.169	-11.505	17.945	180.868
-11.384	17.882	181.206	-11.534	17.945	180.887
-11.406	17.882	181.178	-11.561	17.945	180.916
-11.432	17.881	181.161	-11.590	17.944	180.850
-11.458	17.880	181.235	-11.620	17.944	180.905
-11.484	17.879	181.251	-11.647	17.943	180.906
-11.510	17.878	181.262	-11.676	17.943	180.875
-11.537	17.878	181.252	-11.704	17.943	180.869
-11.560	17.879	181.108	-11.732	17.942	180.833
-11.587	17.879	181.098	-11.760	17.941	180.751
-11.613	17.878	181.183	-11.790	17.941	180.821
-11.640	17.878	181.123	-11.819	17.941	180.821
-11.672	17.876	181.115	-11.847	17.941	180.783
-11.698	17.876	181.151	-11.875	17.941	180.845
-11.725	17.875	181.154	-11.904	17.940	180.831
-11.757	17.876	181.123	-11.932	17.940	180.777
-11.784	17.876	181.088	-11.961	17.939	180.767
-11.810	17.875	180.993	-11.989	17.939	180.748
-11.843	17.878	180.970	-12.018	17.938	180.697
-11.869	17.878	181.007	-12.046	17.938	180.739
-11.901	17.876	180.975	-12.075	17.938	180.680
-11.928	17.876	181.012	-12.104	17.937	180.700
-11.954	17.875	180.985	-12.132	17.937	180.755
-11.985	17.876	180.927	-12.160	17.937	180.693
-12.010	17.876	180.922	-12.189	17.936	180.619
-12.036	17.875	180.929	-12.217	17.936	180.647
-12.072	17.874	180.916	-12.247	17.936	180.635
-12.098	17.873	180.973	-12.276	17.936	180.635
-12.125	17.873	180.955	-12.303	17.935	180.664
-12.158	17.874	180.854	-12.332	17.935	180.564
-12.182	17.874	180.931	-12.360	17.935	180.644
-12.209	17.873	180.915	-12.388	17.935	180.660
-12.241	17.872	180.830	-12.415	17.934	180.566
-12.268	17.872	180.871	-12.444	17.934	180.553
-12.294	17.871	180.838	-12.473	17.934	180.571
-12.327	17.869	180.821	-12.502	17.933	180.511
-12.354	17.868	180.864	-12.531	17.933	180.561
-12.383	17.868	180.766	-12.559	17.933	180.547
-12.413	17.870	180.830	-12.588	17.933	180.530
-12.440	17.870	180.865	-12.616	17.933	180.537
-12.466	17.869	180.840	-12.644	17.932	180.510
-12.502	17.869	180.765	-12.673	17.932	180.462
-12.526	17.869	180.830	-12.702	17.932	180.512
-12.552	17.868	180.759	-12.729	17.932	180.495
-12.578	17.868	180.826	-12.759	17.931	180.466
-12.610	17.868	180.832	-12.787	17.931	180.520
-12.639	17.868	180.767	-12.815	17.931	180.472
-12.663	17.867	180.790	-12.844	17.931	180.470
-12.696	17.867	180.748	-12.871	17.931	180.485
-12.727	17.867	180.705	-12.903	17.930	180.404
-12.751	17.866	180.713	-12.930	17.930	180.369
-12.787	17.866	180.713	-12.959	17.930	180.438
-12.811	17.866	180.666	-12.988	17.930	180.412
-12.837	17.866	180.735	-13.017	17.930	180.374
-12.871	17.866	180.726	-13.045	17.930	180.438
-12.900	17.865	180.720	-13.073	17.929	180.383
-12.931	17.864	180.719	-13.102	17.929	180.398
-12.958	17.863	180.711	-13.130	17.929	180.439
-12.984	17.863	180.696	-13.159	17.929	180.378
-13.014	17.863	180.731	-13.188	17.929	180.377
-13.043	17.866	180.690	-13.216	17.929	180.426
-13.070	17.865	180.666	-13.245	17.928	180.356
-13.096	17.865	180.690	-13.274	17.928	180.373
-13.131	17.865	180.603	-13.302	17.928	180.366
-13.154	17.864	180.549	-13.329	17.928	180.255
-13.181	17.864	180.548	-13.359	17.928	180.279
-13.215	17.864	180.527	-13.387	17.928	180.297
-13.244	17.864	180.494	-13.415	17.927	180.237
-13.268	17.864	180.550	-13.445	17.928	180.272
-13.299	17.863	180.556	-13.473	17.927	180.261
-13.326	17.863	180.582	-13.501	17.927	180.218
-13.355	17.862	180.559	-13.530	17.927	180.238
-13.386	17.863	180.436	-13.559	17.927	180.215
-13.413	17.863	180.459	-13.587	17.927	180.122
-13.449	17.863	180.499	-13.616	17.927	180.173
-13.473	17.863	180.434	-13.645	17.927	180.152
-13.499	17.862	180.411	-13.673	17.927	180.109
-13.532	17.862	180.431	-13.701	17.927	180.189
-13.558	17.862	180.416	-13.730	17.927	180.132
-13.584	17.862	180.444	-13.758	17.926	180.073
-13.610	17.862	180.405	-13.785	17.926	180.078
-13.642	17.862	180.327	-13.814	17.926	180.042
-13.668	17.862	180.338	-13.843	17.926	180.018
-13.695	17.862	180.349	-13.872	17.926	180.058
-13.728	17.862	180.301	-13.899	17.926	179.981
-13.754	17.862	180.324	-13.929	17.926	179.995
-13.781	17.862	180.294	-13.958	17.926	180.032
-13.819	17.863	180.224	-13.986	17.926	179.980
-13.842	17.863	180.232	-14.013	17.926	179.895
-13.869	17.863	180.185	-14.042	17.926	179.940
-13.900	17.862	180.181	-14.072	17.926	179.904
-13.926	17.862	180.247	-14.100	17.926	179.937
-13.953	17.862	180.206	-14.129	17.927	179.961
-13.985	17.863	180.149	-14.156	17.926	179.867
-14.011	17.863	180.203	-14.186	17.927	179.909
-14.037	17.863	180.207	-14.214	17.927	179.950
-14.070	17.863	180.109	-14.242	17.927	179.877
-14.097	17.863	180.196	-14.271	17.927	179.968
-14.123	17.863	180.361	-14.298	17.928	180.102
-14.155	17.862	180.407	-14.327	17.928	180.088
-14.182	17.862	180.388	-14.357	17.928	180.130
-14.211	17.862	180.328	-14.384	17.927	180.042
-14.240	17.864	180.371	-14.413	17.927	180.039
-14.267	17.863	180.282	-14.442	17.927	180.031
-14.292	17.863	180.275	-14.471	17.927	179.964
-14.326	17.864	180.268	-14.498	17.927	179.950
-14.353	17.864	180.226	-14.527	17.927	179.956
-14.379	17.864	180.181	-14.553	17.927	179.883
-14.412	17.863	180.220	-14.581	17.927	179.904
-14.441	17.863	180.167	-14.610	17.927	179.895
-14.465	17.863	180.131	-14.639	17.926	179.831
-14.499	17.863	180.160	-14.668	17.927	179.895
-14.525	17.863	180.128	-14.696	17.927	179.847
-14.552	17.863	180.090	-14.725	17.926	179.771
-14.585	17.863	180.104	-14.753	17.927	179.815
-14.611	17.863	180.075	-14.782	17.927	179.840
-14.638	17.863	180.067	-14.812	17.927	179.785
-14.671	17.862	180.176	-14.841	17.927	179.810
-14.699	17.862	180.093	-14.868	17.927	179.777
-14.723	17.862	180.111	-14.896	17.927	179.784
-14.756	17.863	180.032	-14.926	17.927	179.803
-14.783	17.864	179.967	-14.956	17.927	179.710
-14.810	17.864	179.944	-14.984	17.927	179.657
-14.843	17.864	179.990	-15.012	17.927	179.712
-14.870	17.864	179.947	-15.041	17.927	179.702
-14.899	17.864	179.942	-15.070	17.927	179.653
-14.930	17.864	179.995	-15.100	17.927	179.708
-14.956	17.864	179.939	-15.128	17.927	179.640
-14.982	17.863	180.021	-15.156	17.927	179.679
-15.015	17.863	180.013	-15.185	17.928	179.689
-15.042	17.863	179.944	-15.213	17.927	179.620
-15.068	17.863	179.966	-15.241	17.928	179.629
-15.097	17.863	179.972	-15.271	17.928	179.650
-15.128	17.864	179.912	-15.299	17.928	179.611
-15.154	17.864	179.952	-15.328	17.928	179.599
-15.188	17.865	179.884	-15.356	17.928	179.665
-15.217	17.866	179.857	-15.386	17.928	179.599
-15.241	17.865	180.048	-15.413	17.929	179.829
-15.274	17.866	180.167	-15.442	17.929	179.841
-15.301	17.866	180.153	-15.469	17.930	179.847
-15.328	17.866	180.158	-15.498	17.930	179.907
-15.354	17.865	180.245	-15.527	17.930	179.996
-15.389	17.867	180.300	-15.556	17.930	180.005
-15.416	17.866	180.307	-15.584	17.930	180.016
-15.442	17.866	180.254	-15.612	17.930	179.977
-15.475	17.868	180.316	-15.641	17.930	180.003
-15.504	17.867	180.334	-15.670	17.930	180.069
-15.528	17.867	180.325	-15.698	17.930	180.036
-15.555	17.867	180.381	-15.726	17.930	180.037
-15.586	17.866	180.416	-15.755	17.930	180.114
-15.613	17.866	180.443	-15.784	17.930	180.171
-15.639	17.866	180.469	-15.812	17.930	180.185
-15.668	17.866	180.504	-15.843	17.930	180.197
-15.700	17.867	180.469	-15.871	17.930	180.145
-15.727	17.867	180.484	-15.900	17.930	180.200
-15.762	17.869	180.485	-15.928	17.930	180.239
-15.789	17.869	180.495	-15.957	17.930	180.233
-15.812	17.868	180.578	-15.985	17.930	180.262
-15.845	17.866	180.653	-16.014	17.929	180.309
-15.872	17.865	180.679	-16.042	17.929	180.342
-15.898	17.865	180.708	-16.071	17.929	180.394
-15.924	17.865	180.689	-16.101	17.929	180.342
-15.959	17.867	180.650	-16.128	17.929	180.354
-15.982	17.867	180.680	-16.156	17.928	180.377
-16.009	17.867	180.652	-16.184	17.928	180.363
-16.044	17.864	180.762	-16.213	17.928	180.436
-16.073	17.863	180.907	-16.241	17.928	180.535
-16.097	17.863	180.866	-16.270	17.928	180.496
-16.130	17.864	180.874	-16.299	17.928	180.522
-16.154	17.863	180.863	-16.327	17.928	180.573
-16.181	17.863	180.865	-16.355	17.927	180.540
-16.214	17.867	180.882	-16.384	17.927	180.591
-16.240	17.866	180.876	-16.412	17.927	180.570
-16.267	17.866	180.913	-16.441	17.926	180.584
-16.298	17.863	180.998	-16.468	17.926	180.672
-16.323	17.863	180.970	-16.497	17.926	180.712
-16.350	17.862	180.996	-16.525	17.925	180.687
-16.382	17.863	181.047	-16.554	17.925	180.738
-16.408	17.862	180.989	-16.583	17.925	180.670
-16.434	17.862	181.029	-16.610	17.924	180.686
-16.460	17.861	181.036	-16.638	17.924	180.785
-16.494	17.862	181.079	-16.668	17.924	180.806
-16.520	17.862	181.148	-16.695	17.923	180.819
-16.555	17.861	181.172	-16.725	17.923	180.862
-16.581	17.861	181.143	-16.753	17.923	180.844
-16.608	17.860	181.199	-16.782	17.922	180.915
-16.641	17.859	181.170	-16.810	17.922	180.899
-16.670	17.858	181.147	-16.838	17.921	180.826
-16.697	17.858	181.204	-16.867	17.921	180.860
-16.726	17.857	181.234	-16.895	17.921	180.943
-16.753	17.857	181.201	-16.924	17.920	180.899
-16.779	17.856	181.275	-16.952	17.920	180.951
-16.812	17.857	181.297	-16.980	17.919	181.050
-16.838	17.856	181.620	-17.008	17.920	181.385
-16.864	17.855	182.130	-17.034	17.923	181.991
-16.892	17.855	182.951	-17.059	17.926	182.898
-16.916	17.853	184.324	-17.082	17.930	184.176
-16.935	17.851	185.685	-17.104	17.935	185.770
-16.957	17.857	187.423	-17.125	17.941	187.536
-16.975	17.854	189.640	-17.145	17.947	189.681
-16.992	17.851	192.034	-17.166	17.954	191.889
-17.009	17.868	194.558	-17.183	17.962	194.801
-17.024	17.863	197.711	-17.202	17.967	197.438
-17.046	17.856	198.625	-17.227	17.962	198.087
-17.085	17.872	198.738	-17.254	17.954	198.266
-17.110	17.863	199.049	-17.280	17.947	198.652
-17.143	17.870	199.457	-17.305	17.942	199.280
-17.164	17.863	200.329	-17.330	17.938	200.247
-17.185	17.854	201.499	-17.353	17.935	201.464
-17.205	17.846	203.035	-17.377	17.933	203.098
-17.232	17.848	204.942	-17.399	17.932	204.910
-17.243	17.842	206.664	-17.420	17.931	206.797
-17.260	17.833	208.607	-17.442	17.926	208.313
-17.297	17.837	208.797	-17.468	17.913	208.362
-17.320	17.824	208.967	-17.493	17.900	208.555
-17.343	17.811	209.272	-17.517	17.889	208.939
-17.376	17.810	209.760	-17.541	17.879	209.644
-17.395	17.799	210.739	-17.565	17.871	210.673
-17.414	17.787	212.138	-17.587	17.865	212.054
-17.440	17.781	213.667	-17.608	17.859	213.647
-17.457	17.769	214.997	-17.631	17.850	214.751
-17.478	17.754	215.104	-17.655	17.834	214.764
-17.511	17.749	215.211	-17.677	17.819	214.862
-17.532	17.734	215.476	-17.701	17.804	215.160
-17.553	17.718	215.904	-17.723	17.791	215.673
-17.580	17.710	216.682	-17.746	17.780	216.597
-17.598	17.697	217.755	-17.768	17.770	217.744
-17.615	17.683	219.093	-17.789	17.761	219.167
-17.637	17.681	220.903	-17.810	17.754	221.033
-17.652	17.667	222.890	-17.831	17.745	222.681
-17.669	17.650	223.110	-17.852	17.727	222.848
-17.701	17.643	223.258	-17.873	17.708	222.981
-17.720	17.624	223.563	-17.894	17.690	223.323
-17.750	17.611	224.054	-17.915	17.675	223.916
-17.766	17.595	224.908	-17.935	17.660	224.813
-17.782	17.579	225.958	-17.956	17.647	226.001
-17.803	17.568	227.538	-17.975	17.636	227.487
-17.815	17.554	229.298	-17.995	17.626	229.235
-17.839	17.545	231.360	-18.014	17.617	231.417
-17.849	17.533	233.959	-18.034	17.610	233.894
-17.857	17.521	236.294	-18.054	17.601	236.088
-17.890	17.514	237.101	-18.070	17.582	236.721
-17.902	17.495	237.231	-18.086	17.559	236.864
-17.937	17.480	237.498	-18.102	17.537	237.270
-17.952	17.456	238.297	-18.118	17.518	238.038
-17.963	17.439	239.207	-18.135	17.500	239.051
-17.974	17.419	240.469	-18.152	17.483	240.408
-17.991	17.401	242.131	-18.169	17.467	242.081
-17.999	17.386	243.804	-18.184	17.452	243.736
-18.024	17.368	244.459	-18.197	17.428	244.004
-18.035	17.344	244.547	-18.210	17.403	244.141
-18.046	17.321	244.933	-18.223	17.381	244.552
-18.071	17.300	245.414	-18.237	17.358	245.285
-18.082	17.276	246.574	-18.253	17.336	246.449
-18.089	17.259	247.677	-18.266	17.319	247.669
-18.107	17.239	249.051	-18.281	17.301	249.135
-18.116	17.215	249.729	-18.292	17.276	249.479
-18.125	17.190	249.896	-18.302	17.249	249.646
-18.133	17.164	250.229	-18.313	17.226	250.023
-18.157	17.143	250.855	-18.324	17.203	250.705
-18.164	17.122	251.850	-18.337	17.181	251.766
-18.171	17.100	253.105	-18.349	17.161	252.977
-18.189	17.077	253.502	-18.358	17.134	253.164
-18.196	17.052	253.577	-18.367	17.107	253.264
-18.203	17.027	253.835	-18.376	17.081	253.600
-18.222	17.001	254.297	-18.386	17.056	254.137
-18.228	16.979	255.046	-18.396	17.033	254.955
-18.242	16.953	256.168	-18.407	17.012	256.114
-18.246	16.934	257.415	-18.417	16.993	257.190
-18.251	16.910	257.609	-18.424	16.965	257.286
-18.257	16.883	257.716	-18.431	16.938	257.463
-18.274	16.855	258.159	-18.439	16.911	257.914
-18.279	16.830	258.748	-18.447	16.886	258.538
-18.283	16.808	259.625	-18.456	16.863	259.529
-18.298	16.785	260.747	-18.466	16.841	260.739
-18.301	16.760	261.563	-18.472	16.815	261.184
-18.305	16.735	261.476	-18.476	16.787	261.173
-18.309	16.708	261.548	-18.481	16.758	261.233
-18.324	16.681	261.766	-18.486	16.732	261.577
-18.327	16.655	262.298	-18.493	16.706	262.203
-18.330	16.632	263.115	-18.500	16.683	263.072
-18.331	16.612	264.407	-18.509	16.660	264.284
-18.333	16.591	265.805	-18.517	16.640	265.768
-18.334	16.573	267.421	-18.526	16.619	267.507
-18.343	16.555	269.375	-18.536	16.600	269.504
-18.343	16.529	269.989	-18.537	16.573	269.745
-18.343	16.502	270.122	-18.538	16.544	269.871
-18.364	16.477	270.415	-18.539	16.516	270.196
-18.363	16.449	270.942	-18.542	16.489	270.818
-18.363	16.427	271.743	-18.545	16.465	271.706
-18.372	16.401	272.473	-18.546	16.438	272.186
-18.371	16.374	272.455	-18.545	16.409	272.182
-18.370	16.350	272.368	-18.544	16.384	272.129
-18.377	16.314	272.437	-18.543	16.354	272.200
-18.376	16.290	272.443	-18.542	16.325	272.240
-18.375	16.263	272.625	-18.542	16.297	272.421
-18.373	16.237	273.075	-18.543	16.271	272.916
-18.373	16.206	273.886	-18.545	16.245	273.715
-18.371	16.182	274.130	-18.544	16.217	273.869
-18.369	16.156	274.097	-18.542	16.189	273.866
-18.370	16.126	274.209	-18.541	16.160	273.963
-18.369	16.100	274.242	-18.539	16.133	273.945
-18.369	16.069	274.334	-18.537	16.103	273.944
-18.368	16.043	274.318	-18.535	16.076	273.957
-18.365	16.016	274.307	-18.533	16.048	273.982
-18.365	15.983	274.273	-18.531	16.017	273.948
-18.363	15.956	274.297	-18.529	15.987	273.945
-18.361	15.931	274.266	-18.527	15.962	273.942
-18.359	15.905	274.323	-18.526	15.933	273.977
-18.358	15.870	274.293	-18.524	15.904	274.026
-18.356	15.846	274.321	-18.522	15.876	274.048
-18.354	15.820	274.353	-18.520	15.847	274.017
-18.352	15.787	274.358	-18.518	15.817	274.005
-18.350	15.759	274.294	-18.516	15.790	273.968
-18.348	15.733	274.317	-18.514	15.760	273.998
-18.347	15.709	274.318	-18.513	15.734	274.047
-18.344	15.675	274.276	-18.510	15.705	274.011
-18.342	15.649	274.337	-18.509	15.677	274.034
-18.340	15.622	274.332	-18.507	15.648	274.048
-18.338	15.586	274.354	-18.505	15.619	274.083
-18.336	15.562	274.337	-18.503	15.591	274.084
-18.334	15.536	274.325	-18.501	15.563	274.050
-18.333	15.501	274.337	-18.499	15.535	273.963
-18.331	15.474	274.333	-18.497	15.505	274.031
-18.328	15.445	274.303	-18.495	15.476	274.030
-18.327	15.415	274.364	-18.493	15.449	274.073
-18.325	15.389	274.392	-18.491	15.419	274.090
-18.323	15.363	274.429	-18.489	15.390	274.094
-18.321	15.329	274.439	-18.487	15.362	274.124
-18.319	15.303	274.437	-18.486	15.334	274.145
-18.317	15.276	274.371	-18.484	15.306	274.101
-18.316	15.245	274.369	-18.481	15.277	274.044
-18.314	15.219	274.384	-18.480	15.249	274.083
-18.312	15.192	274.351	-18.478	15.219	274.071
-18.309	15.158	274.399	-18.476	15.191	274.118
-18.307	15.132	274.386	-18.474	15.163	274.116
-18.305	15.106	274.432	-18.472	15.134	274.089
-18.303	15.073	274.389	-18.470	15.105	274.092
-18.301	15.047	274.331	-18.468	15.077	274.091
-18.299	15.020	274.286	-18.466	15.049	274.064
-18.298	14.988	274.394	-18.464	15.021	274.144
-18.296	14.961	274.391	-18.462	14.991	274.094
-18.294	14.935	274.437	-18.460	14.962	274.085
-18.292	14.902	274.456	-18.459	14.935	274.146
-9.840	-9.837	212.290	-18.457	14.905	274.185
-18.287	14.849	274.505	-18.454	14.877	274.161
-18.285	14.825	274.515	-18.453	14.850	274.170
-18.285	14.791	274.445	-18.450	14.821	274.105
-18.283	14.765	274.467	-18.449	14.792	274.143
-18.279	14.730	274.430	-18.447	14.764	274.174
-18.277	14.704	274.380	-18.445	14.735	274.114
-18.275	14.678	274.456	-18.443	14.707	274.141
-18.273	14.647	274.445	-18.441	14.678	274.155
-18.271	14.620	274.420	-18.439	14.649	274.168
-18.269	14.593	274.453	-18.437	14.621	274.204
-18.267	14.558	274.465	-18.435	14.592	274.199
-18.265	14.532	274.485	-18.433	14.562	274.126
-18.263	14.507	274.529	-18.431	14.535	274.195
-18.261	14.473	274.464	-18.429	14.505	274.208
-18.259	14.447	274.502	-18.427	14.476	274.216
-18.257	14.422	274.522	-18.425	14.450	274.267
-18.256	14.388	274.566	-18.423	14.422	274.268
-18.254	14.360	274.519	-18.421	14.393	274.215
-18.252	14.333	274.539	-18.419	14.364	274.228
-18.250	14.310	274.467	-18.417	14.336	274.218
-18.248	14.283	274.521	-18.415	14.307	274.176
-18.246	14.251	274.561	-18.413	14.278	274.211
-18.245	14.226	274.510	-18.411	14.251	274.151
-18.243	14.190	274.516	-18.409	14.221	274.239
-18.241	14.163	274.517	-18.407	14.193	274.300
-18.239	14.136	274.522	-18.405	14.165	274.286
-18.236	14.109	274.522	-18.403	14.136	274.211
-18.235	14.079	274.569	-18.401	14.108	274.256
-18.233	14.051	274.509	-18.399	14.078	274.246
-18.231	14.027	274.558	-18.397	14.052	274.265
-18.229	13.994	274.584	-18.395	14.023	274.251
-18.227	13.968	274.644	-18.393	13.994	274.221
-18.225	13.941	274.683	-18.391	13.966	274.272
-18.222	13.904	274.754	-18.389	13.937	274.276
-18.220	13.877	274.690	-18.387	13.908	274.227
-18.218	13.851	274.716	-18.385	13.880	274.203
-18.215	13.815	274.704	-18.383	13.851	274.212
-18.213	13.790	274.675	-18.381	13.822	274.171
-18.211	13.764	274.695	-18.379	13.793	274.240
-18.207	13.731	274.668	-18.377	13.765	274.236
-18.205	13.704	274.753	-18.375	13.736	274.218
-18.207	13.677	274.518	-18.373	13.707	274.255
-18.205	13.652	274.450	-18.371	13.681	274.202
-18.203	13.626	274.382	-18.369	13.653	274.164
-18.201	13.597	274.403	-18.367	13.622	274.223
-18.199	13.567	274.444	-18.365	13.593	274.190
-18.197	13.540	274.479	-18.363	13.564	274.159
-18.194	13.504	274.641	-18.361	13.536	274.223
-18.192	13.474	274.604	-18.359	13.508	274.214
-18.190	13.451	274.615	-18.357	13.480	274.174
-18.186	13.418	274.604	-18.354	13.451	274.136
-18.184	13.392	274.510	-18.352	13.423	274.046
-18.182	13.366	274.504	-18.350	13.393	274.075
-18.180	13.339	274.501	-18.349	13.366	274.142
-18.180	13.308	274.329	-18.346	13.337	274.069
-18.178	13.281	274.404	-18.345	13.311	274.125
-18.176	13.258	274.378	-18.343	13.283	274.121
-18.174	13.221	274.382	-18.341	13.253	274.087
-18.172	13.197	274.379	-18.339	13.224	274.082
-18.170	13.171	274.285	-18.337	13.197	274.071
-18.167	13.133	274.342	-18.334	13.167	273.981
-18.165	13.109	274.420	-18.333	13.139	274.049
-18.164	13.079	274.371	-18.331	13.111	274.037
-18.162	13.053	274.348	-18.329	13.083	274.009
-18.160	13.026	274.381	-18.327	13.054	274.087
-18.158	13.000	274.356	-18.325	13.025	274.057
-18.156	12.965	274.359	-18.323	12.996	273.975
-18.154	12.938	274.338	-18.321	12.967	274.003
-18.152	12.912	274.263	-18.319	12.938	274.002
-18.150	12.885	274.303	-18.317	12.911	273.990
-18.149	12.851	274.325	-18.315	12.882	274.024
-18.147	12.825	274.251	-18.313	12.852	273.963
-18.145	12.796	274.268	-18.312	12.825	274.003
-18.143	12.766	274.293	-18.310	12.797	274.039
-18.141	12.740	274.239	-18.308	12.769	273.995
-18.139	12.711	274.231	-18.305	12.740	273.889
-18.136	12.680	274.284	-18.304	12.712	273.932
-18.135	12.654	274.212	-18.302	12.682	273.884
-18.132	12.625	274.244	-18.300	12.653	273.914
-18.131	12.593	274.288	-18.298	12.625	273.939
-18.129	12.567	274.234	-18.296	12.596	273.852
-18.127	12.541	274.306	-18.294	12.568	273.925
-18.125	12.514	274.302	-18.293	12.541	273.949
-18.123	12.484	274.229	-18.290	12.511	273.904
-18.121	12.458	274.253	-18.288	12.482	273.842
-18.120	12.431	274.225	-18.287	12.455	273.887
-18.119	12.397	274.168	-18.285	12.427	273.837
-18.117	12.371	274.206	-18.283	12.397	273.905
-18.115	12.345	274.145	-18.281	12.368	273.900
-18.112	12.311	274.258	-18.279	12.339	273.867
-18.110	12.285	274.284	-18.277	12.312	273.885
-18.108	12.256	274.240	-18.275	12.284	273.846
-18.106	12.223	274.129	-18.273	12.254	273.794
-18.104	12.199	274.184	-18.272	12.227	273.823
-18.102	12.173	274.130	-18.270	12.198	273.812
-18.101	12.138	274.107	-18.268	12.170	273.772
-18.099	12.113	274.144	-18.266	12.140	273.839
-18.098	12.090	274.081	-18.264	12.115	273.759
-18.096	12.055	274.137	-18.262	12.086	273.812
-18.094	12.031	274.144	-18.261	12.058	273.855
-18.092	12.002	274.110	-18.258	12.026	273.792
-18.091	11.969	274.111	-18.257	11.997	273.774
-18.089	11.943	274.130	-18.255	11.970	273.840
-18.087	11.916	274.075	-18.253	11.943	273.811
-18.085	11.888	274.139	-18.251	11.911	273.782
-18.083	11.856	274.138	-18.250	11.884	273.829
-18.082	11.832	274.128	-18.248	11.858	273.757
-18.078	11.796	274.125	-18.246	11.827	273.785
-18.077	11.772	274.113	-18.244	11.801	273.807
-18.075	11.746	274.086	-18.242	11.769	273.739
-18.073	11.722	274.140	-18.240	11.744	273.792
-18.072	11.687	274.273	-18.240	11.715	274.038
-18.069	11.658	274.752	-18.240	11.690	274.512
-18.067	11.635	275.418	-18.241	11.663	275.164
-18.067	11.602	275.523	-18.238	11.634	275.212
-18.065	11.575	275.509	-18.236	11.606	275.195
-18.063	11.552	275.505	-18.233	11.578	275.215
-18.063	11.518	275.510	-18.231	11.550	275.275
-18.060	11.492	275.700	-18.229	11.522	275.526
-18.057	11.465	276.193	-18.229	11.496	276.111
-18.056	11.439	277.045	-18.231	11.471	277.031
-18.053	11.415	278.373	-18.233	11.446	278.272
-18.050	11.396	279.476	-18.233	11.422	279.253
-18.054	11.365	279.577	-18.229	11.395	279.284
-18.049	11.338	279.614	-18.224	11.366	279.246
-18.045	11.312	279.683	-18.220	11.338	279.390
-18.049	11.280	279.882	-18.217	11.311	279.694
-18.044	11.256	280.342	-18.215	11.285	280.248
-18.039	11.229	281.210	-18.215	11.259	281.143
-18.038	11.201	281.759	-18.211	11.233	281.481
-18.033	11.178	281.737	-18.206	11.206	281.482
-18.028	11.152	281.716	-18.199	11.176	281.466
-18.027	11.122	281.853	-18.194	11.149	281.595
-18.021	11.094	282.159	-18.190	11.122	281.959
-18.015	11.068	282.750	-18.188	11.098	282.601
-18.014	11.042	283.587	-18.187	11.072	283.626
-18.008	11.021	284.600	-18.185	11.047	284.384
-18.001	10.995	284.622	-18.178	11.020	284.387
-18.002	10.964	284.644	-18.170	10.992	284.361
-17.994	10.936	284.904	-18.165	10.964	284.665
-17.987	10.911	285.363	-18.160	10.937	285.227
-17.979	10.884	286.145	-18.157	10.913	285.977
-17.982	10.860	287.024	-18.155	10.888	287.050
-17.975	10.839	288.275	-18.154	10.864	288.429
[truncated: 1,264 more rows]
