# Supplementary material for: Finding the best hardware configuration for 2D SLAM in indoor environments via simulation based on Google Cartographer
Source: Sci Rep. 2022 Nov 5;12:18815. doi: 10.1038/s41598-022-22938-y (PMC9637188; doi:10.1038/s41598-022-22938-y)
Supplement: Supplementary file 1 — Supplementary Information. [file 41598_2022_22938_MOESM1_ESM.zip › SLAM_readings/tunel/slam_l2do_tunel_30_3_2022_12_10_45.csv]

xr	yr	wr	xu	yu	wu
0.000	0.000	0.000	0.000	0.000	0.000
0.000	0.000	0.000	0.000	0.000	0.000
0.000	0.000	0.000	0.000	0.000	0.000
-0.001	-0.001	359.973	0.000	0.000	0.000
-0.001	-0.001	359.973	0.000	0.000	0.000
-0.001	-0.001	359.973	0.000	0.000	0.000
-0.002	0.000	359.979	0.000	0.000	0.000
-0.002	0.000	359.979	0.000	0.000	0.000
0.000	0.002	359.992	0.000	0.000	0.000
0.000	0.002	359.992	0.000	0.000	0.000
0.000	0.002	359.992	0.000	0.000	0.000
0.000	0.002	359.992	0.000	0.000	0.000
0.000	-0.002	359.967	0.000	0.000	0.000
0.000	-0.002	359.967	0.000	0.000	0.000
-0.005	0.000	359.976	0.000	0.000	0.000
-0.005	0.000	359.976	0.000	0.000	0.000
-0.002	-0.003	359.960	0.000	0.000	0.000
-0.002	-0.003	359.960	0.000	0.000	0.000
-0.002	-0.003	359.960	0.001	0.000	0.000
0.002	-0.003	359.960	0.006	0.000	0.005
0.009	-0.001	359.986	0.011	0.000	0.025
0.017	-0.001	359.986	0.021	0.000	0.025
0.026	-0.003	359.973	0.034	0.000	0.018
0.043	-0.003	359.973	0.050	0.000	0.010
0.061	-0.003	359.973	0.070	0.000	0.010
0.081	-0.002	359.987	0.090	0.000	0.011
0.105	-0.002	359.987	0.116	0.000	0.011
0.132	-0.002	359.987	0.144	0.000	0.010
0.159	0.000	359.946	0.174	0.000	359.962
0.184	0.000	359.946	0.198	0.000	359.949
0.211	0.000	359.946	0.228	0.000	359.916
0.249	0.000	359.800	0.256	0.001	359.843
0.276	0.000	359.800	0.286	0.001	359.808
0.302	0.000	359.796	0.315	0.001	359.799
0.332	-0.004	359.849	0.341	0.001	359.791
0.362	-0.004	359.838	0.370	0.001	359.825
0.386	-0.005	359.831	0.399	0.000	359.861
0.413	0.000	359.721	0.428	0.000	359.827
0.435	0.000	359.721	0.455	0.000	359.819
0.462	0.000	359.724	0.485	0.000	359.797
0.495	0.001	359.835	0.513	0.000	359.776
0.522	0.001	359.846	0.542	0.000	359.776
0.551	0.001	359.855	0.571	0.000	359.772
0.579	0.001	359.790	0.597	0.000	359.699
0.603	0.001	359.790	0.627	0.000	359.748
0.642	0.002	359.699	0.656	0.000	359.723
0.666	0.002	359.699	0.685	0.000	359.671
0.691	0.002	359.699	0.712	0.000	359.704
0.723	0.000	359.661	0.740	0.000	359.657
0.750	0.000	359.675	0.769	0.000	359.643
0.779	0.000	359.685	0.798	0.000	359.676
0.805	-0.002	359.664	0.828	-0.001	359.667
0.829	-0.002	359.664	0.854	0.000	359.622
0.856	-0.003	359.664	0.882	-0.001	359.665
0.883	-0.003	359.664	0.913	-0.001	359.590
0.917	-0.002	359.642	0.942	-0.001	359.551
0.944	-0.002	359.644	0.970	-0.001	359.545
0.977	-0.003	359.563	0.997	-0.001	359.495
1.004	-0.003	359.575	1.025	-0.001	359.448
1.030	-0.003	359.583	1.055	-0.001	359.481
1.058	-0.004	359.589	1.085	-0.001	359.421
1.086	-0.003	359.574	1.112	-0.002	359.451
1.113	-0.004	359.584	1.141	-0.002	359.448
1.146	-0.004	359.466	1.170	-0.002	359.362
1.173	-0.005	359.467	1.199	-0.002	359.412
1.199	-0.005	359.467	1.226	-0.002	359.359
1.224	-0.005	359.467	1.254	-0.002	359.304
1.258	-0.007	359.405	1.284	-0.003	359.301
1.285	-0.007	359.405	1.314	-0.003	359.349
1.320	-0.011	359.297	1.340	-0.003	359.317
1.347	-0.011	359.297	1.370	-0.004	359.354
1.374	-0.012	359.297	1.400	-0.004	359.335
1.405	-0.009	359.318	1.428	-0.004	359.272
1.434	-0.010	359.329	1.458	-0.005	359.323
1.458	-0.010	359.340	1.485	-0.005	359.305
1.494	-0.011	359.322	1.514	-0.005	359.231
1.519	-0.012	359.322	1.543	-0.005	359.252
1.544	-0.012	359.322	1.570	-0.006	359.289
1.575	-0.013	359.280	1.601	-0.006	359.249
1.602	-0.013	359.280	1.629	-0.007	359.306
1.631	-0.013	359.287	1.659	-0.007	359.253
1.656	-0.014	359.287	1.685	-0.007	359.264
1.683	-0.014	359.287	1.714	-0.007	359.299
1.717	-0.017	359.348	1.743	-0.007	359.229
1.743	-0.017	359.348	1.772	-0.008	359.197
1.771	-0.017	359.348	1.801	-0.008	359.271
1.802	-0.019	359.336	1.830	-0.009	359.277
1.826	-0.019	359.336	1.858	-0.009	359.231
1.854	-0.020	359.336	1.887	-0.009	359.285
1.887	-0.017	359.292	1.915	-0.009	359.210
1.914	-0.017	359.292	1.943	-0.010	359.269
1.948	-0.019	359.293	1.973	-0.010	359.279
1.976	-0.019	359.293	2.003	-0.010	359.195
2.001	-0.020	359.293	2.030	-0.011	359.207
2.028	-0.020	359.293	2.059	-0.011	359.233
2.060	-0.020	359.284	2.089	-0.012	359.200
2.085	-0.020	359.284	2.116	-0.012	359.228
2.118	-0.022	359.224	2.146	-0.012	359.240
2.145	-0.023	359.224	2.176	-0.013	359.188
2.170	-0.023	359.228	2.202	-0.013	359.254
2.197	-0.023	359.236	2.231	-0.013	359.267
2.230	-0.022	359.251	2.261	-0.014	359.191
2.255	-0.023	359.251	2.288	-0.014	359.201
2.283	-0.023	359.251	2.318	-0.014	359.241
2.319	-0.025	359.267	2.348	-0.015	359.191
2.341	-0.025	359.267	2.375	-0.015	359.246
2.368	-0.025	359.267	2.404	-0.015	359.209
2.401	-0.026	359.269	2.432	-0.016	359.188
2.428	-0.026	359.269	2.462	-0.016	359.269
2.456	-0.027	359.269	2.490	-0.017	359.237
2.488	-0.026	359.256	2.518	-0.017	359.174
2.516	-0.027	359.261	2.548	-0.017	359.234
2.547	-0.028	359.282	2.577	-0.018	359.260
2.571	-0.029	359.282	2.604	-0.018	359.225
2.605	-0.029	359.278	2.634	-0.018	359.286
2.632	-0.029	359.278	2.662	-0.019	359.260
2.659	-0.029	359.278	2.693	-0.019	359.270
2.687	-0.032	359.267	2.719	-0.020	359.360
2.714	-0.032	359.267	2.748	-0.020	359.327
2.740	-0.032	359.259	2.778	-0.020	359.315
2.775	-0.032	359.373	2.807	-0.021	359.393
2.799	-0.032	359.373	2.834	-0.021	359.367
2.839	-0.035	359.418	2.864	-0.021	359.333
2.861	-0.035	359.418	2.891	-0.021	359.390
2.888	-0.036	359.418	2.922	-0.022	359.354
2.918	-0.036	359.418	2.950	-0.022	359.398
2.946	-0.036	359.450	2.977	-0.022	359.447
2.974	-0.036	359.450	3.007	-0.022	359.426
2.999	-0.037	359.450	3.035	-0.023	359.446
3.025	-0.037	359.450	3.064	-0.023	359.477
3.059	-0.036	359.472	3.093	-0.023	359.443
3.087	-0.036	359.472	3.122	-0.023	359.440
3.113	-0.036	359.472	3.151	-0.024	359.511
3.146	-0.040	359.492	3.178	-0.024	359.467
3.174	-0.040	359.492	3.208	-0.024	359.496
3.208	-0.039	359.575	3.237	-0.025	359.567
3.232	-0.039	359.575	3.264	-0.025	359.564
3.260	-0.039	359.575	3.294	-0.025	359.600
3.292	-0.042	359.612	3.325	-0.025	359.648
3.317	-0.043	359.612	3.351	-0.025	359.596
3.344	-0.043	359.612	3.381	-0.026	359.650
3.374	-0.043	359.672	3.407	-0.026	359.644
3.401	-0.043	359.672	3.436	-0.026	359.621
3.431	-0.043	359.672	3.466	-0.026	359.672
3.464	-0.045	359.683	3.495	-0.026	359.699
3.487	-0.045	359.683	3.523	-0.027	359.686
3.512	-0.045	359.683	3.552	-0.027	359.726
3.545	-0.046	359.739	3.581	-0.027	359.729
3.569	-0.046	359.739	3.609	-0.027	359.686
3.596	-0.046	359.739	3.638	-0.027	359.769
3.635	-0.045	359.765	3.667	-0.027	359.773
3.659	-0.045	359.781	3.696	-0.027	359.749
3.684	-0.045	359.792	3.723	-0.028	359.820
3.712	-0.045	359.801	3.753	-0.028	359.839
3.744	-0.045	359.860	3.783	-0.028	359.840
3.771	-0.045	359.860	3.810	-0.028	359.897
3.795	-0.045	359.860	3.838	-0.028	359.888
3.826	-0.048	359.928	3.870	-0.028	359.901
3.851	-0.048	359.928	3.897	-0.028	359.955
3.888	-0.046	359.972	3.925	-0.029	359.958
3.915	-0.046	359.972	3.953	-0.028	359.960
3.939	-0.046	359.972	3.982	-0.029	0.010
3.971	-0.046	0.037	4.011	-0.029	0.020
3.998	-0.046	0.037	4.039	-0.029	0.020
4.025	-0.046	0.037	4.068	-0.029	0.017
4.059	-0.049	0.148	4.096	-0.029	0.059
4.084	-0.049	0.148	4.122	-0.030	0.311
4.111	-0.049	0.148	4.149	-0.032	0.828
4.148	-0.050	0.611	4.175	-0.035	1.712
4.168	-0.050	1.097	4.199	-0.040	2.919
4.189	-0.050	1.895	4.219	-0.044	4.113
4.209	-0.050	2.827	4.242	-0.051	6.024
4.229	-0.056	5.739	4.263	-0.057	7.976
4.248	-0.054	7.709	4.287	-0.060	9.410
4.273	-0.048	9.398	4.314	-0.057	9.631
4.304	-0.058	11.583	4.341	-0.052	9.639
4.330	-0.053	11.568	4.370	-0.048	9.839
4.356	-0.048	11.559	4.397	-0.045	10.260
4.385	-0.053	9.869	4.423	-0.044	10.951
4.410	-0.049	10.179	4.448	-0.043	11.966
4.436	-0.052	11.997	4.472	-0.044	13.312
4.455	-0.047	12.704	4.493	-0.046	14.864
4.474	-0.044	13.913	4.515	-0.048	16.683
4.493	-0.048	17.077	4.536	-0.051	19.010
4.514	-0.040	19.058	4.559	-0.049	20.313
4.534	-0.033	20.397	4.585	-0.040	20.432
4.559	-0.021	21.532	4.614	-0.030	20.600
4.588	-0.026	23.147	4.637	-0.023	20.902
4.613	-0.016	23.157	4.663	-0.016	21.555
4.652	-0.019	21.408	4.689	-0.010	22.551
4.670	-0.013	22.008	4.711	-0.006	23.626
4.697	-0.011	24.053	4.735	-0.003	25.192
4.714	-0.003	25.215	4.757	0.000	26.955
4.730	0.005	26.725	4.779	0.001	28.864
4.748	0.002	29.498	4.798	0.002	30.949
4.762	0.010	31.716	4.820	0.008	32.549
4.796	0.013	34.110	4.847	0.024	32.720
4.817	0.027	34.288	4.868	0.037	32.860
4.849	0.036	33.184	4.893	0.052	33.115
4.873	0.051	33.204	4.916	0.064	33.654
4.894	0.065	33.255	4.940	0.075	34.574
4.918	0.068	34.095	4.961	0.084	35.603
4.937	0.081	35.001	4.982	0.092	37.064
4.964	0.088	37.370	5.005	0.099	38.658
4.980	0.101	38.599	5.027	0.116	38.892
4.999	0.117	39.405	5.047	0.132	38.871
5.026	0.132	40.755	5.070	0.151	38.935
5.048	0.151	40.881	5.093	0.167	39.192
5.069	0.169	40.901	5.116	0.183	39.741
5.096	0.178	39.244	5.136	0.196	40.445
5.114	0.191	39.724	5.157	0.208	41.567
5.131	0.205	40.435	5.179	0.218	43.134
5.149	0.222	42.924	5.198	0.227	44.669
5.161	0.233	44.364	5.218	0.237	46.276
5.188	0.243	47.119	5.239	0.257	46.444
5.204	0.261	47.330	5.257	0.276	46.580
5.223	0.281	47.472	5.277	0.295	46.877
5.254	0.292	46.921	5.298	0.313	47.390
5.272	0.311	46.986	5.318	0.330	48.251
5.297	0.327	47.960	5.337	0.344	49.429
5.309	0.341	48.689	5.355	0.356	50.807
5.324	0.358	49.844	5.375	0.371	52.285
5.344	0.372	52.353	5.393	0.392	52.536
5.359	0.395	53.134	5.407	0.411	52.541
5.385	0.413	54.129	5.427	0.435	52.699
5.402	0.438	54.282	5.445	0.456	53.054
5.416	0.458	54.287	5.463	0.475	53.726
5.437	0.473	53.334	5.482	0.493	54.808
5.450	0.489	54.049	5.496	0.505	55.837
5.464	0.511	54.838	5.513	0.528	56.099
5.491	0.534	56.395	5.529	0.551	56.179
5.506	0.556	56.395	5.549	0.579	56.412
5.520	0.577	56.395	5.561	0.596	56.678
5.541	0.597	56.285	5.579	0.617	57.385
5.555	0.617	56.447	5.598	0.638	58.497
5.576	0.629	57.733	5.612	0.651	59.563
5.586	0.648	58.469	5.627	0.671	60.474
5.600	0.671	59.278	5.643	0.698	60.485
5.620	0.695	61.465	5.659	0.725	60.661
5.632	0.717	61.465	5.671	0.743	60.961
5.650	0.744	60.760	5.686	0.765	61.603
5.661	0.764	61.010	5.701	0.785	62.558
5.672	0.784	61.593	5.717	0.803	63.852
5.688	0.802	63.571	5.731	0.824	64.561
5.699	0.826	64.198	5.743	0.850	64.569
5.712	0.854	64.623	5.756	0.876	64.703
5.728	0.870	65.580	5.768	0.898	65.067
5.740	0.897	65.616	5.782	0.920	65.696
5.750	0.919	65.740	5.796	0.941	66.690
5.765	0.934	65.970	5.810	0.960	67.973
5.773	0.953	66.936	5.825	0.979	69.552
5.789	0.976	69.898	5.839	0.994	71.292
5.796	0.993	71.475	5.852	1.015	72.619
5.816	1.014	73.285	5.860	1.040	72.728
5.824	1.041	73.435	5.870	1.068	72.943
5.845	1.066	73.041	5.880	1.094	73.322
5.852	1.090	73.048	5.889	1.115	73.911
5.860	1.112	73.241	5.901	1.140	74.953
5.868	1.135	74.506	5.912	1.161	76.231
5.873	1.154	75.391	5.923	1.180	77.702
5.891	1.174	78.061	5.930	1.205	78.213
5.895	1.200	78.837	5.937	1.233	78.317
5.900	1.226	79.318	5.944	1.261	78.558
5.910	1.257	79.567	5.950	1.284	78.985
5.915	1.284	79.594	5.959	1.311	79.797
5.920	1.304	79.821	5.967	1.332	80.847
5.938	1.331	80.252	5.976	1.354	82.124
5.941	1.354	81.029	5.980	1.383	82.090
5.949	1.379	83.036	5.984	1.409	82.190
5.952	1.410	83.172	5.989	1.437	82.451
5.955	1.434	83.164	5.995	1.464	83.034
5.966	1.458	82.613	6.001	1.486	83.786
5.969	1.481	83.298	6.009	1.510	85.029
5.972	1.504	84.110	6.014	1.537	85.635
5.979	1.534	85.912	6.016	1.565	85.643
5.981	1.556	86.018	6.018	1.592	85.648
5.992	1.586	86.096	6.021	1.621	85.908
5.994	1.614	86.120	6.025	1.648	86.357
5.998	1.642	86.068	6.027	1.673	86.489
5.999	1.669	86.068	6.029	1.702	86.531
6.004	1.700	86.593	6.031	1.732	86.500
6.006	1.725	86.605	6.033	1.761	86.528
6.007	1.752	86.615	6.036	1.786	86.751
6.010	1.779	86.687	6.040	1.813	87.312
6.012	1.802	86.710	6.043	1.838	87.907
6.014	1.833	87.343	6.044	1.867	87.897
6.015	1.860	87.651	6.045	1.896	87.868
6.017	1.895	88.668	6.046	1.926	87.854
6.018	1.923	88.717	6.047	1.952	87.842
6.018	1.947	88.717	6.048	1.982	87.815
6.023	1.974	87.989	6.049	2.009	87.826
6.024	2.004	87.991	6.051	2.037	88.008
6.027	2.033	88.048	6.054	2.065	88.483
6.028	2.057	88.067	6.057	2.090	88.995
6.030	2.091	88.756	6.057	2.119	89.071
6.030	2.118	88.811	6.058	2.148	89.082
6.031	2.142	88.842	6.058	2.176	89.067
6.034	2.173	89.293	6.059	2.206	89.122
6.035	2.197	89.293	6.059	2.235	89.051
6.036	2.227	89.291	6.059	2.263	89.077
6.036	2.251	89.291	6.060	2.289	89.074
6.037	2.282	89.293	6.060	2.317	89.093
6.037	2.309	89.301	6.061	2.348	89.115
6.038	2.337	89.312	6.061	2.377	89.153
6.038	2.367	89.339	6.061	2.404	89.123
6.038	2.394	89.339	6.062	2.433	89.156
6.038	2.424	89.398	6.062	2.460	89.141
6.038	2.451	89.398	6.062	2.489	89.111
6.039	2.485	89.398	6.063	2.518	89.113
6.039	2.509	89.398	6.063	2.544	89.084
6.040	2.536	89.398	6.063	2.573	89.065
6.040	2.569	89.356	6.064	2.604	89.079
6.040	2.596	89.356	6.064	2.633	89.055
6.043	2.625	89.311	6.065	2.660	89.035
6.043	2.652	89.311	6.065	2.689	89.018
6.043	2.677	89.311	6.065	2.717	88.995
6.042	2.711	89.282	6.066	2.745	88.990
6.042	2.738	89.282	6.066	2.774	88.986
6.044	2.768	89.250	6.066	2.803	88.950
6.044	2.792	89.250	6.067	2.830	88.947
6.044	2.820	89.250	6.067	2.858	88.984
6.043	2.855	89.262	6.068	2.887	88.955
6.043	2.884	89.262	6.068	2.917	88.950
6.043	2.909	89.262	6.069	2.944	88.926
6.044	2.938	89.226	6.069	2.973	88.864
6.044	2.968	89.226	6.069	3.004	88.884
6.045	2.990	89.226	6.070	3.029	88.868
6.048	3.022	89.154	6.070	3.059	88.859
6.048	3.049	89.154	6.071	3.088	88.863
6.047	3.080	89.170	6.071	3.115	88.843
6.048	3.107	89.170	6.072	3.144	88.808
6.050	3.143	89.133	6.072	3.173	88.771
6.050	3.165	89.133	6.073	3.200	88.755
6.051	3.192	89.133	6.073	3.229	88.737
6.051	3.224	89.051	6.074	3.258	88.738
6.051	3.248	89.051	6.074	3.285	88.734
6.051	3.276	89.051	6.075	3.315	88.751
6.053	3.307	88.993	6.075	3.344	88.727
6.053	3.332	88.993	6.076	3.371	88.664
6.054	3.364	88.987	6.076	3.400	88.620
6.054	3.392	88.987	6.077	3.428	88.604
6.055	3.418	88.987	6.077	3.458	88.585
6.055	3.445	88.987	6.078	3.487	88.553
6.056	3.474	88.799	6.078	3.515	88.539
6.057	3.501	88.799	6.079	3.543	88.534
6.058	3.528	88.799	6.080	3.573	88.539
6.056	3.559	88.792	6.080	3.599	88.494
6.057	3.587	88.793	6.081	3.629	88.459
6.059	3.620	88.766	6.081	3.657	88.439
6.060	3.647	88.792	6.082	3.685	88.439
6.060	3.672	88.808	6.083	3.714	88.440
6.062	3.705	88.771	6.084	3.744	88.423
6.062	3.730	88.771	6.084	3.771	88.418
6.063	3.756	88.771	6.085	3.799	88.391
6.063	3.790	88.694	6.086	3.828	88.345
6.064	3.817	88.694	6.086	3.857	88.300
6.066	3.849	88.660	6.087	3.883	88.282
6.066	3.876	88.680	6.087	3.912	88.248
6.067	3.903	88.691	6.088	3.941	88.226
6.066	3.934	88.535	6.089	3.970	88.253
6.067	3.958	88.535	6.091	3.998	88.397
6.068	3.985	88.535	6.093	4.024	88.783
6.069	4.018	88.529	6.097	4.051	89.516
6.070	4.042	88.664	6.097	4.078	89.635
6.068	4.069	89.552	6.097	4.107	89.595
6.068	4.096	89.552	6.098	4.137	89.681
6.072	4.130	89.899	6.098	4.166	89.713
6.072	4.153	89.899	6.098	4.192	89.666
6.075	4.184	89.944	6.098	4.222	89.643
6.075	4.211	89.944	6.098	4.250	89.625
6.075	4.235	89.944	6.098	4.277	89.665
6.075	4.269	89.933	6.099	4.307	89.772
6.075	4.297	89.933	6.099	4.337	89.761
6.076	4.325	90.009	6.099	4.363	89.738
6.076	4.355	90.009	6.099	4.392	89.780
6.076	4.388	90.047	6.099	4.421	89.777
6.076	4.412	90.047	6.099	4.451	89.773
6.076	4.436	90.047	6.099	4.477	89.860
6.074	4.468	89.996	6.099	4.506	89.863
6.074	4.495	89.996	6.099	4.535	89.896
6.076	4.528	90.148	6.100	4.564	90.005
6.076	4.553	90.148	6.099	4.591	89.934
6.076	4.580	90.148	6.100	4.620	89.997
6.076	4.612	90.229	6.099	4.650	89.949
6.076	4.639	90.229	6.099	4.678	89.898
6.076	4.666	90.221	6.099	4.707	89.964
6.074	4.695	90.178	6.100	4.733	90.006
6.074	4.725	90.176	6.099	4.762	89.967
6.074	4.749	90.176	6.099	4.792	89.986
6.077	4.784	90.224	6.099	4.821	90.020
6.077	4.809	90.224	6.099	4.847	90.003
6.077	4.836	90.224	6.099	4.877	90.067
6.075	4.869	90.312	6.099	4.906	90.027
6.075	4.893	90.312	6.099	4.931	90.068
6.075	4.920	90.312	6.099	4.962	90.092
6.076	4.951	90.304	6.099	4.989	90.089
6.076	4.981	90.304	6.099	5.019	90.073
6.075	5.008	90.358	6.099	5.047	90.130
6.075	5.036	90.358	6.098	5.075	90.053
6.075	5.063	90.358	6.098	5.104	90.048
6.075	5.095	90.380	6.098	5.130	90.070
6.075	5.119	90.389	6.098	5.160	90.073
6.075	5.152	90.340	6.098	5.190	90.052
6.075	5.179	90.340	6.098	5.219	90.057
6.074	5.209	90.345	6.098	5.247	90.036
6.074	5.236	90.345	6.098	5.276	90.093
6.074	5.263	90.345	6.098	5.304	90.100
6.072	5.296	90.372	6.097	5.333	90.040
6.072	5.321	90.373	6.097	5.361	90.068
6.072	5.350	90.384	6.097	5.388	90.085
6.072	5.378	90.398	6.097	5.417	90.064
6.074	5.410	90.399	6.097	5.446	90.079
6.074	5.435	90.401	6.097	5.475	90.043
6.074	5.467	90.370	6.097	5.504	90.001
6.074	5.494	90.370	6.097	5.532	90.035
6.074	5.521	90.370	6.096	5.561	90.007
6.072	5.552	90.272	6.096	5.590	89.985
6.072	5.577	90.272	6.096	5.616	89.990
6.072	5.603	90.272	6.096	5.645	89.955
6.073	5.634	90.281	6.096	5.674	89.955
6.072	5.659	90.281	6.096	5.702	89.992
6.074	5.690	90.298	6.096	5.732	89.931
6.073	5.717	90.298	6.096	5.761	89.929
6.072	5.748	90.300	6.096	5.790	89.956
6.072	5.770	90.311	6.096	5.816	89.948
6.071	5.800	90.323	6.096	5.845	89.954
6.071	5.834	90.336	6.096	5.874	89.918
6.071	5.859	90.336	6.096	5.903	89.900
6.071	5.890	90.304	6.096	5.931	89.893
6.071	5.917	90.304	6.095	5.960	89.841
6.073	5.949	90.170	6.095	5.989	89.807
6.073	5.973	90.170	6.095	6.015	89.818
6.073	6.000	90.180	6.095	6.044	89.802
6.071	6.034	90.154	6.095	6.073	89.788
6.071	6.061	90.154	6.095	6.102	89.799
6.071	6.091	90.154	6.095	6.132	89.803
6.072	6.117	90.130	6.095	6.159	89.793
6.072	6.145	90.130	6.095	6.189	89.761
6.072	6.169	90.130	6.095	6.215	89.708
6.071	6.201	90.044	6.095	6.243	89.676
6.071	6.228	90.044	6.095	6.273	89.700
6.070	6.262	90.039	6.095	6.302	89.684
6.070	6.286	90.039	6.095	6.330	89.661
6.070	6.314	90.039	6.096	6.359	89.649
6.071	6.346	90.027	6.096	6.388	89.641
6.071	6.374	90.028	6.096	6.418	89.598
6.070	6.405	89.917	6.095	6.443	89.545
6.070	6.429	89.917	6.096	6.472	89.520
6.070	6.456	89.917	6.096	6.501	89.532
6.070	6.482	89.917	6.096	6.530	89.540
6.073	6.518	89.862	6.096	6.559	89.536
6.073	6.542	89.862	6.096	6.586	89.539
6.071	6.577	89.880	6.097	6.617	89.533
6.071	6.601	89.880	6.097	6.643	89.492
6.072	6.628	89.880	6.097	6.672	89.479
6.072	6.659	89.826	6.097	6.701	89.436
6.072	6.684	89.826	6.097	6.728	89.409
6.072	6.711	89.826	6.097	6.758	89.384
6.072	6.749	89.782	6.097	6.787	89.384
6.073	6.770	89.782	6.098	6.815	89.356
6.073	6.797	89.784	6.098	6.844	89.314
6.074	6.830	89.701	6.098	6.872	89.272
6.074	6.855	89.712	6.098	6.899	89.220
6.075	6.890	89.671	6.098	6.928	89.204
6.075	6.918	89.673	6.099	6.957	89.207
6.075	6.942	89.673	6.099	6.982	89.212
6.075	6.977	89.528	6.099	7.015	89.210
6.075	7.002	89.528	6.099	7.044	89.176
6.075	7.026	89.528	6.100	7.067	89.157
6.075	7.059	89.503	6.100	7.098	89.138
6.076	7.087	89.503	6.100	7.128	89.089
6.076	7.114	89.503	6.101	7.152	89.076
6.075	7.145	89.452	6.101	7.182	89.056
6.075	7.171	89.452	6.101	7.214	89.041
6.075	7.199	89.452	6.102	7.243	89.048
6.076	7.223	89.452	6.102	7.265	89.003
6.083	7.259	89.356	6.102	7.295	88.964
6.083	7.287	89.356	6.103	7.327	88.926
6.083	7.311	89.356	6.103	7.351	88.917
6.085	7.345	89.261	6.104	7.384	88.935
6.085	7.370	89.261	6.104	7.408	88.922
6.085	7.397	89.261	6.105	7.436	88.921
6.087	7.431	89.194	6.105	7.465	88.897
6.087	7.458	89.194	6.105	7.498	88.851
6.088	7.485	89.194	6.106	7.527	88.812
6.087	7.518	89.206	6.106	7.550	88.798
6.087	7.545	89.206	6.107	7.580	88.767
6.087	7.572	89.206	6.107	7.610	88.765
6.089	7.602	89.006	6.108	7.640	88.747
6.090	7.627	89.006	6.108	7.664	88.726
6.090	7.654	89.006	6.109	7.693	88.693
6.092	7.688	89.008	6.109	7.722	88.645
6.092	7.712	89.008	6.110	7.748	88.624
6.093	7.740	89.008	6.110	7.778	88.595
6.093	7.773	88.932	6.111	7.806	88.592
6.094	7.800	88.932	6.112	7.835	88.589
6.094	7.827	88.932	6.112	7.866	88.608
6.095	7.852	88.932	6.113	7.892	88.573
6.096	7.885	88.853	6.113	7.921	88.540
6.097	7.912	88.857	6.114	7.950	88.499
6.098	7.948	88.843	6.115	7.979	88.459
6.099	7.975	88.871	6.115	8.005	88.450
6.099	8.000	88.888	6.116	8.035	88.432
6.099	8.031	88.819	6.117	8.065	88.405
6.100	8.056	88.819	6.117	8.092	88.418
6.100	8.083	88.819	6.118	8.121	88.391
6.102	8.116	88.686	6.119	8.149	88.328
6.103	8.141	88.686	6.119	8.175	88.327
6.104	8.168	88.689	6.120	8.205	88.322
6.104	8.195	88.696	6.121	8.234	88.295
6.102	8.227	88.648	6.122	8.261	88.300
6.103	8.255	88.648	6.123	8.291	88.280
6.106	8.286	88.565	6.123	8.320	88.267
6.107	8.313	88.565	6.124	8.347	88.238
6.107	8.338	88.565	6.125	8.376	88.169
6.109	8.374	88.536	6.125	8.406	88.147
6.110	8.398	88.548	6.126	8.433	88.162
6.111	8.423	88.556	6.127	8.461	88.091
6.111	8.458	88.455	6.128	8.490	88.082
6.112	8.482	88.456	6.129	8.519	88.096
6.113	8.509	88.456	6.130	8.547	88.027
6.113	8.543	88.258	6.130	8.576	88.011
6.115	8.574	88.265	6.131	8.605	87.945
6.115	8.595	88.275	6.132	8.632	87.927
6.116	8.629	88.277	6.133	8.662	87.922
6.117	8.659	88.279	6.134	8.692	87.955
6.118	8.681	88.279	6.135	8.717	87.982
6.120	8.712	88.212	6.138	8.746	88.312
6.121	8.738	88.222	6.141	8.772	88.904
6.122	8.761	88.283	6.143	8.796	89.231
6.119	8.790	88.826	6.143	8.826	89.236
6.119	8.817	88.903	6.144	8.855	89.278
6.120	8.844	88.952	6.144	8.884	89.246
6.122	8.874	89.671	6.144	8.912	89.204
6.122	8.901	89.671	6.144	8.941	89.243
6.122	8.928	89.671	6.145	8.970	89.211
6.125	8.959	89.558	6.145	8.996	89.318
6.125	8.987	89.573	6.147	9.025	89.618
6.125	9.014	89.596	6.150	9.051	90.195
6.125	9.044	89.693	6.150	9.077	90.278
6.125	9.072	89.706	6.150	9.106	90.298
6.125	9.099	89.715	6.149	9.136	90.260
6.128	9.128	90.538	6.149	9.162	90.314
6.128	9.156	90.538	6.149	9.192	90.329
6.128	9.183	90.538	6.149	9.221	90.282
6.130	9.212	90.586	6.149	9.249	90.325
6.130	9.239	90.586	6.149	9.279	90.349
6.130	9.264	90.586	6.148	9.307	90.313
6.129	9.290	90.586	6.148	9.336	90.356
6.129	9.326	90.609	6.148	9.365	90.392
6.129	9.353	90.609	6.148	9.390	90.395
6.129	9.384	90.668	6.148	9.420	90.478
6.129	9.411	90.668	6.148	9.450	90.497
6.129	9.439	90.668	6.147	9.479	90.457
6.128	9.463	90.668	6.147	9.506	90.550
6.129	9.495	90.736	6.148	9.533	90.729
6.129	9.522	90.736	6.150	9.561	91.241
6.130	9.546	90.747	6.153	9.587	92.039
6.126	9.577	91.276	6.153	9.612	92.284
6.125	9.602	91.630	6.152	9.641	92.279
6.124	9.626	91.860	6.151	9.669	92.361
6.129	9.661	93.219	6.150	9.698	92.467
6.128	9.692	93.216	6.150	9.727	92.675
6.127	9.713	93.216	6.151	9.751	93.125
6.129	9.747	92.737	6.153	9.778	93.925
6.128	9.769	93.147	6.156	9.803	95.141
6.127	9.790	93.721	6.159	9.826	96.130
6.123	9.810	95.329	6.156	9.855	96.240
6.120	9.840	95.543	6.153	9.884	96.265
6.118	9.862	95.639	6.151	9.911	96.355
6.129	9.902	96.877	6.148	9.940	96.468
6.126	9.927	96.872	6.146	9.965	96.572
6.122	9.953	96.862	6.144	9.995	96.954
6.120	9.987	96.791	6.143	10.021	97.560
6.117	10.012	96.912	6.142	10.047	98.112
6.114	10.036	97.085	6.138	10.075	98.047
6.113	10.066	98.426	6.134	10.104	98.134
6.106	10.090	98.493	6.130	10.131	98.169
6.102	10.117	98.493	6.127	10.159	98.245
6.102	10.150	98.437	6.124	10.186	98.578
6.098	10.176	98.437	6.123	10.213	99.222
6.095	10.200	98.514	6.123	10.239	100.090
6.090	10.226	99.578	6.123	10.262	101.093
6.085	10.250	100.241	6.117	10.291	101.166
6.080	10.276	100.726	6.113	10.318	101.331
6.082	10.312	102.403	6.109	10.344	101.713
6.076	10.338	102.403	6.107	10.371	102.388
6.073	10.359	102.535	6.105	10.395	103.309
6.075	10.390	103.054	6.105	10.420	104.530
6.070	10.410	103.937	6.106	10.441	106.037
6.067	10.428	105.037	6.107	10.464	107.729
6.068	10.451	107.771	6.101	10.491	108.268
6.057	10.476	108.623	6.092	10.518	108.374
6.048	10.500	109.127	6.084	10.544	108.533
6.050	10.531	109.588	6.078	10.571	109.006
6.041	10.556	109.610	6.072	10.597	109.719
6.035	10.575	109.826	6.068	10.619	110.733
6.036	10.608	110.084	6.063	10.646	111.718
6.026	10.633	110.810	6.052	10.673	111.706
6.017	10.655	111.248	6.043	10.697	111.779
6.006	10.680	111.609	6.033	10.724	111.994
6.003	10.710	112.898	6.025	10.750	112.431
5.992	10.735	113.008	6.018	10.775	113.145
5.984	10.754	113.178	6.013	10.797	114.160
5.975	10.777	113.569	6.003	10.824	114.647
5.967	10.807	113.950	5.992	10.848	114.632
5.955	10.833	114.317	5.981	10.874	114.789
5.946	10.866	115.836	5.971	10.899	115.182
5.937	10.886	115.853	5.963	10.924	115.879
5.928	10.907	116.024	5.956	10.947	116.890
5.921	10.935	116.241	5.951	10.970	118.254
5.913	10.952	117.130	5.947	10.991	119.731
5.905	10.969	118.301	5.945	11.014	121.791
5.897	10.985	119.701	5.944	11.035	124.205
5.892	11.001	123.956	5.942	11.057	126.469
5.881	11.016	126.073	5.934	11.076	127.690
5.864	11.037	127.863	5.916	11.100	127.825
5.859	11.075	130.898	5.900	11.123	128.134
5.843	11.094	130.898	5.887	11.144	128.713
5.827	11.113	130.976	5.874	11.166	129.675
5.833	11.140	129.003	5.863	11.187	130.805
5.819	11.158	129.981	5.853	11.209	132.376
5.807	11.173	131.042	5.844	11.230	134.182
5.801	11.196	134.505	5.837	11.247	136.129
5.789	11.208	136.488	5.830	11.269	138.380
5.771	11.222	138.566	5.812	11.288	138.978
5.772	11.248	141.150	5.793	11.306	139.155
5.744	11.267	141.657	5.773	11.324	139.423
5.723	11.284	141.928	5.754	11.344	140.025
5.712	11.314	140.280	5.738	11.363	140.975
5.696	11.328	140.733	5.723	11.381	142.119
5.679	11.343	141.376	5.710	11.400	143.579
5.665	11.369	142.884	5.691	11.419	144.497
5.643	11.385	143.716	5.669	11.435	144.638
5.631	11.411	145.867	5.648	11.451	144.947
5.603	11.429	145.921	5.627	11.470	145.605
5.586	11.441	145.983	5.610	11.486	146.433
5.568	11.463	145.860	5.593	11.504	147.640
5.553	11.473	146.700	5.577	11.521	149.169
5.536	11.484	147.773	5.561	11.538	150.651
5.516	11.504	150.714	5.535	11.553	150.735
5.492	11.515	151.136	5.513	11.566	150.887
5.468	11.528	151.406	5.490	11.580	151.238
5.450	11.552	151.686	5.469	11.595	151.840
5.429	11.563	151.842	5.449	11.610	152.761
5.409	11.575	152.319	5.429	11.626	154.110
5.394	11.596	153.330	5.412	11.642	155.530
5.376	11.606	154.547	5.396	11.656	157.157
5.359	11.623	157.529	5.371	11.668	157.449
5.333	11.633	157.805	5.347	11.678	157.476
5.307	11.643	157.830	5.320	11.690	157.689
5.282	11.666	157.811	5.295	11.702	158.164
5.260	11.675	157.827	5.274	11.714	158.894
5.239	11.685	158.102	5.253	11.727	159.966
5.218	11.698	159.372	5.233	11.741	161.381
5.198	11.705	160.266	5.215	11.755	162.930
5.175	11.712	161.166	5.190	11.763	163.069
5.149	11.736	164.003	5.162	11.772	163.319
5.122	11.742	164.179	5.137	11.782	163.763
5.096	11.750	164.180	5.113	11.792	164.458
5.074	11.765	164.099	5.091	11.803	165.501
5.055	11.771	164.773	5.070	11.814	166.892
5.035	11.776	165.526	5.050	11.823	167.831
5.006	11.790	167.660	5.021	11.829	167.928
4.979	11.795	168.090	4.994	11.836	168.125
4.954	11.818	169.171	4.969	11.843	168.542
4.931	11.822	169.204	4.944	11.851	169.316
4.908	11.828	169.488	4.922	11.860	170.344
4.887	11.835	170.081	4.900	11.870	171.724
4.867	11.838	171.083	4.880	11.880	173.401
4.844	11.848	173.904	4.858	11.889	175.118
4.822	11.849	175.121	4.831	11.892	175.286
4.796	11.850	176.024	4.802	11.894	175.334
4.777	11.861	177.041	4.777	11.898	175.621
4.746	11.862	177.112	4.750	11.902	176.248
4.723	11.864	177.173	4.726	11.908	177.145
4.700	11.866	176.479	4.703	11.914	178.294
4.675	11.867	177.366	4.674	11.916	178.501
4.648	11.872	179.356	4.648	11.917	178.618
4.637	11.878	179.502	4.619	11.919	178.972
4.612	11.878	179.505	4.596	11.922	179.535
4.578	11.888	179.158	4.570	11.926	180.346
4.559	11.888	179.860	4.547	11.931	181.455
4.534	11.888	180.781	4.518	11.930	181.596
4.507	11.886	181.451	4.488	11.930	181.653
4.480	11.894	182.927	4.466	11.929	181.736
4.451	11.892	182.927	4.433	11.930	182.210
4.427	11.891	182.934	4.412	11.932	182.813
4.403	11.900	182.346	4.384	11.936	184.008
4.380	11.900	182.849	4.358	11.937	184.772
4.355	11.908	184.204	4.331	11.935	184.836
4.328	11.906	184.356	4.302	11.932	184.838
4.303	11.904	184.436	4.278	11.931	185.048
4.273	11.911	185.315	4.247	11.930	185.473
4.245	11.908	185.327	4.226	11.930	185.977
4.224	11.907	185.443	4.199	11.930	186.681
4.199	11.904	185.679	4.172	11.927	186.703
4.165	11.897	186.287	4.143	11.924	186.721
4.138	11.894	186.287	4.111	11.921	187.028
4.113	11.891	186.287	4.088	11.920	187.436
4.083	11.892	187.040	4.062	11.921	188.219
4.061	11.890	187.408	4.037	11.922	189.343
4.038	11.888	187.996	4.010	11.922	190.542
4.015	11.884	188.564	3.988	11.919	190.674
3.978	11.886	189.974	3.959	11.914	190.783
3.949	11.881	190.096	3.930	11.910	191.060
3.927	11.877	190.159	3.906	11.907	191.524
3.898	11.877	191.168	3.880	11.905	192.312
3.875	11.873	191.586	3.855	11.904	193.449
3.855	11.870	192.147	3.833	11.905	194.786
3.828	11.869	194.191	3.809	11.907	196.452
3.813	11.866	195.566	3.789	11.910	198.433
3.796	11.861	197.388	3.769	11.912	200.880
3.767	11.865	201.816	3.745	11.909	202.275
3.744	11.855	202.917	3.720	11.900	202.354
3.719	11.843	203.610	3.693	11.890	202.622
3.686	11.846	203.884	3.670	11.882	203.062
3.662	11.835	204.073	3.645	11.875	203.838
3.640	11.826	204.395	3.620	11.869	205.006
3.614	11.830	204.348	3.598	11.866	206.302
3.594	11.821	205.187	3.573	11.857	207.134
3.574	11.811	205.930	3.550	11.846	207.237
3.543	11.804	208.457	3.523	11.832	207.355
3.522	11.792	208.457	3.499	11.820	207.419
3.498	11.779	208.457	3.473	11.807	207.563
3.465	11.770	207.557	3.447	11.795	207.883
3.443	11.759	207.557	3.424	11.784	207.977
3.417	11.745	207.557	3.397	11.769	207.945
3.389	11.735	208.008	3.372	11.756	207.956
3.366	11.723	208.008	3.348	11.743	207.978
3.340	11.709	208.008	3.322	11.730	207.970
3.313	11.696	208.170	3.297	11.717	208.014
3.290	11.684	208.170	3.271	11.703	208.023
3.267	11.671	208.170	3.246	11.689	207.901
3.237	11.658	208.253	3.220	11.675	207.861
3.215	11.645	208.253	3.196	11.663	207.929
3.191	11.633	208.253	3.172	11.651	208.107
3.168	11.620	208.253	3.146	11.639	208.603
3.138	11.610	208.249	3.122	11.630	209.432
3.117	11.599	208.529	3.099	11.620	210.017
3.087	11.589	209.755	3.073	11.606	210.057
3.066	11.576	209.852	3.051	11.593	210.083
3.043	11.562	209.908	3.026	11.579	210.128
3.018	11.548	210.344	3.002	11.565	210.174
2.995	11.534	210.348	2.976	11.550	210.212
2.971	11.521	210.359	2.950	11.535	210.214
2.948	11.507	210.366	2.926	11.521	210.192
2.918	11.493	210.434	2.901	11.506	210.196
2.895	11.479	210.434	2.876	11.492	210.243
2.873	11.466	210.434	2.851	11.477	210.213
2.844	11.450	210.489	2.827	11.463	210.291
2.821	11.437	210.499	2.803	11.449	210.283
2.799	11.424	210.507	2.778	11.435	210.226
2.770	11.409	210.562	2.753	11.420	210.257
2.747	11.396	210.576	2.728	11.406	210.279
2.722	11.381	210.586	2.704	11.391	210.250
2.696	11.367	210.566	2.679	11.377	210.300
2.673	11.354	210.566	2.655	11.363	210.303
2.651	11.341	210.566	2.629	11.348	210.316
2.628	11.327	210.566	2.606	11.334	210.327
2.599	11.311	210.591	2.580	11.319	210.311
2.576	11.297	210.589	2.556	11.305	210.264
2.547	11.282	210.618	2.532	11.291	210.272
2.525	11.269	210.618	2.507	11.277	210.244
2.500	11.254	210.618	2.482	11.262	210.280
2.479	11.242	210.618	2.457	11.248	210.337
2.451	11.227	210.602	2.433	11.234	210.279
2.428	11.214	210.596	2.408	11.219	210.299
2.405	11.200	210.589	2.384	11.205	210.300
2.382	11.186	210.584	2.359	11.190	210.266
2.352	11.171	210.632	2.334	11.176	210.270
2.329	11.157	210.632	2.309	11.161	210.290
2.299	11.139	210.647	2.284	11.146	210.231
2.276	11.125	210.647	2.259	11.132	210.300
2.254	11.112	210.647	2.234	11.117	210.295
2.225	11.095	210.640	2.210	11.103	210.277
2.202	11.081	210.640	2.185	11.089	210.261
2.180	11.068	210.640	2.161	11.074	210.209
2.153	11.053	210.612	2.137	11.060	210.145
2.128	11.039	210.612	2.111	11.045	210.189
2.108	11.027	210.612	2.087	11.031	210.170
2.080	11.011	210.567	2.063	11.017	210.155
2.057	10.997	210.567	2.038	11.003	210.203
2.034	10.984	210.567	2.012	10.988	210.136
2.011	10.970	210.567	1.987	10.973	210.213
1.982	10.954	210.561	1.962	10.959	210.213
1.961	10.942	210.561	1.940	10.946	210.162
1.932	10.925	210.576	1.915	10.931	210.103
1.908	10.912	210.576	1.889	10.916	210.150
1.885	10.898	210.576	1.864	10.902	210.120
1.862	10.884	210.576	1.839	10.887	210.105
1.834	10.867	210.576	1.814	10.873	210.145
1.812	10.854	210.576	1.791	10.859	210.065
1.789	10.840	210.576	1.765	10.844	210.101
1.759	10.824	210.492	1.741	10.830	210.119
1.736	10.811	210.492	1.717	10.816	210.023
1.713	10.798	210.492	1.692	10.801	209.972
1.685	10.780	210.507	1.666	10.787	210.018
1.662	10.767	210.507	1.642	10.772	209.991
1.642	10.754	210.507	1.618	10.759	210.043
1.619	10.741	210.507	1.594	10.745	210.034
1.589	10.725	210.456	1.569	10.730	210.027
1.566	10.711	210.456	1.543	10.716	210.041
1.542	10.697	210.458	1.518	10.701	210.026
1.513	10.683	210.407	1.494	10.687	209.954
1.492	10.670	210.407	1.470	10.673	210.002
1.470	10.657	210.407	1.445	10.659	209.977
1.438	10.640	210.346	1.419	10.643	209.938
1.417	10.628	210.346	1.396	10.630	209.987
1.392	10.614	210.346	1.370	10.615	209.993
1.366	10.599	210.339	1.347	10.602	209.973
1.341	10.584	210.353	1.320	10.586	209.917
1.318	10.571	210.361	1.297	10.572	209.686
1.289	10.554	210.343	1.275	10.557	209.227
1.269	10.542	210.332	1.256	10.543	208.527
1.249	10.529	210.094	1.237	10.527	207.555
1.227	10.510	208.494	1.219	10.511	206.192
1.205	10.499	207.584	1.194	10.498	205.952
1.180	10.487	206.939	1.168	10.485	205.966
1.155	10.472	205.216	1.144	10.472	205.803
1.130	10.461	205.216	1.120	10.458	205.383
1.108	10.442	205.977	1.099	10.445	204.736
1.089	10.432	205.691	1.078	10.431	203.641
1.069	10.422	205.091	1.060	10.417	202.407
1.051	10.413	204.368	1.042	10.402	200.840
1.026	10.390	201.362	1.024	10.388	199.186
1.003	10.382	200.062	0.999	10.379	199.052
0.977	10.374	199.100	0.971	10.368	198.960
0.960	10.357	197.589	0.944	10.359	198.918
0.929	10.348	197.351	0.919	10.349	198.788
0.906	10.341	197.351	0.894	10.339	198.476
0.881	10.327	199.115	0.870	10.328	197.772
0.860	10.318	198.928	0.848	10.316	196.764
0.840	10.310	198.457	0.828	10.304	195.445
0.820	10.299	196.216	0.810	10.292	193.960
0.803	10.294	194.861	0.791	10.279	192.075
0.778	10.288	193.446	0.763	10.273	191.898
0.754	10.284	192.500	0.737	10.267	191.936
0.725	10.266	190.499	0.709	10.262	192.022
0.698	10.261	190.499	0.682	10.255	191.828
0.673	10.256	190.499	0.657	10.248	191.410
0.644	10.238	192.064	0.632	10.240	190.721
0.622	10.232	191.889	0.609	10.231	189.713
0.602	10.215	190.835	0.587	10.221	188.431
0.578	10.211	189.909	0.562	10.215	187.897
0.550	10.206	189.205	0.534	10.211	187.877
0.526	10.203	188.773	0.506	10.207	187.742
0.497	10.192	187.046	0.480	10.201	187.344
0.471	10.189	187.044	0.454	10.195	186.717
0.449	10.185	186.939	0.430	10.188	185.751
0.426	10.175	187.010	0.407	10.180	184.509
0.405	10.172	186.068	0.385	10.171	182.859
0.387	10.169	184.986	0.367	10.164	181.127
0.360	10.164	181.148	0.342	10.158	180.028
0.334	10.165	179.814	0.314	10.158	180.040
0.306	10.166	178.807	0.285	10.157	179.847
0.281	10.160	177.840	0.259	10.156	179.544
0.254	10.161	177.840	0.232	10.153	178.896
0.224	10.149	179.699	0.208	10.150	177.961
0.202	10.149	178.812	0.183	10.145	176.656
0.178	10.150	177.798	0.161	10.140	175.213
0.150	10.142	175.600	0.135	10.140	174.812
0.124	10.144	175.102	0.106	10.143	174.798
0.098	10.147	174.788	0.078	10.144	174.609
0.063	10.135	174.372	0.052	10.145	174.235
0.037	10.137	174.365	0.025	10.144	173.472
0.018	10.133	174.230	0.001	10.143	172.540
-0.003	10.135	173.263	-0.022	10.140	171.252
-0.025	10.137	172.277	-0.045	10.137	169.766
-0.057	10.135	169.935	-0.073	10.142	169.628
-0.080	10.139	169.489	-0.100	10.146	169.556
-0.108	10.145	169.153	-0.130	10.150	169.257
-0.144	10.142	168.944	-0.155	10.153	168.785
-0.166	10.146	168.854	-0.181	10.154	168.003
-0.187	10.150	168.452	-0.205	10.155	166.940
-0.212	10.152	167.557	-0.228	10.154	165.476
-0.230	10.156	166.651	-0.250	10.151	163.764
-0.250	10.161	165.447	-0.274	10.154	162.887
-0.279	10.163	162.876	-0.302	10.162	162.748
-0.304	10.170	162.780	-0.327	10.169	162.550
-0.329	10.178	162.720	-0.353	10.175	162.029
-0.360	10.176	162.826	-0.379	10.180	161.202
-0.381	10.183	162.383	-0.403	10.183	160.072
-0.413	10.180	160.661	-0.426	10.185	158.595
-0.431	10.186	159.651	-0.448	10.186	156.968
-0.451	10.194	158.356	-0.473	10.193	156.258
-0.483	10.205	155.587	-0.500	10.205	156.189
-0.507	10.215	155.518	-0.526	10.215	155.996
-0.531	10.226	155.474	-0.550	10.224	155.597
-0.561	10.228	156.156	-0.575	10.232	154.903
-0.582	10.236	155.976	-0.598	10.238	153.930
-0.607	10.244	154.533	-0.622	10.244	152.527
-0.625	10.253	153.585	-0.644	10.247	150.852
-0.647	10.255	151.173	-0.666	10.249	148.899
-0.666	10.266	149.281	-0.690	10.260	148.172
-0.690	10.282	147.940	-0.714	10.274	148.068
-0.724	10.287	146.193	-0.738	10.288	147.987
-0.749	10.303	146.208	-0.762	10.302	147.709
-0.774	10.311	147.983	-0.785	10.313	147.128
-0.794	10.323	147.875	-0.808	10.324	146.283
-0.813	10.334	147.420	-0.830	10.332	145.078
-0.834	10.343	145.712	-0.852	10.339	143.554
-0.848	10.353	144.767	-0.873	10.346	141.784
-0.862	10.363	143.349	-0.894	10.351	139.625
-0.889	10.373	139.682	-0.916	10.364	138.663
-0.906	10.389	138.476	-0.936	10.381	138.612
-0.935	10.393	137.158	-0.959	10.401	138.507
-0.957	10.414	136.780	-0.980	10.417	138.147
-0.976	10.432	136.780	-1.001	10.432	137.564
-1.004	10.439	138.350	-1.021	10.445	136.687
-1.021	10.453	137.827	-1.042	10.457	135.413
-1.041	10.470	136.292	-1.063	10.469	133.805
-1.056	10.484	135.030	-1.082	10.478	132.059
-1.070	10.499	133.818	-1.102	10.497	131.496
-1.096	10.511	131.537	-1.121	10.518	131.515
-1.114	10.531	131.206	-1.140	10.538	131.277
-1.141	10.552	130.812	-1.159	10.558	130.919
-1.158	10.572	130.806	-1.178	10.575	130.313
-1.182	10.586	131.262	-1.197	10.590	129.396
-1.197	10.603	130.618	-1.216	10.606	128.069
-1.218	10.616	128.379	-1.234	10.618	126.580
-1.228	10.630	127.265	-1.252	10.631	124.705
-1.248	10.637	124.324	-1.271	10.645	123.274
-1.260	10.658	123.005	-1.287	10.669	123.126
-1.275	10.682	122.185	-1.303	10.692	122.972
-1.287	10.703	121.720	-1.318	10.713	122.656
-1.310	10.728	121.820	-1.335	10.734	121.993
-1.322	10.747	121.702	-1.352	10.752	121.043
-1.336	10.767	121.247	-1.368	10.769	119.763
-1.362	10.776	120.878	-1.384	10.783	118.224
-1.372	10.792	119.750	-1.402	10.799	116.484
-1.383	10.813	118.370	-1.415	10.822	116.151
-1.408	10.830	115.489	-1.428	10.848	116.122
-1.420	10.859	115.134	-1.441	10.872	115.800
-1.431	10.883	115.134	-1.455	10.894	115.225
-1.452	10.902	115.981	-1.469	10.915	114.332
-1.461	10.922	115.161	-1.484	10.934	113.116
-1.471	10.941	114.286	-1.498	10.951	111.530
-1.487	10.965	111.829	-1.510	10.976	111.033
-1.496	10.988	111.229	-1.521	11.003	110.983
-1.505	11.013	110.839	-1.531	11.028	110.893
-1.526	11.034	110.405	-1.542	11.054	110.675
-1.536	11.061	110.405	-1.553	11.077	110.164
-1.545	11.080	110.371	-1.565	11.100	109.337
-1.560	11.105	110.211	-1.577	11.120	108.187
-1.567	11.123	109.490	-1.590	11.140	106.687
-1.574	11.145	106.833	-1.602	11.161	105.567
-1.581	11.170	105.720	-1.610	11.188	105.478
-1.587	11.196	105.113	-1.618	11.216	105.412
-1.608	11.223	104.360	-1.627	11.242	105.178
-1.614	11.246	104.360	-1.636	11.266	104.737
-1.630	11.273	105.160	-1.646	11.291	103.937
-1.636	11.294	104.751	-1.656	11.312	102.830
-1.642	11.315	104.033	-1.667	11.332	101.361
-1.655	11.337	101.868	-1.677	11.353	100.026
-1.659	11.362	100.835	-1.682	11.382	99.898
-1.674	11.382	99.023	-1.687	11.410	99.951
-1.679	11.409	99.023	-1.692	11.437	99.897
-1.683	11.435	99.023	-1.697	11.465	99.844
-1.690	11.463	99.843	-1.703	11.492	99.516
-1.695	11.489	99.843	-1.710	11.517	98.953
-1.705	11.516	99.384	-1.718	11.541	98.099
-1.709	11.536	98.834	-1.726	11.564	97.094
-1.712	11.561	98.198	-1.730	11.592	97.081
-1.723	11.586	96.837	-1.734	11.620	96.952
-1.727	11.612	96.837	-1.738	11.649	96.913
-1.730	11.638	96.837	-1.741	11.676	96.821
-1.740	11.661	97.519	-1.746	11.703	96.465
-1.744	11.687	97.519	-1.752	11.729	95.734
-1.747	11.707	97.443	-1.759	11.751	94.901
-1.753	11.734	96.021	-1.763	11.777	94.280
-1.755	11.760	95.257	-1.766	11.805	94.233
-1.758	11.789	93.453	-1.768	11.833	94.185
-1.760	11.815	93.461	-1.770	11.861	94.226
-1.762	11.842	93.472	-1.772	11.891	94.166
-1.768	11.869	94.512	-1.774	11.920	94.140
-1.770	11.896	94.512	-1.777	11.947	94.134
-1.772	11.922	94.523	-1.779	11.975	93.960
-1.774	11.949	94.527	-1.783	12.002	93.629
-1.777	11.979	94.433	-1.787	12.028	92.991
-1.779	12.003	94.343	-1.790	12.055	92.565
-1.781	12.030	94.147	-1.791	12.083	92.580
-1.784	12.062	93.452	-1.793	12.111	92.583
-1.786	12.088	93.477	-1.794	12.140	92.531
-1.790	12.116	92.959	-1.796	12.169	92.495
-1.791	12.142	92.967	-1.797	12.196	92.480
-1.793	12.166	92.976	-1.798	12.223	92.490
-1.794	12.199	92.940	-1.799	12.253	92.558
-1.796	12.225	92.940	-1.800	12.279	92.580
-1.797	12.254	92.940	-1.801	12.309	92.578
-1.798	12.278	92.940	-1.803	12.338	92.588
-1.799	12.313	92.832	-1.804	12.370	92.630
-1.800	12.340	92.832	-1.805	12.393	92.571
-1.802	12.372	92.829	-1.806	12.421	92.581
-1.803	12.399	92.829	-1.808	12.449	92.584
-1.804	12.425	92.829	-1.809	12.477	92.589
-1.807	12.458	92.928	-1.810	12.507	92.579
-1.808	12.482	92.928	-1.811	12.536	92.631
-1.810	12.508	92.928	-1.812	12.564	92.689
-1.809	12.544	92.992	-1.813	12.592	92.720
-1.810	12.567	92.992	-1.815	12.622	92.698
-1.812	12.594	92.992	-1.816	12.649	92.715
-1.813	12.620	92.992	-1.817	12.678	92.698
-1.814	12.656	93.006	-1.818	12.707	92.761
-1.815	12.685	93.006	-1.820	12.735	92.785
-1.817	12.709	93.006	-1.821	12.764	92.748
-1.817	12.742	92.963	-1.822	12.792	92.807
-1.819	12.768	92.963	-1.823	12.822	92.853
-1.820	12.795	92.963	-1.825	12.850	92.881
-1.822	12.830	93.028	-1.826	12.878	92.933
-1.824	12.856	93.028	-1.828	12.906	92.899
-1.826	12.889	93.228	-1.829	12.935	92.880
-1.827	12.916	93.228	-1.830	12.964	92.962
-1.828	12.942	93.228	-1.831	12.992	92.954
-1.830	12.968	93.228	-1.833	13.021	92.991
-1.831	13.002	93.206	-1.834	13.050	93.008
-1.833	13.028	93.206	-1.836	13.078	92.982
-1.835	13.057	93.206	-1.837	13.107	93.058
-1.834	13.088	93.263	-1.838	13.135	93.117
-1.836	13.114	93.263	-1.840	13.164	93.072
-1.837	13.141	93.263	-1.841	13.192	93.103
-1.840	13.175	93.357	-1.842	13.220	93.125
-1.841	13.204	93.357	-1.844	13.250	93.117
-1.843	13.228	93.357	-1.845	13.279	93.216
-1.843	13.260	93.396	-1.847	13.307	93.218
-1.845	13.286	93.396	-1.848	13.335	93.197
-1.846	13.313	93.396	-1.850	13.364	93.241
-1.848	13.339	93.387	-1.851	13.393	93.246
-1.849	13.371	93.413	-1.853	13.421	93.276
-1.850	13.400	93.419	-1.854	13.449	93.331
-1.852	13.424	93.427	-1.856	13.478	93.292
-1.855	13.457	93.520	-1.857	13.507	93.333
-1.856	13.484	93.520	-1.859	13.535	93.404
-1.858	13.512	93.520	-1.860	13.564	93.419
-1.860	13.543	93.611	-1.862	13.595	93.411
-1.862	13.572	93.611	-1.863	13.623	93.460
-1.863	13.599	93.611	-1.865	13.651	93.433
-1.864	13.630	93.664	-1.867	13.680	93.475
-1.865	13.657	93.664	-1.868	13.709	93.512
-1.867	13.683	93.664	-1.870	13.738	93.459
-1.868	13.716	93.706	-1.872	13.766	93.525
-1.870	13.742	93.706	-1.873	13.794	93.555
-1.872	13.769	93.706	-1.875	13.823	93.588
-1.873	13.800	93.770	-1.876	13.850	93.628
-1.875	13.829	93.770	-1.878	13.877	93.608
-1.876	13.859	93.821	-1.880	13.907	93.495
-1.878	13.886	93.802	-1.882	13.935	93.570
-1.879	13.912	93.791	-1.883	13.964	93.550
-1.881	13.948	93.792	-1.885	13.993	93.589
-1.883	13.972	93.790	-1.887	14.020	93.628
-1.885	13.998	93.790	-1.888	14.049	93.604
-1.886	14.031	93.818	-1.890	14.077	93.618
-1.888	14.057	93.826	-1.892	14.107	93.683
-1.889	14.084	93.837	-1.894	14.135	93.638
-1.891	14.111	93.844	-1.896	14.163	93.603
-1.892	14.143	93.868	-1.897	14.192	93.643
-1.894	14.170	93.868	-1.899	14.221	93.616
-1.897	14.203	93.889	-1.901	14.250	93.664
-1.899	14.230	93.875	-1.902	14.278	93.674
-1.901	14.256	93.866	-1.904	14.306	93.656
-1.900	14.287	93.913	-1.906	14.335	93.658
-1.902	14.313	93.927	-1.908	14.364	93.650
-1.904	14.339	93.936	-1.910	14.392	93.604
-1.906	14.366	93.946	-1.911	14.419	93.681
-1.908	14.401	93.940	-1.913	14.448	93.676
-1.910	14.424	93.950	-1.915	14.478	93.608
-1.912	14.457	93.921	-1.916	14.506	93.680
-1.914	14.483	93.921	-1.918	14.534	93.687
-1.916	14.509	93.921	-1.920	14.563	93.711
-1.918	14.542	93.941	-1.922	14.592	93.684
-1.920	14.569	93.969	-1.924	14.620	93.626
-1.922	14.595	93.986	-1.926	14.647	93.618
-1.924	14.627	93.980	-1.927	14.677	93.701
-1.926	14.653	93.986	-1.929	14.705	93.665
-1.927	14.679	93.986	-1.931	14.734	93.655
-1.929	14.712	93.959	-1.932	14.761	93.712
-1.931	14.739	93.959	-1.934	14.790	93.686
-1.932	14.765	93.959	-1.936	14.819	93.731
-1.934	14.792	93.952	-1.938	14.847	93.709
-1.935	14.824	93.929	-1.940	14.875	93.611
-1.937	14.851	93.929	-1.942	14.904	93.637
-1.940	14.886	93.938	-1.943	14.933	93.641
-1.942	14.910	93.938	-1.945	14.961	93.605
-1.943	14.937	93.938	-1.947	14.990	93.700
-1.946	14.972	93.898	-1.949	15.021	93.644
-1.948	14.996	93.898	-1.951	15.047	93.609
-1.949	15.022	93.898	-1.952	15.075	93.649
-1.951	15.048	93.898	-1.954	15.103	93.622
-1.953	15.080	93.929	-1.956	15.132	93.589
-1.955	15.109	93.929	-1.958	15.163	93.621
-1.956	15.133	93.929	-1.959	15.190	93.597
-1.958	15.168	93.861	-1.961	15.218	93.589
-1.960	15.194	93.861	-1.963	15.247	93.668
-1.962	15.223	93.861	-1.965	15.277	93.674
-1.964	15.253	93.930	-1.966	15.304	93.745
-1.965	15.279	93.930	-1.966	15.332	94.201
-1.967	15.305	93.936	-1.965	15.358	94.907
-1.967	15.327	94.071	-1.962	15.382	95.844
-1.964	15.362	95.199	-1.964	15.408	96.132
-1.967	15.388	95.745	-1.967	15.437	96.145
-1.968	15.419	97.194	-1.970	15.467	96.213
-1.972	15.444	97.233	-1.972	15.492	96.300
-1.975	15.470	97.233	-1.974	15.519	96.695
-1.979	15.498	97.233	-1.975	15.548	97.303
-1.981	15.523	97.296	-1.976	15.574	97.756
-1.979	15.554	97.314	-1.979	15.600	97.822
-1.982	15.580	97.360	-1.984	15.628	97.787
-1.986	15.609	97.389	-1.988	15.659	97.813
-1.989	15.633	97.407	-1.990	15.684	98.060
-1.990	15.665	98.145	-1.992	15.714	98.537
-1.993	15.689	98.164	-1.993	15.739	99.244
-1.997	15.715	98.311	-1.997	15.767	99.371
-1.997	15.751	99.032	-2.001	15.795	99.442
-2.001	15.777	99.032	-2.005	15.822	99.600
-2.005	15.803	99.032	-2.007	15.847	100.047
-2.055	15.788	100.104	-2.009	15.874	100.832
-2.059	15.813	100.453	-2.009	15.899	101.846
-2.063	15.835	100.890	-2.014	15.926	102.112
-2.068	15.867	103.046	-2.020	15.955	102.089
-2.074	15.893	103.074	-2.025	15.982	102.194
-2.080	15.918	103.091	-2.030	16.009	102.479
-2.081	15.949	102.832	-2.033	16.035	103.100
-2.085	15.970	102.931	-2.035	16.058	103.938
-2.090	15.994	103.371	-2.037	16.084	104.740
-2.085	16.028	104.755	-2.045	16.113	104.706
-2.093	16.056	104.948	-2.052	16.140	104.823
-2.099	16.079	105.048	-2.057	16.166	105.112
-2.106	16.105	105.668	-2.062	16.192	105.648
-2.112	16.128	105.750	-2.065	16.217	106.528
-2.117	16.149	106.128	-2.067	16.241	107.658
-2.117	16.178	107.690	-2.068	16.265	109.114
-2.124	16.198	108.743	-2.072	16.289	110.187
-2.133	16.222	109.681	-2.082	16.316	110.276
-2.143	16.248	111.771	-2.091	16.342	110.336
-2.154	16.275	111.772	-2.100	16.368	110.631
-2.163	16.297	111.780	-2.106	16.393	111.132
-2.163	16.332	111.191	-2.112	16.418	112.000
-2.170	16.351	111.666	-2.116	16.442	113.076
-2.177	16.371	112.345	-2.119	16.464	114.477
-2.184	16.390	113.134	-2.123	16.486	116.005
-2.187	16.419	115.713	-2.135	16.512	116.103
-2.200	16.442	116.403	-2.148	16.538	116.108
-2.201	16.473	117.714	-2.158	16.562	116.355
-2.214	16.497	117.755	-2.168	16.587	116.878
-2.225	16.520	117.812	-2.176	16.612	117.761
-2.234	16.540	118.098	-2.183	16.635	118.896
-2.242	16.564	118.582	-2.190	16.659	120.297
-2.255	16.587	119.481	-2.203	16.683	120.427
-2.270	16.611	120.186	-2.217	16.707	120.494
-2.279	16.637	122.134	-2.230	16.732	120.791
-2.292	16.658	122.134	-2.241	16.754	121.262
-2.305	16.679	122.172	-2.250	16.777	122.121
-2.312	16.707	122.029	-2.259	16.799	123.270
-2.324	16.725	122.908	-2.265	16.821	124.797
-2.334	16.742	123.857	-2.274	16.844	125.928
-2.334	16.770	126.139	-2.291	16.867	126.015
-2.353	16.794	126.348	-2.307	16.890	126.073
-2.369	16.815	126.437	-2.322	16.913	126.383
-2.382	16.846	126.861	-2.335	16.935	126.958
-2.396	16.865	127.038	-2.347	16.957	127.872
-2.409	16.883	127.565	-2.358	16.979	129.059
-2.422	16.900	128.221	-2.367	17.000	130.511
-2.429	16.919	130.376	-2.376	17.021	131.972
-2.448	16.940	131.699	-2.394	17.043	132.228
-2.463	16.956	132.428	-2.413	17.064	132.424
-2.477	16.986	134.417	-2.430	17.086	132.844
-2.495	17.005	134.417	-2.445	17.106	133.572
-2.510	17.022	134.581	-2.458	17.127	134.627
-2.527	17.044	134.214	-2.469	17.146	135.839
-2.543	17.060	135.293	-2.480	17.167	137.513
-2.554	17.072	136.384	-2.490	17.187	139.451
-2.557	17.094	140.048	-2.501	17.207	141.246
-2.573	17.107	141.662	-2.518	17.223	141.749
-2.580	17.139	144.141	-2.537	17.242	142.390
-2.604	17.155	144.418	-2.554	17.260	143.348
-2.624	17.171	144.981	-2.570	17.280	144.698
-2.634	17.194	144.462	-2.583	17.297	146.117
-2.648	17.205	145.448	-2.596	17.315	147.864
-2.666	17.217	146.681	-2.617	17.331	148.411
-2.685	17.247	149.594	-2.642	17.346	148.442
-2.708	17.261	149.579	-2.665	17.361	148.547
-2.728	17.285	148.962	-2.688	17.377	148.896
-2.751	17.299	148.961	-2.709	17.392	149.529
-2.773	17.313	149.084	-2.729	17.409	150.517
-2.787	17.332	150.373	-2.746	17.424	151.605
-2.806	17.341	151.391	-2.762	17.441	153.128
-2.824	17.351	152.241	-2.785	17.454	153.463
-2.849	17.362	152.988	-2.812	17.466	153.377
-2.875	17.384	154.823	-2.838	17.480	153.461
-2.897	17.394	154.823	-2.862	17.493	153.765
-2.920	17.413	153.970	-2.884	17.507	154.308
-2.942	17.424	154.044	-2.905	17.521	155.178
-2.961	17.434	154.430	-2.925	17.536	156.393
-2.987	17.445	155.979	-2.942	17.550	157.821
-3.005	17.454	157.061	-2.961	17.564	159.222
-3.031	17.463	158.095	-2.989	17.575	159.236
-3.050	17.485	160.209	-3.013	17.585	159.455
-3.075	17.493	160.209	-3.037	17.597	159.934
-3.097	17.503	160.233	-3.061	17.609	160.830
-3.118	17.521	160.594	-3.081	17.621	161.862
-3.139	17.528	161.417	-3.100	17.634	163.262
-3.157	17.546	163.695	-3.122	17.645	164.407
-3.179	17.552	164.527	-3.146	17.652	164.476
-3.205	17.558	165.025	-3.174	17.660	164.500
-3.231	17.565	165.363	-3.199	17.669	164.799
-3.257	17.585	165.829	-3.224	17.678	165.346
-3.281	17.591	165.902	-3.248	17.688	166.191
-3.304	17.604	166.109	-3.270	17.698	167.362
-3.323	17.609	167.005	-3.293	17.707	168.170
-3.349	17.614	167.702	-3.321	17.713	168.244
-3.380	17.627	169.391	-3.350	17.719	168.180
-3.404	17.631	169.391	-3.376	17.726	168.421
-3.432	17.644	168.733	-3.404	17.733	168.860
-3.458	17.649	168.733	-3.427	17.741	169.555
-3.479	17.654	168.973	-3.451	17.749	170.536
-3.505	17.663	170.301	-3.478	17.754	170.628
-3.528	17.667	170.632	-3.506	17.759	170.676
-3.555	17.671	170.883	-3.535	17.764	170.694
-3.586	17.681	171.782	-3.563	17.769	170.890
-3.610	17.685	171.782	-3.587	17.775	171.216
-3.636	17.688	171.782	-3.612	17.782	171.907
-3.659	17.694	171.927	-3.638	17.789	172.775
-3.683	17.701	172.269	-3.667	17.793	172.899
-3.709	17.704	172.727	-3.694	17.796	172.917
-3.739	17.713	174.229	-3.724	17.800	172.940
-3.760	17.715	174.229	-3.749	17.804	173.154
-3.787	17.718	174.229	-3.775	17.809	173.565
-3.813	17.721	174.238	-3.800	17.815	174.313
-3.843	17.729	174.026	-3.825	17.820	174.772
-3.872	17.731	174.525	-3.857	17.823	174.805
-3.897	17.738	175.744	-3.883	17.825	174.810
-3.930	17.740	175.773	-3.914	17.828	174.825
-3.955	17.741	175.773	-3.940	17.831	174.940
-3.984	17.746	175.224	-3.966	17.835	175.328
-4.010	17.748	175.224	-3.991	17.841	176.103
-4.033	17.751	175.414	-4.016	17.845	176.703
-4.058	17.756	176.247	-4.045	17.846	176.582
-4.084	17.758	176.337	-4.075	17.848	176.616
-4.120	17.764	177.328	-4.103	17.850	176.625
-4.146	17.764	177.333	-4.132	17.852	176.617
-4.172	17.766	177.333	-4.160	17.853	176.624
-4.203	17.768	177.022	-4.188	17.854	176.536
-4.229	17.770	177.047	-4.218	17.856	176.508
-4.256	17.771	177.069	-4.245	17.858	176.552
-4.289	17.773	177.086	-4.275	17.859	176.490
-4.315	17.775	177.096	-4.303	17.861	176.467
-4.349	17.776	176.903	-4.332	17.863	176.533
-4.372	17.777	176.916	-4.359	17.866	176.808
-4.404	17.780	177.007	-4.385	17.870	177.325
-4.429	17.781	177.052	-4.409	17.874	178.095
-4.453	17.783	177.338	-4.438	17.876	178.364
-4.476	17.787	178.271	-4.467	17.877	178.319
-4.503	17.788	178.271	-4.496	17.878	178.299
-4.536	17.791	178.831	-4.524	17.879	178.329
-4.566	17.791	178.845	-4.552	17.880	178.319
-4.589	17.792	178.860	-4.581	17.881	178.338
-4.627	17.793	178.877	-4.609	17.881	178.333
-4.651	17.794	178.877	-4.638	17.882	178.260
-4.677	17.794	178.877	-4.667	17.883	178.328
-4.691	17.805	178.662	-4.695	17.884	178.344
-4.717	17.806	178.662	-4.724	17.885	178.273
-4.743	17.807	178.662	-4.752	17.886	178.378
-4.771	17.808	178.707	-4.780	17.887	178.373
-4.798	17.809	178.707	-4.808	17.887	178.304
-4.829	17.811	178.734	-4.837	17.888	178.341
-4.855	17.811	178.748	-4.867	17.889	178.334
-4.888	17.812	178.795	-4.895	17.890	178.302
-4.914	17.813	178.796	-4.924	17.891	178.349
-4.940	17.813	178.796	-4.952	17.892	178.285
-4.971	17.814	178.470	-4.981	17.893	178.310
-4.997	17.815	178.475	-5.010	17.894	178.387
-5.024	17.816	178.476	-5.038	17.895	178.372
-5.055	17.816	178.555	-5.066	17.895	178.306
-5.081	17.817	178.555	-5.095	17.896	178.326
-5.108	17.817	178.558	-5.125	17.897	178.289
-5.138	17.819	178.566	-5.153	17.898	178.327
-5.164	17.820	178.577	-5.181	17.899	178.350
-5.194	17.821	178.644	-5.210	17.900	178.263
-5.221	17.821	178.644	-5.239	17.901	178.336
-5.252	17.822	178.695	-5.267	17.902	178.357
-5.278	17.823	178.709	-5.296	17.902	178.298
-5.306	17.824	178.726	-5.325	17.903	178.244
-5.339	17.824	178.566	-5.353	17.904	178.294
-5.366	17.825	178.566	-5.382	17.905	178.243
-5.392	17.826	178.566	-5.412	17.906	178.291
-5.422	17.827	178.554	-5.439	17.907	178.281
-5.448	17.828	178.554	-5.469	17.908	178.247
-5.482	17.831	178.562	-5.497	17.909	178.313
-5.511	17.832	178.562	-5.525	17.910	178.303
-5.534	17.833	178.562	-5.553	17.911	178.352
-5.565	17.834	178.538	-5.579	17.913	178.667
-5.594	17.834	178.538	-5.606	17.916	179.142
-5.627	17.837	178.833	-5.636	17.916	179.157
-5.650	17.837	178.821	-5.664	17.917	179.285
-5.677	17.838	178.815	-5.692	17.918	179.318
-5.706	17.841	179.451	-5.720	17.918	179.323
-5.738	17.841	179.464	-5.749	17.919	179.347
-5.764	17.841	179.473	-5.780	17.919	179.398
-5.793	17.842	179.563	-5.808	17.920	179.475
-5.817	17.842	179.563	-5.834	17.921	179.549
-5.847	17.844	179.635	-5.862	17.921	179.621
-5.879	17.844	179.635	-5.892	17.923	179.924
-5.900	17.844	179.635	-5.918	17.923	179.986
-5.935	17.845	179.959	-5.949	17.923	180.003
-5.959	17.845	179.947	-5.975	17.923	179.962
-5.988	17.845	179.936	-6.006	17.923	179.995
-6.029	17.848	180.281	-6.034	17.923	180.020
-6.054	17.848	180.281	-6.061	17.923	180.001
-6.084	17.850	180.281	-6.089	17.923	180.035
-6.111	17.850	180.281	-6.118	17.923	180.007
-6.139	17.849	180.281	-6.148	17.923	179.985
-6.167	17.850	180.276	-6.173	17.923	179.972
-6.196	17.850	180.276	-6.205	17.923	179.956
-6.228	17.850	180.264	-6.232	17.923	179.950
-6.255	17.850	180.264	-6.261	17.923	179.908
-6.281	17.850	180.264	-6.289	17.923	179.921
-6.311	17.849	180.237	-6.316	17.923	179.887
-6.338	17.849	180.237	-6.345	17.923	179.830
-6.367	17.849	180.237	-6.375	17.923	179.799
-6.398	17.850	180.169	-6.404	17.923	179.804
-6.424	17.850	180.169	-6.432	17.923	179.774
-6.457	17.851	180.099	-6.461	17.923	179.775
-6.483	17.851	180.099	-6.489	17.923	179.756
-6.514	17.852	180.072	-6.518	17.923	179.737
-6.543	17.852	180.092	-6.547	17.923	179.753
-6.567	17.852	180.102	-6.575	17.923	179.735
-6.598	17.852	180.068	-6.603	17.923	179.665
-6.624	17.852	180.068	-6.632	17.924	179.707
-6.650	17.852	180.068	-6.661	17.924	179.663
-6.683	17.853	179.966	-6.689	17.924	179.626
-6.709	17.853	179.969	-6.718	17.924	179.617
-6.739	17.853	179.939	-6.745	17.924	179.574
-6.769	17.853	179.939	-6.775	17.924	179.562
-6.792	17.853	179.939	-6.804	17.924	179.584
-6.826	17.853	179.913	-6.832	17.924	179.543
-6.853	17.853	179.913	-6.860	17.925	179.554
-6.879	17.853	179.913	-6.890	17.925	179.602
-6.913	17.853	179.868	-6.919	17.925	179.506
-6.934	17.853	179.868	-6.945	17.925	179.522
-6.970	17.854	179.810	-6.974	17.925	179.492
-6.994	17.854	179.810	-7.003	17.925	179.449
-7.020	17.854	179.810	-7.031	17.926	179.454
-7.050	17.854	179.769	-7.059	17.926	179.499
-7.076	17.854	179.769	-7.088	17.926	179.419
-7.102	17.854	179.769	-7.118	17.926	179.444
-7.140	17.855	179.733	-7.146	17.927	179.419
-7.164	17.855	179.733	-7.174	17.927	179.367
-7.198	17.855	179.729	-7.204	17.927	179.381
-7.222	17.855	179.731	-7.232	17.927	179.326
-7.255	17.855	179.698	-7.260	17.927	179.304
-7.281	17.855	179.700	-7.288	17.928	179.331
-7.308	17.855	179.700	-7.317	17.928	179.352
-7.334	17.855	179.700	-7.346	17.928	179.295
-7.370	17.860	179.652	-7.374	17.929	179.351
-7.397	17.860	179.652	-7.404	17.929	179.283
-7.432	17.860	179.641	-7.433	17.929	179.293
-7.456	17.860	179.641	-7.461	17.930	179.290
-7.482	17.860	179.641	-7.490	17.930	179.238
-7.517	17.861	179.587	-7.518	17.930	179.209
-7.546	17.861	179.587	-7.547	17.931	179.238
-7.570	17.861	179.587	-7.575	17.931	179.216
-7.602	17.862	179.608	-7.605	17.931	179.172
-7.628	17.862	179.608	-7.634	17.932	179.211
-7.662	17.863	179.591	-7.663	17.932	179.139
-7.689	17.864	179.591	-7.691	17.932	179.175
-7.718	17.864	179.591	-7.720	17.933	179.155
-7.748	17.864	179.505	-7.748	17.933	179.099
-7.774	17.865	179.505	-7.777	17.933	179.109
-7.801	17.865	179.512	-7.806	17.934	179.159
-7.831	17.866	179.505	-7.834	17.934	179.115
-7.857	17.866	179.506	-7.863	17.935	179.125
-7.890	17.867	179.542	-7.892	17.935	179.157
-7.917	17.867	179.542	-7.921	17.935	179.097
-7.949	17.868	179.521	-7.950	17.936	179.150
-7.975	17.868	179.521	-7.977	17.936	179.108
-8.001	17.869	179.521	-8.007	17.936	179.050
-8.026	17.869	179.521	-8.029	17.937	179.100
-8.057	17.867	179.459	-8.065	17.938	179.117
-8.090	17.867	179.452	-8.094	17.938	179.062
-8.114	17.867	179.453	-8.116	17.938	179.121
-8.140	17.867	179.453	-8.145	17.939	179.052
-8.176	17.868	179.442	-8.174	17.939	179.084
-8.200	17.869	179.442	-8.202	17.940	179.122
-8.229	17.869	179.442	-8.236	17.940	179.106
-8.262	17.870	179.492	-8.266	17.941	179.061
-8.286	17.870	179.492	-8.288	17.941	179.121
-8.313	17.870	179.492	-8.317	17.941	179.095
-8.343	17.871	179.555	-8.346	17.942	179.070
-8.369	17.871	179.555	-8.375	17.942	179.109
-8.399	17.872	179.555	-8.404	17.943	179.039
-8.429	17.873	179.527	-8.432	17.943	179.084
-8.455	17.873	179.539	-8.461	17.944	179.093
-8.481	17.873	179.548	-8.488	17.944	179.074
-8.519	17.875	179.458	-8.518	17.944	179.072
-8.545	17.875	179.458	-8.547	17.945	179.112
-8.577	17.876	179.423	-8.576	17.945	179.082
-8.600	17.876	179.423	-8.604	17.946	179.101
-8.627	17.876	179.423	-8.631	17.946	179.085
-8.663	17.876	179.506	-8.662	17.946	179.060
-8.686	17.876	179.506	-8.690	17.947	179.144
-8.713	17.876	179.506	-8.718	17.948	179.166
-8.745	17.881	179.441	-8.747	17.948	179.125
-8.771	17.881	179.441	-8.775	17.949	179.163
-8.798	17.881	179.441	-8.804	17.949	179.198
-8.828	17.882	179.473	-8.833	17.949	179.141
-8.852	17.883	179.473	-8.863	17.950	179.197
-8.880	17.883	179.473	-8.890	17.950	179.175
-8.913	17.883	179.503	-8.922	17.950	179.130
-8.939	17.883	179.503	-8.951	17.951	179.199
-8.964	17.886	179.555	-8.977	17.952	179.246
-8.990	17.886	179.555	-9.005	17.952	179.219
-9.017	17.887	179.555	-9.034	17.952	179.296
-9.043	17.886	179.547	-9.063	17.953	179.303
-9.069	17.887	179.547	-9.091	17.953	179.239
-9.096	17.887	179.547	-9.121	17.954	179.335
-9.126	17.886	179.593	-9.149	17.954	179.299
-9.152	17.887	179.593	-9.178	17.954	179.311
-9.179	17.888	179.627	-9.207	17.955	179.377
-9.206	17.888	179.610	-9.236	17.955	179.359
-9.232	17.888	179.601	-9.263	17.955	179.338
-9.260	17.887	179.714	-9.293	17.956	179.395
-9.287	17.887	179.714	-9.321	17.956	179.367
-9.317	17.889	179.714	-9.351	17.956	179.354
-9.344	17.889	179.714	-9.378	17.957	179.447
-9.370	17.889	179.714	-9.407	17.957	179.432
-9.401	17.891	179.684	-9.437	17.957	179.428
-9.428	17.891	179.684	-9.463	17.958	179.507
-9.454	17.891	179.684	-9.493	17.958	179.505
-9.483	17.891	179.799	-9.523	17.958	179.521
-9.509	17.891	179.799	-9.552	17.959	179.543
-9.538	17.892	179.823	-9.581	17.959	179.503
-9.565	17.893	179.823	-9.610	17.959	179.544
-9.589	17.893	179.823	-9.636	17.959	179.564
-9.622	17.893	179.869	-9.666	17.960	179.548
-9.649	17.893	179.869	-9.695	17.960	179.599
-9.676	17.894	179.921	-9.725	17.960	179.627
-9.699	17.894	179.930	-9.750	17.961	179.643
-9.729	17.894	179.939	-9.781	17.961	179.686
-9.752	17.895	179.990	-9.807	17.961	179.689
-9.781	17.895	179.990	-9.839	17.961	179.700
-9.811	17.895	180.008	-9.866	17.962	179.746
-9.838	17.895	180.008	-9.894	17.962	179.732
-9.862	17.895	180.008	-9.922	17.962	179.731
-9.894	17.895	180.073	-9.952	17.962	179.749
-9.918	17.895	180.073	-9.979	17.962	179.753
-9.949	17.897	180.135	-10.007	17.963	179.761
-9.974	17.897	180.135	-10.035	17.963	179.738
-10.003	17.897	180.135	-10.066	17.963	179.727
-10.031	17.897	180.083	-10.095	17.963	179.700
-10.060	17.897	180.083	-10.123	17.963	179.686
-10.083	17.896	180.069	-10.152	17.963	179.669
-10.108	17.896	180.071	-10.178	17.963	179.643
-10.134	17.896	180.071	-10.207	17.963	179.597
-10.163	17.896	180.071	-10.238	17.964	179.664
-10.196	17.898	180.004	-10.266	17.964	179.629
-10.222	17.898	180.004	-10.295	17.964	179.588
-10.251	17.897	179.989	-10.321	17.964	179.603
-10.280	17.897	180.011	-10.351	17.964	179.562
-10.304	17.897	180.028	-10.376	17.964	179.550
-10.334	17.897	179.990	-10.409	17.964	179.566
-10.360	17.897	179.993	-10.438	17.965	179.532
-10.386	17.897	179.993	-10.465	17.965	179.530
-10.419	17.897	179.910	-10.493	17.965	179.579
-10.445	17.897	179.910	-10.523	17.965	179.473
-10.475	17.897	179.915	-10.551	17.965	179.471
-10.502	17.897	179.917	-10.579	17.966	179.458
-10.530	17.899	179.833	-10.607	17.966	179.403
-10.556	17.899	179.851	-10.637	17.966	179.389
-10.588	17.900	179.875	-10.665	17.966	179.410
-10.614	17.900	179.878	-10.694	17.966	179.374
-10.641	17.900	179.878	-10.722	17.967	179.399
-10.672	17.902	179.729	-10.751	17.967	179.396
-10.698	17.902	179.729	-10.779	17.967	179.343
-10.724	17.902	179.729	-10.808	17.968	179.368
-10.751	17.902	179.707	-10.837	17.968	179.332
-10.777	17.902	179.725	-10.866	17.968	179.273
-10.808	17.900	179.707	-10.894	17.968	179.313
-10.831	17.901	179.708	-10.922	17.969	179.322
-10.857	17.901	179.708	-10.951	17.969	179.281
-10.885	17.903	179.667	-10.980	17.970	179.324
-10.911	17.903	179.669	-11.008	17.970	179.279
-10.938	17.904	179.677	-11.037	17.970	179.291
-10.966	17.902	179.687	-11.065	17.971	179.348
-10.993	17.902	179.704	-11.094	17.971	179.257
-11.019	17.902	179.714	-11.122	17.971	179.257
-11.052	17.905	179.710	-11.152	17.972	179.346
-11.077	17.905	179.710	-11.180	17.972	179.309
-11.105	17.905	179.710	-11.208	17.972	179.271
-11.135	17.904	179.699	-11.238	17.973	179.310
-11.161	17.904	179.709	-11.266	17.973	179.287
-11.189	17.906	179.683	-11.296	17.973	179.308
-11.215	17.906	179.683	-11.324	17.974	179.329
-11.248	17.908	179.653	-11.352	17.974	179.238
-11.273	17.908	179.653	-11.381	17.974	179.294
-11.299	17.908	179.653	-11.410	17.975	179.355
-11.328	17.907	179.645	-11.439	17.975	179.273
-11.354	17.907	179.645	-11.468	17.975	179.289
-11.382	17.908	179.645	-11.494	17.976	179.309
-11.410	17.908	179.652	-11.522	17.976	179.264
-11.439	17.908	179.652	-11.553	17.976	179.314
-11.465	17.908	179.652	-11.582	17.977	179.281
-11.497	17.911	179.674	-11.610	17.977	179.209
-11.523	17.911	179.674	-11.640	17.977	179.275
-11.555	17.910	179.654	-11.669	17.978	179.274
-11.581	17.910	179.654	-11.697	17.978	179.206
-11.608	17.910	179.654	-11.725	17.979	179.275
-11.638	17.909	179.667	-11.754	17.979	179.261
-11.665	17.909	179.680	-11.784	17.979	179.205
-11.691	17.910	179.690	-11.812	17.980	179.256
-11.722	17.911	179.725	-11.840	17.980	179.215
-11.751	17.911	179.725	-11.870	17.980	179.196
-11.787	17.912	179.662	-11.899	17.981	179.255
-11.808	17.912	179.662	-11.924	17.981	179.200
-11.841	17.913	179.637	-11.955	17.981	179.214
-11.868	17.913	179.637	-11.984	17.982	179.273
-11.900	17.912	179.665	-12.013	17.982	179.272
-11.926	17.912	179.678	-12.041	17.983	179.223
-11.960	17.916	179.613	-12.069	17.983	179.288
-11.984	17.916	179.614	-12.098	17.983	179.246
-12.008	17.916	179.614	-12.125	17.984	179.289
-12.042	17.916	179.601	-12.156	17.985	179.351
-12.066	17.916	179.601	-12.183	17.985	179.286
-12.095	17.916	179.601	-12.213	17.985	179.314
-12.130	17.917	179.692	-12.242	17.986	179.346
-12.154	17.917	179.690	-12.270	17.986	179.326
-12.180	17.917	179.682	-12.298	17.986	179.357
-12.214	17.917	179.705	-12.327	17.987	179.376
-12.239	17.917	179.705	-12.356	17.987	179.309
-12.265	17.917	179.705	-12.383	17.987	179.396
-12.299	17.917	179.743	-12.413	17.988	179.406
-12.325	17.917	179.743	-12.442	17.988	179.344
-12.352	17.918	179.743	-12.471	17.988	179.408
-12.386	17.918	179.763	-12.498	17.989	179.440
-12.412	17.918	179.763	-12.527	17.989	179.387
-12.438	17.919	179.763	-12.556	17.989	179.434
-12.473	17.921	179.826	-12.585	17.990	179.412
-12.500	17.921	179.826	-12.612	17.990	179.393
-12.526	17.921	179.826	-12.642	17.990	179.447
-12.559	17.922	179.798	-12.671	17.990	179.396
-12.588	17.922	179.798	-12.700	17.991	179.425
-12.614	17.922	179.798	-12.729	17.991	179.503
-12.639	17.922	179.798	-12.756	17.992	179.518
-12.671	17.921	179.830	-12.786	17.992	179.478
-12.697	17.921	179.830	-12.815	17.992	179.541
-12.724	17.921	179.830	-12.843	17.992	179.521
-12.758	17.921	179.865	-12.871	17.993	179.538
-12.784	17.921	179.878	-12.900	17.993	179.587
-12.810	17.921	179.886	-12.928	17.993	179.508
-12.852	17.902	179.955	-12.958	17.994	179.555
-12.876	17.902	179.955	-12.986	17.994	179.587
-12.902	17.902	179.955	-13.015	17.994	179.575
-12.932	17.898	179.932	-13.043	17.994	179.579
-12.958	17.898	179.932	-13.072	17.995	179.615
-12.984	17.898	179.932	-13.102	17.995	179.572
-13.021	17.897	179.972	-13.131	17.995	179.624
-13.044	17.897	179.972	-13.158	17.995	179.655
-13.071	17.897	179.972	-13.186	17.995	179.627
-13.106	17.898	179.982	-13.216	17.996	179.683
-13.132	17.898	179.985	-13.245	17.996	179.683
-13.158	17.898	179.985	-13.273	17.996	179.659
-13.192	17.898	180.054	-13.301	17.996	179.699
-13.221	17.898	180.054	-13.331	17.997	179.721
-13.244	17.898	180.054	-13.359	17.996	179.659
-13.277	17.898	180.080	-13.387	17.997	179.734
-13.304	17.898	180.080	-13.417	17.997	179.691
-13.330	17.898	180.080	-13.446	17.997	179.699
-13.363	17.900	180.074	-13.474	17.997	179.749
-13.389	17.900	180.075	-13.501	17.998	179.792
-13.415	17.900	180.083	-13.531	17.998	179.763
-13.449	17.898	180.057	-13.560	17.998	179.802
-13.474	17.898	180.045	-13.590	17.998	179.793
-13.500	17.898	180.037	-13.617	17.998	179.779
-13.535	17.900	180.110	-13.647	17.998	179.850
-13.561	17.900	180.110	-13.676	17.998	179.792
-13.588	17.900	180.116	-13.706	17.999	179.826
-13.621	17.901	180.212	-13.731	17.999	179.870
-13.649	17.900	180.212	-13.762	17.999	179.851
-13.676	17.900	180.212	-13.791	17.999	179.854
-13.707	17.900	180.227	-13.817	17.999	179.877
-13.734	17.900	180.227	-13.847	17.999	179.843
-13.760	17.900	180.227	-13.876	17.999	179.874
-13.794	17.901	180.237	-13.904	17.999	179.898
-13.820	17.901	180.237	-13.934	17.999	179.854
-13.846	17.900	180.237	-13.963	17.999	179.944
-13.880	17.900	180.228	-13.991	18.000	179.988
-13.907	17.900	180.228	-14.019	18.000	179.955
-13.933	17.900	180.228	-14.049	18.000	179.967
-13.960	17.900	180.228	-14.077	18.000	179.997
-13.992	17.901	180.313	-14.105	18.000	179.965
-14.019	17.901	180.313	-14.135	18.000	180.015
-14.053	17.901	180.369	-14.163	18.000	179.982
-14.080	17.901	180.369	-14.193	18.000	179.961
-14.106	17.901	180.369	-14.220	18.000	180.045
-14.142	17.900	180.379	-14.250	18.000	180.063
-14.168	17.900	180.396	-14.278	18.000	180.048
-14.194	17.900	180.406	-14.307	18.000	180.091
-14.221	17.900	180.413	-14.335	18.000	180.111
-14.255	17.900	180.454	-14.364	18.000	180.051
-14.278	17.900	180.454	-14.393	18.000	180.129
-14.311	17.902	180.455	-14.421	18.000	180.081
-14.337	17.902	180.455	-14.449	18.000	180.113
-14.363	17.901	180.455	-14.478	18.000	180.132
-14.401	17.888	180.736	-14.507	18.000	180.120
-14.427	17.887	180.738	-14.536	18.000	180.116
-14.454	17.887	180.746	-14.565	18.000	180.168
-14.491	17.888	180.728	-14.593	18.000	180.136
-14.514	17.888	180.728	-14.622	17.999	180.107
-14.541	17.888	180.728	-14.651	18.000	180.186
-14.574	17.887	180.765	-14.680	17.999	180.155
-14.601	17.886	180.765	-14.709	17.999	180.195
-14.627	17.886	180.765	-14.737	17.999	180.239
-14.661	17.886	180.818	-14.766	17.999	180.219
-14.687	17.886	180.818	-14.794	17.999	180.232
-14.714	17.885	180.818	-14.823	17.999	180.282
-14.745	17.886	180.814	-14.852	17.999	180.260
-14.771	17.886	180.814	-14.881	17.999	180.271
-14.798	17.885	180.814	-14.911	17.999	180.289
-14.832	17.886	180.877	-14.939	17.999	180.251
-14.858	17.885	180.877	-14.968	17.999	180.314
-14.885	17.885	180.877	-14.996	17.999	180.373
-14.918	17.884	180.904	-15.025	17.999	180.354
-14.944	17.884	180.904	-15.054	17.998	180.354
-14.971	17.883	180.905	-15.082	17.998	180.386
-15.003	17.883	180.994	-15.111	17.998	180.336
-15.030	17.882	181.007	-15.140	17.998	180.399
-15.057	17.882	181.016	-15.168	17.998	180.381
-15.089	17.882	181.047	-15.197	17.998	180.568
-15.116	17.881	181.051	-15.223	18.000	181.003
-15.141	17.881	181.062	-15.249	18.002	181.706
-15.173	17.877	181.717	-15.273	18.006	182.738
-15.191	17.876	182.432	-15.298	18.008	183.489
-15.217	17.875	183.145	-15.326	18.006	183.585
-15.244	17.872	183.632	-15.356	18.005	183.674
-15.280	17.881	185.233	-15.384	18.004	183.727
-15.304	17.879	185.233	-15.412	18.003	183.949
-15.330	17.877	185.234	-15.439	18.003	184.320
-15.365	17.883	184.428	-15.465	18.003	184.964
-15.384	17.882	184.584	-15.490	18.005	185.952
-15.406	17.881	185.000	-15.512	18.009	187.158
-15.431	17.882	186.927	-15.536	18.012	188.651
-15.450	17.880	188.099	-15.559	18.017	190.483
-15.471	17.877	189.416	-15.584	18.014	191.075
-15.497	17.871	190.532	-15.612	18.009	191.128
-15.527	17.867	192.773	-15.640	18.003	191.143
-15.551	17.861	192.774	-15.666	17.999	191.328
-15.586	17.872	191.816	-15.693	17.996	191.695
-15.612	17.867	191.817	-15.718	17.993	192.318
-15.634	17.863	191.954	-15.743	17.992	193.296
-15.656	17.859	192.310	-15.767	17.992	194.486
-15.677	17.860	193.334	-15.789	17.993	196.016
-15.695	17.856	194.486	-15.811	17.996	197.809
-15.713	17.852	195.906	-15.832	17.998	200.053
-15.733	17.849	200.224	-15.856	17.993	200.855
-15.758	17.839	201.059	-15.883	17.982	200.837
-15.782	17.829	201.528	-15.910	17.972	200.832
-15.807	17.819	201.854	-15.936	17.962	200.866
-15.849	17.824	202.294	-15.963	17.953	200.923
-15.873	17.814	202.294	-15.989	17.944	201.250
-15.907	17.814	201.481	-16.014	17.937	201.850
-15.929	17.806	201.596	-16.039	17.932	202.768
-15.950	17.798	202.029	-16.062	17.928	204.018
-15.976	17.796	203.545	-16.084	17.925	205.581
-15.993	17.789	204.665	-16.107	17.923	207.412
-16.015	17.787	208.509	-16.128	17.922	209.605
-16.027	17.779	210.418	-16.150	17.921	211.688
-16.038	17.773	212.402	-16.168	17.922	214.431
-16.063	17.777	216.177	-16.190	17.912	215.479
-16.083	17.759	217.837	-16.214	17.896	215.546
-16.102	17.742	218.906	-16.238	17.879	215.588
-16.132	17.737	218.179	-16.261	17.862	215.580
-16.150	17.723	218.179	-16.284	17.846	215.685
-16.173	17.705	218.179	-16.307	17.831	215.990
-16.213	17.698	216.233	-16.331	17.818	216.531
-16.233	17.684	216.283	-16.352	17.806	217.293
-16.261	17.676	217.067	-16.374	17.796	218.457
-16.278	17.663	217.860	-16.396	17.787	219.941
-16.293	17.652	218.870	-16.415	17.780	221.544
-16.307	17.641	220.103	-16.437	17.771	223.340
-16.337	17.625	223.857	-16.457	17.753	223.564
-16.355	17.606	224.872	-16.478	17.733	223.581
-16.372	17.587	225.584	-16.498	17.714	223.589
-16.398	17.573	227.144	-16.519	17.694	223.594
-16.416	17.554	227.134	-16.539	17.675	223.555
-16.448	17.540	224.204	-16.560	17.655	223.525
-16.468	17.522	224.203	-16.581	17.635	223.534
-16.487	17.504	224.203	-16.602	17.616	223.547
-16.514	17.481	224.200	-16.622	17.596	223.499
-16.534	17.462	224.200	-16.644	17.576	223.518
-16.549	17.447	224.200	-16.663	17.557	223.507
-16.575	17.425	224.141	-16.685	17.537	223.474
-16.592	17.409	224.141	-16.703	17.519	223.433
-16.613	17.389	224.141	-16.726	17.497	223.398
-16.635	17.366	224.104	-16.745	17.479	223.372
-16.654	17.347	224.104	-16.766	17.459	223.409
-16.673	17.329	224.104	-16.788	17.439	223.391
-16.697	17.305	224.042	-16.807	17.420	223.320
-16.718	17.284	224.042	-16.828	17.401	223.366
-16.735	17.268	224.042	-16.850	17.380	223.300
-16.760	17.250	223.916	-16.870	17.361	223.261
-16.779	17.232	223.916	-16.890	17.342	223.279
-16.798	17.213	223.916	-16.911	17.322	223.235
-16.821	17.190	223.925	-16.932	17.302	223.220
-16.840	17.171	223.925	-16.953	17.282	223.245
-16.859	17.153	223.926	-16.973	17.263	223.161
-16.889	17.130	223.889	-16.994	17.244	223.160
-16.907	17.113	223.907	-17.015	17.224	223.185
-16.925	17.095	223.924	-17.036	17.204	223.112
-16.948	17.075	223.720	-17.056	17.185	223.195
-16.968	17.056	223.720	-17.077	17.168	223.506
-16.987	17.038	223.720	-17.098	17.152	224.085
-17.010	17.021	223.901	-17.119	17.137	225.001
-17.027	17.005	224.361	-17.139	17.120	225.557
-17.043	16.981	225.653	-17.158	17.101	225.640
-17.062	16.962	225.791	-17.178	17.081	225.729
-17.080	16.943	225.878	-17.199	17.062	226.084
-17.109	16.925	226.592	-17.219	17.045	226.736
-17.124	16.909	226.764	-17.238	17.031	227.645
-17.140	16.893	227.235	-17.257	17.017	228.914
-17.164	16.880	228.366	-17.278	17.005	230.517
-17.179	16.862	229.453	-17.295	16.986	230.915
-17.196	16.842	230.203	-17.314	16.964	231.017
-17.222	16.819	232.478	-17.332	16.944	231.287
-17.236	16.800	232.478	-17.350	16.925	231.800
-17.251	16.782	232.497	-17.369	16.907	232.646
-17.273	16.772	232.323	-17.387	16.891	233.752
-17.287	16.755	233.280	-17.404	16.877	235.076
-17.299	16.740	234.285	-17.423	16.863	236.771
-17.317	16.720	237.530	-17.440	16.844	237.674
-17.330	16.698	238.723	-17.455	16.820	237.736
-17.362	16.678	240.262	-17.471	16.797	237.971
-17.375	16.655	240.262	-17.487	16.775	238.441
-17.388	16.633	240.266	-17.503	16.755	239.170
-17.412	16.616	239.348	-17.520	16.737	240.181
-17.423	16.597	240.179	-17.536	16.720	241.450
-17.433	16.580	241.063	-17.552	16.705	243.020
-17.449	16.554	243.834	-17.566	16.680	243.397
-17.459	16.532	244.553	-17.579	16.655	243.423
-17.470	16.508	245.077	-17.591	16.631	243.624
-17.494	16.488	245.900	-17.606	16.607	244.070
-17.505	16.466	245.910	-17.620	16.585	244.829
-17.522	16.448	244.637	-17.634	16.566	245.746
-17.532	16.428	245.519	-17.648	16.547	247.144
-17.541	16.409	246.411	-17.663	16.531	248.667
-17.554	16.385	249.280	-17.675	16.505	249.104
-17.562	16.361	250.086	-17.685	16.478	249.211
-17.570	16.336	250.598	-17.695	16.454	249.411
-17.578	16.311	250.971	-17.707	16.430	249.946
-17.596	16.286	251.847	-17.719	16.407	250.757
-17.604	16.265	252.196	-17.732	16.386	251.907
-17.619	16.249	251.699	-17.744	16.367	253.232
-17.625	16.232	252.693	-17.757	16.349	254.939
-17.631	16.209	253.961	-17.766	16.324	255.429
-17.649	16.186	256.839	-17.773	16.297	255.427
-17.653	16.142	257.322	-17.780	16.270	255.354
-17.658	16.119	257.322	-17.788	16.242	255.340
-17.664	16.093	257.322	-17.795	16.212	255.397
-17.678	16.066	256.031	-17.802	16.185	255.361
-17.685	16.041	256.031	-17.810	16.158	255.401
-17.696	16.012	255.982	-17.817	16.131	255.395
-17.702	15.987	255.990	-17.824	16.103	255.297
-17.708	15.961	256.005	-17.831	16.077	255.424
-17.718	15.928	255.976	-17.840	16.050	255.708
-17.724	15.905	255.976	-17.848	16.025	256.250
-17.731	15.881	256.037	-17.858	16.003	257.128
-17.743	15.860	257.183	-17.868	15.981	258.320
-17.748	15.836	258.094	-17.875	15.955	258.670
-17.752	15.813	258.676	-17.881	15.927	258.772
-17.762	15.787	260.193	-17.887	15.899	258.900
-17.766	15.757	260.238	-17.894	15.872	259.291
-17.770	15.734	260.238	-17.902	15.848	259.927
-17.775	15.710	260.300	-17.910	15.825	260.812
-17.788	15.688	260.408	-17.919	15.802	262.055
-17.792	15.667	261.199	-17.927	15.779	263.234
-17.805	15.639	263.579	-17.931	15.752	263.361
-17.806	15.611	263.874	-17.935	15.724	263.425
-17.809	15.585	264.037	-17.938	15.695	263.490
-17.819	15.555	264.429	-17.941	15.666	263.443
-17.821	15.526	264.440	-17.944	15.639	263.463
-17.824	15.502	264.440	-17.947	15.610	263.454
-17.826	15.474	264.440	-17.951	15.584	263.517
-17.831	15.445	263.992	-17.953	15.563	263.514
-17.833	15.428	263.979	-17.955	15.548	263.492
-17.834	15.419	263.978	-17.956	15.539	263.468
-17.835	15.410	263.981	-17.956	15.536	263.467
-17.837	15.409	264.193	-17.956	15.536	263.466
-17.837	15.410	264.169	-17.956	15.536	263.466
-17.837	15.410	264.156	-17.956	15.536	263.467
-17.838	15.406	264.046	-17.956	15.536	263.467
-17.838	15.406	264.046	-17.956	15.536	263.467
-17.837	15.404	264.070	-17.956	15.536	263.469
-17.837	15.404	264.070	-17.956	15.536	263.468
-17.837	15.403	264.070	-17.956	15.534	263.408
-17.838	15.397	264.093	-17.957	15.528	263.451
-17.838	15.388	264.131	-17.958	15.520	263.462
-17.839	15.381	264.127	-17.959	15.509	263.479
-17.841	15.364	264.141	-17.961	15.494	263.454
-17.842	15.350	264.161	-17.963	15.478	263.456
-17.844	15.331	264.178	-17.965	15.456	263.489
-17.847	15.305	264.128	-17.968	15.432	263.532
-17.850	15.278	264.113	-17.971	15.407	263.513
-17.852	15.252	264.104	-17.974	15.380	263.580
-17.855	15.227	264.081	-17.977	15.350	263.519
-17.857	15.203	264.081	-17.980	15.324	263.600
-17.860	15.176	264.081	-17.985	15.297	263.923
-17.865	15.143	264.137	-17.989	15.268	264.217
-17.867	15.122	264.137	-17.992	15.242	264.205
-17.870	15.096	264.137	-17.995	15.213	264.259
-17.879	15.062	264.701	-17.998	15.185	264.226
-17.882	15.030	264.701	-18.000	15.155	264.175
-17.884	15.009	264.711	-18.003	15.129	264.190
-17.887	14.983	264.918	-18.007	15.102	264.346
-17.889	14.957	264.918	-18.011	15.075	264.773
-17.892	14.928	264.918	-18.016	15.049	265.256
-17.895	14.898	265.059	-18.018	15.018	265.270
-17.897	14.873	265.125	-18.021	14.990	265.297
-17.899	14.847	265.171	-18.023	14.961	265.329
-17.902	14.817	266.061	-18.026	14.932	265.356
-17.903	14.791	266.064	-18.029	14.905	265.423
-17.905	14.764	266.064	-18.032	14.877	265.701
-17.909	14.733	266.061	-18.034	14.849	265.671
-17.911	14.707	266.061	-18.036	14.820	265.676
-17.913	14.678	266.061	-18.038	14.791	265.674
-17.915	14.654	266.061	-18.040	14.764	265.572
-17.919	14.622	266.385	-18.042	14.735	265.734
-17.921	14.593	266.385	-18.045	14.708	265.968
-17.922	14.571	266.382	-18.048	14.682	266.016
-17.926	14.535	266.483	-18.050	14.650	266.087
-17.927	14.509	266.482	-18.052	14.622	266.085
-17.929	14.483	266.482	-18.054	14.594	266.070
-17.932	14.449	266.789	-18.056	14.565	266.037
-17.933	14.425	266.786	-18.058	14.538	266.104
-17.934	14.398	266.776	-18.060	14.510	266.133
-17.937	14.363	266.781	-18.062	14.481	266.180
-17.938	14.339	266.781	-18.065	14.453	266.214
-17.939	14.313	266.781	-18.066	14.424	266.190
-17.941	14.286	266.781	-18.069	14.395	266.256
-17.944	14.251	266.981	-18.071	14.367	266.331
-17.945	14.227	266.971	-18.073	14.339	266.304
-17.947	14.198	266.962	-18.075	14.309	266.300
-17.949	14.170	267.003	-18.077	14.281	266.348
-17.950	14.143	267.003	-18.079	14.252	266.371
-17.951	14.117	267.003	-18.081	14.224	266.449
-17.952	14.081	267.162	-18.083	14.195	266.472
-17.954	14.052	267.162	-18.085	14.167	266.461
-17.955	14.029	267.162	-18.087	14.137	266.547
-17.957	13.994	267.336	-18.089	14.108	266.597
-17.958	13.968	267.336	-18.091	14.081	266.568
-17.960	13.942	267.336	-18.092	14.051	266.599
-17.962	13.912	267.431	-18.094	14.028	266.627
-17.964	13.886	267.431	-18.096	14.000	266.627
-17.965	13.859	267.431	-18.098	13.972	266.650
-17.972	13.824	267.179	-18.100	13.943	266.645
-17.974	13.798	267.175	-18.102	13.908	266.729
-17.975	13.771	267.165	-18.104	13.886	266.818
-17.976	13.747	267.159	-18.105	13.857	266.769
-17.979	13.717	267.183	-18.108	13.822	266.856
-17.980	13.690	267.183	-18.110	13.794	266.934
-17.980	13.658	267.521	-18.111	13.772	266.912
-17.981	13.629	267.506	-18.113	13.736	266.943
-17.982	13.605	267.499	-18.115	13.708	267.041
-17.985	13.575	267.718	-18.116	13.686	267.016
-17.986	13.546	267.717	-18.118	13.652	267.144
-17.987	13.522	267.717	-18.120	13.630	267.167
-17.988	13.494	267.717	-18.121	13.594	267.117
-17.989	13.456	267.806	-18.123	13.567	267.198
-17.990	13.432	267.806	-18.124	13.544	267.195
-17.992	13.397	267.916	-18.127	13.508	267.253
-17.992	13.372	267.916	-18.128	13.487	267.334
-17.993	13.344	267.916	-18.130	13.451	267.341
-17.994	13.319	267.916	-18.131	13.429	267.367
-17.997	13.285	268.152	-18.133	13.400	267.444
-17.998	13.259	268.152	-18.134	13.372	267.448
-17.999	13.233	268.152	-18.136	13.343	267.505
-18.000	13.199	268.256	-18.137	13.315	267.591
-18.000	13.173	268.256	-18.140	13.287	267.792
-18.001	13.144	268.256	-18.143	13.261	268.242
-18.001	13.113	268.405	-18.145	13.234	268.652
-18.002	13.086	268.413	-18.146	13.206	268.638
-18.003	13.060	268.421	-18.147	13.177	268.665
-18.004	13.034	268.427	-18.148	13.149	268.707
-18.008	13.001	269.419	-18.148	13.119	268.727
-18.008	12.971	269.419	-18.149	13.092	268.814
-18.011	12.940	269.522	-18.151	13.063	268.924
-18.011	12.916	269.512	-18.151	13.035	268.935
-18.012	12.888	269.502	-18.152	13.006	268.969
-18.012	12.862	269.632	-18.152	12.978	268.973
-18.012	12.836	269.631	-18.153	12.949	268.953
-18.012	12.809	269.631	-18.154	12.921	269.056
-18.014	12.776	269.727	-18.155	12.892	269.093
-18.015	12.747	269.727	-18.155	12.861	269.119
-18.015	12.721	269.727	-18.156	12.832	269.223
-18.017	12.689	269.988	-18.157	12.807	269.216
-18.017	12.662	270.005	-18.157	12.778	269.251
-18.017	12.633	270.019	-18.158	12.748	269.248
-18.015	12.602	270.078	-18.158	12.721	269.170
-18.015	12.576	270.080	-18.158	12.693	269.232
-18.015	12.548	270.080	-18.159	12.662	269.309
-18.016	12.514	270.066	-18.160	12.633	269.349
-18.016	12.485	270.067	-18.160	12.604	269.367
-18.016	12.462	270.070	-18.161	12.576	269.401
-18.016	12.438	270.077	-18.161	12.551	269.390
-18.017	12.405	270.172	-18.161	12.521	269.417
-18.017	12.376	270.172	-18.162	12.491	269.404
-18.017	12.350	270.172	-18.162	12.462	269.354
-18.020	12.317	270.135	-18.162	12.434	269.377
-18.020	12.293	270.135	-18.163	12.407	269.412
-18.020	12.265	270.135	-18.163	12.377	269.449
-18.017	12.231	270.207	-18.164	12.348	269.484
-18.017	12.205	270.207	-18.164	12.320	269.442
-18.017	12.179	270.207	-18.164	12.291	269.408
-18.018	12.149	270.286	-18.164	12.263	269.402
-18.018	12.122	270.298	-18.165	12.233	269.419
-18.018	12.096	270.308	-18.165	12.205	269.443
-18.020	12.063	270.162	-18.166	12.177	269.415
-18.020	12.037	270.163	-18.166	12.147	269.440
-18.020	12.008	270.163	-18.167	12.119	269.497
-18.015	11.979	270.296	-18.167	12.091	269.525
-18.015	11.953	270.296	-18.167	12.062	269.527
-18.015	11.926	270.296	-18.168	12.033	269.521
-18.019	11.894	270.326	-18.168	12.005	269.458
-18.019	11.868	270.326	-18.168	11.976	269.523
-18.019	11.842	270.326	-18.169	11.947	269.548
-18.019	11.815	270.326	-18.169	11.918	269.551
-18.020	11.781	270.387	-18.170	11.890	269.582
-18.019	11.755	270.385	-18.170	11.862	269.614
-18.019	11.728	270.377	-18.170	11.833	269.668
-18.021	11.695	270.421	-18.171	11.804	269.750
-18.021	11.668	270.421	-18.171	11.776	269.706
-18.020	11.641	270.416	-18.171	11.748	269.666
-18.020	11.609	270.556	-18.172	11.719	269.736
-18.020	11.583	270.556	-18.172	11.690	269.726
-18.019	11.556	270.556	-18.172	11.661	269.800
-18.019	11.530	270.556	-18.173	11.632	269.829
-18.021	11.496	270.605	-18.173	11.604	269.790
-18.021	11.470	270.608	-18.173	11.575	269.870
-18.020	11.443	270.608	-18.173	11.547	269.903
-18.020	11.417	270.608	-18.173	11.518	269.896
-18.021	11.382	270.686	-18.174	11.490	269.945
-18.021	11.358	270.686	-18.174	11.461	269.929
-18.020	11.332	270.686	-18.174	11.432	269.917
-18.017	11.296	270.740	-18.175	11.403	270.034
-18.017	11.267	270.740	-18.175	11.375	270.053
-18.017	11.244	270.746	-18.175	11.347	270.099
-18.020	11.209	270.844	-18.175	11.318	270.131
-18.019	11.182	270.844	-18.175	11.289	270.135
-18.019	11.156	270.844	-18.175	11.261	270.177
-18.020	11.124	270.946	-18.176	11.233	270.278
-18.019	11.097	270.946	-18.177	11.205	270.479
-18.019	11.071	270.946	-18.179	11.178	271.012
-18.022	11.038	271.253	-18.182	11.154	271.806
-18.022	11.015	271.723	-18.185	11.129	272.613
-18.021	10.991	272.174	-18.184	11.100	272.746
-18.019	10.969	273.869	-18.183	11.072	272.796
-18.017	10.942	273.861	-18.182	11.044	272.810
-18.015	10.916	273.853	-18.180	11.015	272.837
-18.019	10.885	273.544	-18.180	10.986	273.021
-18.018	10.858	273.543	-18.180	10.959	273.411
-18.016	10.832	273.543	-18.181	10.934	274.029
-18.020	10.797	274.385	-18.184	10.909	274.986
-18.018	10.780	275.058	-18.186	10.884	276.072
-18.015	10.755	275.842	-18.184	10.856	276.247
-18.012	10.729	276.402	-18.182	10.829	276.341
-18.010	10.696	278.187	-18.178	10.800	276.368
-18.006	10.670	278.190	-18.175	10.771	276.412
-18.002	10.643	278.198	-18.173	10.743	276.570
-18.008	10.613	277.199	-18.172	10.718	276.952
-18.005	10.587	277.205	-18.172	10.693	277.575
-18.003	10.562	277.391	-18.173	10.666	278.606
-18.006	10.542	278.543	-18.175	10.645	279.855
-18.003	10.521	279.511	-18.178	10.623	281.425
-18.000	10.503	280.657	-18.181	10.599	282.978
-17.993	10.482	284.028	-18.175	10.572	283.146
-17.986	10.457	284.309	-18.169	10.544	283.207
-17.980	10.430	284.462	-18.163	10.517	283.465
-17.988	10.405	284.475	-18.159	10.490	283.995
-17.982	10.381	284.515	-18.157	10.465	284.773
-17.977	10.356	284.895	-18.155	10.441	285.939
-17.972	10.337	285.360	-18.155	10.417	287.297
-17.961	10.317	287.451	-18.157	10.395	289.055
-17.954	10.297	289.168	-18.154	10.372	290.420
-17.945	10.275	290.273	-18.145	10.346	290.522
-17.962	10.239	293.132	-18.136	10.319	290.594
-17.950	10.213	293.359	-18.127	10.292	290.854
-17.939	10.188	293.359	-18.120	10.267	291.446
-17.931	10.166	293.410	-18.114	10.241	292.287
-17.937	10.139	292.185	-18.110	10.218	293.474
-17.929	10.118	293.131	-18.107	10.194	294.935
-17.922	10.100	294.162	-18.105	10.173	296.650
-17.923	10.082	297.460	-18.103	10.150	298.593
-17.913	10.064	299.301	-18.093	10.126	299.246
-17.899	10.044	300.611	-18.081	10.103	299.336
-17.883	10.020	301.785	-18.067	10.078	299.440
-17.875	9.994	302.901	-18.053	10.053	299.471
-17.859	9.969	302.892	-18.041	10.029	299.690
-17.847	9.949	302.887	-18.029	10.004	300.156
-17.847	9.912	300.248	-18.019	9.980	300.908
-17.836	9.893	300.614	-18.011	9.956	301.982
-17.825	9.873	301.193	-18.005	9.934	303.371
-17.812	9.845	303.756	-17.999	9.912	305.160
[truncated: 1,360 more rows]
