# Supplementary material for: Finding the best hardware configuration for 2D SLAM in indoor environments via simulation based on Google Cartographer
Source: Sci Rep. 2022 Nov 5;12:18815. doi: 10.1038/s41598-022-22938-y (PMC9637188; doi:10.1038/s41598-022-22938-y)
Supplement: Supplementary file 1 — Supplementary Information. [file 41598_2022_22938_MOESM1_ESM.zip › SLAM_readings/tunel/slam_l3d_tunel_28_3_2022_10_41_51.csv]

xr	yr	wr	xu	yu	wu
0.001	0.003	0.049	0.003	0.002	359.653
0.002	0.006	0.095	0.003	0.002	359.653
0.002	0.010	0.133	0.003	0.002	359.653
0.001	0.008	0.096	0.003	0.002	359.653
0.001	0.004	0.058	0.003	0.002	359.653
0.001	0.002	0.040	0.003	0.002	359.653
0.003	0.002	0.045	0.003	0.002	359.653
0.003	0.003	0.050	0.003	0.002	359.653
0.003	0.004	0.063	0.003	0.002	359.653
0.000	0.004	0.080	0.003	0.002	359.653
0.000	0.005	0.076	0.003	0.002	359.653
-0.001	0.005	0.081	0.003	0.002	359.653
0.001	0.005	0.060	0.003	0.002	359.653
0.002	0.004	0.050	0.003	0.002	359.653
0.002	0.003	0.055	0.003	0.002	359.653
0.002	0.003	0.065	0.003	0.002	359.653
0.001	0.003	0.065	0.003	0.002	359.653
-0.001	0.005	0.072	0.003	0.002	359.653
-0.001	0.005	0.082	0.003	0.002	359.653
-0.001	0.006	0.090	0.003	0.002	359.653
0.000	0.006	0.072	0.003	0.002	359.653
0.001	0.005	0.053	0.003	0.002	359.653
0.001	0.003	0.058	0.003	0.002	359.653
0.000	0.003	0.054	0.003	0.002	359.653
-0.001	0.003	0.065	0.003	0.002	359.653
0.001	0.005	0.065	0.003	0.002	359.653
0.003	0.006	0.066	0.003	0.002	359.653
0.003	0.006	0.062	0.003	0.002	359.653
0.002	0.004	0.054	0.003	0.002	359.653
0.000	0.003	0.061	0.003	0.002	359.653
-0.001	0.004	0.059	0.003	0.002	359.653
0.001	0.004	0.066	0.003	0.002	359.653
0.001	0.003	0.071	0.003	0.002	359.653
0.001	0.004	0.064	0.003	0.002	359.653
0.001	0.004	0.067	0.003	0.002	359.653
0.001	0.004	0.066	0.003	0.002	359.653
0.001	0.004	0.066	0.003	0.002	359.653
0.000	0.005	0.069	0.003	0.002	359.653
0.002	0.004	0.072	0.003	0.002	359.653
0.002	0.004	0.071	0.003	0.002	359.653
0.002	0.005	0.066	0.004	0.001	359.714
0.001	0.005	0.069	0.007	0.001	359.795
0.001	0.000	0.275	0.014	0.001	359.728
0.006	0.006	0.249	0.025	0.001	359.701
0.018	0.006	0.197	0.037	0.001	359.717
0.039	0.003	0.111	0.054	0.001	359.746
0.062	-0.001	0.102	0.072	0.000	359.802
0.086	-0.001	0.192	0.095	0.000	359.810
0.111	0.003	0.276	0.122	0.000	359.843
0.138	0.006	0.326	0.149	-0.001	359.952
0.156	0.007	0.365	0.175	-0.001	359.942
0.195	0.001	0.455	0.203	-0.001	0.004
0.226	0.003	0.418	0.233	-0.001	359.989
0.251	0.004	0.398	0.260	-0.001	359.893
0.283	0.005	0.345	0.290	-0.001	359.869
0.313	0.003	0.252	0.320	-0.001	359.913
0.340	0.001	0.190	0.346	-0.001	359.864
0.372	0.002	0.267	0.376	-0.001	359.930
0.401	0.002	0.331	0.403	-0.001	359.957
0.429	0.003	0.361	0.432	-0.001	359.873
0.456	0.006	0.349	0.461	-0.001	359.899
0.484	0.006	0.314	0.491	-0.002	359.913
0.509	0.001	0.260	0.518	-0.002	359.853
0.542	0.001	0.205	0.547	-0.002	359.888
0.571	0.001	0.261	0.574	-0.002	359.862
0.596	0.001	0.283	0.603	-0.002	359.867
0.629	0.004	0.287	0.632	-0.002	359.938
0.658	0.006	0.271	0.661	-0.002	359.904
0.682	0.006	0.312	0.688	-0.002	359.820
0.713	0.002	0.321	0.717	-0.002	359.859
0.739	0.001	0.199	0.748	-0.002	359.835
0.768	0.002	0.142	0.776	-0.003	359.842
0.800	0.002	0.217	0.803	-0.003	359.879
0.833	0.002	0.270	0.833	-0.003	359.797
0.857	0.004	0.258	0.860	-0.003	359.871
0.885	0.004	0.289	0.890	-0.003	359.912
0.914	0.002	0.324	0.919	-0.003	359.878
0.939	0.003	0.269	0.946	-0.003	359.797
0.972	0.004	0.149	0.975	-0.003	359.805
1.000	0.002	0.144	1.004	-0.003	359.763
1.025	0.000	0.120	1.034	-0.004	359.807
1.059	-0.002	0.155	1.060	-0.004	359.811
1.087	0.004	0.180	1.090	-0.004	359.779
1.113	0.004	0.266	1.117	-0.004	359.811
1.142	0.003	0.252	1.146	-0.004	359.786
1.170	0.001	0.168	1.176	-0.004	359.715
1.199	0.005	0.071	1.203	-0.004	359.731
1.230	0.001	0.053	1.232	-0.004	359.732
1.257	-0.002	0.063	1.260	-0.004	359.668
1.290	0.002	0.083	1.290	-0.005	359.742
1.316	0.004	0.164	1.320	-0.005	359.736
1.342	0.004	0.180	1.346	-0.005	359.751
1.375	0.006	0.138	1.376	-0.005	359.742
1.395	0.006	0.119	1.403	-0.005	359.710
1.428	0.004	0.112	1.433	-0.006	359.692
1.455	0.000	0.133	1.461	-0.006	359.759
1.490	-0.002	0.067	1.490	-0.006	359.737
1.512	0.000	0.120	1.517	-0.006	359.704
1.542	0.002	0.176	1.546	-0.006	359.726
1.572	0.002	0.101	1.576	-0.007	359.701
1.598	0.004	0.102	1.604	-0.007	359.698
1.632	0.004	0.110	1.633	-0.007	359.676
1.658	0.002	0.076	1.661	-0.007	359.599
1.684	0.000	359.967	1.689	-0.007	359.621
1.713	-0.001	359.957	1.719	-0.007	359.674
1.738	-0.003	0.053	1.746	-0.007	359.615
1.772	0.000	0.069	1.775	-0.008	359.672
1.801	0.004	0.046	1.802	-0.008	359.669
1.825	0.006	0.035	1.832	-0.008	359.619
1.859	0.002	0.110	1.860	-0.008	359.657
1.890	0.000	0.086	1.889	-0.009	359.642
1.915	0.001	359.935	1.918	-0.009	359.574
1.935	-0.001	359.905	1.946	-0.009	359.627
1.967	-0.006	359.969	1.975	-0.009	359.610
1.994	-0.003	-0.004	2.003	-0.009	359.554
2.027	0.004	0.015	2.032	-0.010	359.640
2.061	0.004	0.052	2.059	-0.010	359.620
2.089	0.002	0.051	2.088	-0.010	359.565
2.119	0.003	359.956	2.119	-0.010	359.574
2.139	0.002	359.943	2.146	-0.010	359.544
2.169	-0.002	359.938	2.175	-0.011	359.522
2.191	-0.004	359.932	2.202	-0.011	359.592
2.221	-0.003	359.910	2.232	-0.011	359.507
2.253	0.000	359.893	2.261	-0.011	359.513
2.287	-0.001	359.945	2.287	-0.012	359.546
2.317	-0.001	359.939	2.316	-0.012	359.537
2.348	0.004	359.922	2.346	-0.012	359.497
2.369	0.003	359.948	2.375	-0.013	359.506
2.393	0.002	359.943	2.402	-0.012	359.420
2.419	0.001	359.804	2.432	-0.013	359.474
2.456	-0.002	359.830	2.461	-0.014	359.516
2.487	-0.003	359.910	2.490	-0.014	359.433
2.517	-0.002	359.817	2.517	-0.014	359.471
2.546	-0.002	359.763	2.546	-0.014	359.492
2.571	-0.002	359.896	2.574	-0.015	359.466
2.593	-0.001	359.947	2.603	-0.015	359.425
2.616	0.001	359.919	2.631	-0.015	359.428
2.645	0.004	359.759	2.661	-0.015	359.359
2.679	0.002	359.702	2.690	-0.016	359.413
2.713	-0.005	359.821	2.718	-0.016	359.422
2.744	-0.006	359.827	2.745	-0.016	359.369
2.774	-0.002	359.775	2.774	-0.017	359.428
2.797	-0.003	359.805	2.803	-0.017	359.407
2.824	-0.003	359.816	2.832	-0.017	359.333
2.853	0.001	359.715	2.861	-0.018	359.356
2.879	-0.001	359.740	2.888	-0.018	359.341
2.914	-0.004	359.758	2.916	-0.018	359.334
2.941	-0.005	359.722	2.947	-0.019	359.371
2.969	-0.006	359.699	2.974	-0.019	359.304
2.998	-0.003	359.778	3.003	-0.019	359.344
3.023	-0.004	359.788	3.032	-0.020	359.395
3.049	-0.003	359.744	3.059	-0.020	359.359
3.077	-0.002	359.754	3.088	-0.020	359.278
3.111	-0.003	359.751	3.117	-0.021	359.317
3.144	-0.005	359.732	3.144	-0.021	359.417
3.171	-0.008	359.762	3.172	-0.023	359.804
3.203	-0.015	0.310	3.198	-0.026	0.425
3.226	-0.021	1.096	3.223	-0.028	0.982
3.244	-0.018	1.878	3.252	-0.028	1.037
3.261	-0.006	1.790	3.281	-0.028	1.065
3.289	0.001	1.481	3.310	-0.027	1.047
3.324	-0.002	1.413	3.337	-0.026	0.997
3.363	-0.008	1.378	3.367	-0.026	1.050
3.398	-0.013	1.340	3.395	-0.026	1.220
3.432	-0.019	1.416	3.421	-0.027	1.690
3.460	-0.027	1.981	3.447	-0.030	2.482
3.484	-0.028	3.176	3.474	-0.029	2.555
3.492	-0.014	3.608	3.502	-0.028	2.563
3.505	0.001	3.318	3.530	-0.027	2.554
3.532	0.005	2.910	3.560	-0.026	2.598
3.575	-0.003	2.828	3.589	-0.024	2.546
3.617	-0.010	2.877	3.617	-0.023	2.533
3.657	-0.015	2.905	3.646	-0.022	2.566
3.688	-0.015	2.922	3.675	-0.021	2.579
3.705	-0.011	2.962	3.702	-0.020	2.622
3.723	-0.002	2.999	3.731	-0.018	2.632
3.745	0.004	3.047	3.761	-0.017	2.544
3.775	0.007	3.038	3.790	-0.016	2.594
3.802	0.011	3.033	3.817	-0.015	2.614
3.844	0.009	2.862	3.847	-0.013	2.588
3.875	0.005	3.027	3.870	-0.013	2.646
3.907	0.004	3.051	3.903	-0.011	2.633
3.933	0.004	2.955	3.932	-0.010	2.661
3.957	0.002	3.048	3.961	-0.010	2.875
3.978	0.004	3.277	3.986	-0.010	3.283
4.002	0.007	3.878	4.013	-0.012	4.050
4.026	0.010	4.947	4.037	-0.015	5.099
4.051	0.005	6.141	4.056	-0.018	6.110
4.075	-0.003	7.642	4.081	-0.019	7.168
4.092	-0.002	8.401	4.113	-0.015	7.173
4.117	0.000	7.818	4.141	-0.012	7.310
4.150	0.002	7.570	4.170	-0.010	7.624
4.176	0.004	7.367	4.191	-0.009	8.074
4.211	0.015	8.518	4.219	-0.009	9.098
4.247	0.019	9.943	4.239	-0.010	10.113
4.278	0.014	11.588	4.266	-0.009	10.865
4.306	-0.002	12.517	4.296	-0.003	10.875
4.327	-0.005	11.513	4.322	0.002	10.888
4.345	0.008	11.028	4.349	0.006	11.137
4.360	0.033	11.467	4.377	0.010	11.540
4.391	0.039	12.212	4.403	0.012	12.207
4.428	0.040	13.209	4.427	0.013	13.110
4.453	0.036	14.336	4.451	0.013	14.437
4.473	0.034	16.007	4.474	0.012	16.062
4.489	0.033	17.070	4.494	0.010	17.812
4.504	0.029	19.304	4.520	0.014	18.669
4.537	0.017	21.582	4.547	0.023	18.720
4.577	0.016	19.633	4.576	0.033	18.711
4.604	0.034	18.531	4.600	0.041	18.839
4.624	0.072	19.088	4.628	0.049	19.269
4.649	0.091	19.895	4.654	0.054	19.944
4.678	0.093	20.825	4.677	0.058	20.852
4.710	0.088	22.131	4.701	0.062	22.073
4.736	0.083	23.602	4.725	0.064	23.753
4.751	0.084	25.360	4.745	0.065	25.401
4.775	0.078	27.149	4.771	0.075	25.893
4.797	0.078	26.767	4.798	0.088	26.001
4.812	0.093	26.354	4.821	0.097	26.301
4.835	0.124	26.842	4.846	0.107	26.878
4.849	0.141	27.060	4.870	0.114	27.761
4.892	0.159	28.536	4.894	0.121	28.969
4.930	0.160	30.080	4.915	0.126	30.372
4.955	0.159	31.901	4.936	0.130	32.128
4.975	0.157	34.004	4.959	0.134	34.077
4.990	0.148	35.973	4.979	0.136	36.709
5.011	0.142	38.875	5.000	0.136	39.420
5.031	0.135	41.690	5.018	0.136	41.910
5.041	0.142	44.654	5.041	0.153	42.543
5.067	0.144	43.543	5.061	0.172	42.598
5.062	0.185	42.799	5.083	0.190	42.777
5.084	0.213	42.962	5.105	0.208	43.253
5.120	0.236	43.850	5.124	0.221	43.972
5.144	0.254	44.336	5.145	0.235	45.011
5.187	0.275	46.001	5.164	0.247	46.311
5.220	0.282	47.643	5.185	0.258	47.945
5.228	0.282	49.311	5.206	0.267	50.098
5.237	0.281	51.749	5.223	0.274	52.325
5.248	0.276	54.391	5.242	0.287	54.120
5.230	0.312	57.217	5.260	0.311	54.308
5.242	0.329	55.253	5.276	0.331	54.441
5.265	0.353	54.520	5.293	0.354	54.672
5.317	0.364	54.773	5.311	0.375	55.223
5.365	0.376	55.755	5.327	0.392	55.987
5.387	0.383	56.074	5.345	0.410	57.206
5.401	0.412	57.593	5.361	0.425	58.437
5.400	0.450	59.768	5.379	0.440	60.056
5.389	0.481	61.359	5.396	0.453	62.029
5.408	0.495	63.732	5.412	0.465	64.257
5.430	0.496	66.158	5.429	0.478	66.659
5.461	0.482	69.152	5.442	0.504	66.946
5.461	0.497	68.486	5.452	0.527	67.058
5.449	0.525	67.230	5.464	0.552	67.340
5.465	0.551	67.358	5.478	0.577	67.985
5.498	0.576	68.445	5.490	0.597	68.823
5.524	0.604	69.903	5.504	0.618	70.039
5.537	0.618	70.469	5.518	0.636	71.649
5.549	0.659	72.481	5.531	0.653	73.438
5.560	0.689	74.561	5.546	0.669	75.521
5.566	0.711	77.158	5.554	0.696	76.000
5.531	0.748	76.769	5.562	0.723	76.037
5.512	0.779	76.832	5.568	0.748	76.098
5.528	0.797	76.105	5.577	0.777	76.384
5.592	0.778	76.384	5.585	0.803	76.899
5.641	0.783	77.219	5.594	0.825	77.656
5.650	0.809	78.312	5.603	0.847	78.705
5.638	0.844	79.677	5.613	0.868	80.023
5.640	0.859	80.264	5.624	0.888	81.862
5.622	0.899	82.237	5.630	0.911	82.433
5.604	0.951	83.369	5.634	0.941	82.461
5.595	1.001	82.957	5.639	0.969	82.539
5.619	1.024	82.814	5.642	0.997	82.472
5.637	1.052	82.662	5.646	1.025	82.454
5.686	1.050	82.735	5.650	1.054	82.490
5.699	1.063	82.670	5.653	1.081	82.422
5.678	1.100	82.580	5.657	1.109	82.393
5.655	1.138	82.653	5.661	1.140	82.421
5.643	1.168	82.725	5.664	1.166	82.359
5.634	1.202	82.639	5.668	1.195	82.375
5.643	1.238	82.673	5.673	1.225	82.418
5.667	1.258	82.671	5.676	1.251	82.371
5.683	1.280	82.627	5.679	1.280	82.311
5.692	1.308	82.588	5.683	1.307	82.337
5.702	1.331	82.558	5.687	1.337	82.291
5.700	1.367	82.535	5.691	1.364	82.310
5.699	1.393	82.648	5.695	1.392	82.332
5.688	1.429	82.616	5.699	1.419	82.263
5.682	1.468	82.571	5.703	1.450	82.295
5.693	1.490	82.638	5.706	1.476	82.281
5.702	1.518	82.606	5.710	1.505	82.227
5.712	1.546	82.542	5.714	1.535	82.195
5.719	1.569	82.437	5.718	1.560	82.213
5.727	1.592	82.449	5.722	1.591	82.127
5.726	1.622	82.434	5.726	1.620	82.182
5.722	1.650	82.424	5.729	1.646	82.151
5.724	1.677	82.447	5.733	1.675	82.146
5.728	1.708	82.461	5.738	1.704	82.157
5.730	1.728	82.471	5.741	1.731	82.142
5.732	1.764	82.342	5.745	1.760	82.063
5.742	1.798	82.401	5.749	1.789	82.092
5.755	1.819	82.357	5.753	1.816	82.072
5.762	1.846	82.274	5.757	1.846	82.022
5.765	1.870	82.311	5.761	1.875	82.079
5.765	1.892	82.332	5.765	1.902	82.019
5.762	1.923	82.303	5.769	1.932	82.024
5.762	1.952	82.303	5.773	1.958	82.055
5.761	1.970	82.299	5.777	1.988	81.979
5.777	2.008	82.278	5.781	2.015	81.963
5.784	2.039	82.240	5.785	2.044	82.003
5.788	2.068	82.265	5.789	2.072	81.981
5.793	2.099	82.282	5.793	2.101	81.971
5.797	2.127	82.320	5.797	2.127	81.991
5.797	2.159	82.286	5.801	2.157	81.921
5.800	2.192	82.253	5.805	2.185	81.959
5.806	2.221	82.208	5.809	2.211	81.960
5.813	2.250	82.281	5.813	2.240	81.948
5.818	2.280	82.342	5.818	2.269	82.243
5.827	2.305	82.529	5.824	2.292	82.742
5.843	2.327	83.255	5.828	2.321	82.867
5.839	2.353	83.865	5.832	2.351	82.954
5.830	2.375	83.782	5.836	2.377	83.000
5.823	2.397	83.863	5.839	2.405	82.984
5.824	2.427	83.056	5.843	2.434	83.044
5.839	2.455	82.717	5.847	2.463	83.118
5.861	2.491	83.109	5.850	2.490	83.174
5.871	2.526	83.705	5.854	2.519	83.221
5.868	2.561	84.092	5.858	2.549	83.274
5.865	2.590	83.988	5.861	2.576	83.278
5.862	2.616	83.698	5.865	2.605	83.392
5.867	2.639	83.567	5.869	2.633	83.545
5.878	2.660	83.783	5.873	2.658	83.888
5.890	2.687	84.380	5.878	2.688	84.213
5.898	2.705	84.706	5.881	2.715	84.291
5.888	2.748	85.291	5.883	2.743	84.240
5.889	2.779	84.819	5.886	2.772	84.254
5.888	2.809	84.466	5.888	2.799	84.189
5.894	2.839	84.004	5.891	2.828	84.188
5.902	2.865	84.165	5.894	2.856	84.235
5.909	2.895	84.742	5.897	2.886	84.251
5.906	2.917	85.074	5.900	2.914	84.255
5.901	2.946	84.944	5.903	2.942	84.297
5.898	2.969	84.596	5.906	2.971	84.325
5.898	2.995	84.373	5.909	2.998	84.470
5.902	3.027	84.562	5.913	3.026	84.809
5.907	3.056	85.050	5.916	3.054	84.804
5.913	3.091	85.469	5.918	3.083	84.714
5.919	3.121	85.463	5.922	3.113	84.771
5.924	3.145	85.523	5.924	3.139	84.741
5.929	3.172	85.014	5.927	3.168	84.742
5.937	3.195	84.735	5.930	3.196	84.821
5.942	3.222	84.934	5.932	3.225	84.788
5.943	3.252	85.347	5.934	3.253	84.676
5.940	3.283	85.555	5.937	3.281	84.706
5.937	3.320	85.267	5.940	3.311	84.691
5.934	3.348	84.768	5.943	3.339	84.658
5.932	3.370	84.502	5.946	3.367	84.762
5.935	3.395	84.728	5.949	3.394	84.997
5.941	3.419	85.275	5.953	3.421	85.430
5.945	3.438	85.639	5.956	3.446	85.496
5.947	3.474	86.794	5.958	3.477	85.500
5.952	3.505	86.905	5.961	3.505	85.539
5.953	3.537	85.915	5.963	3.532	85.656
5.958	3.569	85.063	5.965	3.561	85.652
5.964	3.596	85.451	5.968	3.591	85.671
5.968	3.627	86.226	5.970	3.620	85.662
5.968	3.659	86.581	5.972	3.645	85.810
5.967	3.683	86.427	5.976	3.673	86.275
5.970	3.702	86.415	5.980	3.700	86.620
5.969	3.724	86.932	5.981	3.729	86.548
5.965	3.753	87.091	5.983	3.757	86.561
5.963	3.786	87.011	5.984	3.785	86.527
5.962	3.819	86.973	5.986	3.815	86.504
5.966	3.855	86.482	5.988	3.845	86.560
5.976	3.882	86.166	5.989	3.872	86.555
5.981	3.907	86.545	5.991	3.901	86.520
5.985	3.928	87.064	5.992	3.928	86.577
5.986	3.957	87.362	5.994	3.957	86.632
5.987	3.989	87.118	5.996	3.987	86.574
5.985	4.015	86.717	5.998	4.013	86.622
5.986	4.047	86.486	6.000	4.042	86.739
5.987	4.072	86.702	6.003	4.069	87.104
5.988	4.094	86.777	6.005	4.101	87.166
5.987	4.128	87.805	6.006	4.127	87.210
5.987	4.158	87.867	6.008	4.156	87.137
5.987	4.183	87.917	6.009	4.184	87.170
5.993	4.212	86.902	6.010	4.208	87.190
6.000	4.242	86.617	6.012	4.241	87.150
6.005	4.275	86.910	6.014	4.270	87.175
6.007	4.302	87.650	6.015	4.299	87.192
6.005	4.332	88.026	6.016	4.327	87.168
6.003	4.358	87.838	6.018	4.356	87.203
6.002	4.388	87.195	6.019	4.385	87.149
6.005	4.415	86.909	6.021	4.413	87.148
6.006	4.444	87.058	6.022	4.441	87.179
6.007	4.473	87.419	6.023	4.465	87.127
6.009	4.499	87.613	6.025	4.494	87.092
6.011	4.528	87.842	6.026	4.523	87.124
6.012	4.560	87.419	6.028	4.557	87.092
6.012	4.587	86.909	6.029	4.585	87.093
6.015	4.610	86.875	6.031	4.608	87.174
6.019	4.639	87.271	6.033	4.636	87.420
6.021	4.671	87.883	6.035	4.670	87.455
6.024	4.705	88.284	6.036	4.693	87.413
6.023	4.732	87.905	6.037	4.722	87.383
6.023	4.753	87.838	6.038	4.749	87.379
6.022	4.784	87.241	6.039	4.778	87.312
6.024	4.810	87.336	6.040	4.808	87.297
6.027	4.838	87.663	6.042	4.835	87.346
6.029	4.868	87.971	6.043	4.866	87.241
6.028	4.901	87.819	6.044	4.896	87.224
6.029	4.930	87.381	6.045	4.922	87.202
6.029	4.961	87.165	6.047	4.949	87.320
6.032	4.988	87.214	6.050	4.978	87.715
6.038	5.012	87.842	6.053	5.005	88.024
6.042	5.036	88.749	6.054	5.032	88.013
6.039	5.063	89.004	6.055	5.061	88.043
6.033	5.088	88.577	6.056	5.087	88.044
6.034	5.121	88.019	6.056	5.117	87.951
6.040	5.152	87.745	6.058	5.147	87.957
6.046	5.181	87.932	6.059	5.176	88.009
6.050	5.210	88.007	6.060	5.203	87.978
6.056	5.236	88.599	6.062	5.232	88.149
6.056	5.270	88.850	6.063	5.260	88.276
6.050	5.296	88.647	6.064	5.290	88.250
6.044	5.322	88.587	6.064	5.315	88.203
6.041	5.351	88.510	6.065	5.345	88.174
6.043	5.379	88.160	6.066	5.375	88.173
6.049	5.403	88.121	6.067	5.401	88.175
6.056	5.432	88.202	6.067	5.431	88.125
6.059	5.463	88.573	6.068	5.460	88.059
6.057	5.493	88.684	6.069	5.488	88.041
6.053	5.528	88.385	6.070	5.517	88.034
6.051	5.556	88.016	6.071	5.546	88.009
6.053	5.582	88.042	6.072	5.572	88.073
6.055	5.611	88.017	6.074	5.599	88.365
6.060	5.639	88.686	6.076	5.629	88.633
6.066	5.662	89.529	6.077	5.659	88.734
6.063	5.688	89.550	6.078	5.684	88.733
6.061	5.712	89.167	6.079	5.715	88.805
6.063	5.741	88.686	6.080	5.741	88.829
6.068	5.776	88.863	6.080	5.771	88.827
6.070	5.812	89.276	6.081	5.801	88.878
6.067	5.836	89.423	6.082	5.828	88.916
6.063	5.869	89.254	6.083	5.858	88.959
6.061	5.887	89.213	6.084	5.887	89.032
6.064	5.919	89.161	6.085	5.912	89.116
6.065	5.945	89.154	6.085	5.941	89.052
6.069	5.974	89.383	6.086	5.971	89.064
6.070	6.001	89.469	6.087	5.997	89.158
6.070	6.034	89.501	6.088	6.027	89.345
6.071	6.061	89.640	6.088	6.054	89.334
6.070	6.091	89.731	6.088	6.085	89.297
6.070	6.117	89.732	6.089	6.111	89.278
6.069	6.146	89.419	6.089	6.142	89.212
6.071	6.176	89.209	6.089	6.171	89.153
6.074	6.203	89.194	6.089	6.197	89.155
6.075	6.232	89.436	6.090	6.227	89.180
6.073	6.263	89.574	6.090	6.256	89.114
6.071	6.290	89.704	6.090	6.283	89.072
6.072	6.317	89.133	6.090	6.314	89.061
6.076	6.347	88.861	6.091	6.344	89.030
6.077	6.374	88.953	6.091	6.369	88.996
6.079	6.406	89.167	6.091	6.399	88.957
6.075	6.432	89.259	6.091	6.429	88.884
6.071	6.459	89.260	6.092	6.455	88.905
6.073	6.491	88.968	6.092	6.485	88.886
6.079	6.521	88.834	6.093	6.514	88.811
6.081	6.537	88.758	6.093	6.541	88.871
6.078	6.578	89.099	6.094	6.572	88.817
6.075	6.611	89.143	6.094	6.600	88.823
6.076	6.635	89.127	6.096	6.627	89.066
6.080	6.666	89.220	6.097	6.655	89.201
6.084	6.690	89.293	6.097	6.685	89.211
6.084	6.717	89.770	6.098	6.712	89.285
6.081	6.744	89.601	6.099	6.742	89.359
6.084	6.775	89.522	6.099	6.771	89.355
6.085	6.804	89.559	6.100	6.797	89.525
6.085	6.835	89.903	6.102	6.825	89.897
6.085	6.864	90.227	6.103	6.854	90.066
6.082	6.887	90.575	6.103	6.881	90.070
6.079	6.912	90.538	6.103	6.910	90.109
6.079	6.937	90.323	6.103	6.935	90.168
6.078	6.960	90.199	6.105	6.966	90.592
6.089	6.995	90.263	6.106	6.991	90.867
6.098	7.027	91.375	6.106	7.020	90.867
6.092	7.055	91.830	6.105	7.049	90.793
6.084	7.081	91.270	6.105	7.079	90.824
6.082	7.112	90.746	6.104	7.106	90.832
6.083	7.145	90.898	6.104	7.135	90.887
6.089	7.171	91.008	6.104	7.162	90.936
6.089	7.201	91.157	6.104	7.191	90.931
6.091	7.226	91.036	6.103	7.221	90.962
6.092	7.242	91.011	6.103	7.248	90.964
6.087	7.284	91.184	6.102	7.277	90.936
6.083	7.312	91.189	6.102	7.305	90.928
6.080	7.335	91.208	6.102	7.334	90.931
6.079	7.368	90.927	6.101	7.361	90.875
6.083	7.398	91.022	6.101	7.391	90.956
6.086	7.429	91.144	6.101	7.421	90.981
6.085	7.454	91.210	6.100	7.447	90.989
6.083	7.485	91.232	6.100	7.476	90.955
6.080	7.513	91.242	6.099	7.506	90.919
6.080	7.537	90.992	6.099	7.534	90.895
6.079	7.567	90.960	6.099	7.563	90.969
6.082	7.595	91.054	6.098	7.590	90.929
6.082	7.626	91.121	6.098	7.619	90.920
6.081	7.659	91.156	6.097	7.648	90.950
6.080	7.683	91.187	6.097	7.677	90.958
6.079	7.709	91.090	6.097	7.704	90.942
6.079	7.733	91.007	6.096	7.734	90.907
6.078	7.761	90.963	6.095	7.761	90.839
6.079	7.789	90.876	6.095	7.790	90.886
6.080	7.823	91.003	6.095	7.819	90.907
6.077	7.855	91.093	6.094	7.849	90.865
6.076	7.882	90.978	6.094	7.876	90.950
6.078	7.917	91.048	6.094	7.905	90.938
6.078	7.939	91.130	6.093	7.932	90.854
6.078	7.965	91.004	6.093	7.962	90.873
6.076	7.993	90.993	6.093	7.991	90.890
6.075	8.023	91.005	6.092	8.019	90.816
6.074	8.051	91.017	6.092	8.048	90.873
6.073	8.080	91.028	6.091	8.077	90.818
6.069	8.114	91.070	6.091	8.106	90.856
6.072	8.141	91.062	6.091	8.132	90.898
6.072	8.170	91.094	6.090	8.160	90.835
6.068	8.202	91.087	6.090	8.191	90.721
6.067	8.224	91.017	6.089	8.217	90.754
6.069	8.258	90.870	6.089	8.247	90.725
6.070	8.282	90.838	6.089	8.275	90.747
6.070	8.310	90.861	6.089	8.304	90.768
6.070	8.331	90.861	6.088	8.333	90.702
6.072	8.363	90.968	6.088	8.360	90.801
6.075	8.393	90.845	6.088	8.390	90.834
6.077	8.418	90.756	6.087	8.419	90.725
6.078	8.446	90.822	6.087	8.445	90.712
6.073	8.479	90.924	6.087	8.476	90.743
6.065	8.510	90.913	6.086	8.502	90.680
6.060	8.543	90.986	6.086	8.532	90.742
6.057	8.574	91.035	6.086	8.562	90.755
6.059	8.598	90.910	6.086	8.589	90.722
6.064	8.624	90.913	6.085	8.619	90.743
6.068	8.649	90.937	6.085	8.645	90.697
6.072	8.678	90.814	6.084	8.676	90.640
6.070	8.711	90.719	6.084	8.704	90.652
6.069	8.733	90.656	6.084	8.731	90.652
6.066	8.768	90.690	6.084	8.762	90.617
6.059	8.796	91.066	6.084	8.789	90.676
6.057	8.824	90.890	6.083	8.818	90.674
6.057	8.851	90.852	6.083	8.845	90.677
6.056	8.885	90.907	6.083	8.875	90.651
6.057	8.917	90.923	6.082	8.904	90.573
6.056	8.940	90.846	6.082	8.932	90.545
6.060	8.967	90.605	6.082	8.961	90.629
6.062	8.995	90.759	6.081	8.988	90.573
6.062	9.021	90.819	6.081	9.017	90.534
6.061	9.047	90.692	6.081	9.046	90.578
6.062	9.075	90.714	6.081	9.074	90.556
6.061	9.110	90.747	6.080	9.103	90.550
6.060	9.136	90.769	6.080	9.130	90.571
6.056	9.173	90.793	6.080	9.160	90.499
6.053	9.199	90.769	6.080	9.190	90.537
6.053	9.225	90.798	6.080	9.216	90.566
6.059	9.253	90.695	6.079	9.246	90.498
6.058	9.278	90.668	6.079	9.273	90.551
6.057	9.313	90.708	6.079	9.303	90.542
6.056	9.340	90.747	6.078	9.331	90.463
6.053	9.372	90.695	6.078	9.361	90.469
6.052	9.399	90.644	6.078	9.388	90.482
6.051	9.424	90.606	6.078	9.417	90.425
6.056	9.457	90.623	6.078	9.447	90.474
6.058	9.485	90.598	6.078	9.474	90.455
6.059	9.511	90.542	6.077	9.503	90.416
6.058	9.541	90.574	6.077	9.532	90.475
6.054	9.570	90.644	6.077	9.559	90.469
6.050	9.596	90.622	6.077	9.588	90.378
6.050	9.627	90.634	6.077	9.619	90.434
6.048	9.653	90.684	6.077	9.644	90.570
6.052	9.679	90.780	6.079	9.672	90.983
6.054	9.701	91.369	6.081	9.697	91.593
6.056	9.720	91.710	6.080	9.726	91.551
6.057	9.759	92.147	6.079	9.755	91.531
6.056	9.782	92.268	6.079	9.782	91.565
6.051	9.810	91.467	6.078	9.812	91.623
6.049	9.843	91.573	6.079	9.839	91.895
6.047	9.875	92.249	6.080	9.864	92.376
6.051	9.905	92.982	6.079	9.893	92.371
6.053	9.931	93.074	6.078	9.921	92.459
6.054	9.959	92.639	6.077	9.951	92.484
6.054	9.984	92.511	6.077	9.977	92.656
6.051	10.008	92.879	6.077	10.006	93.095
6.050	10.034	93.553	6.079	10.032	93.808
6.052	10.061	94.395	6.078	10.057	94.101
6.054	10.087	94.683	6.076	10.086	94.047
6.051	10.113	94.374	6.075	10.115	94.224
6.050	10.138	94.202	6.074	10.143	94.545
6.044	10.173	95.013	6.075	10.169	95.175
6.041	10.200	95.480	6.076	10.193	96.055
6.045	10.232	96.774	6.080	10.218	97.408
6.052	10.259	98.553	6.084	10.241	98.983
6.055	10.273	100.082	6.085	10.262	100.162
6.068	10.295	101.890	6.081	10.292	100.269
6.057	10.291	101.349	6.077	10.316	100.463
6.047	10.316	100.655	6.074	10.345	100.912
6.037	10.356	101.107	6.072	10.371	101.664
6.032	10.376	101.235	6.072	10.395	102.655
6.032	10.428	103.093	6.072	10.419	104.083
6.037	10.470	104.901	6.074	10.442	105.766
6.042	10.493	106.733	6.073	10.464	107.017
6.046	10.511	108.871	6.065	10.492	107.091
6.038	10.491	108.920	6.057	10.519	107.288
6.023	10.494	107.609	6.052	10.541	107.573
6.015	10.533	107.429	6.047	10.567	108.222
6.010	10.596	108.749	6.042	10.595	109.300
6.005	10.638	110.208	6.041	10.615	110.367
6.002	10.662	110.830	6.039	10.638	111.851
6.004	10.692	113.552	6.038	10.663	113.975
6.003	10.709	114.739	6.032	10.684	114.548
5.996	10.712	115.503	6.020	10.710	114.566
5.988	10.721	115.932	6.009	10.734	114.756
5.970	10.742	114.565	6.000	10.761	115.227
5.960	10.777	115.115	5.992	10.786	116.040
5.952	10.821	116.752	5.986	10.808	117.097
5.945	10.854	118.306	5.981	10.831	118.523
5.943	10.880	120.040	5.978	10.851	120.115
5.940	10.896	121.961	5.975	10.874	122.177
5.942	10.912	123.982	5.963	10.897	122.836
5.923	10.927	123.856	5.949	10.920	122.924
5.903	10.945	123.312	5.935	10.945	123.131
5.889	10.968	123.473	5.921	10.969	123.627
5.876	10.985	123.538	5.911	10.990	124.330
5.868	11.017	124.888	5.901	11.014	125.487
5.859	11.051	126.613	5.893	11.036	126.914
5.856	11.070	127.991	5.886	11.056	128.474
5.850	11.090	129.926	5.878	11.076	129.957
5.839	11.117	131.837	5.860	11.099	130.109
5.810	11.125	131.011	5.842	11.121	130.214
5.794	11.144	130.419	5.826	11.142	130.482
5.780	11.167	130.720	5.809	11.165	130.982
5.765	11.193	131.619	5.795	11.187	131.739
5.755	11.211	132.110	5.783	11.208	132.841
5.739	11.242	133.635	5.772	11.227	134.076
5.729	11.269	135.048	5.762	11.248	135.806
5.720	11.290	137.117	5.752	11.267	137.366
5.715	11.305	139.029	5.733	11.285	137.523
5.685	11.306	138.793	5.712	11.305	137.541
5.652	11.309	137.915	5.691	11.324	137.715
5.637	11.344	137.735	5.671	11.345	138.106
5.623	11.376	138.514	5.655	11.363	138.694
5.616	11.387	138.678	5.638	11.383	139.607
5.602	11.428	139.912	5.624	11.402	140.928
5.586	11.447	141.222	5.613	11.421	142.418
5.570	11.463	143.317	5.601	11.440	144.292
5.563	11.481	145.783	5.580	11.458	144.837
5.539	11.465	147.071	5.557	11.474	144.849
5.515	11.460	145.272	5.536	11.490	145.000
5.494	11.476	144.780	5.514	11.507	145.378
5.470	11.505	145.511	5.494	11.525	146.065
5.446	11.539	146.740	5.477	11.541	146.964
5.425	11.572	148.011	5.461	11.558	148.312
5.409	11.602	149.613	5.446	11.574	149.782
5.401	11.616	150.295	5.433	11.592	151.805
5.389	11.633	152.430	5.412	11.607	152.665
5.375	11.654	153.370	5.388	11.619	152.694
5.348	11.657	152.872	5.363	11.633	152.796
5.310	11.661	153.100	5.338	11.648	153.212
5.284	11.664	153.228	5.318	11.661	153.810
5.252	11.677	154.438	5.297	11.676	154.745
5.236	11.696	155.568	5.279	11.689	155.827
5.226	11.720	157.025	5.261	11.705	157.368
5.217	11.736	158.681	5.246	11.719	159.148
5.210	11.746	159.505	5.229	11.735	161.102
5.200	11.767	162.021	5.204	11.744	161.317
5.164	11.769	161.747	5.178	11.753	161.437
5.131	11.776	161.601	5.152	11.764	161.748
5.096	11.790	162.216	5.126	11.775	162.311
5.066	11.801	162.637	5.106	11.785	163.047
5.038	11.823	163.865	5.083	11.797	164.260
5.023	11.841	165.205	5.065	11.808	165.509
5.011	11.854	166.889	5.045	11.821	167.228
5.000	11.861	168.899	5.025	11.833	169.077
4.989	11.866	170.520	5.000	11.839	169.284
4.963	11.862	169.794	4.972	11.845	169.462
4.929	11.860	169.577	4.947	11.851	169.713
4.892	11.868	170.141	4.921	11.859	170.359
4.868	11.872	170.404	4.896	11.867	171.396
4.831	11.894	171.940	4.876	11.876	172.674
4.811	11.914	173.657	4.854	11.885	174.257
4.800	11.929	175.568	4.834	11.895	175.887
4.791	11.935	177.407	4.816	11.905	178.098
4.780	11.945	179.890	4.794	11.911	179.498
4.757	11.920	180.949	4.767	11.912	179.626
4.718	11.900	180.020	4.737	11.914	180.008
4.686	11.901	180.264	4.713	11.916	180.520
4.651	11.927	181.261	4.687	11.920	181.436
4.635	11.934	181.604	4.664	11.924	182.573
4.611	11.964	183.082	4.641	11.929	184.083
4.588	11.978	184.958	4.619	11.934	185.546
4.570	11.980	187.016	4.591	11.932	185.732
4.553	11.957	186.807	4.563	11.929	185.747
4.525	11.922	185.848	4.537	11.927	185.981
4.485	11.911	186.055	4.509	11.927	186.448
4.450	11.914	186.897	4.484	11.927	187.236
4.426	11.929	188.000	4.461	11.929	188.270
4.398	11.945	189.570	4.436	11.932	189.736
4.384	11.951	190.204	4.414	11.935	191.385
4.371	11.959	191.829	4.389	11.933	192.147
4.348	11.954	192.498	4.360	11.927	192.155
4.321	11.943	192.293	4.333	11.922	192.331
4.281	11.929	192.650	4.305	11.918	192.784
4.247	11.917	192.924	4.281	11.915	193.405
4.211	11.906	194.056	4.256	11.914	194.499
4.187	11.904	195.457	4.234	11.913	195.692
4.173	11.906	197.014	4.210	11.914	197.256
4.166	11.911	198.407	4.188	11.913	198.594
4.153	11.910	199.581	4.161	11.904	198.768
4.130	11.894	198.888	4.135	11.896	198.915
4.096	11.886	199.047	4.108	11.889	199.334
4.061	11.883	199.763	4.084	11.884	200.016
4.031	11.880	200.271	4.058	11.879	201.075
3.989	11.879	201.877	4.036	11.876	202.347
3.968	11.883	203.500	4.013	11.874	203.934
3.950	11.885	205.590	3.991	11.873	205.842
3.938	11.880	207.402	3.968	11.866	206.768
3.907	11.841	208.256	3.942	11.853	206.802
3.871	11.795	207.485	3.917	11.841	206.885
3.846	11.772	207.151	3.891	11.829	207.102
3.845	11.781	207.266	3.867	11.819	207.557
3.832	11.804	208.018	3.843	11.810	208.369
3.824	11.814	208.396	3.820	11.803	209.483
3.788	11.834	210.159	3.797	11.797	210.922
3.746	11.832	212.097	3.775	11.792	212.528
3.709	11.812	214.055	3.753	11.782	213.347
3.664	11.769	215.410	3.728	11.765	213.353
3.636	11.721	214.799	3.705	11.750	213.438
3.631	11.696	213.831	3.681	11.734	213.465
3.634	11.693	213.260	3.656	11.717	213.446
3.629	11.694	213.330	3.634	11.703	213.505
3.606	11.695	213.429	3.609	11.687	213.544
3.570	11.691	213.667	3.585	11.671	213.553
3.541	11.687	213.855	3.562	11.656	213.596
3.492	11.665	214.173	3.538	11.640	213.570
3.457	11.631	214.253	3.516	11.625	213.569
3.443	11.604	213.967	3.491	11.608	213.614
3.433	11.583	213.891	3.468	11.593	213.553
3.417	11.564	213.737	3.445	11.577	213.526
3.400	11.545	213.619	3.420	11.560	213.510
3.378	11.534	213.591	3.397	11.545	213.495
3.346	11.522	213.609	3.372	11.529	213.513
3.327	11.514	213.609	3.350	11.514	213.520
3.289	11.498	213.827	3.325	11.497	213.500
3.262	11.487	213.921	3.302	11.482	213.492
3.237	11.468	213.973	3.279	11.466	213.455
3.214	11.450	213.915	3.254	11.449	213.397
3.196	11.431	213.789	3.232	11.434	213.407
3.179	11.417	213.603	3.208	11.419	213.378
3.158	11.402	213.459	3.185	11.403	213.367
3.132	11.388	213.720	3.159	11.386	213.388
3.107	11.374	213.741	3.138	11.372	213.377
3.081	11.358	213.731	3.113	11.355	213.370
3.055	11.343	213.683	3.090	11.340	213.326
3.028	11.325	213.597	3.066	11.324	213.271
3.008	11.311	213.539	3.043	11.308	213.235
2.985	11.294	213.454	3.018	11.292	213.266
2.963	11.270	213.612	2.994	11.276	213.269
2.937	11.244	213.775	2.969	11.260	213.264
2.917	11.234	213.701	2.946	11.244	213.248
2.894	11.222	213.700	2.923	11.229	213.211
2.867	11.211	213.566	2.898	11.212	213.190
2.848	11.202	213.442	2.875	11.197	213.162
2.824	11.188	213.375	2.851	11.181	213.122
2.799	11.170	213.312	2.829	11.166	213.111
2.782	11.159	213.264	2.805	11.150	213.126
2.752	11.136	213.365	2.780	11.134	213.115
2.725	11.117	213.399	2.755	11.118	213.096
2.702	11.101	213.430	2.733	11.103	213.078
2.678	11.079	213.494	2.709	11.087	213.019
2.653	11.066	213.397	2.686	11.072	213.029
2.631	11.051	213.321	2.662	11.056	213.009
2.606	11.039	213.186	2.637	11.040	213.014
2.587	11.028	213.159	2.614	11.025	213.011
2.565	11.014	213.187	2.589	11.009	212.996
2.541	10.996	213.235	2.564	10.992	213.027
2.512	10.978	213.284	2.541	10.977	212.969
2.487	10.959	213.321	2.518	10.962	212.915
2.463	10.941	213.359	2.495	10.947	212.873
2.438	10.922	213.272	2.470	10.931	212.869
2.422	10.911	213.163	2.450	10.917	212.884
2.396	10.902	213.118	2.422	10.899	212.873
2.372	10.891	213.047	2.398	10.883	212.824
2.346	10.875	213.057	2.378	10.870	212.854
2.318	10.855	213.084	2.351	10.852	212.789
2.294	10.834	213.147	2.327	10.836	212.731
2.271	10.814	213.115	2.307	10.823	212.699
2.253	10.800	213.034	2.278	10.805	212.716
2.235	10.786	212.978	2.258	10.792	212.696
2.207	10.775	212.947	2.231	10.774	212.670
2.184	10.764	212.962	2.211	10.762	212.665
2.155	10.748	212.957	2.187	10.746	212.660
2.129	10.730	213.003	2.163	10.731	212.681
2.107	10.712	213.046	2.139	10.714	212.597
2.082	10.695	212.956	2.114	10.698	212.540
2.059	10.678	212.842	2.091	10.683	212.511
2.034	10.662	212.709	2.067	10.666	212.189
2.015	10.646	212.463	2.046	10.650	211.650
1.997	10.629	211.771	2.029	10.635	210.897
1.981	10.615	211.267	2.010	10.618	209.695
1.959	10.595	209.551	1.990	10.604	209.006
1.943	10.580	207.440	1.965	10.590	209.059
1.931	10.588	207.920	1.939	10.575	209.051
1.900	10.576	209.688	1.916	10.562	208.989
1.864	10.548	210.207	1.892	10.547	208.663
1.830	10.514	209.374	1.870	10.532	208.087
1.807	10.492	207.905	1.852	10.518	207.207
1.789	10.476	206.605	1.832	10.501	205.928
1.784	10.469	205.428	1.815	10.486	204.429
1.777	10.463	204.680	1.792	10.474	204.186
1.762	10.470	203.563	1.765	10.462	204.181
1.727	10.463	204.488	1.738	10.449	204.109
1.703	10.459	205.004	1.713	10.438	204.027
1.651	10.424	205.360	1.688	10.425	203.688
1.617	10.389	204.340	1.667	10.413	203.262
1.595	10.366	203.234	1.644	10.400	202.441
1.583	10.361	202.096	1.625	10.387	201.401
1.579	10.357	200.939	1.605	10.373	200.116
1.572	10.352	200.259	1.579	10.363	200.069
1.558	10.355	199.616	1.552	10.353	200.022
1.523	10.349	200.261	1.525	10.341	199.698
1.474	10.327	200.210	1.502	10.330	199.131
1.433	10.303	199.239	1.479	10.318	198.232
1.399	10.283	198.557	1.460	10.306	197.065
1.381	10.267	196.240	1.439	10.294	195.593
1.380	10.264	194.097	1.415	10.286	195.404
1.390	10.281	193.964	1.386	10.278	195.375
1.380	10.281	195.495	1.359	10.269	195.260
1.336	10.262	196.252	1.333	10.261	194.950
1.290	10.238	195.790	1.307	10.252	194.440
1.254	10.221	195.716	1.286	10.243	193.663
1.210	10.203	193.837	1.261	10.234	193.063
1.200	10.211	192.329	1.232	10.227	193.040
1.184	10.213	191.666	1.205	10.221	193.031
1.175	10.222	193.345	1.177	10.215	193.097
1.148	10.211	194.463	1.149	10.207	192.951
1.110	10.192	193.977	1.125	10.200	192.588
1.073	10.173	192.841	1.100	10.191	191.841
1.038	10.157	191.428	1.077	10.182	190.826
1.024	10.151	190.995	1.057	10.172	189.673
1.008	10.145	189.536	1.027	10.166	189.556
0.998	10.149	188.989	1.000	10.162	189.483
0.975	10.152	189.807	0.971	10.156	189.344
0.955	10.155	190.411	0.948	10.151	189.058
0.913	10.148	190.242	0.921	10.144	188.467
0.866	10.141	188.506	0.895	10.135	187.491
0.828	10.134	187.049	0.874	10.128	186.414
0.798	10.127	185.893	0.854	10.120	184.998
0.766	10.116	183.852	0.825	10.116	184.722
0.753	10.110	183.376	0.795	10.114	184.744
0.745	10.102	184.689	0.769	10.112	184.756
0.735	10.096	185.023	0.740	10.108	184.568
0.718	10.073	185.519	0.713	10.104	184.106
0.694	10.064	184.601	0.687	10.099	183.320
0.676	10.056	184.020	0.666	10.094	182.336
0.642	10.051	182.039	0.641	10.086	180.846
0.606	10.046	180.093	0.617	10.081	179.836
0.586	10.043	178.631	0.590	10.081	179.865
0.561	10.062	178.828	0.559	10.081	179.857
0.535	10.071	180.250	0.535	10.081	179.722
0.498	10.078	180.829	0.507	10.079	179.314
0.456	10.080	179.908	0.480	10.076	178.610
0.435	10.082	179.702	0.457	10.073	177.616
0.389	10.078	177.580	0.432	10.069	176.478
0.363	10.071	175.391	0.406	10.070	176.427
0.362	10.064	176.005	0.375	10.072	176.403
0.352	10.059	176.166	0.349	10.073	176.333
0.341	10.055	177.897	0.321	10.074	176.063
0.315	10.045	177.750	0.295	10.073	175.535
0.275	10.034	176.265	0.269	10.072	174.696
0.234	10.025	174.447	0.246	10.069	173.611
0.199	10.024	172.782	0.223	10.065	172.025
0.169	10.025	171.053	0.198	10.063	170.845
0.154	10.025	170.254	0.171	10.067	170.729
0.142	10.052	170.282	0.142	10.071	170.714
0.123	10.060	171.405	0.115	10.076	170.657
0.106	10.069	172.236	0.087	10.079	170.343
0.062	10.056	172.262	0.060	10.080	169.730
0.025	10.046	170.604	0.037	10.081	168.893
-0.011	10.041	168.575	0.012	10.080	167.639
-0.035	10.039	166.972	-0.009	10.078	166.287
-0.057	10.036	165.457	-0.032	10.076	164.459
-0.076	10.033	163.749	-0.058	10.081	163.798
-0.080	10.048	162.830	-0.085	10.089	163.860
-0.096	10.066	163.776	-0.112	10.096	163.698
-0.107	10.077	164.016	-0.138	10.101	163.322
-0.164	10.083	164.505	-0.164	10.106	162.588
-0.194	10.088	164.480	-0.187	10.109	161.633
-0.240	10.089	161.794	-0.211	10.111	160.315
-0.276	10.082	159.131	-0.235	10.112	158.731
-0.301	10.074	157.393	-0.256	10.111	157.028
-0.318	10.066	156.194	-0.278	10.115	155.463
-0.332	10.061	154.235	-0.306	10.127	155.493
-0.323	10.087	154.652	-0.330	10.139	155.497
-0.331	10.111	156.075	-0.357	10.150	155.292
-0.366	10.134	156.773	-0.383	10.159	154.831
-0.405	10.144	155.922	-0.405	10.166	154.189
-0.450	10.150	154.361	-0.431	10.173	152.989
-0.489	10.157	153.166	-0.452	10.178	151.669
-0.532	10.155	150.682	-0.474	10.182	150.036
-0.554	10.145	148.915	-0.497	10.187	148.554
-0.569	10.137	147.242	-0.521	10.202	148.552
-0.560	10.156	147.616	-0.546	10.217	148.463
-0.563	10.182	149.120	-0.572	10.232	148.389
-0.565	10.192	149.544	-0.595	10.245	148.107
-0.620	10.227	149.197	-0.619	10.257	147.510
-0.639	10.240	149.021	-0.641	10.267	146.706
-0.681	10.250	146.604	-0.663	10.275	145.530
-0.706	10.254	144.753	-0.686	10.283	143.984
-0.729	10.253	143.380	-0.708	10.298	143.691
-0.739	10.256	142.004	-0.731	10.314	143.624
-0.742	10.284	143.388	-0.753	10.331	143.672
-0.764	10.307	144.813	-0.776	10.348	143.658
-0.798	10.331	145.214	-0.799	10.364	143.454
-0.831	10.350	144.473	-0.823	10.378	142.931
-0.859	10.366	143.309	-0.843	10.389	142.189
-0.884	10.375	141.737	-0.867	10.401	140.889
-0.903	10.383	140.792	-0.887	10.410	139.541
-0.917	10.382	139.253	-0.908	10.418	137.746
-0.925	10.380	137.356	-0.928	10.426	135.798
-0.937	10.384	134.955	-0.949	10.442	135.139
-0.952	10.397	132.828	-0.970	10.462	135.105
-0.970	10.436	133.697	-0.989	10.480	134.893
-1.005	10.467	135.693	-1.009	10.498	134.488
-1.047	10.488	136.117	-1.029	10.513	133.863
-1.082	10.503	134.506	-1.050	10.528	132.778
-1.101	10.508	131.990	-1.070	10.541	131.307
-1.110	10.518	129.956	-1.089	10.552	129.652
-1.120	10.525	128.525	-1.107	10.569	128.819
-1.115	10.548	127.854	-1.126	10.592	128.785
-1.128	10.570	128.672	-1.143	10.613	128.753
-1.137	10.587	129.107	-1.161	10.634	128.532
-1.186	10.613	130.476	-1.180	10.654	128.108
-1.229	10.630	129.513	-1.197	10.671	127.479
-1.261	10.652	127.335	-1.216	10.688	126.432
-1.272	10.678	125.307	-1.234	10.703	125.056
-1.271	10.695	124.018	-1.251	10.716	123.559
-1.271	10.700	122.855	-1.270	10.728	121.449
-1.282	10.695	120.810	-1.288	10.745	119.920
-1.294	10.701	118.723	-1.302	10.768	119.822
-1.304	10.738	118.684	-1.316	10.793	119.845
-1.327	10.777	119.934	-1.331	10.818	119.754
-1.343	10.807	120.620	-1.345	10.841	119.619
-1.390	10.841	121.661	-1.360	10.864	119.309
-1.424	10.856	120.367	-1.375	10.886	118.755
-1.443	10.871	118.094	-1.391	10.906	117.809
-1.439	10.891	116.826	-1.405	10.923	116.656
-1.433	10.907	116.005	-1.421	10.940	115.185
-1.434	10.915	114.920	-1.438	10.956	113.353
-1.451	10.917	112.978	-1.452	10.975	111.919
-1.468	10.932	110.656	-1.462	10.999	111.836
-1.476	10.984	110.330	-1.473	11.026	111.812
-1.491	11.026	111.711	-1.485	11.051	111.591
-1.504	11.068	112.516	-1.497	11.077	111.173
-1.533	11.085	113.657	-1.508	11.098	110.531
-1.565	11.082	111.718	-1.521	11.120	109.448
-1.577	11.086	108.599	-1.535	11.140	108.090
-1.569	11.111	106.605	-1.547	11.157	106.611
-1.565	11.140	105.234	-1.560	11.178	105.151
-1.571	11.153	104.251	-1.568	11.207	105.051
-1.577	11.181	104.141	-1.576	11.233	104.998
-1.589	11.214	105.149	-1.583	11.259	104.876
-1.610	11.240	105.866	-1.592	11.285	104.483
-1.634	11.261	105.339	-1.601	11.308	103.773
-1.653	11.280	105.148	-1.611	11.331	102.798
-1.665	11.309	102.558	-1.620	11.358	102.101
-1.660	11.338	100.239	-1.625	11.380	102.087
-1.634	11.388	100.144	-1.632	11.412	102.099
-1.630	11.421	102.063	-1.638	11.441	102.062
-1.651	11.429	103.667	-1.644	11.469	102.070
-1.680	11.436	103.511	-1.650	11.496	102.066
-1.700	11.458	102.307	-1.656	11.525	102.127
-1.698	11.500	101.559	-1.661	11.552	102.147
-1.688	11.548	101.726	-1.667	11.580	102.098
-1.685	11.584	102.373	-1.673	11.604	101.969
-1.696	11.607	102.670	-1.682	11.633	101.470
-1.714	11.619	101.985	-1.690	11.659	100.772
-1.726	11.632	101.624	-1.697	11.677	100.013
-1.745	11.644	99.606	-1.705	11.703	99.277
-1.751	11.669	97.720	-1.711	11.735	99.189
-1.740	11.707	97.885	-1.715	11.758	99.167
-1.733	11.746	99.614	-1.720	11.787	99.109
-1.741	11.776	100.572	-1.724	11.815	99.108
-1.758	11.803	100.230	-1.729	11.843	99.085
-1.769	11.827	99.410	-1.733	11.870	99.119
-1.776	11.856	98.901	-1.738	11.900	99.026
-1.782	11.876	98.551	-1.743	11.928	99.037
-1.766	11.933	99.391	-1.748	11.955	99.003
-1.768	11.960	99.650	-1.752	11.984	98.991
-1.770	11.990	99.943	-1.757	12.014	98.938
-1.774	12.015	99.566	-1.762	12.040	98.920
-1.778	12.044	99.051	-1.767	12.070	98.831
-1.785	12.071	98.927	-1.771	12.095	98.661
-1.789	12.099	99.116	-1.777	12.122	98.264
-1.801	12.126	98.740	-1.784	12.147	97.516
-1.811	12.148	97.668	-1.792	12.171	96.431
-1.820	12.168	96.074	-1.799	12.194	95.497
-1.821	12.192	94.331	-1.802	12.223	95.458
-1.815	12.219	94.507	-1.804	12.249	95.462
-1.812	12.247	95.715	-1.807	12.278	95.445
-1.810	12.275	96.524	-1.810	12.307	95.438
-1.831	12.304	96.555	-1.813	12.336	95.429
-1.839	12.328	96.613	-1.815	12.364	95.441
-1.846	12.361	95.346	-1.818	12.393	95.482
-1.848	12.397	94.880	-1.821	12.423	95.463
-1.838	12.430	95.522	-1.824	12.451	95.434
-1.839	12.462	96.168	-1.826	12.477	95.480
-1.845	12.488	96.373	-1.829	12.507	95.483
-1.855	12.514	96.008	-1.832	12.536	95.524
-1.856	12.536	95.789	-1.835	12.561	95.359
-1.860	12.566	95.541	-1.840	12.588	94.894
-1.863	12.589	95.346	-1.842	12.618	94.855
-1.859	12.617	94.845	-1.844	12.645	94.895
-1.861	12.645	94.979	-1.847	12.674	94.932
-1.863	12.674	95.095	-1.849	12.704	94.964
-1.863	12.707	95.684	-1.851	12.731	95.011
-1.865	12.741	95.809	-1.854	12.761	95.038
-1.872	12.775	95.414	-1.856	12.790	95.061
-1.873	12.796	95.195	-1.859	12.817	95.062
-1.877	12.824	95.109	-1.861	12.846	95.057
-1.879	12.851	95.358	-1.864	12.875	95.091
-1.883	12.874	95.486	-1.866	12.902	95.075
-1.888	12.904	95.535	-1.869	12.931	95.157
-1.888	12.935	95.549	-1.871	12.961	95.176
-1.889	12.963	95.491	-1.873	12.986	95.190
-1.891	12.995	95.440	-1.877	13.015	95.101
-1.891	13.032	95.395	-1.881	13.044	94.777
-1.895	13.053	95.264	-1.885	13.067	94.225
-1.910	13.077	94.450	-1.888	13.097	94.028
-1.915	13.095	93.335	-1.890	13.125	93.999
-1.911	13.119	93.389	-1.892	13.153	94.038
-1.907	13.153	94.270	-1.894	13.183	94.074
-1.904	13.188	95.106	-1.896	13.211	94.098
-1.910	13.215	95.024	-1.898	13.238	94.069
-1.913	13.246	94.543	-1.900	13.268	94.114
-1.916	13.278	94.169	-1.902	13.297	94.124
-1.918	13.302	93.888	-1.904	13.327	94.180
-1.919	13.335	94.194	-1.905	13.353	94.205
-1.921	13.359	94.808	-1.907	13.381	94.260
-1.927	13.386	95.017	-1.909	13.410	94.310
-1.935	13.414	94.646	-1.911	13.438	94.283
-1.935	13.447	94.493	-1.915	13.466	94.075
-1.935	13.477	94.342	-1.918	13.492	93.626
-1.935	13.504	93.925	-1.922	13.518	93.066
-1.940	13.524	92.945	-1.924	13.548	93.117
-1.936	13.546	92.666	-1.926	13.575	93.057
-1.938	13.574	93.158	-1.927	13.603	93.059
-1.944	13.606	93.822	-1.929	13.633	93.079
-1.952	13.636	93.805	-1.930	13.659	93.112
-1.958	13.672	93.331	-1.931	13.689	93.138
-1.957	13.701	93.112	-1.933	13.718	93.162
-1.956	13.734	92.845	-1.935	13.748	93.175
-1.948	13.753	93.365	-1.936	13.774	93.244
-1.951	13.775	93.679	-1.937	13.804	93.277
-1.953	13.799	93.831	-1.939	13.833	93.273
-1.961	13.830	93.526	-1.941	13.862	93.251
-1.962	13.861	93.377	-1.942	13.887	93.273
-1.963	13.896	93.359	-1.943	13.918	93.332
-1.963	13.925	93.459	-1.945	13.945	93.343
-1.963	13.948	93.498	-1.946	13.974	93.383
-1.967	13.975	93.722	-1.948	14.003	93.419
-1.969	13.998	93.783	-1.950	14.032	93.423
-1.969	14.028	93.786	-1.951	14.061	93.425
-1.969	14.054	93.797	-1.953	14.087	93.435
-1.966	14.094	93.757	-1.955	14.118	93.397
-1.970	14.132	93.618	-1.957	14.148	93.391
-1.976	14.158	93.482	-1.958	14.173	93.401
-1.981	14.185	93.519	-1.960	14.203	93.439
-1.984	14.208	93.676	-1.961	14.232	93.506
-1.984	14.229	93.784	-1.963	14.261	93.552
-1.983	14.256	93.847	-1.964	14.288	93.530
-1.981	14.286	93.911	-1.966	14.314	93.547
-1.984	14.321	93.931	-1.968	14.345	93.513
-1.987	14.352	93.867	-1.970	14.375	93.527
-1.988	14.375	93.839	-1.971	14.401	93.538
-1.992	14.409	93.689	-1.973	14.431	93.503
-1.993	14.432	93.614	-1.975	14.460	93.557
-1.993	14.457	93.577	-1.976	14.489	93.620
-1.994	14.485	93.747	-1.978	14.518	93.677
-1.999	14.517	93.965	-1.980	14.547	93.633
-2.005	14.551	94.132	-1.982	14.575	93.619
-2.009	14.583	93.868	-1.984	14.603	93.610
-2.012	14.602	93.807	-1.985	14.632	93.636
-2.006	14.637	93.761	-1.987	14.660	93.607
-2.005	14.663	93.803	-1.989	14.690	93.642
-2.008	14.687	93.892	-1.991	14.717	93.650
-2.010	14.713	93.973	-1.992	14.747	93.648
-2.016	14.748	94.046	-1.994	14.775	93.696
-2.019	14.777	94.049	-1.996	14.803	93.724
-2.021	14.808	93.998	-1.998	14.831	93.671
-2.021	14.837	93.952	-2.000	14.861	93.682
-2.017	14.862	93.879	-2.001	14.889	93.686
-2.018	14.887	93.856	-2.003	14.917	93.677
-2.021	14.913	93.851	-2.005	14.946	93.753
-2.025	14.945	93.927	-2.006	14.974	93.747
-2.029	14.975	93.991	-2.008	15.003	93.716
-2.033	15.011	94.101	-2.010	15.032	93.785
-2.034	15.041	94.152	-2.012	15.060	93.767
-2.034	15.065	94.146	-2.014	15.089	93.792
-2.035	15.085	93.840	-2.016	15.117	93.786
-2.034	15.113	93.788	-2.018	15.146	93.749
-2.037	15.141	93.884	-2.019	15.175	93.814
-2.040	15.175	94.034	-2.021	15.203	93.867
-2.043	15.205	94.159	-2.022	15.231	93.898
-2.047	15.237	94.286	-2.024	15.260	93.915
-2.051	15.267	94.334	-2.026	15.288	93.918
-2.052	15.292	94.297	-2.028	15.317	93.867
-2.055	15.317	94.249	-2.030	15.346	93.917
-2.053	15.345	94.169	-2.032	15.373	93.946
-2.053	15.375	94.108	-2.034	15.402	93.945
-2.056	15.404	94.124	-2.036	15.431	93.964
-2.059	15.432	94.195	-2.037	15.460	93.974
-2.063	15.465	94.299	-2.039	15.489	94.014
-2.065	15.486	94.356	-2.041	15.518	94.057
-2.066	15.519	94.385	-2.043	15.546	94.022
-2.068	15.550	94.300	-2.046	15.575	93.956
-2.068	15.575	94.227	-2.047	15.603	94.022
-2.069	15.605	94.186	-2.049	15.632	94.022
-2.073	15.632	94.243	-2.051	15.661	94.038
-2.075	15.660	94.255	-2.053	15.689	94.081
-2.077	15.692	94.340	-2.054	15.716	94.276
-2.078	15.709	94.372	-2.054	15.744	94.788
-2.077	15.743	95.467	-2.052	15.769	95.573
-2.077	15.763	95.941	-2.050	15.793	96.641
-2.074	15.789	97.323	-2.049	15.818	97.522
-2.066	15.814	99.068	-2.053	15.846	97.614
-2.078	15.818	99.584	-2.056	15.875	97.664
-2.085	15.842	98.241	-2.060	15.903	97.711
-2.084	15.891	97.201	-2.063	15.930	97.912
-2.081	15.932	98.104	-2.065	15.958	98.321
-2.085	15.971	99.018	-2.066	15.984	99.000
-2.092	15.998	99.912	-2.066	16.009	99.989
-2.094	16.020	100.469	-2.064	16.030	101.156
-2.095	16.028	101.918	-2.062	16.053	102.670
-2.087	16.038	103.727	-2.067	16.080	102.989
-2.083	16.047	105.056	-2.074	16.109	103.003
-2.095	16.058	104.211	-2.079	16.135	103.276
-2.099	16.105	102.802	-2.083	16.162	103.723
-2.108	16.163	104.139	-2.086	16.188	104.487
-2.117	16.211	105.504	-2.088	16.212	105.518
-2.121	16.236	106.818	-2.088	16.235	106.810
-2.120	16.243	108.267	-2.087	16.258	108.483
-2.120	16.255	109.210	-2.090	16.282	109.708
-2.110	16.264	111.571	-2.100	16.309	109.661
-2.130	16.246	112.368	-2.109	16.336	109.752
-2.150	16.263	110.618	-2.118	16.362	109.922
-2.148	16.331	109.225	-2.125	16.388	110.371
-2.152	16.395	110.956	-2.131	16.414	111.147
-2.159	16.441	112.086	-2.135	16.437	112.198
-2.166	16.467	113.404	-2.138	16.461	113.552
-2.169	16.485	114.005	-2.141	16.482	115.019
-2.197	16.494	115.943	-2.142	16.504	117.000
-2.197	16.497	118.065	-2.146	16.527	118.546
-2.194	16.511	120.525	-2.158	16.551	118.664
-2.214	16.485	120.758	-2.171	16.576	118.828
-2.234	16.496	119.375	-2.182	16.600	119.245
-2.253	16.538	119.580	-2.192	16.624	120.042
-2.264	16.611	120.449	-2.200	16.647	121.111
-2.275	16.677	122.255	-2.207	16.669	122.487
-2.282	16.714	123.061	-2.212	16.692	124.199
-2.285	16.744	125.251	-2.216	16.713	126.115
-2.281	16.742	126.937	-2.221	16.734	128.141
-2.260	16.736	128.984	-2.238	16.756	128.213
-2.296	16.724	131.713	-2.255	16.779	128.277
-2.314	16.719	131.343	-2.272	16.802	128.596
-2.344	16.737	128.398	-2.285	16.823	129.175
-2.357	16.776	128.833	-2.298	16.844	130.120
-2.368	16.828	130.782	-2.309	16.866	131.353
-2.376	16.854	131.470	-2.319	16.887	132.860
-2.376	16.914	133.245	-2.333	16.907	133.606
-2.374	16.954	135.416	-2.353	16.929	133.674
-2.409	16.957	136.993	-2.373	16.949	133.679
-2.448	16.932	133.834	-2.394	16.973	133.968
-2.470	16.941	133.009	-2.408	16.991	134.392
-2.470	16.964	134.209	-2.423	17.010	135.072
-2.463	16.991	135.299	-2.437	17.030	136.167
-2.464	17.007	135.854	-2.449	17.050	137.507
-2.465	17.036	137.694	-2.467	17.070	138.130
-2.480	17.062	139.622	-2.488	17.089	138.100
-2.532	17.085	141.443	-2.509	17.107	138.088
-2.584	17.100	139.844	-2.531	17.128	138.251
-2.613	17.121	136.966	-2.549	17.146	138.631
-2.631	17.147	138.096	-2.566	17.165	139.320
-2.648	17.172	140.017	-2.582	17.184	140.236
-2.662	17.192	141.339	-2.597	17.203	141.411
-2.672	17.204	142.085	-2.610	17.223	143.105
-2.678	17.224	143.488	-2.621	17.241	144.849
-2.660	17.244	145.100	-2.631	17.260	146.952
-2.640	17.262	147.686	-2.640	17.277	149.470
-2.639	17.273	150.824	-2.649	17.297	152.169
-2.663	17.284	154.939	-2.660	17.317	154.857
-2.718	17.273	157.438	-2.670	17.334	157.339
-2.749	17.283	159.792	-2.681	17.353	159.937
-2.752	17.315	161.641	-2.692	17.371	162.745
-2.761	17.329	163.012	-2.705	17.388	165.370
-2.763	17.367	166.900	-2.719	17.405	168.045
-2.769	17.409	170.094	-2.733	17.421	170.814
-2.778	17.443	172.813	-2.747	17.436	173.534
-2.786	17.462	175.567	-2.762	17.451	176.267
-2.794	17.463	178.333	-2.779	17.463	178.561
-2.828	17.450	180.990	-2.799	17.474	180.688
-2.864	17.436	183.002	-2.819	17.483	182.527
-2.901	17.426	184.256	-2.841	17.491	184.318
-2.908	17.441	185.517	-2.864	17.497	185.981
-2.890	17.465	186.236	-2.887	17.501	187.428
-2.884	17.494	188.065	-2.910	17.505	188.830
-2.901	17.514	189.991	-2.934	17.508	190.131
-2.956	17.514	191.664	-2.958	17.509	191.361
-3.005	17.510	192.794	-2.982	17.511	192.576
-3.038	17.510	193.717	-3.007	17.511	193.757
-3.056	17.511	194.683	-3.032	17.511	194.950
-3.067	17.516	195.970	-3.057	17.509	196.154
-3.083	17.511	197.183	-3.081	17.508	197.164
-3.094	17.510	197.930	-3.105	17.505	198.223
-3.132	17.490	199.229	-3.130	17.503	199.400
-3.171	17.475	200.262	-3.151	17.496	199.598
-3.214	17.461	201.032	-3.167	17.490	199.597
-3.249	17.453	200.679	-3.178	17.486	199.533
-3.237	17.462	199.604	-3.183	17.485	199.536
-3.195	17.485	198.973	-3.183	17.485	199.546
-3.161	17.504	199.223	-3.183	17.485	199.551
-3.164	17.499	199.879	-3.183	17.485	199.553
-3.184	17.485	200.176	-3.183	17.485	199.554
-3.208	17.472	200.020	-3.183	17.485	199.555
-3.215	17.466	199.663	-3.183	17.485	199.555
-3.225	17.460	199.353	-3.183	17.485	199.555
-3.196	17.477	199.227	-3.183	17.485	199.555
-3.182	17.488	199.574	-3.183	17.485	199.555
-3.185	17.488	199.905	-3.183	17.484	199.555
-3.198	17.485	199.978	-3.185	17.484	199.503
-3.212	17.478	199.794	-3.185	17.482	199.241
-3.229	17.466	199.302	-3.192	17.475	198.350
-3.241	17.459	199.023	-3.199	17.466	196.770
-3.252	17.443	197.331	-3.210	17.453	194.294
-3.256	17.425	194.441	-3.226	17.446	193.289
-3.237	17.428	190.246	-3.245	17.442	193.263
-3.233	17.441	189.134	-3.268	17.436	193.219
-3.246	17.458	192.376	-3.292	17.430	193.180
-3.294	17.432	195.332	-3.319	17.423	193.011
-3.362	17.394	195.580	-3.346	17.416	192.748
-3.395	17.377	196.148	-3.369	17.408	192.236
-3.472	17.348	192.500	-3.394	17.399	191.333
-3.492	17.358	189.207	-3.415	17.390	190.219
-3.496	17.380	188.238	-3.436	17.380	188.811
-3.469	17.400	188.356	-3.456	17.370	187.045
-3.471	17.374	187.505	-3.475	17.359	185.120
-3.480	17.343	184.777	-3.499	17.353	184.184
-3.487	17.334	181.650	-3.527	17.351	184.165
-3.512	17.336	181.486	-3.555	17.349	184.089
-3.548	17.342	183.582	-3.583	17.346	183.859
-3.580	17.345	185.101	-3.610	17.342	183.387
-3.646	17.329	187.277	-3.636	17.337	182.657
-3.708	17.306	184.894	-3.659	17.331	181.588
-3.752	17.305	180.671	-3.686	17.329	181.276
-3.778	17.315	177.543	-3.715	17.328	181.214
-3.791	17.336	178.602	-3.744	17.328	181.225
-3.807	17.345	178.313	-3.772	17.327	181.198
-3.775	17.366	183.191	-3.801	17.326	181.187
-3.797	17.326	183.317	-3.829	17.325	181.128
-3.809	17.311	183.307	-3.859	17.325	181.140
-3.850	17.296	179.595	-3.887	17.324	181.121
-3.879	17.300	178.314	-3.916	17.323	181.010
-3.904	17.316	180.171	-3.944	17.321	180.753
-3.945	17.324	182.176	-3.970	17.320	180.438
-3.996	17.329	182.368	-3.999	17.320	180.455
-4.042	17.329	180.996	-4.027	17.319	180.425
-4.080	17.330	180.383	-4.056	17.319	180.347
-4.088	17.327	179.521	-4.085	17.319	180.351
-4.107	17.324	179.206	-4.114	17.319	180.365
-4.129	17.307	180.983	-4.143	17.319	180.372
-4.158	17.292	181.862	-4.172	17.319	180.417
-4.184	17.287	181.220	-4.195	17.319	180.389
-4.219	17.287	180.174	-4.223	17.319	180.452
-4.243	17.285	179.712	-4.252	17.319	180.430
-4.285	17.305	180.018	-4.280	17.318	180.348
-4.317	17.313	180.718	-4.310	17.318	180.370
-4.349	17.322	181.315	-4.338	17.318	180.382
-4.382	17.321	181.529	-4.367	17.318	180.391
-4.415	17.315	180.816	-4.395	17.318	180.399
-4.440	17.309	180.055	-4.425	17.318	180.370
-4.468	17.302	179.943	-4.453	17.318	180.407
-4.489	17.297	180.383	-4.482	17.318	180.447
-4.511	17.297	180.807	-4.510	17.318	180.436
-4.536	17.297	180.860	-4.538	17.317	180.339
-4.560	17.297	180.983	-4.567	17.317	180.394
-4.605	17.303	180.556	-4.596	17.317	180.387
-4.639	17.312	180.249	-4.626	17.317	180.411
-4.668	17.315	180.421	-4.653	17.317	180.435
-4.702	17.314	180.713	-4.681	17.317	180.405
-4.732	17.311	180.995	-4.710	17.317	180.441
-4.764	17.308	180.962	-4.739	17.317	180.490
-4.786	17.306	181.002	-4.767	17.317	180.439
-4.831	17.300	180.460	-4.795	17.317	180.408
-4.856	17.297	180.278	-4.824	17.316	180.409
-4.889	17.297	180.416	-4.854	17.316	180.368
-4.911	17.299	180.723	-4.882	17.316	180.426
-4.939	17.304	180.873	-4.910	17.316	180.423
-4.967	17.306	180.768	-4.939	17.316	180.454
-4.994	17.307	180.723	-4.967	17.316	180.455
-5.014	17.308	180.701	-4.995	17.316	180.427
-5.041	17.305	180.696	-5.024	17.316	180.388
-5.064	17.303	180.699	-5.054	17.316	180.445
-5.092	17.300	180.632	-5.083	17.316	180.417
-5.121	17.297	180.650	-5.112	17.315	180.363
-5.157	17.296	180.652	-5.140	17.315	180.423
-5.188	17.299	180.624	-5.170	17.315	180.436
-5.221	17.300	180.647	-5.197	17.315	180.467
-5.244	17.301	180.653	-5.226	17.315	180.460
-5.287	17.305	180.825	-5.255	17.315	180.373
-5.313	17.306	180.761	-5.283	17.314	180.355
-5.340	17.305	180.594	-5.313	17.315	180.416
-5.369	17.304	180.434	-5.338	17.314	180.362
-5.392	17.302	180.495	-5.366	17.314	180.396
-5.418	17.299	180.640	-5.396	17.314	180.405
-5.444	17.295	180.708	-5.424	17.314	180.363
-5.468	17.294	180.739	-5.454	17.314	180.421
-5.496	17.296	180.733	-5.482	17.314	180.413
-5.525	17.299	180.639	-5.510	17.314	180.340
-5.554	17.302	180.569	-5.539	17.314	180.341
-5.583	17.307	180.477	-5.567	17.314	180.337
-5.615	17.305	180.504	-5.596	17.313	180.298
-5.648	17.302	180.686	-5.625	17.314	180.405
-5.679	17.300	180.683	-5.654	17.314	180.386
-5.710	17.296	180.682	-5.682	17.313	180.370
-5.737	17.294	180.668	-5.710	17.314	180.436
-5.765	17.292	180.685	-5.738	17.313	180.410
-5.791	17.290	180.696	-5.767	17.313	180.356
-5.819	17.294	180.576	-5.796	17.313	180.370
-5.846	17.299	180.511	-5.825	17.313	180.329
-5.873	17.300	180.555	-5.853	17.313	180.344
-5.900	17.302	180.712	-5.882	17.313	180.416
-5.928	17.304	180.705	-5.910	17.313	180.442
-5.956	17.303	180.745	-5.938	17.313	180.416
-5.988	17.300	180.748	-5.967	17.312	180.396
-6.021	17.299	180.705	-5.996	17.312	180.345
-6.054	17.298	180.673	-6.024	17.312	180.379
-6.087	17.295	180.408	-6.052	17.312	180.420
-6.120	17.291	180.391	-6.081	17.312	180.343
-6.149	17.292	180.637	-6.110	17.312	180.394
-6.177	17.295	180.714	-6.139	17.312	180.398
-6.204	17.299	180.686	-6.166	17.312	180.425
-6.230	17.300	180.688	-6.195	17.312	180.437
-6.255	17.300	180.700	-6.223	17.312	180.425
-6.282	17.299	180.671	-6.252	17.311	180.348
-6.308	17.298	180.649	-6.281	17.311	180.406
-6.335	17.295	180.566	-6.310	17.311	180.398
-6.359	17.292	180.578	-6.338	17.311	180.409
-6.387	17.293	180.664	-6.367	17.311	180.431
-6.416	17.296	180.713	-6.395	17.311	180.421
-6.445	17.298	180.681	-6.424	17.311	180.388
-6.476	17.298	180.685	-6.452	17.311	180.414
-6.506	17.296	180.664	-6.481	17.311	180.378
-6.536	17.295	180.648	-6.510	17.310	180.308
-6.567	17.293	180.545	-6.539	17.310	180.381
-6.597	17.293	180.471	-6.568	17.310	180.352
-6.629	17.294	180.625	-6.596	17.310	180.436
-6.661	17.296	180.752	-6.624	17.310	180.456
-6.687	17.295	180.793	-6.652	17.310	180.411
-6.716	17.292	180.682	-6.681	17.310	180.384
-6.737	17.291	180.644	-6.709	17.310	180.417
-6.767	17.293	180.583	-6.739	17.310	180.390
-6.792	17.293	180.543	-6.767	17.309	180.362
-6.813	17.293	180.588	-6.796	17.309	180.370
-6.838	17.292	180.604	-6.824	17.309	180.325
-6.870	17.288	180.684	-6.853	17.309	180.413
-6.896	17.289	180.705	-6.881	17.309	180.420
-6.928	17.291	180.649	-6.910	17.309	180.330
-6.949	17.292	180.629	-6.938	17.308	180.233
-6.987	17.292	180.447	-6.964	17.307	179.918
-7.019	17.292	180.358	-6.990	17.304	179.302
-7.049	17.286	179.777	-7.017	17.303	178.965
-7.078	17.283	178.571	-7.046	17.303	178.994
-7.102	17.292	178.045	-7.074	17.304	178.951
-7.122	17.298	178.714	-7.103	17.304	178.859
-7.148	17.292	179.488	-7.132	17.305	178.899
-7.174	17.281	179.772	-7.160	17.305	178.891
-7.206	17.277	179.374	-7.189	17.305	178.706
-7.229	17.274	179.164	-7.213	17.304	178.393
-7.263	17.280	178.140	-7.241	17.303	177.846
-7.301	17.289	177.395	-7.270	17.304	177.875
-7.330	17.299	177.338	-7.298	17.305	177.924
-7.359	17.300	177.984	-7.326	17.306	177.892
-7.389	17.292	178.658	-7.354	17.307	177.940
-7.413	17.283	178.732	-7.383	17.309	178.000
-7.437	17.281	178.454	-7.412	17.310	178.056
-7.462	17.278	178.256	-7.441	17.311	178.105
-7.487	17.295	177.829	-7.469	17.313	178.166
-7.512	17.305	178.018	-7.497	17.313	178.128
-7.537	17.309	178.554	-7.525	17.314	178.158
-7.568	17.302	178.885	-7.555	17.316	178.189
-7.603	17.293	178.675	-7.583	17.317	178.256
-7.631	17.291	178.404	-7.611	17.318	178.292
-7.659	17.288	178.224	-7.640	17.319	178.315
-7.689	17.300	178.241	-7.668	17.320	178.353
-7.723	17.311	178.632	-7.697	17.321	178.484
-7.750	17.312	178.934	-7.725	17.322	178.449
-7.781	17.305	179.048	-7.754	17.323	178.418
-7.802	17.300	178.797	-7.780	17.324	178.471
-7.831	17.302	178.577	-7.809	17.324	178.460
-7.860	17.307	178.565	-7.838	17.325	178.477
-7.889	17.311	178.714	-7.867	17.327	178.559
-7.918	17.314	178.830	-7.894	17.328	178.614
-7.945	17.312	179.058	-7.923	17.329	178.684
-7.976	17.310	179.125	-7.953	17.329	178.650
-8.003	17.309	179.027	-7.982	17.330	178.642
-8.033	17.310	178.933	-8.010	17.331	178.679
-8.061	17.311	178.810	-8.038	17.332	178.669
-8.092	17.313	178.805	-8.067	17.332	178.686
-8.118	17.315	178.927	-8.095	17.333	178.707
-8.143	17.316	178.998	-8.124	17.334	178.783
-8.170	17.314	179.170	-8.153	17.335	178.857
-8.199	17.314	179.205	-8.182	17.336	178.875
-8.229	17.316	179.193	-8.210	17.336	178.791
-8.262	17.317	179.093	-8.238	17.337	178.767
-8.299	17.317	179.013	-8.267	17.337	178.780
-8.324	17.319	178.986	-8.295	17.338	178.832
-8.345	17.320	178.958	-8.324	17.339	178.824
-8.380	17.321	179.089	-8.352	17.340	178.841
-8.410	17.321	179.194	-8.382	17.341	178.876
-8.433	17.320	179.276	-8.409	17.341	178.922
-8.459	17.319	179.228	-8.439	17.342	178.935
-8.484	17.320	179.202	-8.468	17.342	178.901
-8.510	17.323	179.122	-8.496	17.343	178.871
-8.540	17.325	179.098	-8.525	17.344	178.868
-8.557	17.327	179.078	-8.553	17.345	178.938
-8.608	17.324	179.210	-8.582	17.345	178.937
-8.637	17.323	179.261	-8.611	17.346	178.968
-8.671	17.324	179.226	-8.639	17.347	178.999
-8.708	17.324	179.307	-8.668	17.347	178.956
-8.734	17.325	179.355	-8.696	17.348	179.028
-8.756	17.326	179.346	-8.726	17.349	179.040
-8.778	17.328	179.254	-8.752	17.349	179.028
-8.801	17.330	179.231	-8.781	17.350	179.027
-8.825	17.330	179.295	-8.811	17.351	179.040
-8.850	17.329	179.372	-8.839	17.351	179.055
-8.874	17.328	179.440	-8.868	17.352	179.128
-8.911	17.328	179.371	-8.897	17.353	179.124
-8.945	17.329	179.410	-8.925	17.353	179.073
-8.980	17.330	179.433	-8.954	17.354	179.135
-9.014	17.332	179.450	-8.983	17.354	179.134
-9.039	17.334	179.400	-9.010	17.355	179.140
-9.066	17.334	179.418	-9.038	17.355	179.160
-9.091	17.333	179.423	-9.067	17.356	179.104
-9.120	17.332	179.446	-9.096	17.357	179.163
-9.145	17.334	179.461	-9.125	17.357	179.255
-9.175	17.335	179.481	-9.154	17.358	179.249
-9.195	17.334	179.546	-9.181	17.358	179.237
-9.226	17.333	179.596	-9.209	17.359	179.250
-9.257	17.336	179.570	-9.238	17.359	179.206
-9.286	17.338	179.526	-9.268	17.360	179.272
-9.318	17.337	179.516	-9.296	17.361	179.289
-9.349	17.337	179.501	-9.325	17.361	179.298
-9.381	17.339	179.570	-9.353	17.362	179.355
-9.409	17.339	179.669	-9.381	17.362	179.391
-9.435	17.335	179.722	-9.410	17.363	179.398
-9.457	17.335	179.807	-9.439	17.363	179.435
-9.484	17.339	179.729	-9.468	17.363	179.395
-9.513	17.342	179.633	-9.497	17.364	179.336
-9.538	17.340	179.586	-9.525	17.364	179.406
-9.568	17.340	179.653	-9.555	17.365	179.407
-9.600	17.341	179.696	-9.583	17.365	179.430
-9.628	17.342	179.734	-9.610	17.366	179.469
-9.661	17.341	179.801	-9.638	17.366	179.437
-9.690	17.338	179.829	-9.667	17.366	179.432
-9.723	17.339	179.766	-9.696	17.367	179.465
-9.749	17.343	179.664	-9.724	17.367	179.415
-9.779	17.344	179.596	-9.753	17.368	179.418
-9.804	17.344	179.672	-9.782	17.368	179.441
-9.832	17.344	179.737	-9.810	17.368	179.427
-9.854	17.345	179.780	-9.839	17.369	179.521
-9.888	17.341	179.846	-9.868	17.369	179.522
-9.916	17.340	179.806	-9.897	17.369	179.456
-9.947	17.342	179.829	-9.925	17.370	179.463
-9.972	17.345	179.736	-9.954	17.370	179.458
-10.000	17.346	179.674	-9.981	17.370	179.411
-10.032	17.344	179.652	-10.011	17.371	179.492
-10.061	17.346	179.737	-10.040	17.371	179.442
-10.087	17.346	179.775	-10.069	17.371	179.365
-10.121	17.342	179.699	-10.095	17.370	179.091
-10.150	17.339	179.667	-10.121	17.368	178.470
-10.180	17.327	178.912	-10.148	17.368	178.263
-10.201	17.333	177.772	-10.177	17.369	178.259
-10.225	17.360	177.652	-10.207	17.370	178.273
-10.248	17.364	178.404	-10.234	17.371	178.291
-10.277	17.346	178.979	-10.264	17.372	178.331
-10.307	17.328	179.049	-10.292	17.373	178.361
-10.340	17.329	178.700	-10.321	17.373	178.109
-10.375	17.341	178.192	-10.347	17.372	177.747
-10.407	17.350	177.761	-10.375	17.372	177.508
-10.432	17.355	177.114	-10.402	17.374	177.569
-10.454	17.368	177.257	-10.429	17.375	177.609
-10.479	17.360	177.873	-10.458	17.376	177.596
-10.504	17.342	178.276	-10.486	17.378	177.639
-10.534	17.330	178.245	-10.515	17.379	177.696
-10.560	17.339	178.022	-10.544	17.381	177.742
-10.593	17.356	177.921	-10.572	17.382	177.796
-10.614	17.364	177.854	-10.602	17.383	177.783
-10.648	17.375	178.009	-10.631	17.384	177.841
-10.682	17.366	178.160	-10.658	17.386	177.902
-10.712	17.353	178.307	-10.686	17.387	177.946
-10.741	17.349	178.417	-10.716	17.388	177.916
-10.768	17.353	178.309	-10.745	17.389	177.967
-10.798	17.363	178.222	-10.775	17.391	178.023
-10.827	17.369	178.215	-10.804	17.392	178.032
-10.854	17.367	178.315	-10.832	17.393	178.069
-10.873	17.368	178.355	-10.860	17.393	177.960
-10.900	17.361	178.412	-10.888	17.394	177.954
-10.928	17.348	178.262	-10.915	17.396	178.017
-10.964	17.358	178.241	-10.944	17.397	178.076
-10.993	17.361	178.320	-10.973	17.398	178.073
-11.026	17.359	178.405	-11.001	17.399	178.114
-11.053	17.358	178.469	-11.031	17.400	178.112
-11.080	17.357	178.457	-11.059	17.401	178.154
-11.104	17.366	178.417	-11.088	17.402	178.195
-11.130	17.373	178.428	-11.117	17.404	178.250
-11.154	17.379	178.432	-11.146	17.404	178.180
-11.182	17.379	178.532	-11.173	17.404	177.892
-11.213	17.366	178.483	-11.199	17.402	177.317
-11.236	17.351	177.734	-11.224	17.400	176.462
-11.264	17.346	176.392	-11.248	17.397	175.574
-11.284	17.352	174.862	-11.276	17.399	175.507
-11.306	17.390	174.590	-11.305	17.401	175.430
-11.330	17.401	175.303	-11.334	17.403	175.370
-11.361	17.375	176.011	-11.362	17.405	175.337
-11.383	17.362	176.482	-11.390	17.408	175.378
-11.420	17.326	176.208	-11.417	17.410	175.413
-11.455	17.341	175.519	-11.447	17.413	175.397
-11.487	17.381	175.305	-11.476	17.415	175.411
-11.519	17.411	175.515	-11.504	17.417	175.425
-11.552	17.406	175.697	-11.532	17.419	175.407
-11.582	17.385	175.767	-11.561	17.421	175.368
-11.613	17.371	175.753	-11.589	17.424	175.330
-11.641	17.374	175.622	-11.618	17.426	175.311
-11.675	17.373	175.514	-11.647	17.429	175.429
-11.698	17.397	175.415	-11.675	17.431	175.450
-11.721	17.412	175.584	-11.703	17.433	175.424
-11.739	17.410	175.842	-11.732	17.435	175.415
-11.763	17.399	175.796	-11.759	17.437	175.374
-11.788	17.393	175.660	-11.790	17.440	175.354
-11.814	17.397	175.531	-11.818	17.442	175.344
-11.844	17.406	175.518	-11.847	17.444	175.335
-11.876	17.415	175.554	-11.874	17.447	175.351
-11.909	17.424	175.577	-11.902	17.449	175.413
-11.942	17.413	175.701	-11.931	17.451	175.381
-11.970	17.405	175.765	-11.960	17.454	175.405
-12.004	17.403	175.728	-11.988	17.456	175.354
-12.030	17.407	175.644	-12.016	17.458	175.273
-12.059	17.413	175.509	-12.046	17.460	175.218
-12.088	17.419	175.426	-12.074	17.462	175.216
-12.116	17.421	175.427	-12.102	17.463	174.995
-12.143	17.423	175.409	-12.128	17.463	174.442
-12.173	17.415	175.000	-12.154	17.462	173.580
-12.193	17.403	173.888	-12.178	17.460	172.446
-12.213	17.400	172.263	-12.198	17.460	171.882
-12.231	17.417	170.761	-12.227	17.464	171.837
-12.251	17.449	171.060	-12.253	17.468	171.837
-12.278	17.450	172.115	-12.283	17.473	171.825
-12.309	17.424	172.584	-12.311	17.477	171.825
-12.344	17.408	172.531	-12.340	17.481	171.818
-12.378	17.392	172.580	-12.369	17.485	171.886
-12.415	17.418	171.846	-12.396	17.489	171.898
-12.453	17.464	171.718	-12.425	17.493	171.915
-12.477	17.480	171.968	-12.454	17.497	171.862
-12.500	17.472	172.276	-12.482	17.502	171.880
-12.525	17.454	172.327	-12.510	17.506	171.892
-12.546	17.448	172.283	-12.538	17.510	171.946
-12.571	17.454	172.201	-12.567	17.514	171.942
-12.598	17.469	172.157	-12.596	17.518	171.886
-12.621	17.480	172.116	-12.623	17.523	171.974
-12.655	17.495	172.145	-12.652	17.527	172.033
-12.684	17.493	172.249	-12.680	17.531	172.069
-12.715	17.488	172.498	-12.708	17.535	172.090
-12.746	17.485	172.490	-12.736	17.539	172.089
-12.779	17.487	172.454	-12.765	17.543	172.107
-12.809	17.494	172.370	-12.793	17.548	172.193
-12.827	17.497	172.339	-12.822	17.552	172.189
-12.864	17.513	172.443	-12.850	17.556	172.207
-12.887	17.520	172.452	-12.879	17.560	172.224
-12.911	17.517	172.540	-12.906	17.564	172.238
-12.939	17.516	172.604	-12.935	17.568	172.372
-12.966	17.520	172.764	-12.963	17.572	172.396
-12.999	17.525	172.699	-12.992	17.576	172.339
-13.033	17.530	172.648	-13.020	17.580	172.393
-13.065	17.537	172.681	-13.048	17.584	172.443
-13.092	17.543	172.736	-13.077	17.588	172.437
-13.117	17.544	172.740	-13.106	17.592	172.516
-13.144	17.545	172.781	-13.134	17.596	172.514
-13.167	17.546	172.814	-13.161	17.600	172.516
-13.197	17.551	173.000	-13.191	17.604	172.607
-13.225	17.557	172.940	-13.219	17.608	172.623
-13.254	17.561	172.873	-13.248	17.612	172.629
-13.289	17.566	172.873	-13.275	17.616	172.671
-13.316	17.572	173.010	-13.305	17.620	172.687
-13.346	17.576	172.976	-13.332	17.623	172.711
-13.374	17.578	173.001	-13.361	17.628	172.807
-13.401	17.581	173.111	-13.389	17.631	172.844
-13.426	17.583	173.191	-13.416	17.635	172.847
-13.455	17.589	173.238	-13.445	17.638	172.879
-13.482	17.590	173.177	-13.473	17.642	172.860
-13.505	17.593	173.158	-13.502	17.646	172.943
-13.533	17.600	173.241	-13.530	17.650	172.997
-13.565	17.608	173.253	-13.559	17.653	172.933
-13.592	17.608	173.282	-13.587	17.657	173.011
-13.624	17.609	173.328	-13.616	17.661	173.102
-13.658	17.613	173.443	-13.645	17.665	173.097
-13.683	17.615	173.425	-13.672	17.668	173.147
-13.709	17.618	173.437	-13.700	17.672	173.170
-13.736	17.621	173.434	-13.730	17.676	173.158
-13.761	17.629	173.541	-13.758	17.680	173.243
-13.789	17.634	173.576	-13.786	17.683	173.260
-13.819	17.636	173.537	-13.814	17.687	173.258
-13.854	17.637	173.531	-13.843	17.690	173.304
-13.886	17.642	173.670	-13.872	17.694	173.327
-13.915	17.647	173.645	-13.899	17.697	173.368
-13.930	17.649	173.653	-13.928	17.701	173.422
-13.964	17.652	173.681	-13.956	17.704	173.414
-13.988	17.657	173.705	-13.984	17.707	173.348
-14.013	17.662	173.725	-14.013	17.711	173.420
-14.041	17.663	173.676	-14.042	17.715	173.411
-14.076	17.666	173.695	-14.070	17.718	173.473
-14.106	17.670	173.773	-14.098	17.722	173.514
-14.139	17.673	173.780	-14.126	17.725	173.465
-14.151	17.675	173.790	-14.155	17.728	173.513
-14.196	17.678	173.835	-14.183	17.732	173.550
-14.220	17.684	173.857	-14.212	17.735	173.491
-14.244	17.688	173.738	-14.240	17.738	173.525
-14.278	17.692	173.767	-14.268	17.742	173.542
-14.304	17.694	173.773	-14.298	17.745	173.500
-14.340	17.695	173.929	-14.327	17.749	173.605
-14.366	17.699	173.896	-14.351	17.752	173.609
-14.395	17.701	173.897	-14.380	17.755	173.647
-14.421	17.705	173.961	-14.407	17.758	173.648
-14.447	17.710	173.963	-14.436	17.761	173.590
-14.475	17.713	173.883	-14.468	17.765	173.588
-14.502	17.715	173.832	-14.495	17.769	173.670
-14.530	17.718	173.900	-14.524	17.772	173.630
-14.560	17.721	173.959	-14.552	17.775	173.615
-14.590	17.724	174.015	-14.580	17.778	173.657
-14.623	17.727	173.935	-14.609	17.782	173.644
-14.649	17.732	173.931	-14.638	17.785	173.703
-14.682	17.738	173.973	-14.666	17.788	173.692
-14.706	17.740	173.954	-14.694	17.791	173.611
-14.730	17.740	173.916	-14.723	17.795	173.660
-14.757	17.742	173.937	-14.751	17.798	173.692
-14.791	17.748	173.981	-14.780	17.802	173.736
-14.815	17.751	174.006	-14.807	17.806	174.044
-14.850	17.759	174.555	-14.833	17.811	174.660
-14.878	17.764	174.919	-14.855	17.817	175.383
-14.903	17.771	176.041	-14.878	17.823	176.393
-14.929	17.778	177.716	-14.907	17.825	176.429
-14.931	17.764	177.628	-14.935	17.826	176.444
-14.950	17.764	176.829	-14.964	17.828	176.481
-14.984	17.774	176.505	-14.991	17.831	176.792
-15.028	17.788	176.998	-15.017	17.835	177.320
-15.055	17.796	177.155	-15.041	17.840	178.138
-15.104	17.800	178.676	-15.065	17.845	179.173
-15.129	17.798	180.265	-15.093	17.846	179.386
-15.127	17.784	181.149	-15.122	17.847	179.496
-15.132	17.776	180.196	-15.150	17.848	179.556
-15.162	17.785	179.691	-15.179	17.849	179.763
-15.209	17.800	179.768	-15.206	17.850	180.087
-15.257	17.808	180.440	-15.232	17.853	180.733
-15.303	17.808	181.536	-15.257	17.857	181.750
-15.320	17.809	181.848	-15.281	17.861	182.734
-15.355	17.805	183.469	-15.308	17.860	182.782
-15.357	17.793	183.575	-15.337	17.858	182.780
-15.368	17.788	183.644	-15.365	17.857	182.894
-15.380	17.797	182.721	-15.392	17.857	183.150
-15.412	17.811	182.979	-15.419	17.858	183.776
-15.451	17.815	184.159	-15.443	17.861	184.719
-15.491	17.812	185.642	-15.468	17.864	185.934
-15.525	17.811	187.158	-15.490	17.868	187.297
-15.541	17.811	187.824	-15.518	17.865	187.477
-15.563	17.798	188.536	-15.547	17.861	187.574
-15.581	17.794	187.880	-15.574	17.858	187.749
-15.594	17.790	187.587	-15.601	17.856	188.144
-15.630	17.804	188.032	-15.627	17.856	188.883
-15.666	17.811	189.338	-15.650	17.857	189.907
-15.704	17.809	191.007	-15.676	17.856	190.557
-15.730	17.796	192.075	-15.704	17.850	190.515
-15.740	17.778	191.300	-15.733	17.845	190.553
-15.763	17.774	190.755	-15.760	17.841	190.706
-15.796	17.780	190.902	-15.787	17.838	191.151
-15.832	17.784	191.696	-15.813	17.836	191.850
-15.863	17.787	192.207	-15.837	17.835	192.839
-15.895	17.785	193.529	-15.862	17.833	193.781
-15.926	17.780	195.237	-15.889	17.827	193.869
-15.922	17.758	195.279	-15.919	17.820	194.013
-15.936	17.748	194.328	-15.944	17.815	194.227
-15.970	17.750	194.270	-15.971	17.811	194.688
-16.013	17.754	195.104	-15.996	17.807	195.467
-16.027	17.754	195.273	-16.020	17.805	196.553
-16.070	17.754	196.776	-16.044	17.804	197.869
-16.100	17.752	198.633	-16.068	17.801	198.876
-16.102	17.735	199.901	-16.094	17.792	198.873
-16.108	17.724	200.717	-16.122	17.784	199.036
-16.100	17.707	199.349	-16.147	17.777	199.416
-16.144	17.714	199.245	-16.171	17.771	200.074
-16.201	17.721	200.608	-16.196	17.767	201.100
-16.242	17.715	202.133	-16.222	17.760	201.675
-16.269	17.696	202.937	-16.248	17.749	201.739
-16.275	17.673	202.501	-16.275	17.740	201.955
-16.300	17.669	202.296	-16.299	17.732	202.369
-16.327	17.668	202.970	-16.325	17.725	203.146
-16.348	17.666	203.359	-16.348	17.720	204.151
-16.384	17.665	205.145	-16.372	17.716	205.583
-16.412	17.662	206.990	-16.393	17.713	207.068
-16.440	17.660	208.820	-16.419	17.702	207.450
-16.428	17.641	209.056	-16.443	17.690	207.493
-16.436	17.623	208.049	-16.469	17.677	207.653
-16.470	17.614	207.744	-16.495	17.666	208.090
-16.516	17.601	208.590	-16.518	17.657	208.695
-16.537	17.593	208.850	-16.542	17.649	209.676
-16.584	17.585	210.279	-16.564	17.642	210.989
-16.627	17.577	212.007	-16.588	17.629	211.301
-16.655	17.566	213.190	-16.612	17.615	211.318
-16.656	17.547	211.963	-16.636	17.602	211.579
-16.672	17.537	211.742	-16.660	17.589	212.088
-16.691	17.524	212.609	-16.683	17.579	212.838
-16.710	17.512	213.740	-16.706	17.570	213.920
-16.732	17.506	215.103	-16.727	17.562	215.246
-16.742	17.501	215.692	-16.749	17.555	216.682
-16.768	17.496	217.751	-16.772	17.539	216.868
-16.798	17.484	219.234	-16.795	17.522	216.930
-16.806	17.460	217.586	-16.818	17.507	217.181
-16.830	17.441	217.093	-16.840	17.492	217.704
-16.872	17.430	217.790	-16.862	17.480	218.471
-16.906	17.418	219.245	-16.884	17.469	219.671
-16.929	17.398	220.950	-16.905	17.459	221.095
-16.960	17.397	222.451	-16.926	17.445	221.957
-16.967	17.378	223.337	-16.947	17.427	221.991
-16.955	17.345	222.764	-16.969	17.408	222.127
-16.971	17.334	222.435	-16.991	17.391	222.471
-16.979	17.321	222.269	-17.012	17.375	223.025
-17.033	17.318	223.116	-17.033	17.360	223.802
-17.074	17.305	224.486	-17.053	17.348	224.899
-17.106	17.287	225.977	-17.073	17.334	226.040
-17.142	17.270	227.711	-17.093	17.314	226.156
-17.139	17.237	227.112	-17.112	17.295	226.309
-17.148	17.212	226.662	-17.132	17.277	226.731
-17.166	17.202	227.170	-17.153	17.259	227.404
-17.175	17.192	227.325	-17.172	17.244	228.339
-17.201	17.184	228.796	-17.191	17.231	229.509
-17.227	17.177	230.185	-17.211	17.218	231.046
-17.250	17.163	232.391	-17.229	17.197	231.235
-17.236	17.122	232.968	-17.247	17.175	231.295
-17.241	17.081	231.935	-17.265	17.155	231.571
-17.275	17.067	231.755	-17.283	17.136	232.166
-17.330	17.071	232.617	-17.302	17.119	233.064
-17.370	17.063	233.996	-17.320	17.100	233.665
-17.380	17.036	234.551	-17.337	17.077	233.704
-17.385	17.003	234.290	-17.354	17.054	233.814
-17.395	16.975	234.163	-17.371	17.032	234.086
-17.403	16.950	234.085	-17.389	17.012	234.608
-17.427	16.932	235.005	-17.405	16.994	235.334
-17.443	16.917	236.152	-17.422	16.978	236.383
-17.461	16.903	237.575	-17.438	16.954	236.439
-17.445	16.870	237.293	-17.454	16.930	236.494
-17.452	16.845	236.769	-17.471	16.905	236.446
-17.478	16.829	236.716	-17.487	16.883	236.664
-17.513	16.814	237.110	-17.503	16.861	237.103
-17.536	16.801	237.300	-17.519	16.842	237.853
-17.582	16.775	238.581	-17.535	16.824	238.831
-17.611	16.746	239.996	-17.553	16.806	240.060
-17.624	16.730	241.320	-17.568	16.784	240.424
-17.596	16.699	241.621	-17.582	16.758	240.479
-17.581	16.679	240.967	-17.596	16.735	240.717
-17.592	16.660	241.074	-17.611	16.714	241.267
-17.594	16.649	241.093	-17.627	16.693	242.144
-17.643	16.639	242.249	-17.641	16.671	242.721
-17.690	16.621	244.012	-17.654	16.646	242.707
-17.679	16.577	243.739	-17.667	16.620	242.768
-17.677	16.535	243.096	-17.681	16.596	242.905
-17.690	16.506	243.098	-17.694	16.573	243.266
-17.719	16.491	243.749	-17.708	16.551	243.948
-17.751	16.476	244.722	-17.722	16.531	244.842
-17.774	16.458	245.940	-17.737	16.510	245.889
-17.787	16.449	246.467	-17.749	16.484	245.980
-17.765	16.401	246.544	-17.761	16.460	246.110
-17.757	16.375	246.546	-17.773	16.436	246.360
-17.759	16.339	246.479	-17.785	16.413	246.894
-17.790	16.323	247.243	-17.800	16.391	247.888
-17.854	16.315	248.641	-17.813	16.372	249.066
-17.881	16.304	250.112	-17.827	16.353	250.586
-17.902	16.295	251.887	-17.837	16.329	250.894
-17.867	16.259	252.113	-17.846	16.302	251.023
-17.852	16.227	251.472	-17.856	16.276	251.157
-17.866	16.195	251.436	-17.866	16.250	251.428
-17.868	16.177	251.404	-17.877	16.226	251.977
-17.910	16.145	252.182	-17.888	16.203	252.763
-17.949	16.126	253.407	-17.897	16.178	253.102
-17.968	16.102	254.243	-17.905	16.149	253.091
-17.961	16.068	253.674	-17.915	16.122	253.343
-17.965	16.045	253.474	-17.924	16.098	253.716
-17.972	16.020	254.148	-17.934	16.074	254.463
-17.977	15.995	255.289	-17.945	16.052	255.500
-17.981	15.978	255.900	-17.956	16.033	256.801
-17.987	15.967	257.292	-17.964	16.008	257.365
-17.997	15.952	259.106	-17.971	15.979	257.419
-17.987	15.911	258.839	-17.977	15.952	257.532
-17.988	15.859	257.820	-17.984	15.925	257.599
-18.007	15.831	257.528	-17.990	15.896	257.651
-18.025	15.804	257.846	-17.997	15.869	257.882
-18.046	15.782	258.254	-18.005	15.843	258.286
-18.064	15.764	258.815	-18.013	15.819	258.969
-18.078	15.750	259.141	-18.019	15.791	259.046
-18.093	15.721	260.770	-18.025	15.762	259.091
-18.074	15.672	260.479	-18.031	15.734	259.181
-18.071	15.642	259.597	-18.036	15.707	259.219
-18.067	15.619	258.895	-18.042	15.678	259.337
-18.072	15.600	259.273	-18.048	15.653	259.638
-18.077	15.582	259.942	-18.055	15.628	260.262
-18.086	15.568	260.721	-18.063	15.603	260.995
-18.089	15.560	261.025	-18.067	15.576	261.025
-18.091	15.505	262.144	-18.072	15.548	261.156
-18.093	15.464	261.882	-18.077	15.519	261.233
-18.093	15.429	261.814	-18.081	15.490	261.211
-18.105	15.393	260.844	-18.086	15.462	261.378
-18.122	15.374	261.098	-18.091	15.437	261.720
-18.141	15.353	262.022	-18.098	15.412	262.391
-18.155	15.335	263.080	-18.102	15.384	262.596
-18.153	15.306	264.045	-18.106	15.356	262.683
-18.147	15.272	263.772	-18.110	15.327	262.647
-18.147	15.245	263.140	-18.114	15.300	262.661
-18.146	15.220	262.442	-18.118	15.270	262.690
-18.145	15.200	261.963	-18.121	15.242	262.658
-18.149	15.174	262.089	-18.125	15.213	262.707
-18.153	15.153	262.937	-18.129	15.186	262.756
-18.153	15.129	263.569	-18.132	15.159	262.746
-18.157	15.094	263.587	-18.136	15.131	262.828
-18.161	15.060	263.084	-18.140	15.102	262.853
-18.169	15.022	262.666	-18.143	15.074	262.871
-18.178	14.993	262.788	-18.147	15.046	262.877
-18.185	14.963	263.079	-18.151	15.018	262.950
-18.192	14.935	263.282	-18.156	14.992	263.334
-18.199	14.908	263.683	-18.160	14.964	263.707
-18.207	14.882	264.332	-18.163	14.936	263.677
-18.209	14.860	264.802	-18.166	14.908	263.640
-18.209	14.838	264.381	-18.169	14.878	263.624
-18.210	14.817	263.690	-18.172	14.851	263.558
-18.208	14.790	263.261	-18.175	14.823	263.607
-18.207	14.765	263.473	-18.179	14.794	263.661
-18.205	14.733	263.895	-18.182	14.765	263.597
-18.204	14.704	264.194	-18.185	14.736	263.580
-18.205	14.661	264.434	-18.188	14.709	263.644
-18.209	14.625	263.985	-18.191	14.681	263.571
-18.217	14.590	263.541	-18.194	14.651	263.588
-18.227	14.563	263.411	-18.197	14.624	263.572
-18.237	14.536	263.631	-18.200	14.597	263.578
-18.241	14.508	263.987	-18.203	14.568	263.643
-18.245	14.481	264.249	-18.207	14.538	263.668
-18.249	14.460	264.101	-18.209	14.511	263.607
-18.253	14.438	264.083	-18.213	14.482	263.636
-18.255	14.418	263.682	-18.215	14.454	263.556
-18.256	14.392	263.629	-18.218	14.426	263.542
-18.254	14.365	263.648	-18.222	14.397	263.622
-18.253	14.334	263.761	-18.225	14.370	263.647
-18.249	14.298	263.899	-18.228	14.341	263.626
-18.248	14.266	264.010	-18.232	14.313	263.816
-18.253	14.239	263.964	-18.237	14.286	264.211
-18.267	14.208	264.289	-18.240	14.259	264.340
-18.276	14.181	264.913	-18.243	14.231	264.356
-18.283	14.159	265.316	-18.246	14.202	264.342
-18.293	14.125	265.465	-18.248	14.174	264.321
-18.296	14.100	264.635	-18.251	14.146	264.364
-18.299	14.074	264.050	-18.254	14.116	264.301
-18.297	14.043	264.152	-18.257	14.088	264.307
-18.296	14.012	264.689	-18.260	14.060	264.358
-18.291	13.980	264.910	-18.263	14.032	264.316
-18.288	13.949	264.789	-18.265	14.004	264.253
-18.286	13.926	264.786	-18.268	13.974	264.274
-18.293	13.889	264.338	-18.271	13.946	264.354
-18.296	13.860	264.127	-18.276	13.920	264.708
-18.313	13.837	264.355	-18.279	13.892	264.953
-18.321	13.814	265.344	-18.282	13.863	264.951
-18.322	13.787	266.151	-18.284	13.835	264.991
-18.318	13.762	265.977	-18.287	13.806	265.034
-18.317	13.738	265.099	-18.290	13.779	265.006
-18.319	13.712	264.627	-18.292	13.750	265.071
-18.325	13.681	264.981	-18.295	13.721	265.191
-18.329	13.659	265.087	-18.298	13.694	265.207
-18.331	13.622	266.157	-18.301	13.664	265.277
-18.327	13.585	266.174	-18.303	13.636	265.306
-18.325	13.558	265.643	-18.305	13.607	265.267
-18.326	13.528	265.159	-18.308	13.580	265.340
-18.337	13.495	265.204	-18.310	13.552	265.368
-18.344	13.468	265.511	-18.313	13.523	265.411
-18.348	13.435	265.919	-18.316	13.495	265.506
-18.352	13.409	266.049	-18.319	13.468	265.703
-18.355	13.383	266.222	-18.323	13.441	266.183
-18.359	13.357	266.171	-18.325	13.413	266.304
-18.363	13.334	266.728	-18.327	13.385	266.321
-18.364	13.312	267.125	-18.329	13.357	266.320
-18.364	13.285	266.976	-18.331	13.328	266.334
-18.361	13.264	266.543	-18.332	13.300	266.334
-18.360	13.237	266.173	-18.334	13.271	266.301
-18.358	13.201	266.239	-18.336	13.243	266.350
-18.357	13.176	266.208	-18.338	13.216	266.489
-18.356	13.137	266.707	-18.342	13.189	266.931
-18.362	13.104	267.174	-18.346	13.163	267.592
-18.372	13.075	267.948	-18.347	13.133	267.564
-18.379	13.043	269.032	-18.348	13.105	267.619
-18.380	13.018	268.747	-18.350	13.076	267.637
-18.382	12.995	267.722	-18.351	13.047	267.646
-18.386	12.973	267.196	-18.352	13.020	267.701
-18.389	12.949	267.508	-18.354	12.991	267.806
-18.389	12.917	268.151	-18.354	12.963	267.777
-18.389	12.892	268.584	-18.356	12.935	267.788
-18.381	12.859	268.865	-18.357	12.906	267.805
-18.372	12.823	268.339	-18.358	12.876	267.790
-18.370	12.793	267.633	-18.359	12.848	267.880
-18.384	12.766	267.535	-18.360	12.820	267.801
-18.391	12.739	267.896	-18.361	12.792	267.811
-18.394	12.712	268.381	-18.362	12.763	267.942
-18.393	12.686	268.454	-18.364	12.736	268.192
-18.393	12.659	268.473	-18.367	12.708	268.482
-18.393	12.637	268.520	-18.368	12.679	268.545
-18.393	12.601	269.036	-18.369	12.652	268.528
-18.392	12.572	269.244	-18.369	12.622	268.463
-18.390	12.541	268.902	-18.370	12.593	268.501
-18.392	12.511	268.421	-18.371	12.564	268.528
-18.397	12.485	268.350	-18.372	12.538	268.478
-18.399	12.452	268.586	-18.373	12.507	268.518
-18.401	12.423	268.961	-18.373	12.479	268.505
-18.401	12.395	269.006	-18.374	12.450	268.523
-18.400	12.365	268.875	-18.376	12.423	268.623
-18.401	12.342	268.735	-18.377	12.396	268.911
-18.409	12.314	268.998	-18.379	12.368	269.171
-18.416	12.289	269.188	-18.380	12.344	269.244
-18.417	12.258	270.189	-18.380	12.310	269.241
-18.407	12.231	270.249	-18.380	12.282	269.231
-18.399	12.205	269.663	-18.381	12.253	269.200
-18.396	12.176	268.984	-18.381	12.224	269.184
-18.402	12.145	268.939	-18.381	12.196	269.133
-18.405	12.117	269.246	-18.382	12.166	269.157
-18.409	12.090	269.572	-18.382	12.145	269.209
-18.414	12.059	269.879	-18.384	12.117	269.615
-18.419	12.028	269.940	-18.387	12.089	270.065
-18.424	12.000	270.325	-18.386	12.062	269.999
-18.418	11.973	270.889	-18.386	12.033	269.995
-18.410	11.946	270.704	-18.386	12.005	269.950
-18.404	11.918	270.079	-18.386	11.976	270.076
-18.409	11.901	269.958	-18.388	11.949	270.448
-18.420	11.879	270.507	-18.391	11.924	271.107
-18.428	11.860	270.854	-18.391	11.895	271.303
-18.434	11.824	272.675	-18.390	11.867	271.344
-18.405	11.797	272.989	-18.390	11.840	271.369
-18.388	11.764	272.005	-18.390	11.812	271.547
-18.395	11.739	271.088	-18.391	11.785	271.935
-18.426	11.705	271.598	-18.393	11.759	272.622
-18.435	11.690	271.636	-18.397	11.735	273.594
-18.456	11.661	273.747	-18.396	11.706	273.800
-18.433	11.641	274.893	-18.394	11.679	273.837
-18.426	11.627	275.198	-18.392	11.650	273.852
-18.400	11.593	273.978	-18.391	11.623	274.036
-18.397	11.556	273.267	-18.392	11.593	274.612
-18.422	11.533	274.259	-18.393	11.570	275.331
-18.435	11.503	275.905	-18.391	11.543	275.463
-18.432	11.470	276.397	-18.388	11.514	275.552
-18.414	11.425	276.455	-18.386	11.485	275.614
-18.405	11.389	276.049	-18.383	11.457	275.639
-18.404	11.363	275.718	-18.382	11.428	275.903
-18.402	11.338	275.451	-18.381	11.402	276.293
-18.416	11.334	276.071	-18.379	11.375	276.551
-18.427	11.324	277.494	-18.376	11.347	276.555
-18.409	11.294	277.735	-18.373	11.317	276.636
-18.392	11.256	277.167	-18.369	11.289	276.634
-18.386	11.223	276.677	-18.366	11.261	276.652
-18.387	11.189	276.465	-18.364	11.233	276.828
-18.393	11.160	276.873	-18.362	11.206	277.206
-18.398	11.131	277.121	-18.362	11.180	277.979
-18.403	11.102	278.379	-18.361	11.153	278.440
-18.403	11.077	279.945	-18.356	11.125	278.380
-18.382	11.057	279.249	-18.352	11.097	278.378
-18.369	11.029	278.517	-18.348	11.069	278.437
-18.363	11.001	277.989	-18.344	11.041	278.496
-18.365	10.978	278.191	-18.341	11.014	278.838
-18.368	10.951	278.928	-18.340	10.987	279.370
-18.368	10.933	279.271	-18.339	10.962	280.230
-18.373	10.910	280.841	-18.338	10.937	281.009
-18.376	10.887	282.274	-18.333	10.909	281.170
-18.363	10.858	281.800	-18.329	10.881	281.326
-18.352	10.822	281.590	-18.325	10.854	281.638
-18.347	10.794	281.680	-18.322	10.829	282.253
-18.344	10.782	281.710	-18.321	10.804	283.252
-18.350	10.753	282.681	-18.320	10.779	284.516
-18.357	10.730	284.489	-18.321	10.756	285.928
-18.358	10.702	286.927	-18.323	10.734	287.700
-18.350	10.673	288.991	-18.320	10.709	288.812
-18.350	10.644	290.859	-18.312	10.684	288.881
-18.295	10.632	290.946	-18.303	10.656	288.958
-18.263	10.596	289.095	-18.296	10.630	289.298
-18.271	10.558	289.057	-18.289	10.605	289.879
-18.290	10.519	290.219	-18.284	10.580	290.680
[truncated: 1,235 more rows]
