# Supplementary material for: Finding the best hardware configuration for 2D SLAM in indoor environments via simulation based on Google Cartographer
Source: Sci Rep. 2022 Nov 5;12:18815. doi: 10.1038/s41598-022-22938-y (PMC9637188; doi:10.1038/s41598-022-22938-y)
Supplement: Supplementary file 1 — Supplementary Information. [file 41598_2022_22938_MOESM1_ESM.zip › SLAM_readings/tunel/slam_l3di_tunel_28_3_2022_10_49_48.csv]

xr	yr	wr	xu	yu	wu
0.000	0.000	0.000	0.000	0.000	0.000
-0.001	0.003	359.828	0.000	0.000	0.000
-0.001	0.004	359.810	0.000	0.000	0.000
0.000	0.003	359.814	0.000	0.000	0.000
0.000	0.003	359.805	0.000	0.000	0.000
0.001	0.002	359.804	0.000	0.000	0.000
0.001	0.001	359.803	0.000	0.000	0.000
0.002	0.001	359.800	0.000	0.000	0.000
0.002	0.002	359.803	0.000	0.000	0.000
0.000	0.003	359.808	0.000	0.000	0.000
-0.001	0.004	359.808	0.000	0.000	0.000
-0.001	0.003	359.814	0.000	0.000	0.000
0.001	0.002	359.804	0.000	0.000	0.000
0.001	0.002	359.808	0.000	0.000	0.000
0.002	0.000	359.804	0.000	0.000	0.000
0.001	0.002	359.794	0.000	0.000	0.000
0.001	0.004	359.805	0.000	0.000	0.000
0.000	0.004	359.807	0.000	0.000	0.000
-0.001	0.003	359.805	0.000	0.000	0.000
0.000	0.003	359.818	0.000	0.000	0.000
0.000	0.003	359.817	0.000	0.000	0.000
0.002	0.002	359.804	0.000	0.000	0.000
0.001	0.000	359.805	0.000	0.000	0.000
0.000	0.001	359.808	0.000	0.000	0.000
0.002	0.003	359.807	0.000	0.000	0.000
0.002	0.003	359.806	0.000	0.000	0.000
0.002	0.003	359.810	0.000	0.000	0.000
0.000	0.001	359.800	0.000	0.000	0.000
-0.001	0.001	359.814	0.000	0.000	0.000
-0.001	0.002	359.806	0.000	0.000	0.000
-0.001	0.001	359.810	0.000	0.000	0.000
0.000	0.002	359.807	0.000	0.000	0.000
0.001	0.002	359.808	0.000	0.000	0.000
0.001	0.002	359.798	0.000	0.000	0.000
0.002	0.002	359.797	0.000	0.000	0.000
0.001	0.002	359.805	0.000	0.000	0.000
0.001	0.002	359.807	0.000	0.000	0.000
0.002	0.004	359.817	0.000	0.000	0.000
0.002	0.003	359.808	0.000	0.000	0.000
0.002	0.001	359.803	0.000	0.000	0.000
0.000	0.001	359.807	0.000	0.000	0.000
-0.002	0.001	359.811	0.000	0.000	0.000
-0.001	0.003	359.805	0.000	0.000	0.000
0.001	0.003	359.813	0.000	0.000	0.000
0.001	0.004	359.808	0.000	0.000	0.000
0.002	0.004	359.808	0.000	0.000	0.000
0.000	0.002	359.803	0.000	0.000	0.000
-0.001	0.000	359.791	0.000	0.000	0.000
0.000	0.000	359.800	0.000	0.000	0.000
0.002	0.002	359.808	0.000	0.000	0.000
0.002	0.003	359.808	0.000	0.000	0.000
0.000	0.003	359.794	0.000	0.000	0.000
-0.002	0.003	359.793	0.000	0.000	0.000
-0.003	0.003	359.801	0.000	0.000	0.000
-0.002	0.002	359.796	0.000	0.000	0.000
-0.001	0.001	359.796	0.000	0.000	0.000
0.000	0.002	359.799	0.000	0.000	0.000
0.000	0.001	359.793	0.000	0.000	0.000
0.000	0.001	359.791	0.000	0.000	0.000
0.000	0.002	359.795	0.000	0.000	0.000
-0.001	0.003	359.795	0.000	0.000	0.000
-0.002	0.004	359.799	0.000	0.000	0.000
-0.002	0.003	359.795	0.000	0.000	0.000
-0.001	0.002	359.794	0.000	0.000	0.000
0.000	0.002	359.794	0.000	0.000	0.000
0.000	0.002	359.796	0.000	0.000	0.000
0.000	0.002	359.796	0.000	0.000	0.000
-0.002	0.002	359.800	0.000	0.000	0.001
-0.002	0.003	359.802	0.004	0.000	0.002
-0.001	0.003	359.812	0.008	0.000	0.016
0.004	0.004	359.837	0.016	0.000	0.024
0.014	0.002	359.838	0.027	0.000	0.028
0.031	0.001	359.843	0.043	0.000	0.024
0.048	0.002	359.833	0.060	0.000	0.024
0.069	0.001	359.836	0.080	0.000	0.020
0.095	0.002	359.817	0.104	0.000	0.012
0.124	0.002	359.825	0.130	0.000	0.017
0.151	0.002	359.816	0.158	0.000	-0.001
0.181	0.002	359.763	0.186	0.000	359.948
0.211	0.001	359.697	0.215	0.001	359.904
0.238	0.002	359.702	0.243	0.001	359.885
0.265	0.002	359.606	0.271	0.001	359.810
0.294	0.003	359.557	0.300	0.001	359.755
0.322	0.003	359.553	0.327	0.001	359.752
0.356	0.004	359.536	0.358	0.001	359.750
0.382	0.003	359.561	0.386	0.001	359.741
0.410	0.002	359.558	0.414	0.001	359.707
0.439	0.002	359.509	0.443	0.001	359.690
0.469	0.002	359.558	0.473	0.001	359.664
0.492	0.002	359.515	0.499	0.000	359.712
0.519	0.002	359.470	0.528	0.000	359.685
0.548	0.002	359.442	0.556	0.000	359.634
0.580	0.002	359.445	0.586	0.000	359.679
0.610	0.001	359.420	0.615	0.000	359.613
0.635	0.000	359.408	0.641	0.000	359.572
0.663	0.000	359.406	0.669	0.000	359.568
0.691	0.000	359.327	0.698	0.000	359.520
0.720	0.000	359.359	0.727	0.000	359.508
0.748	-0.001	359.347	0.756	0.000	359.554
0.776	-0.001	359.291	0.785	0.000	359.482
0.806	-0.001	359.330	0.813	-0.001	359.501
0.836	-0.001	359.240	0.842	-0.001	359.510
0.867	-0.001	359.258	0.871	-0.001	359.444
0.895	-0.002	359.289	0.900	-0.001	359.459
0.922	-0.002	359.298	0.930	-0.002	359.511
0.946	-0.003	359.252	0.956	-0.002	359.444
0.977	-0.002	359.322	0.986	-0.002	359.455
1.008	-0.004	359.278	1.013	-0.002	359.498
1.038	-0.006	359.247	1.041	-0.002	359.429
1.064	-0.005	359.263	1.072	-0.003	359.458
1.092	-0.005	359.195	1.100	-0.003	359.442
1.119	-0.004	359.191	1.128	-0.003	359.379
1.147	-0.004	359.236	1.157	-0.003	359.411
1.174	-0.005	359.166	1.186	-0.004	359.398
1.204	-0.006	359.168	1.215	-0.004	359.344
1.236	-0.008	359.211	1.243	-0.004	359.384
1.267	-0.010	359.103	1.272	-0.004	359.364
1.298	-0.008	359.133	1.301	-0.004	359.311
1.325	-0.008	359.113	1.330	-0.005	359.334
1.351	-0.010	359.014	1.359	-0.005	359.291
1.375	-0.012	359.062	1.387	-0.005	359.250
1.402	-0.013	359.097	1.415	-0.006	359.317
1.434	-0.012	359.057	1.443	-0.006	359.269
1.461	-0.012	359.077	1.472	-0.006	359.234
1.491	-0.012	359.066	1.501	-0.006	359.279
1.521	-0.012	359.010	1.529	-0.007	359.211
1.553	-0.011	359.032	1.558	-0.007	359.202
1.582	-0.011	358.865	1.586	-0.007	359.225
1.609	-0.011	358.922	1.617	-0.007	359.134
1.633	-0.012	358.920	1.643	-0.008	359.114
1.659	-0.012	358.966	1.673	-0.008	359.174
1.690	-0.012	358.911	1.702	-0.008	359.109
1.720	-0.014	358.931	1.730	-0.009	359.092
1.750	-0.016	358.864	1.760	-0.009	359.120
1.780	-0.018	358.890	1.788	-0.009	359.072
1.810	-0.016	358.862	1.817	-0.010	359.077
1.836	-0.016	358.861	1.846	-0.011	359.119
1.864	-0.016	358.840	1.874	-0.011	359.021
1.894	-0.018	358.896	1.904	-0.011	359.052
1.922	-0.020	358.835	1.933	-0.012	359.096
1.951	-0.020	358.821	1.961	-0.012	359.021
1.981	-0.021	358.851	1.989	-0.012	359.045
2.014	-0.022	358.804	2.017	-0.013	359.050
2.040	-0.020	358.838	2.046	-0.013	359.010
2.070	-0.020	358.797	2.074	-0.013	359.006
2.094	-0.023	358.718	2.105	-0.014	359.016
2.123	-0.023	358.764	2.134	-0.014	358.950
2.152	-0.024	358.827	2.162	-0.015	359.024
2.182	-0.023	358.792	2.190	-0.015	359.030
2.210	-0.022	358.778	2.220	-0.016	358.970
2.240	-0.022	358.849	2.248	-0.016	359.043
2.269	-0.022	358.839	2.276	-0.017	359.045
2.295	-0.021	358.852	2.305	-0.017	358.993
2.325	-0.023	358.846	2.334	-0.018	359.013
2.354	-0.025	358.748	2.363	-0.018	358.992
2.388	-0.024	358.785	2.391	-0.018	358.951
2.418	-0.027	358.835	2.421	-0.019	359.026
2.442	-0.028	358.763	2.451	-0.019	359.002
2.471	-0.030	358.805	2.479	-0.020	358.944
2.498	-0.032	358.794	2.507	-0.020	359.033
2.525	-0.033	358.735	2.535	-0.021	359.012
2.554	-0.033	358.781	2.563	-0.021	358.979
2.583	-0.034	358.837	2.592	-0.022	359.051
2.613	-0.034	358.757	2.621	-0.022	359.013
2.642	-0.032	358.835	2.650	-0.023	359.007
2.675	-0.031	358.865	2.680	-0.023	359.074
2.698	-0.032	358.781	2.702	-0.023	359.009
2.725	-0.035	358.868	2.735	-0.024	359.052
2.752	-0.038	358.841	2.765	-0.025	359.096
2.779	-0.041	358.817	2.793	-0.025	359.077
2.810	-0.040	358.907	2.821	-0.025	359.079
2.841	-0.037	358.925	2.850	-0.026	359.138
2.873	-0.037	358.889	2.879	-0.026	359.106
2.900	-0.038	358.946	2.908	-0.027	359.132
2.929	-0.040	358.950	2.937	-0.027	359.200
2.956	-0.042	358.922	2.965	-0.028	359.149
2.982	-0.043	358.985	2.994	-0.028	359.173
3.012	-0.042	358.953	3.024	-0.028	359.184
3.043	-0.041	358.913	3.052	-0.029	359.171
3.070	-0.041	359.028	3.080	-0.029	359.193
3.098	-0.043	359.016	3.108	-0.030	359.239
3.130	-0.044	358.965	3.137	-0.030	359.175
3.156	-0.046	359.026	3.163	-0.030	359.225
3.182	-0.048	358.978	3.191	-0.031	359.236
3.210	-0.050	358.944	3.220	-0.031	359.195
3.243	-0.050	359.023	3.249	-0.032	359.281
3.271	-0.051	358.997	3.276	-0.032	359.248
3.302	-0.051	358.983	3.305	-0.032	359.210
3.331	-0.052	359.092	3.334	-0.033	359.323
3.358	-0.050	359.110	3.362	-0.033	359.355
3.384	-0.052	359.089	3.392	-0.033	359.322
3.409	-0.053	359.147	3.420	-0.034	359.388
3.435	-0.052	359.114	3.449	-0.034	359.398
3.464	-0.051	359.162	3.478	-0.034	359.392
3.495	-0.050	359.250	3.506	-0.035	359.465
3.529	-0.050	359.216	3.535	-0.035	359.444
3.557	-0.052	359.249	3.564	-0.035	359.423
3.588	-0.054	359.280	3.594	-0.036	359.492
3.623	-0.055	359.289	3.623	-0.036	359.542
3.645	-0.056	359.500	3.649	-0.037	359.773
3.668	-0.056	359.919	3.677	-0.039	0.187
3.691	-0.057	0.624	3.701	-0.042	0.889
3.715	-0.056	1.546	3.725	-0.046	1.936
3.741	-0.059	2.804	3.749	-0.051	3.257
3.765	-0.067	4.633	3.770	-0.057	4.813
3.781	-0.077	5.004	3.798	-0.057	5.280
3.801	-0.082	5.038	3.826	-0.054	5.250
3.821	-0.088	5.124	3.854	-0.052	5.356
3.862	-0.079	5.117	3.883	-0.050	5.405
3.898	-0.068	5.103	3.912	-0.047	5.417
3.937	-0.059	5.343	3.940	-0.045	5.600
3.971	-0.050	5.628	3.967	-0.044	5.895
3.997	-0.049	6.176	3.991	-0.044	6.487
4.017	-0.047	7.209	4.016	-0.046	7.456
4.036	-0.046	7.649	4.042	-0.043	7.744
4.051	-0.051	7.595	4.072	-0.039	7.709
4.066	-0.053	7.691	4.100	-0.036	7.819
4.095	-0.051	7.938	4.128	-0.034	8.189
4.136	-0.050	8.388	4.153	-0.032	8.725
4.175	-0.047	9.201	4.179	-0.032	9.572
4.208	-0.042	10.350	4.202	-0.033	10.700
4.231	-0.034	11.883	4.225	-0.035	12.154
4.250	-0.035	13.315	4.247	-0.038	13.879
4.259	-0.036	15.000	4.272	-0.036	14.927
4.272	-0.041	14.868	4.299	-0.029	14.996
4.295	-0.041	15.015	4.327	-0.023	15.215
4.316	-0.041	15.351	4.353	-0.017	15.612
4.358	-0.033	15.962	4.378	-0.014	16.219
4.396	-0.020	16.831	4.403	-0.011	17.171
4.427	-0.010	18.117	4.427	-0.009	18.434
4.453	-0.007	19.484	4.448	-0.008	19.943
4.474	-0.008	20.963	4.473	-0.003	20.909
4.486	-0.009	20.849	4.499	0.006	20.927
4.498	-0.005	20.795	4.526	0.017	20.946
4.521	0.005	20.806	4.553	0.027	21.003
4.543	0.013	21.032	4.579	0.035	21.252
4.583	0.029	21.481	4.604	0.042	21.770
4.630	0.044	22.484	4.630	0.049	22.692
4.667	0.054	23.577	4.653	0.053	23.827
4.698	0.052	24.764	4.676	0.056	25.247
4.716	0.055	26.782	4.699	0.059	26.894
4.719	0.061	27.447	4.723	0.069	27.425
4.726	0.074	27.321	4.749	0.082	27.426
4.744	0.081	27.435	4.774	0.095	27.626
4.774	0.088	27.789	4.799	0.106	28.030
4.801	0.096	28.381	4.822	0.115	28.666
4.848	0.104	29.439	4.846	0.123	29.679
4.887	0.128	30.642	4.868	0.130	30.949
4.918	0.133	32.121	4.891	0.135	32.472
4.932	0.146	33.929	4.912	0.139	34.262
4.938	0.151	35.963	4.934	0.147	35.798
4.939	0.159	35.831	4.956	0.163	35.840
4.951	0.164	35.765	4.980	0.179	35.932
4.960	0.169	36.020	5.002	0.194	36.264
4.996	0.183	36.677	5.025	0.207	36.916
5.035	0.198	37.447	5.047	0.219	37.780
5.075	0.219	38.517	5.068	0.229	38.946
5.113	0.236	40.018	5.089	0.238	40.444
5.135	0.252	42.087	5.110	0.245	42.320
5.152	0.252	44.302	5.131	0.252	44.260
5.156	0.254	45.895	5.150	0.260	46.070
5.152	0.264	46.389	5.171	0.279	46.465
5.161	0.278	46.529	5.191	0.299	46.735
5.167	0.290	46.932	5.211	0.317	47.177
5.200	0.308	47.518	5.230	0.334	47.894
5.247	0.328	48.485	5.250	0.349	48.906
5.280	0.352	49.816	5.269	0.362	50.250
5.314	0.371	51.429	5.289	0.374	51.864
5.335	0.388	53.612	5.307	0.385	53.798
5.342	0.400	54.491	5.325	0.404	54.570
5.341	0.417	54.631	5.341	0.425	54.667
5.344	0.433	54.819	5.358	0.447	54.897
5.344	0.453	55.148	5.375	0.468	55.371
5.361	0.473	55.867	5.392	0.486	56.109
5.392	0.489	56.800	5.409	0.503	57.161
5.424	0.513	58.228	5.426	0.518	58.598
5.457	0.525	59.242	5.442	0.539	59.280
5.470	0.547	59.162	5.456	0.564	59.260
5.477	0.574	59.187	5.471	0.589	59.278
5.482	0.602	59.315	5.486	0.613	59.424
5.491	0.627	59.642	5.501	0.634	59.819
5.500	0.652	60.253	5.517	0.656	60.527
5.521	0.669	61.191	5.533	0.675	61.570
5.546	0.684	62.455	5.548	0.691	62.855
5.577	0.692	63.990	5.564	0.708	64.460
5.590	0.709	65.311	5.579	0.729	65.467
5.591	0.735	65.385	5.591	0.754	65.536
5.591	0.763	65.411	5.603	0.780	65.548
5.593	0.789	65.575	5.615	0.805	65.784
5.608	0.816	65.976	5.628	0.829	66.178
5.631	0.843	66.631	5.641	0.851	66.861
5.654	0.862	67.472	5.654	0.871	67.797
5.683	0.886	68.984	5.669	0.891	69.239
5.700	0.900	70.541	5.682	0.907	70.784
5.713	0.916	71.514	5.694	0.931	71.623
5.713	0.945	71.529	5.703	0.959	71.590
5.711	0.970	71.623	5.712	0.984	71.681
5.712	1.001	71.699	5.722	1.012	71.860
5.713	1.029	72.142	5.732	1.037	72.328
5.728	1.055	72.846	5.743	1.060	73.050
5.750	1.078	73.885	5.754	1.081	74.067
5.766	1.096	75.064	5.766	1.102	75.469
5.783	1.110	76.701	5.778	1.120	77.158
5.793	1.127	78.731	5.790	1.139	78.669
5.795	1.150	78.956	5.796	1.166	78.960
5.798	1.174	78.992	5.803	1.194	79.127
5.802	1.196	79.023	5.808	1.220	79.165
5.805	1.234	79.353	5.814	1.247	79.487
5.814	1.265	79.797	5.821	1.272	79.970
5.828	1.292	80.527	5.829	1.296	80.763
5.848	1.311	81.718	5.838	1.319	81.922
5.856	1.331	82.859	5.846	1.341	83.251
5.862	1.356	84.391	5.854	1.364	84.323
5.863	1.379	84.277	5.857	1.392	84.397
5.862	1.404	84.344	5.860	1.421	84.463
5.862	1.428	84.498	5.864	1.448	84.643
5.862	1.458	84.828	5.868	1.474	85.085
5.869	1.483	85.570	5.873	1.499	85.851
5.879	1.509	86.589	5.880	1.523	86.907
5.893	1.529	87.946	5.887	1.545	88.305
5.903	1.548	88.634	5.890	1.571	88.743
5.904	1.575	88.613	5.890	1.600	88.704
5.899	1.610	88.652	5.891	1.630	88.760
5.897	1.636	88.577	5.891	1.658	88.706
5.888	1.672	88.615	5.892	1.687	88.721
5.889	1.702	88.624	5.893	1.715	88.727
5.895	1.732	88.555	5.893	1.746	88.650
5.901	1.757	88.561	5.894	1.774	88.633
5.904	1.784	88.589	5.894	1.803	88.668
5.903	1.812	88.537	5.895	1.832	88.638
5.900	1.842	88.536	5.895	1.862	88.592
5.897	1.870	88.540	5.896	1.888	88.648
5.895	1.900	88.485	5.896	1.916	88.550
5.897	1.928	88.526	5.897	1.944	88.586
5.899	1.958	88.485	5.898	1.976	88.613
5.903	1.988	88.443	5.898	2.001	88.536
5.905	2.013	88.456	5.899	2.030	88.531
5.904	2.038	88.469	5.900	2.059	88.565
5.905	2.066	88.417	5.901	2.087	88.525
5.906	2.096	88.488	5.901	2.117	88.552
5.909	2.125	88.457	5.902	2.146	88.579
5.912	2.155	88.414	5.902	2.174	88.472
5.914	2.186	88.461	5.903	2.203	88.544
5.916	2.213	88.452	5.904	2.232	88.516
5.917	2.244	88.404	5.904	2.261	88.460
5.916	2.268	88.418	5.905	2.289	88.441
5.914	2.299	88.419	5.906	2.318	88.468
5.912	2.326	88.341	5.907	2.347	88.406
5.911	2.359	88.386	5.907	2.376	88.429
5.910	2.386	88.341	5.908	2.404	88.416
5.915	2.415	88.323	5.909	2.433	88.375
5.917	2.445	88.416	5.910	2.462	88.474
5.919	2.466	88.373	5.910	2.491	88.434
5.922	2.493	88.324	5.911	2.518	88.371
5.922	2.524	88.372	5.912	2.547	88.427
5.923	2.555	88.356	5.913	2.578	88.449
5.922	2.586	88.364	5.913	2.605	88.405
5.922	2.615	88.419	5.914	2.633	88.462
5.923	2.644	88.314	5.915	2.663	88.401
5.927	2.673	88.301	5.915	2.691	88.407
5.929	2.695	88.370	5.916	2.720	88.465
5.930	2.723	88.363	5.917	2.748	88.433
5.929	2.750	88.314	5.918	2.777	88.392
5.931	2.782	88.381	5.919	2.805	88.465
5.931	2.818	88.370	5.920	2.835	88.474
5.931	2.845	88.373	5.920	2.863	88.414
5.932	2.876	88.412	5.921	2.893	88.502
5.933	2.902	88.376	5.922	2.922	88.463
5.934	2.926	88.468	5.922	2.950	88.482
5.937	2.956	88.529	5.923	2.977	88.560
5.941	2.984	88.526	5.924	3.005	88.570
5.943	3.011	88.572	5.925	3.034	88.570
5.944	3.040	88.629	5.926	3.063	88.619
5.946	3.069	88.574	5.926	3.093	88.579
5.947	3.098	88.644	5.927	3.121	88.586
5.945	3.128	88.626	5.928	3.150	88.663
5.944	3.156	88.622	5.928	3.179	88.585
5.945	3.183	88.677	5.929	3.208	88.628
5.947	3.213	88.692	5.930	3.236	88.693
5.949	3.242	88.667	5.931	3.265	88.684
5.950	3.268	88.718	5.931	3.294	88.708
5.951	3.297	88.736	5.932	3.323	88.738
5.951	3.322	88.696	5.933	3.352	88.700
5.952	3.355	88.788	5.933	3.379	88.764
5.951	3.381	88.807	5.934	3.406	88.780
5.952	3.414	88.794	5.935	3.437	88.761
5.954	3.442	88.834	5.935	3.466	88.805
5.955	3.470	88.848	5.936	3.494	88.831
5.954	3.501	88.836	5.937	3.523	88.828
5.955	3.529	88.833	5.937	3.551	88.827
5.955	3.554	88.839	5.938	3.580	88.822
5.954	3.582	88.836	5.938	3.609	88.823
5.955	3.610	88.785	5.939	3.638	88.785
5.955	3.635	88.793	5.939	3.663	88.769
5.955	3.665	88.722	5.940	3.692	88.772
5.957	3.697	88.706	5.940	3.720	88.712
5.959	3.728	88.691	5.941	3.750	88.689
5.960	3.753	88.700	5.942	3.778	88.716
5.960	3.781	88.709	5.942	3.807	88.696
5.960	3.809	88.713	5.943	3.835	88.680
5.959	3.837	88.685	5.943	3.865	88.660
5.957	3.868	88.643	5.944	3.893	88.597
5.960	3.898	88.609	5.944	3.922	88.584
5.962	3.927	88.535	5.945	3.950	88.590
5.963	3.957	88.518	5.946	3.977	88.548
5.964	3.985	88.515	5.946	4.006	88.546
5.965	4.011	88.500	5.947	4.035	88.520
5.965	4.038	88.497	5.948	4.063	88.498
5.966	4.066	88.495	5.948	4.092	88.491
5.967	4.095	88.429	5.949	4.121	88.453
5.969	4.124	88.431	5.949	4.149	88.389
5.968	4.155	88.435	5.950	4.178	88.423
5.968	4.183	88.400	5.951	4.208	88.400
5.969	4.214	88.395	5.952	4.235	88.372
5.969	4.245	88.398	5.953	4.265	88.443
5.971	4.268	88.360	5.953	4.294	88.362
5.973	4.293	88.374	5.954	4.320	88.332
5.974	4.321	88.310	5.954	4.349	88.281
5.976	4.349	88.239	5.955	4.377	88.214
5.977	4.379	88.259	5.956	4.406	88.183
5.978	4.408	88.271	5.957	4.436	88.240
5.978	4.439	88.218	5.957	4.463	88.191
5.979	4.470	88.208	5.958	4.493	88.184
5.980	4.497	88.191	5.959	4.521	88.191
5.981	4.525	88.153	5.960	4.550	88.124
5.982	4.554	88.162	5.961	4.579	88.101
5.983	4.580	88.092	5.961	4.606	88.063
5.983	4.607	88.015	5.962	4.635	88.007
5.984	4.635	88.069	5.963	4.663	88.051
5.983	4.664	88.023	5.964	4.692	88.065
5.984	4.695	87.964	5.965	4.721	87.972
5.985	4.723	87.981	5.966	4.749	88.003
5.986	4.752	87.908	5.967	4.778	87.956
5.988	4.781	87.907	5.968	4.807	87.918
5.989	4.809	87.912	5.969	4.836	87.912
5.988	4.837	87.837	5.970	4.865	87.873
5.989	4.864	87.874	5.970	4.892	87.830
5.989	4.892	87.901	5.972	4.921	87.861
5.993	4.922	87.786	5.973	4.949	87.834
5.994	4.952	87.860	5.974	4.978	87.831
5.994	4.977	87.866	5.975	5.006	87.889
5.995	5.006	87.829	5.976	5.035	87.821
5.996	5.034	87.834	5.977	5.064	87.787
5.999	5.065	87.840	5.978	5.093	87.830
5.999	5.095	87.778	5.979	5.121	87.788
6.000	5.122	87.797	5.980	5.151	87.764
6.001	5.151	87.791	5.981	5.179	87.804
6.003	5.177	87.736	5.982	5.208	87.737
6.005	5.205	87.801	5.983	5.237	87.759
6.006	5.238	87.720	5.984	5.265	87.766
6.008	5.268	87.657	5.985	5.294	87.664
6.007	5.294	87.693	5.986	5.322	87.674
6.008	5.320	87.713	5.987	5.350	87.735
6.009	5.348	87.656	5.988	5.378	87.664
6.010	5.376	87.735	5.989	5.408	87.670
6.012	5.408	87.704	5.991	5.438	87.723
6.014	5.438	87.692	5.992	5.467	87.675
6.015	5.468	87.751	5.993	5.494	87.712
6.017	5.497	87.677	5.994	5.523	87.691
6.016	5.524	87.651	5.995	5.552	87.611
6.018	5.550	87.701	5.996	5.581	87.644
6.018	5.577	87.684	5.997	5.608	87.686
6.018	5.603	87.635	5.998	5.637	87.622
6.018	5.634	87.687	5.999	5.666	87.615
6.019	5.666	87.615	6.001	5.695	87.653
6.021	5.697	87.656	6.002	5.725	87.617
6.023	5.728	87.664	6.003	5.753	87.668
6.027	5.761	87.620	6.004	5.781	87.634
6.027	5.783	87.598	6.005	5.810	87.585
6.028	5.810	87.645	6.006	5.839	87.615
6.028	5.836	87.633	6.008	5.868	87.651
6.029	5.863	87.648	6.009	5.896	87.591
6.033	5.894	87.682	6.010	5.926	87.632
6.034	5.926	87.624	6.011	5.954	87.633
6.036	5.956	87.663	6.012	5.984	87.604
6.038	5.992	87.713	6.014	6.012	87.675
6.036	6.021	87.672	6.015	6.042	87.670
6.038	6.044	87.752	6.016	6.069	87.597
6.039	6.070	87.648	6.017	6.098	87.615
6.040	6.093	87.615	6.018	6.126	87.641
6.040	6.125	87.621	6.019	6.155	87.585
6.041	6.154	87.663	6.020	6.183	87.649
6.043	6.186	87.557	6.022	6.213	87.606
6.044	6.218	87.620	6.023	6.241	87.604
6.046	6.249	87.700	6.024	6.270	87.681
6.047	6.272	87.901	6.025	6.299	87.710
6.050	6.295	87.725	6.026	6.328	87.665
6.050	6.322	87.748	6.028	6.354	87.728
6.049	6.351	87.699	6.029	6.383	87.728
6.051	6.383	87.775	6.030	6.412	87.686
6.052	6.415	87.811	6.031	6.440	87.781
6.054	6.446	87.781	6.032	6.472	87.751
6.055	6.473	87.897	6.034	6.500	87.900
6.056	6.501	88.248	6.036	6.526	88.283
6.059	6.526	88.834	6.040	6.552	88.847
6.063	6.550	88.900	6.040	6.580	88.802
6.066	6.577	88.876	6.041	6.610	88.877
6.067	6.607	88.836	6.042	6.637	88.870
6.067	6.637	88.906	6.042	6.666	88.867
6.067	6.666	88.939	6.043	6.695	88.940
6.066	6.697	88.860	6.043	6.724	88.883
6.066	6.723	88.915	6.044	6.752	88.908
6.067	6.754	88.939	6.045	6.781	88.983
6.069	6.782	88.923	6.045	6.810	88.920
6.069	6.808	88.977	6.046	6.840	88.906
6.068	6.841	88.949	6.046	6.869	88.944
6.067	6.868	88.900	6.047	6.897	88.927
6.068	6.896	88.990	6.047	6.924	88.941
6.069	6.924	88.915	6.048	6.954	88.937
6.071	6.951	88.868	6.048	6.980	88.846
6.072	6.980	88.940	6.049	7.010	88.921
6.072	7.011	88.912	6.050	7.039	88.935
6.073	7.040	88.886	6.050	7.067	88.850
6.073	7.067	88.913	6.051	7.097	88.910
6.072	7.094	88.932	6.051	7.125	88.935
6.072	7.122	88.958	6.052	7.153	88.902
6.072	7.151	88.975	6.052	7.182	88.922
6.074	7.181	88.884	6.053	7.210	88.923
6.076	7.211	88.951	6.053	7.239	88.886
6.077	7.244	88.964	6.054	7.268	88.947
6.077	7.273	88.919	6.054	7.297	88.886
6.076	7.294	88.963	6.055	7.325	88.909
6.077	7.325	89.007	6.056	7.354	88.946
6.078	7.351	88.946	6.056	7.382	88.940
6.079	7.378	88.979	6.057	7.411	88.913
6.080	7.408	88.969	6.057	7.439	88.947
6.080	7.438	88.914	6.058	7.468	88.908
6.079	7.469	89.052	6.058	7.497	88.918
6.079	7.497	88.948	6.059	7.525	88.941
6.081	7.524	88.972	6.059	7.555	88.891
6.082	7.553	89.016	6.060	7.584	88.949
6.083	7.584	89.017	6.061	7.612	89.019
6.083	7.609	88.995	6.061	7.641	88.964
6.084	7.639	89.014	6.062	7.670	88.953
6.085	7.661	88.975	6.062	7.699	88.991
6.084	7.693	89.013	6.063	7.722	88.921
6.086	7.720	89.012	6.063	7.751	88.986
6.088	7.749	88.934	6.064	7.779	88.948
6.088	7.778	88.990	6.064	7.808	88.983
6.088	7.809	89.041	6.065	7.841	89.015
6.089	7.839	89.022	6.066	7.870	89.027
6.090	7.867	89.008	6.066	7.893	88.984
6.091	7.894	89.042	6.067	7.923	89.075
6.092	7.927	88.986	6.067	7.951	89.049
6.091	7.951	89.100	6.068	7.980	89.016
6.090	7.976	89.074	6.068	8.009	89.067
6.089	8.005	89.061	6.069	8.037	89.050
6.095	8.039	89.104	6.069	8.067	89.075
6.096	8.068	89.121	6.070	8.094	89.112
6.095	8.097	89.048	6.070	8.123	89.050
6.095	8.119	89.097	6.071	8.153	89.093
6.093	8.152	89.188	6.071	8.180	89.147
6.092	8.178	89.123	6.072	8.209	89.079
6.095	8.206	89.172	6.072	8.238	89.136
6.097	8.236	89.169	6.073	8.266	89.142
6.098	8.268	89.157	6.073	8.295	89.102
6.099	8.294	89.203	6.074	8.323	89.167
6.098	8.323	89.177	6.074	8.352	89.190
6.096	8.353	89.139	6.075	8.380	89.151
6.097	8.384	89.308	6.075	8.409	89.211
6.099	8.408	89.213	6.076	8.438	89.194
6.100	8.436	89.191	6.076	8.466	89.156
6.103	8.469	89.190	6.077	8.495	89.202
6.103	8.498	89.182	6.077	8.523	89.189
6.101	8.523	89.199	6.077	8.552	89.130
6.099	8.552	89.240	6.078	8.581	89.184
6.102	8.582	89.197	6.078	8.609	89.142
6.103	8.609	89.213	6.079	8.639	89.170
6.105	8.637	89.249	6.079	8.668	89.216
6.104	8.665	89.151	6.079	8.696	89.132
6.103	8.694	89.221	6.080	8.725	89.171
6.105	8.723	89.238	6.080	8.754	89.209
6.105	8.759	89.216	6.081	8.783	89.205
6.106	8.786	89.243	6.081	8.811	89.177
6.105	8.815	89.233	6.082	8.839	89.217
6.105	8.839	89.227	6.082	8.868	89.178
6.106	8.865	89.273	6.083	8.898	89.222
6.109	8.892	89.237	6.083	8.925	89.225
6.110	8.917	89.254	6.083	8.951	89.206
6.110	8.950	89.292	6.084	8.980	89.266
6.109	8.981	89.293	6.084	9.008	89.282
6.107	9.009	89.268	6.084	9.037	89.226
6.105	9.036	89.207	6.085	9.066	89.250
6.107	9.061	89.237	6.085	9.095	89.219
6.109	9.091	89.258	6.085	9.123	89.201
6.110	9.120	89.305	6.086	9.152	89.270
6.111	9.151	89.237	6.086	9.182	89.218
6.111	9.181	89.295	6.087	9.210	89.257
6.110	9.209	89.343	6.088	9.239	89.316
6.108	9.242	89.331	6.088	9.268	89.269
6.109	9.265	89.481	6.088	9.296	89.251
6.110	9.289	89.329	6.089	9.325	89.290
6.110	9.317	89.293	6.089	9.353	89.260
6.111	9.347	89.342	6.089	9.383	89.258
6.112	9.379	89.340	6.090	9.410	89.305
6.112	9.409	89.338	6.090	9.439	89.260
6.113	9.439	89.416	6.091	9.469	89.344
6.114	9.472	89.449	6.091	9.498	89.377
6.112	9.495	89.297	6.091	9.525	89.346
6.112	9.519	89.452	6.092	9.555	89.380
6.115	9.550	89.465	6.092	9.583	89.418
6.117	9.577	89.414	6.092	9.612	89.387
6.119	9.609	89.479	6.093	9.640	89.465
6.118	9.637	89.449	6.093	9.668	89.440
6.116	9.666	89.517	6.093	9.697	89.420
6.115	9.691	89.593	6.094	9.726	89.502
6.115	9.721	89.522	6.094	9.755	89.481
6.117	9.756	89.477	6.094	9.784	89.433
6.119	9.781	89.545	6.095	9.812	89.497
6.120	9.813	89.536	6.095	9.841	89.486
6.118	9.838	89.488	6.095	9.870	89.438
6.117	9.866	89.515	6.096	9.898	89.477
6.119	9.894	89.490	6.096	9.926	89.456
6.119	9.914	89.552	6.096	9.955	89.434
6.121	9.952	89.544	6.097	9.984	89.493
6.122	9.980	89.495	6.097	10.013	89.439
6.124	10.008	89.531	6.097	10.041	89.473
6.123	10.039	89.560	6.098	10.070	89.520
6.122	10.064	89.498	6.098	10.098	89.448
6.123	10.094	89.566	6.098	10.127	89.490
6.124	10.126	89.535	6.098	10.156	89.491
6.124	10.142	89.537	6.098	10.182	89.455
6.122	10.178	89.576	6.099	10.211	89.492
6.123	10.207	89.503	6.099	10.240	89.469
6.123	10.237	89.465	6.099	10.268	89.381
6.126	10.265	89.509	6.100	10.297	89.447
6.127	10.296	89.456	6.100	10.325	89.442
6.128	10.323	89.453	6.100	10.354	89.404
6.129	10.352	89.511	6.101	10.382	89.523
6.128	10.379	89.601	6.102	10.410	89.672
6.129	10.406	90.053	6.104	10.436	90.113
6.129	10.425	90.546	6.107	10.461	90.848
6.135	10.455	91.684	6.111	10.485	91.918
6.138	10.478	92.878	6.117	10.509	93.380
6.147	10.504	94.828	6.124	10.531	95.076
6.150	10.519	96.732	6.130	10.550	96.862
6.159	10.539	98.968	6.137	10.571	99.033
6.166	10.556	101.064	6.145	10.591	101.332
6.176	10.577	103.331	6.147	10.613	102.825
6.179	10.594	103.330	6.142	10.640	103.096
6.172	10.625	103.147	6.136	10.669	103.174
6.162	10.659	103.411	6.131	10.696	103.495
6.152	10.695	103.922	6.126	10.723	103.976
6.143	10.729	104.625	6.124	10.747	104.712
6.138	10.759	105.649	6.122	10.771	105.799
6.141	10.774	107.087	6.122	10.794	107.179
6.148	10.786	108.655	6.123	10.816	108.919
6.154	10.804	110.797	6.124	10.839	110.767
6.156	10.821	112.560	6.126	10.859	112.995
6.158	10.833	114.451	6.129	10.880	115.670
6.159	10.860	117.397	6.130	10.901	117.989
6.152	10.893	118.274	6.118	10.926	118.232
6.142	10.914	118.342	6.105	10.952	118.401
6.132	10.937	118.631	6.094	10.976	118.721
6.111	10.966	119.190	6.084	11.000	119.407
6.097	10.996	120.214	6.075	11.024	120.402
6.089	11.022	121.466	6.068	11.047	121.661
6.083	11.045	123.132	6.062	11.069	123.153
6.079	11.056	124.055	6.057	11.090	124.802
6.078	11.075	126.224	6.054	11.109	126.910
6.079	11.099	128.859	6.051	11.131	129.024
6.081	11.120	130.817	6.045	11.153	130.956
6.074	11.132	132.567	6.038	11.174	132.748
6.062	11.156	133.644	6.022	11.195	133.409
6.046	11.178	133.566	6.003	11.216	133.585
6.023	11.207	133.826	5.986	11.236	133.908
6.009	11.225	134.205	5.970	11.257	134.562
5.978	11.253	135.394	5.955	11.277	135.482
5.959	11.273	136.409	5.942	11.297	136.717
5.944	11.293	138.144	5.930	11.317	138.215
5.941	11.306	139.795	5.921	11.336	139.978
5.939	11.325	141.102	5.905	11.354	140.752
5.927	11.339	140.830	5.882	11.373	140.783
5.902	11.357	140.914	5.861	11.391	140.902
5.871	11.376	141.017	5.839	11.409	141.031
5.842	11.399	141.173	5.817	11.428	141.187
5.818	11.416	141.423	5.797	11.446	141.517
5.792	11.443	142.000	5.778	11.464	142.126
5.781	11.460	142.941	5.762	11.482	142.997
5.771	11.477	144.027	5.746	11.501	144.322
5.761	11.490	145.620	5.732	11.519	145.802
5.748	11.504	147.310	5.718	11.537	147.519
5.733	11.522	149.426	5.705	11.554	149.220
5.726	11.531	149.845	5.682	11.569	149.588
5.699	11.553	149.587	5.659	11.583	149.618
5.671	11.567	149.773	5.636	11.598	149.855
5.643	11.583	150.173	5.613	11.613	150.277
5.611	11.599	150.968	5.594	11.628	150.988
5.589	11.618	151.959	5.573	11.644	152.069
5.572	11.638	153.096	5.557	11.659	153.358
5.563	11.651	154.706	5.541	11.676	155.094
5.557	11.659	155.740	5.526	11.692	157.125
5.547	11.672	158.279	5.513	11.708	159.291
5.540	11.692	160.617	5.497	11.722	161.303
5.521	11.707	161.702	5.470	11.732	161.375
5.492	11.716	161.463	5.444	11.741	161.489
5.453	11.725	161.625	5.416	11.751	161.666
5.418	11.734	162.109	5.393	11.761	162.116
5.387	11.744	162.850	5.369	11.772	162.964
5.367	11.755	163.916	5.348	11.783	163.998
5.349	11.763	164.807	5.327	11.795	165.389
5.338	11.776	166.298	5.309	11.807	166.926
5.323	11.790	168.491	5.290	11.820	168.907
5.310	11.803	169.366	5.263	11.826	169.165
5.286	11.809	169.189	5.235	11.831	169.181
5.247	11.810	169.232	5.209	11.837	169.251
5.205	11.813	169.618	5.181	11.843	169.593
5.187	11.815	169.864	5.158	11.850	170.181
5.156	11.829	171.024	5.134	11.858	171.109
5.133	11.836	172.049	5.112	11.867	172.260
5.115	11.847	173.285	5.089	11.875	173.570
5.100	11.858	173.790	5.061	11.879	173.758
5.079	11.860	173.872	5.033	11.883	173.837
5.045	11.862	174.026	5.006	11.887	174.052
5.006	11.862	174.519	4.978	11.892	174.575
4.974	11.867	175.370	4.953	11.897	175.370
4.951	11.870	175.982	4.931	11.904	176.399
4.928	11.882	177.115	4.908	11.911	177.801
4.914	11.890	178.974	4.887	11.919	179.420
4.902	11.896	181.192	4.867	11.927	181.481
4.882	11.904	183.443	4.845	11.934	183.169
4.860	11.911	183.372	4.819	11.933	183.325
4.832	11.914	183.379	4.790	11.931	183.331
4.799	11.909	183.435	4.764	11.930	183.425
4.762	11.903	183.684	4.737	11.929	183.667
4.732	11.900	184.204	4.710	11.930	184.247
4.703	11.896	184.954	4.685	11.932	185.133
4.680	11.899	186.190	4.662	11.935	186.293
4.666	11.908	187.378	4.638	11.939	187.735
4.648	11.916	188.917	4.612	11.939	188.772
4.628	11.921	188.822	4.584	11.935	188.796
4.597	11.915	188.890	4.556	11.931	188.846
4.557	11.902	188.883	4.527	11.926	188.827
4.525	11.891	188.846	4.499	11.922	188.780
4.494	11.886	188.903	4.471	11.917	188.791
4.464	11.884	188.909	4.442	11.913	188.811
4.442	11.882	188.922	4.416	11.909	188.790
4.418	11.882	188.866	4.388	11.905	188.820
4.392	11.879	188.838	4.360	11.900	188.766
4.363	11.874	188.979	4.333	11.897	188.971
4.332	11.867	189.348	4.305	11.894	189.366
4.306	11.862	189.962	4.280	11.893	190.041
4.280	11.857	190.818	4.255	11.893	191.025
4.255	11.859	191.562	4.227	11.888	191.249
4.233	11.861	191.344	4.199	11.883	191.306
4.206	11.857	191.376	4.171	11.878	191.343
4.171	11.849	191.436	4.143	11.872	191.396
4.140	11.842	191.490	4.115	11.866	191.370
4.110	11.837	191.565	4.087	11.861	191.435
4.083	11.834	191.578	4.058	11.856	191.513
4.058	11.831	191.603	4.030	11.850	191.519
4.029	11.825	191.835	4.002	11.845	191.594
4.003	11.819	191.805	3.974	11.839	191.703
3.975	11.811	191.761	3.945	11.834	191.710
3.944	11.803	191.945	3.919	11.829	191.893
3.917	11.799	192.312	3.892	11.825	192.319
3.894	11.795	192.839	3.866	11.823	193.057
3.863	11.795	194.054	3.842	11.822	194.067
3.842	11.797	195.232	3.818	11.822	195.385
3.823	11.800	196.672	3.795	11.822	196.987
3.800	11.802	198.586	3.771	11.821	198.391
3.778	11.800	198.581	3.747	11.813	198.421
3.751	11.794	198.572	3.719	11.804	198.465
3.721	11.781	198.674	3.693	11.796	198.624
3.688	11.765	198.971	3.665	11.788	198.871
3.660	11.753	199.436	3.639	11.782	199.405
3.633	11.744	200.322	3.615	11.776	200.213
3.610	11.742	201.476	3.591	11.773	201.373
3.594	11.746	202.458	3.569	11.770	202.687
3.573	11.746	203.571	3.545	11.764	203.489
3.547	11.737	203.603	3.518	11.752	203.469
3.516	11.720	203.571	3.492	11.741	203.474
3.487	11.705	203.559	3.465	11.729	203.455
3.453	11.682	203.629	3.440	11.718	203.499
3.430	11.671	203.559	3.413	11.706	203.413
3.405	11.665	203.604	3.388	11.695	203.493
3.380	11.658	203.788	3.362	11.685	203.745
3.354	11.649	204.438	3.336	11.677	204.418
3.337	11.644	205.054	3.311	11.670	205.392
3.309	11.635	206.238	3.290	11.665	206.517
3.287	11.628	207.654	3.267	11.661	207.946
3.266	11.625	209.396	3.246	11.658	209.692
3.244	11.626	210.415	3.221	11.647	210.383
3.226	11.618	210.512	3.196	11.633	210.463
3.199	11.602	210.559	3.171	11.618	210.525
3.169	11.580	210.666	3.147	11.604	210.598
3.141	11.561	210.692	3.122	11.590	210.649
3.109	11.536	210.983	3.097	11.577	210.953
3.091	11.530	211.398	3.075	11.566	211.471
3.070	11.524	212.235	3.051	11.556	212.339
3.050	11.517	213.135	3.027	11.542	212.730
3.031	11.509	212.938	3.002	11.526	212.775
3.007	11.492	212.935	2.979	11.512	212.845
2.975	11.469	212.941	2.955	11.497	212.881
2.950	11.451	213.064	2.931	11.481	212.978
2.923	11.431	213.173	2.907	11.467	213.114
2.902	11.416	213.518	2.883	11.453	213.464
2.879	11.406	214.175	2.860	11.441	214.160
2.862	11.403	214.802	2.839	11.431	215.027
2.839	11.393	216.235	2.816	11.422	216.447
2.817	11.388	217.385	2.793	11.410	217.216
2.795	11.377	217.333	2.771	11.393	217.236
2.771	11.357	217.379	2.748	11.375	217.248
2.747	11.334	217.406	2.726	11.358	217.272
2.724	11.311	217.382	2.702	11.340	217.288
2.702	11.290	217.391	2.680	11.323	217.270
2.679	11.273	217.386	2.656	11.306	217.278
2.656	11.260	217.373	2.635	11.289	217.233
2.632	11.246	217.366	2.612	11.272	217.220
2.611	11.229	217.359	2.589	11.254	217.222
2.589	11.210	217.294	2.567	11.237	217.179
2.567	11.192	217.266	2.544	11.219	217.111
2.543	11.175	217.277	2.521	11.202	217.171
2.521	11.158	217.232	2.499	11.186	217.134
2.497	11.142	217.205	2.477	11.168	217.094
2.474	11.123	217.163	2.453	11.150	217.125
2.453	11.104	217.183	2.430	11.132	217.058
2.432	11.089	217.190	2.409	11.116	217.031
2.410	11.073	217.205	2.385	11.098	217.062
2.384	11.053	217.124	2.362	11.081	217.014
2.364	11.037	217.178	2.340	11.064	217.026
2.341	11.019	217.167	2.316	11.046	217.071
2.317	11.003	217.101	2.294	11.029	216.975
2.293	10.985	217.105	2.271	11.012	216.982
2.270	10.968	217.127	2.248	10.994	216.969
2.248	10.949	217.058	2.226	10.977	216.902
2.226	10.931	217.071	2.202	10.959	216.875
2.203	10.915	217.060	2.180	10.942	216.928
2.178	10.899	217.009	2.157	10.925	216.886
2.154	10.881	217.049	2.134	10.908	216.905
2.132	10.866	216.979	2.112	10.892	216.897
2.109	10.846	216.963	2.089	10.874	216.817
2.088	10.828	216.945	2.065	10.856	216.826
2.066	10.809	216.914	2.043	10.839	216.807
2.041	10.792	216.900	2.020	10.821	216.745
2.021	10.777	216.926	1.997	10.804	216.758
1.997	10.760	216.903	1.974	10.787	216.769
1.973	10.742	216.921	1.951	10.770	216.723
1.948	10.724	216.926	1.929	10.753	216.755
1.925	10.706	216.809	1.906	10.736	216.695
1.906	10.693	216.743	1.886	10.720	216.498
1.886	10.676	216.255	1.865	10.702	216.002
1.868	10.657	215.624	1.846	10.683	215.234
1.849	10.639	214.614	1.830	10.666	214.154
1.834	10.621	213.515	1.812	10.649	213.381
1.816	10.603	213.562	1.787	10.633	213.461
1.792	10.588	213.525	1.763	10.617	213.424
1.769	10.572	213.601	1.741	10.602	213.451
1.736	10.557	213.609	1.716	10.586	213.432
1.713	10.544	213.530	1.694	10.571	213.399
1.691	10.527	213.360	1.671	10.555	213.167
1.666	10.509	212.860	1.649	10.537	212.597
1.649	10.495	212.046	1.630	10.521	211.718
1.631	10.478	211.010	1.613	10.504	210.615
1.616	10.465	210.005	1.598	10.488	209.154
1.604	10.447	208.457	1.580	10.470	207.790
1.594	10.428	207.838	1.556	10.457	207.738
1.575	10.413	207.868	1.531	10.444	207.702
1.539	10.400	207.898	1.505	10.431	207.767
1.506	10.390	207.831	1.482	10.419	207.759
1.476	10.379	207.874	1.457	10.405	207.826
1.450	10.367	207.926	1.432	10.392	207.859
1.427	10.353	207.777	1.408	10.378	207.599
1.408	10.343	207.420	1.385	10.364	207.042
1.383	10.321	206.702	1.365	10.349	206.213
1.368	10.301	205.527	1.343	10.335	205.468
1.353	10.288	205.589	1.318	10.323	205.465
1.329	10.280	205.601	1.291	10.310	205.404
1.295	10.270	205.599	1.265	10.297	205.435
1.264	10.259	205.541	1.242	10.286	205.439
1.236	10.246	205.502	1.215	10.273	205.428
1.209	10.230	205.373	1.190	10.260	205.267
1.187	10.216	205.057	1.167	10.247	204.821
1.167	10.204	204.462	1.145	10.233	204.141
1.147	10.192	203.606	1.125	10.220	203.165
1.129	10.179	202.392	1.106	10.206	201.950
1.112	10.164	201.899	1.080	10.194	201.737
1.089	10.151	201.850	1.053	10.183	201.705
1.058	10.142	201.806	1.026	10.172	201.674
1.025	10.134	201.731	0.999	10.161	201.628
0.995	10.124	201.495	0.974	10.149	201.293
0.968	10.115	201.084	0.952	10.139	200.836
0.945	10.101	200.401	0.930	10.126	199.996
0.928	10.087	199.381	0.909	10.113	198.887
0.912	10.072	197.993	0.890	10.100	197.431
0.896	10.058	196.734	0.865	10.090	196.930
0.874	10.045	197.103	0.837	10.081	196.887
0.845	10.038	197.054	0.809	10.073	196.845
0.809	10.033	196.990	0.783	10.065	196.838
0.776	10.026	196.846	0.756	10.056	196.725
0.746	10.020	196.623	0.731	10.047	196.399
0.722	10.013	196.073	0.708	10.037	195.794
0.704	10.002	195.349	0.685	10.026	194.821
0.684	9.985	193.888	0.664	10.014	193.504
0.668	9.973	192.557	0.645	10.003	192.044
0.652	9.962	191.502	0.619	9.995	191.469
0.628	9.953	191.596	0.591	9.989	191.416
0.592	9.948	191.597	0.563	9.983	191.385
0.565	9.943	191.380	0.536	9.977	191.136
0.526	9.942	190.965	0.511	9.970	190.704
0.497	9.938	190.255	0.486	9.962	189.968
0.475	9.929	189.203	0.463	9.954	188.865
0.463	9.920	187.879	0.442	9.944	187.559
0.446	9.908	186.345	0.422	9.934	185.852
0.432	9.898	184.813	0.399	9.926	184.568
0.409	9.880	184.571	0.371	9.924	184.554
0.384	9.874	184.566	0.343	9.921	184.323
0.347	9.879	184.279	0.316	9.917	183.985
0.309	9.884	183.666	0.291	9.913	183.384
0.279	9.886	182.732	0.267	9.908	182.476
0.255	9.878	181.676	0.243	9.901	181.164
0.236	9.875	180.655	0.222	9.894	179.727
0.225	9.859	178.714	0.202	9.886	177.836
0.213	9.842	176.415	0.181	9.878	175.899
0.194	9.833	175.596	0.153	9.879	175.633
0.168	9.831	175.702	0.125	9.880	175.529
0.131	9.841	175.514	0.097	9.881	175.237
0.089	9.853	175.016	0.070	9.881	174.716
0.057	9.855	174.247	0.045	9.879	173.843
0.036	9.851	173.131	0.022	9.877	172.683
0.019	9.843	171.887	-0.001	9.874	171.254
0.001	9.837	170.418	-0.023	9.870	169.443
-0.014	9.832	168.349	-0.044	9.865	167.561
-0.035	9.828	166.531	-0.068	9.866	166.387
-0.057	9.829	166.396	-0.094	9.872	166.367
-0.088	9.836	166.383	-0.124	9.878	166.142
-0.123	9.848	166.055	-0.150	9.883	165.731
-0.160	9.859	165.264	-0.175	9.886	164.982
-0.185	9.861	164.289	-0.200	9.888	163.866
-0.209	9.865	163.310	-0.224	9.888	162.510
-0.230	9.860	161.332	-0.242	9.888	161.217
-0.243	9.854	159.794	-0.264	9.888	159.537
-0.260	9.851	158.976	-0.290	9.896	159.221
-0.284	9.858	159.329	-0.319	9.907	159.168
-0.317	9.876	159.222	-0.345	9.916	159.042
-0.353	9.895	158.882	-0.371	9.924	158.697
-0.385	9.906	158.283	-0.398	9.931	158.006
-0.409	9.916	157.586	-0.419	9.936	157.196
-0.433	9.915	156.372	-0.443	9.940	155.926
-0.448	9.912	154.850	-0.466	9.943	154.426
-0.464	9.908	153.106	-0.488	9.945	152.658
-0.482	9.911	150.952	-0.508	9.946	150.475
-0.505	9.916	148.943	-0.531	9.952	149.030
-0.534	9.921	149.120	-0.556	9.966	148.991
-0.560	9.935	149.054	-0.580	9.980	148.863
-0.581	9.944	148.878	-0.604	9.993	148.522
-0.614	9.974	148.160	-0.628	10.004	147.893
-0.641	9.992	147.290	-0.650	10.014	147.004
-0.661	10.000	146.104	-0.673	10.022	145.764
-0.677	10.000	144.732	-0.695	10.028	144.301
-0.696	10.000	142.882	-0.718	10.036	142.627
-0.716	10.003	142.756	-0.740	10.052	142.441
-0.738	10.020	142.648	-0.762	10.068	142.448
-0.763	10.044	142.563	-0.785	10.085	142.336
-0.789	10.068	142.321	-0.807	10.101	142.114
-0.814	10.087	141.791	-0.829	10.116	141.581
-0.843	10.109	140.837	-0.851	10.128	140.635
-0.861	10.113	139.827	-0.873	10.139	139.378
-0.881	10.116	138.350	-0.894	10.150	138.053
-0.895	10.124	137.591	-0.915	10.167	137.729
-0.915	10.141	137.767	-0.937	10.186	137.591
-0.935	10.164	137.606	-0.958	10.204	137.362
-0.960	10.189	137.154	-0.978	10.220	136.917
-0.979	10.208	136.560	-0.999	10.234	136.149
-1.004	10.223	135.522	-1.021	10.248	135.005
-1.027	10.233	133.978	-1.040	10.259	133.530
-1.043	10.233	132.337	-1.061	10.270	131.819
-1.057	10.240	130.667	-1.078	10.279	130.273
-1.073	10.251	130.227	-1.097	10.300	130.197
-1.092	10.275	130.325	-1.116	10.322	130.184
-1.113	10.306	130.165	-1.134	10.343	129.958
-1.137	10.335	129.569	-1.153	10.361	129.388
-1.155	10.357	128.925	-1.172	10.378	128.520
-1.177	10.371	127.775	-1.190	10.394	127.400
-1.191	10.379	126.387	-1.209	10.407	126.006
-1.205	10.386	124.481	-1.227	10.420	124.187
-1.224	10.399	122.408	-1.245	10.436	122.755
-1.243	10.414	122.835	-1.260	10.460	122.763
-1.257	10.437	122.844	-1.276	10.483	122.723
-1.272	10.467	122.583	-1.292	10.506	122.396
-1.289	10.498	121.981	-1.308	10.526	121.808
-1.303	10.523	121.238	-1.324	10.545	120.952
-1.322	10.539	120.101	-1.341	10.562	119.773
-1.339	10.549	118.903	-1.356	10.577	118.466
-1.355	10.558	117.103	-1.372	10.591	116.722
-1.370	10.571	114.968	-1.389	10.608	114.976
-1.383	10.587	114.858	-1.402	10.632	114.723
-1.396	10.613	114.849	-1.414	10.658	114.678
-1.407	10.644	114.717	-1.426	10.683	114.568
-1.420	10.675	114.393	-1.439	10.707	114.172
-1.434	10.711	113.600	-1.452	10.729	113.480
-1.447	10.729	112.762	-1.466	10.750	112.449
-1.461	10.740	111.468	-1.480	10.769	111.177
-1.475	10.752	109.911	-1.493	10.788	109.787
-1.489	10.769	109.687	-1.504	10.814	109.628
-1.498	10.780	109.695	-1.513	10.841	109.618
-1.512	10.819	109.593	-1.523	10.868	109.601
-1.516	10.855	109.654	-1.533	10.893	109.469
-1.523	10.891	109.238	-1.544	10.919	109.069
-1.535	10.919	108.610	-1.555	10.942	108.396
-1.549	10.937	107.630	-1.567	10.965	107.392
-1.563	10.953	106.613	-1.580	10.984	106.159
-1.571	10.964	105.692	-1.592	11.003	104.593
-1.585	10.980	104.080	-1.600	11.029	104.105
-1.596	11.011	104.181	-1.608	11.057	104.055
-1.603	11.029	104.210	-1.614	11.082	104.085
-1.604	11.073	104.158	-1.621	11.112	104.061
-1.608	11.110	104.089	-1.629	11.139	103.941
-1.615	11.139	103.794	-1.637	11.165	103.623
-1.626	11.160	103.239	-1.645	11.189	103.007
-1.631	11.172	102.848	-1.654	11.211	102.159
-1.643	11.194	101.705	-1.664	11.233	101.061
-1.655	11.217	101.104	-1.670	11.261	100.938
-1.672	11.244	101.054	-1.675	11.288	100.935
-1.677	11.276	101.087	-1.681	11.315	100.947
-1.679	11.312	101.114	-1.686	11.344	101.019
-1.683	11.344	100.958	-1.692	11.372	100.823
-1.687	11.369	100.638	-1.699	11.397	100.435
-1.691	11.393	100.065	-1.707	11.422	99.727
-1.701	11.416	98.879	-1.716	11.445	98.646
-1.705	11.430	98.149	-1.724	11.469	97.530
-1.721	11.458	97.527	-1.729	11.497	97.382
-1.729	11.478	97.572	-1.732	11.525	97.409
-1.731	11.511	97.485	-1.736	11.550	97.332
-1.730	11.550	97.400	-1.740	11.582	97.267
-1.732	11.581	97.364	-1.744	11.609	97.242
-1.737	11.607	97.228	-1.748	11.638	97.095
-1.744	11.631	97.030	-1.753	11.662	96.821
-1.748	11.649	96.709	-1.759	11.689	96.228
-1.756	11.679	95.586	-1.765	11.713	95.333
-1.762	11.705	94.574	-1.770	11.738	94.476
-1.769	11.727	94.614	-1.773	11.766	94.519
-1.773	11.753	94.599	-1.775	11.796	94.499
-1.772	11.786	94.631	-1.777	11.825	94.485
-1.770	11.821	94.651	-1.780	11.853	94.540
-1.771	11.851	94.655	-1.782	11.882	94.514
-1.773	11.878	94.472	-1.785	11.909	94.288
-1.778	11.902	93.985	-1.790	11.936	93.738
-1.782	11.927	93.157	-1.795	11.960	92.847
-1.788	11.950	92.108	-1.800	11.985	91.905
-1.795	11.973	91.810	-1.801	12.013	91.916
-1.800	12.002	92.083	-1.801	12.042	92.005
-1.798	12.031	92.079	-1.802	12.070	92.006
-1.794	12.067	92.132	-1.803	12.098	92.025
-1.791	12.092	92.141	-1.804	12.124	92.063
-1.793	12.124	92.083	-1.806	12.153	91.932
-1.793	12.150	91.816	-1.808	12.179	91.586
-1.802	12.177	91.162	-1.811	12.209	91.052
-1.809	12.202	91.159	-1.812	12.237	91.014
-1.810	12.232	91.161	-1.812	12.266	90.982
-1.809	12.261	91.090	-1.813	12.294	90.976
-1.806	12.288	91.032	-1.813	12.323	90.940
-1.805	12.317	91.077	-1.813	12.352	91.014
-1.805	12.350	91.115	-1.814	12.380	91.015
-1.806	12.380	91.169	-1.814	12.409	90.994
-1.807	12.403	91.203	-1.815	12.437	91.060
-1.808	12.433	91.195	-1.815	12.467	91.081
-1.813	12.458	91.168	-1.816	12.494	91.073
-1.813	12.488	91.191	-1.816	12.523	91.081
-1.809	12.515	91.145	-1.817	12.551	91.029
-1.809	12.545	91.153	-1.817	12.580	91.012
-1.810	12.575	90.971	-1.819	12.606	90.802
-1.811	12.601	90.492	-1.821	12.633	90.334
-1.812	12.626	90.366	-1.822	12.663	90.246
-1.816	12.652	90.498	-1.822	12.690	90.297
-1.816	12.679	90.430	-1.822	12.717	90.319
-1.816	12.709	90.447	-1.822	12.747	90.348
-1.812	12.740	90.458	-1.822	12.775	90.383
-1.813	12.770	90.486	-1.822	12.803	90.414
-1.814	12.801	90.578	-1.822	12.832	90.473
-1.815	12.826	90.583	-1.822	12.861	90.471
-1.816	12.851	90.590	-1.823	12.889	90.445
-1.816	12.883	90.370	-1.823	12.918	90.505
-1.816	12.916	90.640	-1.823	12.947	90.553
-1.818	12.943	90.627	-1.824	12.976	90.499
-1.818	12.971	90.652	-1.824	13.005	90.561
-1.818	13.000	90.654	-1.824	13.035	90.579
-1.819	13.030	90.631	-1.824	13.063	90.522
-1.819	13.059	90.377	-1.826	13.091	90.226
-1.820	13.082	90.005	-1.828	13.116	89.709
-1.824	13.114	89.278	-1.831	13.141	89.157
-1.826	13.134	89.305	-1.830	13.170	89.199
-1.826	13.159	89.429	-1.829	13.199	89.312
-1.826	13.190	89.441	-1.828	13.228	89.355
-1.822	13.224	89.488	-1.828	13.257	89.390
-1.820	13.254	89.606	-1.827	13.285	89.500
-1.818	13.282	89.627	-1.827	13.313	89.513
-1.816	13.305	89.711	-1.827	13.342	89.548
-1.818	13.336	89.668	-1.826	13.370	89.591
-1.819	13.363	89.716	-1.826	13.400	89.593
-1.820	13.391	89.820	-1.826	13.429	89.633
-1.818	13.425	89.823	-1.825	13.458	89.718
-1.816	13.456	89.850	-1.825	13.486	89.770
-1.814	13.488	89.990	-1.824	13.515	89.873
-1.813	13.512	90.025	-1.824	13.541	89.968
-1.813	13.538	90.075	-1.824	13.570	89.945
-1.815	13.565	90.100	-1.824	13.599	89.966
-1.815	13.596	90.089	-1.823	13.628	90.010
-1.815	13.621	90.171	-1.823	13.657	90.076
-1.817	13.652	90.218	-1.823	13.685	90.117
-1.816	13.683	90.268	-1.823	13.714	90.153
-1.814	13.712	90.271	-1.823	13.742	90.176
-1.813	13.743	90.372	-1.822	13.771	90.289
-1.812	13.767	90.259	-1.822	13.800	90.296
-1.813	13.795	90.418	-1.823	13.828	90.289
-1.815	13.827	90.453	-1.823	13.857	90.308
-1.816	13.853	90.443	-1.823	13.886	90.329
-1.816	13.882	90.478	-1.823	13.914	90.406
-1.815	13.913	90.504	-1.823	13.942	90.418
-1.815	13.941	90.546	-1.823	13.971	90.439
-1.814	13.968	90.624	-1.823	14.000	90.497
-1.814	13.995	90.653	-1.823	14.029	90.515
-1.815	14.023	90.618	-1.823	14.058	90.543
-1.815	14.051	90.580	-1.823	14.085	90.549
-1.815	14.084	90.614	-1.824	14.114	90.512
-1.815	14.115	90.671	-1.824	14.143	90.571
-1.815	14.142	90.694	-1.824	14.172	90.596
-1.815	14.172	90.700	-1.824	14.201	90.652
-1.818	14.197	90.751	-1.824	14.229	90.683
-1.818	14.224	90.772	-1.824	14.257	90.721
-1.819	14.248	90.837	-1.825	14.286	90.677
-1.817	14.278	90.773	-1.825	14.315	90.647
-1.817	14.309	90.726	-1.825	14.343	90.666
-1.817	14.340	90.757	-1.826	14.372	90.716
-1.818	14.368	90.798	-1.826	14.400	90.704
-1.820	14.397	90.837	-1.826	14.429	90.682
-1.821	14.425	90.876	-1.826	14.458	90.759
-1.821	14.452	90.813	-1.826	14.487	90.813
-1.821	14.476	90.905	-1.827	14.514	90.778
-1.820	14.507	90.901	-1.828	14.543	90.747
-1.821	14.539	90.836	-1.828	14.571	90.727
-1.821	14.567	90.857	-1.828	14.599	90.715
-1.821	14.595	90.867	-1.828	14.628	90.777
-1.822	14.623	90.809	-1.829	14.657	90.754
-1.823	14.645	90.880	-1.829	14.686	90.774
-1.822	14.682	90.876	-1.829	14.713	90.788
-1.822	14.707	90.900	-1.830	14.742	90.779
-1.821	14.737	90.880	-1.830	14.771	90.791
-1.821	14.767	90.840	-1.831	14.799	90.802
-1.824	14.796	90.857	-1.831	14.828	90.749
-1.825	14.823	90.931	-1.831	14.857	90.785
-1.824	14.852	90.916	-1.831	14.886	90.820
-1.825	14.875	90.953	-1.832	14.915	90.808
-1.823	14.911	90.904	-1.832	14.943	90.878
-1.822	14.940	90.911	-1.832	14.971	90.875
-1.824	14.970	90.875	-1.833	15.001	90.792
-1.825	15.000	90.878	-1.834	15.029	90.789
-1.827	15.028	90.825	-1.834	15.058	90.788
-1.828	15.054	90.884	-1.834	15.086	90.766
-1.829	15.083	90.907	-1.835	15.116	90.771
-1.828	15.111	90.853	-1.835	15.144	90.755
-1.828	15.136	90.920	-1.835	15.173	90.814
-1.827	15.164	90.901	-1.835	15.201	90.863
-1.827	15.198	90.951	-1.836	15.230	90.867
-1.827	15.225	90.932	-1.837	15.259	90.780
-1.830	15.251	90.931	-1.837	15.285	90.790
-1.832	15.281	90.883	-1.837	15.315	90.766
-1.834	15.309	90.906	-1.838	15.342	90.776
-1.832	15.338	90.870	-1.838	15.371	90.802
-1.830	15.365	90.924	-1.838	15.399	90.790
-1.830	15.393	90.991	-1.838	15.428	90.844
-1.829	15.427	90.962	-1.839	15.459	90.910
-1.830	15.453	91.135	-1.838	15.486	91.110
-1.831	15.481	91.617	-1.836	15.512	91.625
-1.831	15.510	92.552	-1.833	15.537	92.517
-1.828	15.529	93.151	-1.833	15.562	92.836
-1.822	15.551	92.975	-1.835	15.590	92.843
-1.824	15.581	92.962	-1.836	15.621	92.886
-1.828	15.607	92.897	-1.838	15.648	92.825
-1.831	15.642	93.018	-1.839	15.678	92.870
-1.833	15.674	93.049	-1.840	15.706	92.968
-1.836	15.707	93.054	-1.842	15.735	92.980
-1.837	15.730	93.237	-1.842	15.761	93.210
-1.835	15.754	93.692	-1.842	15.787	93.627
-1.832	15.781	94.264	-1.840	15.814	94.423
-1.829	15.803	95.245	-1.837	15.837	95.414
-1.826	15.824	96.288	-1.834	15.860	96.739
-1.820	15.850	97.172	-1.835	15.889	97.090
-1.823	15.875	97.142	-1.839	15.917	97.108
-1.830	15.906	97.200	-1.843	15.947	97.067
-1.837	15.940	97.313	-1.845	15.974	97.277
-1.843	15.969	97.530	-1.847	16.000	97.566
-1.848	16.003	98.189	-1.848	16.025	98.180
-1.846	16.026	99.007	-1.848	16.052	99.147
-1.842	16.045	100.332	-1.846	16.076	100.463
-1.836	16.064	101.520	-1.846	16.099	101.545
-1.834	16.086	101.590	-1.851	16.126	101.719
-1.839	16.110	101.902	-1.856	16.155	101.846
-1.848	16.141	102.070	-1.861	16.181	102.068
-1.856	16.174	102.530	-1.864	16.208	102.555
-1.863	16.204	103.164	-1.866	16.234	103.375
-1.867	16.239	104.313	-1.867	16.259	104.476
-1.866	16.256	105.460	-1.867	16.282	105.810
-1.855	16.274	107.048	-1.867	16.305	107.349
-1.846	16.295	107.641	-1.875	16.332	107.512
-1.856	16.317	107.708	-1.883	16.360	107.580
-1.872	16.348	107.754	-1.891	16.387	107.748
-1.886	16.381	108.043	-1.898	16.413	108.075
-1.895	16.413	108.625	-1.903	16.438	108.692
-1.905	16.445	109.478	-1.907	16.463	109.688
-1.902	16.465	110.594	-1.910	16.487	110.932
-1.899	16.486	112.435	-1.912	16.510	112.280
-1.898	16.499	112.787	-1.922	16.537	112.413
-1.906	16.520	112.534	-1.933	16.564	112.467
-1.920	16.545	112.509	-1.943	16.588	112.458
-1.938	16.582	112.736	-1.952	16.613	112.730
-1.951	16.614	113.124	-1.961	16.640	113.209
-1.961	16.637	113.597	-1.968	16.664	114.007
-1.965	16.668	114.649	-1.973	16.688	115.113
-1.964	16.690	116.581	-1.977	16.711	116.535
-1.965	16.703	118.050	-1.979	16.734	118.363
-1.967	16.724	119.505	-1.988	16.758	119.137
-1.976	16.742	119.269	-2.002	16.782	119.136
-1.992	16.770	119.206	-2.016	16.806	119.103
-2.009	16.798	119.315	-2.027	16.829	119.309
-2.020	16.817	119.486	-2.039	16.854	119.744
-2.039	16.856	120.333	-2.050	16.879	120.508
-2.049	16.879	121.039	-2.058	16.902	121.543
-2.051	16.904	122.612	-2.065	16.925	122.931
-2.057	16.918	123.773	-2.073	16.945	123.988
-2.066	16.932	124.358	-2.089	16.969	123.935
-2.080	16.952	124.074	-2.106	16.994	123.984
-2.101	16.979	124.155	-2.121	17.017	124.138
-2.120	17.007	124.388	-2.136	17.042	124.432
-2.136	17.037	124.928	-2.149	17.065	125.038
-2.149	17.060	125.474	-2.159	17.086	125.877
-2.160	17.091	126.646	-2.170	17.109	127.072
-2.165	17.106	128.082	-2.178	17.130	128.513
-2.169	17.117	129.775	-2.189	17.151	129.676
-2.178	17.132	129.893	-2.207	17.174	129.797
-2.196	17.152	129.926	-2.224	17.195	129.898
-2.222	17.181	130.022	-2.241	17.217	130.061
-2.242	17.209	130.353	-2.257	17.238	130.440
-2.262	17.235	130.927	-2.272	17.261	131.180
-2.277	17.261	131.747	-2.285	17.282	132.209
-2.284	17.282	133.117	-2.296	17.302	133.401
-2.288	17.298	134.579	-2.307	17.323	134.868
-2.299	17.310	135.275	-2.326	17.344	135.127
-2.318	17.323	135.212	-2.347	17.365	135.131
-2.344	17.343	135.221	-2.367	17.384	135.156
-2.369	17.369	135.332	-2.385	17.404	135.349
-2.390	17.397	135.729	-2.403	17.425	135.832
-2.410	17.423	136.349	-2.419	17.445	136.546
-2.424	17.445	137.381	-2.433	17.464	137.645
-2.433	17.458	138.606	-2.446	17.483	138.958
-2.441	17.472	140.322	-2.457	17.503	140.605
-2.450	17.489	141.886	-2.473	17.523	141.768
-2.464	17.504	141.790	-2.494	17.539	141.731
-2.487	17.522	141.879	-2.516	17.557	141.811
-2.504	17.537	141.970	-2.537	17.575	142.101
-2.539	17.562	142.512	-2.555	17.592	142.612
-2.562	17.582	143.241	-2.573	17.610	143.482
-2.578	17.602	144.376	-2.589	17.629	144.764
-2.590	17.619	145.933	-2.603	17.647	146.207
-2.601	17.634	147.694	-2.620	17.664	147.417
-2.618	17.648	147.453	-2.643	17.679	147.439
-2.640	17.662	147.431	-2.666	17.694	147.419
-2.657	17.674	147.556	-2.690	17.710	147.666
-2.694	17.695	148.135	-2.712	17.727	148.218
-2.720	17.712	148.865	-2.732	17.743	149.019
-2.744	17.730	149.796	-2.749	17.759	150.108
-2.755	17.747	151.069	-2.766	17.776	151.530
-2.760	17.762	152.364	-2.782	17.792	153.013
-2.772	17.775	153.408	-2.806	17.805	153.211
-2.801	17.787	153.281	-2.832	17.819	153.271
-2.834	17.798	153.510	-2.857	17.833	153.601
-2.865	17.812	154.072	-2.879	17.846	154.180
-2.893	17.825	154.768	-2.899	17.861	155.039
-2.912	17.841	156.085	-2.918	17.875	156.249
-2.925	17.861	157.410	-2.936	17.889	157.764
-2.935	17.873	159.269	-2.953	17.903	159.476
-2.947	17.887	160.306	-2.978	17.915	159.866
-2.971	17.894	159.928	-3.004	17.924	159.847
-3.004	17.903	160.050	-3.030	17.935	160.081
-3.038	17.912	160.414	-3.055	17.945	160.525
-3.060	17.919	160.874	-3.077	17.957	161.244
-3.091	17.936	161.958	-3.098	17.969	162.293
-3.111	17.951	163.420	-3.119	17.981	163.587
-3.119	17.964	164.693	-3.140	17.993	164.786
-3.138	17.974	164.824	-3.166	18.000	164.787
-3.165	17.980	164.864	-3.194	18.008	164.831
-3.199	17.984	165.016	-3.221	18.016	164.993
-3.232	17.991	165.310	-3.247	18.024	165.353
-3.258	18.001	165.831	-3.271	18.034	165.927
-3.286	18.010	166.599	-3.294	18.043	166.835
-3.302	18.022	167.695	-3.316	18.054	168.049
-3.320	18.034	168.663	-3.341	18.062	168.740
-3.341	18.043	168.929	-3.368	18.068	168.824
-3.368	18.048	169.067	-3.391	18.073	168.864
-3.399	18.051	169.018	-3.419	18.079	168.962
-3.431	18.055	169.265	-3.446	18.085	169.251
-3.460	18.061	169.767	-3.471	18.093	169.845
-3.486	18.066	170.422	-3.498	18.101	170.758
-3.509	18.079	171.644	-3.520	18.110	171.909
-3.527	18.090	173.071	-3.541	18.120	173.432
-3.541	18.100	174.741	-3.561	18.131	175.224
-3.560	18.108	175.776	-3.589	18.134	175.483
-3.587	18.112	175.634	-3.618	18.137	175.550
-3.620	18.113	175.685	-3.646	18.140	175.728
-3.651	18.114	176.046	-3.667	18.143	176.042
-3.683	18.116	176.616	-3.693	18.147	176.723
-3.713	18.120	177.584	-3.717	18.153	177.680
-3.733	18.127	178.638	-3.741	18.160	178.982
-3.749	18.137	180.147	-3.765	18.163	179.775
-3.768	18.141	179.853	-3.795	18.163	179.743
-3.797	18.142	179.831	-3.823	18.164	179.748
-3.832	18.140	179.882	-3.853	18.164	179.793
-3.866	18.138	180.003	-3.880	18.165	179.956
-3.896	18.136	180.307	-3.907	18.167	180.387
-3.926	18.138	181.105	-3.933	18.170	181.183
-3.945	18.143	181.322	-3.961	18.169	181.250
-3.966	18.148	181.258	-3.988	18.169	181.219
-3.996	18.148	181.357	-4.017	18.168	181.272
-4.030	18.144	181.359	-4.046	18.168	181.289
-4.059	18.140	181.241	-4.074	18.167	181.262
-4.086	18.138	181.330	-4.104	18.166	181.283
-4.117	18.137	181.333	-4.132	18.165	181.237
-4.142	18.137	181.222	-4.161	18.164	181.112
-4.169	18.137	181.228	-4.189	18.164	181.111
-4.196	18.138	181.111	-4.218	18.163	181.112
-4.226	18.138	181.130	-4.247	18.162	181.101
-4.259	18.136	181.217	-4.275	18.162	181.150
-4.290	18.135	181.186	-4.303	18.161	181.078
-4.318	18.134	181.145	-4.332	18.160	181.038
-4.344	18.133	181.140	-4.360	18.160	181.103
-4.372	18.132	181.102	-4.389	18.159	181.061
-4.401	18.133	181.111	-4.418	18.158	180.991
-4.430	18.133	181.147	-4.446	18.158	180.995
-4.458	18.134	181.113	-4.474	18.157	181.024
-4.484	18.132	181.143	-4.503	18.157	181.066
-4.515	18.131	180.981	-4.531	18.157	181.172
-4.545	18.132	181.231	-4.560	18.156	181.111
-4.572	18.132	181.237	-4.589	18.155	181.113
-4.601	18.131	181.211	-4.617	18.155	181.097
-4.629	18.129	181.152	-4.645	18.154	181.127
-4.657	18.127	181.169	-4.674	18.154	181.136
-4.686	18.125	181.211	-4.703	18.153	181.128
-4.714	18.127	181.236	-4.732	18.153	181.153
-4.748	18.127	181.374	-4.760	18.152	181.217
-4.771	18.128	181.319	-4.789	18.152	181.311
-4.795	18.127	181.316	-4.814	18.151	181.281
-4.830	18.125	181.393	-4.846	18.150	181.282
-4.858	18.125	181.368	-4.875	18.149	181.235
-4.889	18.125	181.335	-4.903	18.149	181.280
-4.915	18.124	181.336	-4.932	18.148	181.313
-4.940	18.123	181.401	-4.958	18.148	181.382
-4.967	18.121	181.434	-4.987	18.148	181.422
-4.999	18.121	181.579	-5.016	18.147	181.445
-5.025	18.121	181.532	-5.045	18.146	181.423
-5.054	18.120	181.570	-5.073	18.145	181.458
-5.082	18.121	181.489	-5.102	18.145	181.476
-5.112	18.120	181.530	-5.131	18.144	181.418
-5.144	18.120	181.525	-5.160	18.143	181.441
-5.169	18.119	181.597	-5.188	18.143	181.525
-5.200	18.117	181.552	-5.217	18.142	181.599
-5.229	18.113	181.696	-5.246	18.141	181.618
-5.254	18.111	181.742	-5.275	18.140	181.637
-5.281	18.112	181.705	-5.303	18.139	181.602
-5.308	18.113	181.726	-5.331	18.139	181.637
-5.333	18.112	181.700	-5.359	18.138	181.662
-5.362	18.112	181.730	-5.387	18.137	181.693
-5.389	18.111	181.746	-5.416	18.136	181.714
-5.420	18.110	181.982	-5.443	18.136	181.760
-5.444	18.110	181.881	-5.472	18.135	181.770
-5.472	18.109	181.891	-5.501	18.134	181.854
-5.498	18.108	181.830	-5.529	18.133	181.814
-5.533	18.107	181.890	-5.558	18.132	181.818
-5.569	18.105	181.886	-5.587	18.131	181.791
-5.596	18.104	181.927	-5.615	18.130	181.808
-5.625	18.103	181.986	-5.644	18.130	181.874
-5.661	18.104	181.870	-5.671	18.129	181.958
-5.687	18.103	182.049	-5.700	18.128	181.980
-5.718	18.103	182.106	-5.729	18.127	181.981
-5.749	18.100	182.079	-5.759	18.126	182.018
-5.777	18.099	182.051	-5.787	18.125	181.987
-5.806	18.097	182.069	-5.816	18.124	182.034
-5.835	18.096	182.070	-5.845	18.123	181.968
-5.855	18.096	182.042	-5.874	18.122	181.981
-5.881	18.095	182.122	-5.902	18.121	182.061
-5.903	18.095	182.187	-5.930	18.120	182.148
-5.926	18.094	182.224	-5.958	18.119	182.143
-5.932	18.094	182.215	-5.970	18.119	182.148
-5.996	18.092	182.524	-5.999	18.118	182.145
-6.013	18.096	182.228	-6.018	18.117	182.203
-6.039	18.095	182.277	-6.033	18.117	182.231
-6.051	18.094	182.268	-6.041	18.116	182.198
-6.060	18.093	182.284	-6.043	18.116	182.209
-6.060	18.094	182.178	-6.042	18.116	182.087
-6.054	18.093	182.173	-6.042	18.116	182.128
-6.044	18.092	182.187	-6.042	18.116	182.128
-6.033	18.092	182.205	-6.042	18.116	182.143
-6.025	18.093	182.218	-6.042	18.116	182.157
-6.017	18.094	182.228	-6.042	18.116	182.167
-6.014	18.094	182.233	-6.042	18.116	182.176
-6.014	18.093	182.242	-6.042	18.116	182.181
-6.016	18.093	182.246	-6.042	18.116	182.186
-6.020	18.092	182.249	-6.042	18.116	182.189
-6.021	18.093	182.262	-6.042	18.116	182.192
-6.023	18.093	182.264	-6.042	18.116	182.194
-6.024	18.093	182.265	-6.042	18.116	182.196
-6.029	18.093	182.268	-6.042	18.116	182.198
-6.035	18.093	182.274	-6.042	18.116	182.199
-6.040	18.093	182.275	-6.042	18.116	182.200
-6.047	18.093	182.270	-6.042	18.116	182.200
-6.052	18.093	182.272	-6.042	18.116	182.201
-6.053	18.093	182.275	-6.042	18.116	182.201
-6.050	18.094	182.274	-6.042	18.116	182.202
-6.046	18.094	182.277	-6.042	18.116	182.202
-6.039	18.093	182.277	-6.042	18.116	182.202
-6.033	18.092	182.274	-6.042	18.116	182.202
-6.027	18.092	182.275	-6.042	18.116	182.203
-6.023	18.093	182.272	-6.042	18.116	182.203
-6.022	18.093	182.272	-6.042	18.116	182.203
-6.021	18.094	182.273	-6.042	18.116	182.203
-6.024	18.093	182.276	-6.042	18.116	182.203
-6.027	18.093	182.282	-6.042	18.116	182.203
-6.032	18.093	182.281	-6.042	18.116	182.203
-6.037	18.092	182.276	-6.042	18.116	182.203
-6.042	18.092	182.279	-6.042	18.116	182.203
-6.045	18.093	182.277	-6.042	18.116	182.201
-6.043	18.094	182.140	-6.042	18.115	182.051
-6.040	18.092	182.362	-6.046	18.117	182.341
-6.035	18.092	182.389	-6.054	18.116	182.299
-6.031	18.092	182.424	-6.064	18.116	182.343
-6.028	18.094	182.412	-6.077	18.115	182.342
-6.042	18.092	182.380	-6.094	18.115	182.318
-6.068	18.089	182.372	-6.114	18.114	182.336
-6.098	18.088	182.405	-6.136	18.113	182.315
-6.134	18.088	182.431	-6.162	18.112	182.349
-6.167	18.087	182.422	-6.190	18.111	182.312
-6.202	18.086	182.433	-6.218	18.110	182.373
-6.237	18.085	182.423	-6.248	18.109	182.438
-6.273	18.083	182.525	-6.277	18.108	182.439
-6.303	18.082	182.530	-6.303	18.107	182.480
-6.334	18.081	182.574	-6.331	18.105	182.472
-6.366	18.080	182.497	-6.360	18.104	182.476
-6.383	18.080	182.568	-6.388	18.103	182.509
-6.404	18.078	182.518	-6.417	18.102	182.510
-6.430	18.076	182.578	-6.445	18.100	182.489
-6.454	18.074	182.618	-6.474	18.099	182.497
-6.477	18.073	182.639	-6.504	18.098	182.580
-6.504	18.072	182.475	-6.532	18.097	182.635
-6.531	18.071	182.700	-6.560	18.096	182.665
-6.563	18.070	182.717	-6.589	18.094	182.641
-6.592	18.069	182.742	-6.618	18.093	182.645
-6.620	18.067	182.753	-6.644	18.092	182.608
-6.654	18.065	182.772	-6.673	18.091	182.715
-6.682	18.064	182.781	-6.701	18.090	182.773
-6.713	18.063	182.864	-6.730	18.088	182.795
-6.745	18.063	182.949	-6.758	18.087	182.867
-6.773	18.062	183.028	-6.787	18.086	182.923
-6.800	18.061	183.023	-6.815	18.085	182.994
-6.829	18.060	183.009	-6.845	18.083	182.943
-6.858	18.057	183.043	-6.874	18.081	182.933
-6.885	18.055	183.049	-6.902	18.080	182.913
-6.913	18.053	183.030	-6.931	18.079	183.013
-6.936	18.052	183.071	-6.959	18.078	183.034
-6.968	18.053	183.028	-6.988	18.076	183.087
-6.990	18.052	183.223	-7.015	18.075	183.161
-7.015	18.050	183.289	-7.045	18.073	183.172
-7.041	18.048	183.269	-7.073	18.072	183.207
-7.069	18.045	183.265	-7.101	18.070	183.233
-7.101	18.043	183.252	-7.129	18.069	183.210
-7.134	18.042	183.307	-7.159	18.067	183.213
-7.156	18.041	183.252	-7.187	18.066	183.292
-7.201	18.041	183.348	-7.216	18.064	183.346
-7.235	18.039	183.480	-7.244	18.063	183.412
-7.269	18.037	183.523	-7.274	18.061	183.405
-7.296	18.033	183.550	-7.301	18.059	183.405
-7.323	18.032	183.516	-7.328	18.058	183.396
-7.348	18.030	183.486	-7.358	18.056	183.440
-7.375	18.030	183.668	-7.387	18.055	183.461
-7.402	18.029	183.633	-7.415	18.053	183.552
-7.429	18.027	183.700	-7.443	18.052	183.582
-7.459	18.025	183.701	-7.473	18.050	183.653
-7.483	18.023	183.770	-7.500	18.049	183.733
-7.507	18.021	183.808	-7.526	18.047	183.726
-7.535	18.019	183.793	-7.555	18.045	183.740
-7.564	18.019	183.829	-7.584	18.043	183.747
-7.592	18.018	183.689	-7.612	18.041	183.724
-7.619	18.017	183.918	-7.640	18.040	183.816
-7.649	18.016	183.937	-7.672	18.038	183.912
-7.680	18.013	184.037	-7.701	18.036	183.931
-7.706	18.011	184.084	-7.729	18.034	183.979
-7.736	18.009	184.069	-7.757	18.033	184.013
-7.767	18.007	184.039	-7.785	18.031	184.001
-7.799	18.005	184.042	-7.813	18.029	184.006
-7.828	18.003	184.008	-7.842	18.027	184.005
-7.856	18.001	184.134	-7.871	18.025	184.041
-7.887	18.001	184.257	-7.899	18.023	184.194
-7.908	17.999	184.304	-7.924	18.022	184.275
-7.935	17.997	184.354	-7.953	18.020	184.328
-7.963	17.995	184.448	-7.981	18.018	184.333
-7.990	17.992	184.403	-8.010	18.015	184.281
-8.018	17.989	184.377	-8.039	18.013	184.206
-8.045	17.986	184.370	-8.067	18.011	184.325
-8.071	17.986	184.378	-8.095	18.010	184.364
-8.099	17.984	184.558	-8.124	18.008	184.449
-8.130	17.980	184.660	-8.152	18.006	184.533
-8.155	17.979	184.582	-8.181	18.003	184.507
-8.186	17.977	184.604	-8.209	18.001	184.550
-8.212	17.975	184.603	-8.237	17.999	184.538
-8.243	17.973	184.422	-8.265	17.996	184.288
-8.272	17.969	183.993	-8.291	17.992	183.753
-8.300	17.965	183.204	-8.315	17.987	183.013
-8.328	17.960	182.968	-8.344	17.985	182.971
-8.357	17.956	182.980	-8.373	17.983	182.903
-8.380	17.955	183.038	-8.402	17.982	182.958
-8.407	17.955	183.042	-8.430	17.981	182.982
-8.434	17.954	183.045	-8.458	17.979	182.944
-8.460	17.953	183.104	-8.487	17.977	182.965
-8.487	17.952	183.085	-8.515	17.976	183.069
-8.514	17.950	183.081	-8.544	17.975	183.015
-8.542	17.949	183.145	-8.572	17.973	183.061
-8.571	17.949	183.166	-8.601	17.972	183.093
-8.599	17.947	183.187	-8.630	17.970	183.064
-8.627	17.945	183.223	-8.658	17.969	183.131
-8.658	17.943	183.211	-8.686	17.967	183.136
-8.686	17.941	183.228	-8.714	17.966	183.144
-8.717	17.940	183.283	-8.742	17.964	183.187
-8.748	17.939	183.246	-8.771	17.963	183.194
-8.779	17.939	183.243	-8.800	17.961	183.186
-8.806	17.937	183.285	-8.829	17.959	183.217
-8.835	17.935	183.257	-8.857	17.958	183.165
-8.863	17.933	183.293	-8.886	17.956	183.172
-8.892	17.931	183.261	-8.913	17.954	183.176
-8.921	17.930	183.226	-8.942	17.953	183.154
-8.946	17.928	183.231	-8.970	17.951	183.144
-8.973	17.926	183.224	-9.000	17.949	183.128
-8.998	17.924	183.206	-9.028	17.948	183.117
-9.019	17.922	183.201	-9.057	17.946	183.131
-9.044	17.921	183.153	-9.084	17.944	183.084
-9.074	17.920	183.124	-9.114	17.943	183.037
-9.103	17.918	183.143	-9.141	17.941	183.049
-9.135	17.916	183.124	-9.170	17.940	183.042
-9.166	17.914	183.104	-9.198	17.938	183.027
-9.191	17.913	183.120	-9.226	17.937	183.043
-9.231	17.912	183.099	-9.255	17.935	183.034
-9.263	17.911	183.109	-9.284	17.933	182.986
-9.296	17.909	183.030	-9.312	17.931	182.941
-9.328	17.907	182.970	-9.340	17.930	182.900
-9.356	17.904	182.979	-9.367	17.929	182.924
-9.384	17.903	182.981	-9.395	17.927	182.905
-9.402	17.902	182.981	-9.425	17.925	182.889
-9.438	17.900	182.979	-9.453	17.924	182.901
-9.463	17.899	182.954	-9.482	17.922	182.885
-9.489	17.897	182.912	-9.510	17.921	182.847
-9.510	17.895	182.918	-9.540	17.919	182.810
-9.533	17.894	182.859	-9.566	17.918	182.786
-9.561	17.892	182.879	-9.595	17.916	182.780
-9.589	17.891	182.872	-9.625	17.915	182.784
-9.619	17.890	182.788	-9.651	17.913	182.655
-9.644	17.888	182.455	-9.678	17.910	182.279
-9.676	17.884	181.838	-9.705	17.907	181.689
-9.699	17.882	181.740	-9.732	17.906	181.654
-9.736	17.880	181.708	-9.763	17.905	181.692
-9.765	17.878	181.675	-9.792	17.904	181.580
-9.797	17.880	181.707	-9.821	17.903	181.593
-9.824	17.879	181.655	-9.849	17.902	181.595
-9.850	17.878	181.629	-9.875	17.901	181.519
-9.886	17.876	181.650	-9.907	17.900	181.570
-9.913	17.875	181.645	-9.935	17.900	181.586
-9.931	17.874	181.732	-9.963	17.899	181.557
-9.970	17.875	181.670	-9.993	17.898	181.552
-9.998	17.874	181.453	-10.020	17.896	181.363
-10.026	17.873	181.133	-10.047	17.894	180.944
-10.051	17.869	180.794	-10.073	17.893	180.773
-10.080	17.867	180.737	-10.102	17.892	180.674
-10.106	17.867	180.760	-10.129	17.891	180.633
-10.131	17.867	180.642	-10.158	17.891	180.648
-10.156	17.866	180.704	-10.187	17.891	180.683
-10.181	17.866	180.719	-10.216	17.890	180.594
-10.210	17.865	180.468	-10.243	17.888	180.297
-10.240	17.863	179.949	-10.270	17.886	179.758
-10.272	17.862	179.382	-10.296	17.884	179.331
-10.303	17.858	179.419	-10.325	17.884	179.303
-10.325	17.858	179.338	-10.351	17.884	179.260
-10.355	17.859	179.369	-10.382	17.885	179.259
-10.387	17.861	179.323	-10.411	17.885	179.234
-10.412	17.860	179.325	-10.438	17.885	179.212
-10.442	17.861	179.305	-10.467	17.885	179.253
-10.468	17.861	179.288	-10.496	17.886	179.217
-10.493	17.861	179.261	-10.523	17.886	179.134
-10.524	17.860	179.119	-10.551	17.885	178.885
-10.550	17.859	178.607	-10.578	17.883	178.403
-10.577	17.859	178.176	-10.606	17.883	178.102
-10.606	17.860	178.158	-10.635	17.884	178.066
-10.635	17.860	178.192	-10.662	17.885	178.089
-10.664	17.861	178.115	-10.691	17.885	178.033
-10.692	17.862	178.086	-10.719	17.886	178.019
-10.722	17.864	178.093	-10.748	17.887	178.050
-10.751	17.866	178.041	-10.777	17.888	177.991
-10.784	17.866	178.047	-10.805	17.889	177.937
-10.811	17.865	178.026	-10.833	17.890	177.936
-10.846	17.866	177.745	-10.862	17.889	177.623
-10.874	17.868	177.380	-10.889	17.889	177.295
-10.901	17.867	177.368	-10.916	17.891	177.351
-10.927	17.867	177.423	-10.944	17.892	177.288
-10.951	17.869	177.392	-10.973	17.893	177.294
-10.973	17.871	177.377	-11.001	17.894	177.310
-10.996	17.873	177.392	-11.030	17.896	177.352
-11.020	17.874	177.534	-11.059	17.897	177.333
-11.046	17.875	177.456	-11.088	17.899	177.301
-11.076	17.877	177.512	-11.117	17.900	177.408
-11.108	17.879	177.504	-11.145	17.902	177.457
-11.142	17.881	177.563	-11.175	17.903	177.479
-11.175	17.882	177.617	-11.203	17.905	177.517
-11.199	17.883	177.546	-11.232	17.906	177.535
-11.237	17.885	177.898	-11.258	17.907	177.518
-11.266	17.885	177.677	-11.287	17.909	177.628
-11.294	17.887	177.649	-11.316	17.910	177.649
-11.319	17.890	177.756	-11.345	17.912	177.661
-11.344	17.891	177.811	-11.374	17.913	177.732
-11.368	17.891	177.807	-11.403	17.914	177.773
-11.392	17.893	177.912	-11.431	17.916	177.871
-11.409	17.895	177.923	-11.459	17.917	177.899
-11.447	17.895	177.904	-11.487	17.918	177.823
-11.481	17.896	177.988	-11.516	17.919	177.885
-11.506	17.897	178.023	-11.544	17.921	177.964
-11.538	17.900	178.080	-11.572	17.922	177.996
-11.575	17.900	178.192	-11.601	17.924	178.127
-11.606	17.902	178.276	-11.629	17.925	178.210
-11.635	17.904	178.318	-11.658	17.926	178.240
-11.660	17.904	178.446	-11.687	17.927	178.335
-11.688	17.904	178.361	-11.715	17.928	178.368
-11.716	17.905	178.443	-11.743	17.929	178.394
-11.745	17.907	178.553	-11.772	17.931	178.464
-11.772	17.908	178.547	-11.801	17.931	178.463
-11.799	17.909	178.636	-11.830	17.933	178.531
-11.826	17.908	178.713	-11.860	17.934	178.657
-11.857	17.909	178.614	-11.888	17.935	178.649
-11.883	17.910	178.810	-11.916	17.935	178.669
-11.912	17.911	178.846	-11.945	17.936	178.745
-11.939	17.912	178.808	-11.972	17.937	178.740
-11.970	17.915	178.857	-12.001	17.938	178.809
-12.000	17.916	178.934	-12.030	17.939	178.888
-12.030	17.917	178.972	-12.058	17.940	178.881
-12.059	17.918	179.004	-12.086	17.940	178.858
-12.089	17.919	178.803	-12.113	17.939	178.563
-12.115	17.918	178.207	-12.141	17.938	178.151
-12.139	17.915	178.256	-12.168	17.939	178.141
-12.165	17.916	178.213	-12.196	17.940	178.161
-12.189	17.918	178.181	-12.225	17.941	178.074
-12.216	17.920	178.199	-12.252	17.942	178.109
-12.244	17.921	178.151	-12.282	17.943	178.095
-12.272	17.923	178.089	-12.311	17.944	177.991
-12.302	17.922	178.097	-12.339	17.945	178.001
-12.333	17.922	178.118	-12.368	17.946	178.036
-12.363	17.924	178.074	-12.397	17.947	177.984
-12.394	17.926	178.119	-12.426	17.948	178.015
-12.425	17.926	178.040	-12.453	17.949	178.022
-12.455	17.928	178.065	-12.482	17.950	177.933
-12.479	17.930	178.060	-12.511	17.951	177.974
-12.515	17.931	178.087	-12.540	17.952	177.964
-12.539	17.931	177.985	-12.568	17.953	177.911
-12.564	17.930	178.047	-12.596	17.954	177.956
-12.591	17.932	178.009	-12.626	17.955	177.932
-12.620	17.934	178.017	-12.654	17.956	177.893
-12.650	17.936	178.027	-12.683	17.958	177.946
-12.680	17.937	177.973	-12.712	17.959	177.936
-12.698	17.938	178.034	-12.738	17.959	177.881
-12.738	17.938	177.991	-12.767	17.961	177.903
-12.768	17.940	177.932	-12.798	17.962	177.873
-12.795	17.942	177.964	-12.827	17.963	177.868
-12.821	17.943	177.971	-12.855	17.964	177.921
-12.848	17.944	177.918	-12.883	17.965	177.849
-12.877	17.944	177.998	-12.912	17.966	177.893
-12.907	17.945	177.991	-12.940	17.967	177.913
-12.939	17.946	177.944	-12.969	17.968	177.895
-12.966	17.947	177.984	-12.997	17.969	177.878
-12.989	17.949	177.968	-13.025	17.971	177.902
-13.016	17.950	177.924	-13.053	17.971	177.824
-13.044	17.950	178.003	-13.082	17.973	177.889
-13.073	17.951	177.954	-13.111	17.974	177.883
-13.107	17.954	177.912	-13.139	17.975	177.826
-13.134	17.955	177.965	-13.167	17.976	177.892
-13.165	17.955	177.998	-13.196	17.977	177.884
-13.195	17.956	177.914	-13.225	17.978	177.828
-13.220	17.956	177.950	-13.254	17.979	177.841
-13.247	17.958	177.877	-13.281	17.980	177.846
-13.276	17.959	177.960	-13.309	17.981	177.854
-13.306	17.960	178.007	-13.339	17.983	177.895
-13.335	17.961	177.909	-13.367	17.984	177.809
-13.364	17.962	177.920	-13.396	17.985	177.822
-13.391	17.965	177.972	-13.425	17.986	177.842
-13.416	17.966	177.876	-13.452	17.987	177.817
-13.446	17.967	177.886	-13.483	17.988	177.777
-13.474	17.967	177.908	-13.511	17.989	177.820
-13.502	17.968	177.832	-13.538	17.990	177.772
-13.531	17.969	177.914	-13.566	17.992	177.806
-13.561	17.970	177.850	-13.595	17.993	177.797
-13.593	17.971	177.831	-13.625	17.994	177.721
-13.620	17.974	177.658	-13.654	17.995	177.714
-13.645	17.973	177.813	-13.683	17.996	177.754
-13.674	17.975	177.734	-13.710	17.997	177.692
-13.704	17.977	177.788	-13.738	17.998	177.651
-13.735	17.977	177.767	-13.768	18.000	177.698
-13.767	17.977	177.749	-13.797	18.001	177.677
-13.792	17.979	177.832	-13.825	18.002	177.707
-13.819	17.981	177.718	-13.853	18.003	177.680
-13.846	17.983	177.708	-13.882	18.004	177.593
-13.870	17.985	177.716	-13.909	18.005	177.618
-13.898	17.985	177.692	-13.938	18.006	177.637
-13.928	17.987	177.645	-13.966	18.008	177.586
-13.958	17.988	177.708	-13.995	18.009	177.638
-13.989	17.986	177.668	-14.023	18.010	177.634
-14.018	17.987	177.753	-14.052	18.011	177.602
-14.048	17.990	177.738	-14.081	18.013	177.634
-14.077	17.993	177.651	-14.110	18.014	177.610
-14.105	17.996	177.666	-14.138	18.015	177.550
-14.132	17.996	177.681	-14.167	18.016	177.580
-14.159	17.996	177.621	-14.197	18.018	177.579
-14.186	17.995	177.634	-14.225	18.019	177.532
-14.216	17.996	177.665	-14.253	18.020	177.610
-14.247	17.998	177.641	-14.281	18.021	177.575
-14.276	18.000	177.731	-14.311	18.022	177.524
-14.305	18.001	177.638	-14.339	18.024	177.538
-14.334	18.002	177.520	-14.367	18.025	177.480
-14.362	18.004	177.544	-14.396	18.026	177.448
-14.391	18.005	177.592	-14.425	18.027	177.498
-14.415	18.006	177.534	-14.451	18.029	177.461
-14.443	18.007	177.564	-14.481	18.030	177.432
-14.471	18.008	177.529	-14.508	18.031	177.467
-14.504	18.010	177.538	-14.538	18.033	177.457
-14.531	18.013	177.521	-14.566	18.034	177.424
-14.560	18.013	177.481	-14.594	18.035	177.427
-14.589	18.014	177.432	-14.623	18.036	177.346
-14.616	18.014	177.452	-14.652	18.038	177.378
-14.648	18.015	177.459	-14.681	18.039	177.400
-14.673	18.018	177.390	-14.710	18.040	177.324
-14.703	18.020	177.462	-14.739	18.042	177.368
-14.737	18.021	177.380	-14.768	18.043	177.375
-14.762	18.024	177.395	-14.796	18.044	177.325
-14.789	18.025	177.408	-14.824	18.046	177.314
-14.819	18.026	177.388	-14.853	18.047	177.316
-14.844	18.026	177.351	-14.882	18.048	177.257
-14.872	18.026	177.422	-14.911	18.050	177.305
-14.907	18.027	177.352	-14.939	18.051	177.305
-14.932	18.030	177.331	-14.962	18.052	177.251
-14.965	18.033	177.274	-14.996	18.054	177.306
-14.986	18.033	177.356	-15.019	18.055	177.318
-15.014	18.035	177.339	-15.053	18.056	177.230
-15.039	18.036	177.349	-15.081	18.058	177.265
-15.068	18.037	177.300	-15.110	18.060	177.272
-15.096	18.038	177.341	-15.139	18.061	177.231
-15.128	18.038	177.384	-15.167	18.062	177.298
-15.161	18.042	177.302	-15.196	18.064	177.237
-15.191	18.043	177.404	-15.219	18.065	177.274
-15.219	18.044	177.381	-15.247	18.067	177.313
-15.243	18.044	177.337	-15.276	18.068	177.272
-15.269	18.046	177.360	-15.304	18.069	177.262
-15.298	18.049	177.477	-15.337	18.072	177.487
-15.327	18.052	177.823	-15.364	18.075	177.899
-15.356	18.054	178.518	-15.389	18.079	178.609
-15.384	18.059	179.513	-15.414	18.083	179.526
-15.405	18.068	179.807	-15.442	18.084	179.733
-15.426	18.071	179.821	-15.471	18.085	179.754
-15.449	18.067	179.830	-15.494	18.085	179.778
-15.481	18.064	179.874	-15.522	18.085	179.793
-15.518	18.061	179.878	-15.551	18.085	179.796
-15.551	18.061	179.886	-15.584	18.086	179.846
-15.581	18.062	180.073	-15.612	18.087	180.168
-15.605	18.062	180.450	-15.638	18.090	180.729
-15.626	18.069	181.447	-15.662	18.093	181.613
-15.647	18.073	182.501	-15.687	18.098	182.801
-15.663	18.077	183.913	-15.708	18.103	184.288
-15.683	18.081	185.778	-15.731	18.108	185.888
-15.707	18.087	186.295	-15.754	18.107	186.095
-15.737	18.089	186.159	-15.782	18.104	186.093
-15.771	18.086	186.110	-15.810	18.101	186.070
-15.804	18.077	186.328	-15.839	18.099	186.285
-15.833	18.072	186.741	-15.865	18.098	186.797
-15.858	18.067	187.285	-15.891	18.098	187.515
-15.891	18.067	188.389	-15.915	18.100	188.526
-15.911	18.073	189.863	-15.938	18.102	189.895
-15.925	18.081	191.133	-15.961	18.105	191.402
-15.944	18.088	193.100	-15.983	18.110	193.330
-15.966	18.095	195.082	-16.004	18.112	195.428
-15.983	18.092	195.990	-16.031	18.107	195.757
-16.007	18.082	195.870	-16.058	18.099	195.806
-16.038	18.073	196.048	-16.085	18.093	196.020
-16.076	18.063	196.484	-16.111	18.087	196.490
-16.104	18.056	197.119	-16.136	18.083	197.254
-16.138	18.048	198.093	-16.161	18.081	198.358
-16.163	18.046	199.769	-16.184	18.079	199.736
-16.176	18.048	201.044	-16.206	18.078	201.247
-16.190	18.051	202.931	-16.228	18.078	203.232
-16.209	18.057	204.504	-16.253	18.071	203.958
-16.225	18.045	204.124	-16.279	18.060	204.003
-16.254	18.031	204.214	-16.306	18.049	204.174
-16.288	18.016	204.509	-16.331	18.039	204.533
-16.309	18.006	204.913	-16.356	18.031	205.218
-16.357	17.997	206.164	-16.380	18.024	206.133
-16.383	17.992	207.133	-16.402	18.019	207.191
-16.401	17.987	208.425	-16.425	18.015	208.772
-16.412	17.985	210.413	-16.447	18.010	210.386
-16.426	17.988	210.656	-16.472	17.996	210.508
-16.440	17.974	210.558	-16.497	17.982	210.510
-16.468	17.952	210.684	-16.520	17.969	210.677
-16.505	17.932	211.043	-16.545	17.956	211.031
-16.536	17.918	211.638	-16.569	17.945	211.712
-16.562	17.905	212.346	-16.591	17.936	212.677
-16.594	17.896	213.699	-16.613	17.928	213.947
-16.616	17.892	215.482	-16.634	17.922	215.528
-16.629	17.894	216.648	-16.656	17.911	216.468
-16.627	17.880	216.564	-16.679	17.894	216.448
-16.642	17.862	216.590	-16.702	17.878	216.540
-16.674	17.842	216.763	-16.726	17.861	216.792
-16.713	17.825	217.271	-16.748	17.848	217.307
-16.736	17.812	217.767	-16.770	17.835	218.141
-16.775	17.793	219.060	-16.791	17.824	219.294
-16.794	17.783	220.155	-16.813	17.814	220.724
-16.806	17.780	222.027	-16.834	17.806	222.445
-16.816	17.781	223.715	-16.853	17.796	223.834
-16.827	17.772	224.131	-16.874	17.777	224.032
-16.845	17.747	224.197	-16.896	17.757	224.206
-16.869	17.724	224.490	-16.914	17.741	224.562
-16.900	17.701	225.128	-16.935	17.725	225.264
-16.916	17.688	225.649	-16.956	17.710	226.283
-16.950	17.668	227.065	-16.974	17.698	227.489
-16.969	17.656	228.886	-16.993	17.687	229.050
-16.982	17.649	230.621	-17.016	17.674	230.959
-16.995	17.648	231.572	-17.032	17.656	231.304
-17.002	17.629	231.392	-17.051	17.633	231.331
-17.019	17.599	231.506	-17.069	17.611	231.513
-17.044	17.567	231.870	-17.087	17.591	231.915
-17.073	17.547	232.536	-17.106	17.573	232.610
-17.096	17.528	233.474	-17.124	17.556	233.619
-17.108	17.517	234.154	-17.142	17.541	234.839
-17.123	17.501	235.442	-17.160	17.527	236.492
-17.137	17.491	237.818	-17.179	17.512	237.964
-17.148	17.472	238.152	-17.194	17.488	238.129
-17.159	17.460	238.221	-17.209	17.465	238.204
-17.182	17.433	238.359	-17.225	17.441	238.393
-17.209	17.399	238.861	-17.241	17.419	238.850
-17.230	17.369	239.419	-17.256	17.398	239.500
-17.245	17.353	240.344	-17.272	17.379	240.455
-17.257	17.339	241.022	-17.289	17.362	241.726
-17.268	17.320	242.836	-17.304	17.347	243.204
-17.277	17.306	243.622	-17.318	17.322	243.551
-17.286	17.290	243.596	-17.330	17.296	243.493
-17.298	17.258	243.613	-17.343	17.272	243.538
-17.311	17.230	243.744	-17.355	17.249	243.703
-17.330	17.203	244.162	-17.368	17.226	244.129
-17.348	17.181	244.815	-17.382	17.204	244.814
-17.358	17.167	245.327	-17.397	17.184	245.795
-17.377	17.142	246.795	-17.411	17.165	246.984
-17.390	17.122	247.293	-17.423	17.139	247.141
-17.400	17.102	247.270	-17.434	17.112	247.151
-17.401	17.076	247.325	-17.445	17.086	247.199
-17.405	17.045	247.359	-17.457	17.059	247.246
-17.412	17.020	247.352	-17.468	17.033	247.264
-17.427	16.993	247.588	-17.480	17.008	247.528
-17.445	16.966	248.005	-17.492	16.984	247.979
-17.456	16.947	248.472	-17.504	16.962	248.769
-17.478	16.922	249.444	-17.516	16.944	249.719
-17.495	16.900	251.039	-17.531	16.922	251.267
-17.515	16.888	252.329	-17.542	16.900	252.088
-17.522	16.870	252.381	-17.551	16.873	252.129
-17.521	16.843	252.299	-17.560	16.847	252.164
-17.522	16.818	252.291	-17.568	16.823	252.194
-17.526	16.787	252.465	-17.578	16.796	252.453
-17.537	16.758	252.993	-17.588	16.771	253.017
-17.543	16.735	253.542	-17.598	16.748	253.778
-17.564	16.709	254.592	-17.610	16.727	254.902
-17.587	16.686	256.213	-17.621	16.706	256.244
-17.607	16.674	256.754	-17.629	16.677	256.428
-17.614	16.649	256.485	-17.636	16.649	256.381
-17.612	16.616	256.504	-17.642	16.621	256.361
-17.606	16.582	256.471	-17.649	16.595	256.377
-17.605	16.553	256.664	-17.657	16.567	256.611
-17.611	16.526	257.120	-17.665	16.542	257.137
-17.613	16.502	257.763	-17.673	16.521	257.890
-17.630	16.477	258.839	-17.682	16.497	258.792
-17.642	16.456	259.060	-17.688	16.470	258.925
-17.657	16.435	259.081	-17.694	16.442	258.955
-17.663	16.410	259.100	-17.699	16.414	258.999
-17.667	16.374	259.133	-17.705	16.386	259.016
-17.667	16.345	259.135	-17.710	16.358	258.976
-17.672	16.311	259.174	-17.716	16.330	259.078
-17.678	16.286	259.349	-17.722	16.303	259.301
-17.682	16.259	259.751	-17.729	16.277	259.832
-17.692	16.234	260.749	-17.737	16.254	260.584
-17.697	16.212	260.829	-17.741	16.226	260.607
-17.705	16.190	260.791	-17.746	16.198	260.630
-17.712	16.166	260.744	-17.751	16.169	260.681
-17.714	16.140	260.772	-17.756	16.141	260.734
-17.714	16.108	260.792	-17.761	16.112	260.700
-17.715	16.080	260.803	-17.765	16.086	260.701
-17.716	16.052	260.809	-17.770	16.057	260.736
-17.724	16.021	260.800	-17.775	16.029	260.744
-17.730	15.993	260.859	-17.780	16.001	260.846
-17.738	15.966	260.960	-17.785	15.971	260.897
-17.746	15.939	260.996	-17.789	15.944	260.868
-17.754	15.909	261.062	-17.794	15.915	260.944
-17.761	15.881	261.051	-17.798	15.888	260.991
-17.765	15.851	261.086	-17.803	15.859	261.013
-17.769	15.831	261.164	-17.808	15.831	261.043
-17.769	15.790	261.184	-17.813	15.802	261.026
-17.770	15.760	261.229	-17.817	15.774	261.093
-17.774	15.732	261.427	-17.823	15.747	261.379
-17.778	15.705	261.886	-17.829	15.722	261.875
-17.788	15.677	261.946	-17.833	15.692	261.829
-17.795	15.654	262.014	-17.837	15.666	261.892
-17.800	15.629	262.012	-17.841	15.639	261.897
-17.805	15.610	262.049	-17.845	15.610	261.926
-17.808	15.571	262.039	-17.849	15.581	261.901
-17.810	15.542	261.979	-17.853	15.552	261.804
-17.813	15.517	261.940	-17.857	15.525	261.791
-17.814	15.488	262.065	-17.862	15.497	262.014
-17.817	15.460	262.449	-17.867	15.471	262.487
-17.822	15.433	262.804	-17.872	15.443	262.708
-17.829	15.405	262.846	-17.875	15.415	262.746
-17.833	15.389	262.821	-17.879	15.387	262.701
-17.841	15.354	262.870	-17.883	15.359	262.759
-17.845	15.323	262.812	-17.886	15.330	262.720
-17.848	15.298	262.762	-17.889	15.302	262.640
-17.848	15.265	262.836	-17.893	15.273	262.670
-17.850	15.232	262.842	-17.897	15.245	262.744
-17.853	15.203	262.827	-17.900	15.217	262.692
-17.857	15.174	262.885	-17.904	15.188	262.755
-17.862	15.147	262.870	-17.907	15.160	262.776
-17.866	15.123	262.980	-17.911	15.133	262.864
-17.871	15.098	263.221	-17.916	15.106	263.184
-17.877	15.069	263.779	-17.922	15.079	263.777
-17.882	15.045	263.943	-17.925	15.051	263.843
-17.886	15.020	264.050	-17.928	15.023	263.913
-17.890	14.991	264.001	-17.931	14.995	263.846
-17.892	14.962	264.010	-17.934	14.966	263.857
-17.893	14.931	263.977	-17.937	14.939	263.913
-17.895	14.900	263.966	-17.940	14.909	263.861
-17.897	14.870	264.023	-17.943	14.880	263.868
-17.902	14.837	264.029	-17.947	14.852	263.920
-17.905	14.812	263.975	-17.949	14.824	263.860
-17.909	14.786	263.958	-17.952	14.796	263.916
-17.914	14.763	264.040	-17.956	14.767	263.961
-17.916	14.735	264.052	-17.958	14.739	263.939
-17.919	14.703	264.118	-17.961	14.710	263.951
-17.922	14.672	264.119	-17.965	14.681	264.046
-17.924	14.642	264.145	-17.968	14.654	264.025
-17.927	14.615	264.179	-17.971	14.625	264.059
-17.929	14.592	264.143	-17.974	14.596	264.095
-17.932	14.561	264.542	-17.978	14.569	264.331
-17.934	14.537	264.840	-17.982	14.542	264.797
-17.939	14.513	265.510	-17.988	14.518	265.537
-17.944	14.487	265.842	-17.991	14.488	265.699
-17.951	14.462	265.881	-17.993	14.462	265.767
-17.955	14.435	265.992	-17.996	14.434	265.872
-17.957	14.404	266.035	-17.998	14.405	265.873
-17.958	14.373	266.075	-18.000	14.377	265.966
-17.958	14.342	266.107	-18.003	14.349	266.047
-17.958	14.310	266.076	-18.004	14.319	266.003
-17.958	14.281	266.213	-18.007	14.291	266.029
-17.962	14.253	266.058	-18.009	14.262	266.131
-17.966	14.230	266.243	-18.011	14.234	266.162
-17.969	14.201	266.367	-18.014	14.205	266.279
-17.972	14.176	266.415	-18.016	14.176	266.351
-17.974	14.148	266.435	-18.017	14.150	266.290
-17.975	14.115	266.489	-18.019	14.121	266.310
-17.977	14.086	266.480	-18.021	14.093	266.366
-17.979	14.055	266.445	-18.023	14.064	266.377
-17.980	14.025	266.677	-18.026	14.035	266.455
-17.983	14.002	266.629	-18.028	14.007	266.506
-17.985	13.977	266.695	-18.029	13.979	266.541
-17.986	13.952	266.761	-18.032	13.950	266.694
-17.988	13.924	266.730	-18.034	13.922	266.737
-17.990	13.893	266.784	-18.035	13.894	266.715
-17.992	13.862	266.838	-18.037	13.864	266.715
-17.993	13.833	266.802	-18.039	13.837	266.724
-17.995	13.802	266.866	-18.041	13.808	266.780
-17.997	13.776	266.946	-18.043	13.780	266.881
-18.000	13.751	266.977	-18.044	13.752	266.933
-18.001	13.721	267.113	-18.046	13.724	266.981
-18.004	13.692	267.219	-18.048	13.695	267.074
-18.009	13.663	267.160	-18.050	13.667	267.057
-18.011	13.635	267.152	-18.051	13.639	267.074
-18.014	13.613	267.106	-18.053	13.609	267.093
-18.011	13.579	267.190	-18.054	13.581	267.068
-18.010	13.550	267.251	-18.056	13.552	267.110
-18.010	13.523	267.263	-18.058	13.523	267.213
-18.012	13.490	267.316	-18.060	13.494	267.266
-18.015	13.464	267.458	-18.061	13.466	267.328
-18.019	13.434	267.474	-18.062	13.437	267.309
-18.021	13.409	267.421	-18.064	13.412	267.275
-18.022	13.379	267.437	-18.065	13.382	267.301
-18.024	13.352	267.353	-18.067	13.354	267.294
-18.024	13.324	267.373	-18.068	13.325	267.317
-18.025	13.297	267.441	-18.070	13.296	267.347
-18.024	13.268	267.516	-18.071	13.267	267.400
-18.025	13.233	267.606	-18.073	13.240	267.474
-18.028	13.204	267.627	-18.074	13.210	267.550
-18.030	13.174	267.584	-18.075	13.182	267.485
-18.033	13.145	267.739	-18.077	13.152	267.432
-18.035	13.120	267.617	-18.078	13.125	267.466
-18.036	13.090	267.615	-18.079	13.096	267.496
-18.037	13.065	267.660	-18.081	13.067	267.548
-18.038	13.033	267.710	-18.083	13.039	267.611
-18.039	13.007	267.721	-18.084	13.011	267.611
-18.040	12.977	267.798	-18.085	12.983	267.671
[truncated: 1,320 more rows]
