# Supplementary material for: Finding the best hardware configuration for 2D SLAM in indoor environments via simulation based on Google Cartographer
Source: Sci Rep. 2022 Nov 5;12:18815. doi: 10.1038/s41598-022-22938-y (PMC9637188; doi:10.1038/s41598-022-22938-y)
Supplement: Supplementary file 1 — Supplementary Information. [file 41598_2022_22938_MOESM1_ESM.zip › SLAM_readings/tunel/slam_l3dio_tunel_28_3_2022_11_5_12.csv]

xr	yr	wr	xu	yu	wu
-0.001	0.002	359.848	0.000	0.000	0.000
0.000	0.003	359.822	0.000	0.000	0.000
0.000	0.003	359.819	0.000	0.000	0.000
0.000	0.004	359.822	0.000	0.000	0.000
0.000	0.004	359.821	0.000	0.000	0.000
0.000	0.003	359.821	0.000	0.000	0.000
0.000	0.003	359.816	0.000	0.000	0.000
0.000	0.003	359.816	0.000	0.000	0.000
0.000	0.003	359.817	0.000	0.000	0.000
0.000	0.003	359.820	0.000	0.000	0.000
0.000	0.002	359.817	0.000	0.000	0.000
0.000	0.004	359.814	0.000	0.000	0.000
0.000	0.002	359.812	0.000	0.000	0.000
0.000	0.003	359.816	0.000	0.000	0.000
0.000	0.002	359.810	0.000	0.000	0.000
0.000	0.002	359.809	0.000	0.000	0.000
0.001	0.003	359.822	0.000	0.000	0.000
0.000	0.002	359.810	0.000	0.000	0.000
0.001	0.002	359.811	0.000	0.000	0.000
0.000	0.003	359.820	0.000	0.000	0.000
0.000	0.003	359.816	0.000	0.000	0.000
0.000	0.003	359.817	0.000	0.000	0.000
-0.001	0.003	359.824	0.000	0.000	0.000
-0.001	0.003	359.825	0.000	0.000	0.000
0.000	0.002	359.808	0.000	0.000	0.000
0.000	0.002	359.801	0.000	0.000	0.000
0.000	0.002	359.801	0.000	0.000	0.000
0.001	0.003	359.816	0.000	0.000	0.000
0.003	0.002	359.801	0.004	0.000	0.001
0.008	0.002	359.825	0.008	0.000	0.022
0.016	0.003	359.829	0.018	0.000	0.026
0.026	0.002	359.842	0.029	0.000	0.021
0.040	0.002	359.846	0.044	0.000	0.013
0.062	0.002	359.818	0.062	0.000	0.013
0.079	0.002	359.828	0.082	0.000	0.014
0.105	0.002	359.832	0.107	0.000	0.012
0.132	0.002	359.832	0.134	0.000	0.009
0.163	0.002	359.795	0.163	0.000	359.984
0.187	0.001	359.778	0.191	0.000	359.964
0.215	0.001	359.702	0.218	0.001	359.908
0.244	0.001	359.720	0.246	0.001	359.888
0.270	0.001	359.668	0.274	0.001	359.855
0.298	0.001	359.642	0.302	0.001	359.807
0.326	0.001	359.599	0.331	0.001	359.778
0.354	0.000	359.591	0.359	0.001	359.819
0.385	0.000	359.617	0.387	0.001	359.817
0.411	0.000	359.657	0.416	0.000	359.823
0.438	0.000	359.645	0.445	0.000	359.837
0.466	0.000	359.620	0.474	0.000	359.811
0.495	-0.001	359.695	0.502	0.000	359.849
0.523	-0.001	359.617	0.531	0.000	359.815
0.551	0.000	359.559	0.559	0.001	359.726
0.581	0.000	359.530	0.588	0.001	359.721
0.609	-0.002	359.489	0.617	0.000	359.716
0.638	-0.001	359.468	0.646	0.000	359.659
0.664	-0.002	359.504	0.675	0.000	359.675
0.694	-0.002	359.439	0.703	0.000	359.638
0.721	-0.002	359.434	0.732	0.000	359.601
0.751	-0.002	359.468	0.761	0.000	359.618
0.783	-0.002	359.389	0.789	0.000	359.589
0.809	-0.002	359.351	0.817	0.000	359.508
0.837	-0.003	359.361	0.846	0.000	359.543
0.866	-0.003	359.281	0.875	0.000	359.503
0.887	-0.003	359.308	0.904	0.000	359.458
0.922	-0.003	359.302	0.932	-0.001	359.510
0.951	-0.003	359.277	0.960	-0.001	359.470
0.977	-0.004	359.328	0.989	-0.001	359.472
1.007	-0.006	359.325	1.018	-0.001	359.482
1.036	-0.006	359.212	1.046	-0.001	359.441
1.063	-0.005	359.220	1.073	-0.002	359.428
1.094	-0.005	359.254	1.102	-0.002	359.465
1.115	-0.005	359.203	1.131	-0.002	359.406
1.148	-0.006	359.234	1.160	-0.002	359.401
1.177	-0.006	359.195	1.188	-0.003	359.418
1.207	-0.006	359.149	1.217	-0.003	359.341
1.233	-0.008	359.180	1.246	-0.003	359.326
1.263	-0.009	359.110	1.273	-0.003	359.397
1.292	-0.009	359.107	1.303	-0.003	359.300
1.320	-0.009	359.163	1.331	-0.004	359.341
1.344	-0.010	359.092	1.360	-0.004	359.336
1.377	-0.009	359.101	1.388	-0.004	359.285
1.406	-0.010	359.157	1.417	-0.005	359.333
1.435	-0.011	359.071	1.445	-0.005	359.273
1.461	-0.011	359.064	1.474	-0.005	359.230
1.493	-0.012	359.063	1.503	-0.005	359.232
1.522	-0.013	359.008	1.532	-0.006	359.246
1.548	-0.012	358.966	1.560	-0.006	359.162
1.577	-0.013	359.089	1.590	-0.006	359.205
1.604	-0.014	358.959	1.619	-0.007	359.194
1.632	-0.014	358.947	1.647	-0.007	359.136
1.665	-0.015	359.015	1.677	-0.007	359.201
1.691	-0.015	358.933	1.705	-0.008	359.137
1.722	-0.015	358.909	1.733	-0.008	359.111
1.747	-0.016	358.946	1.763	-0.008	359.133
1.774	-0.016	358.860	1.790	-0.009	359.133
1.805	-0.018	358.966	1.819	-0.009	359.085
1.833	-0.018	358.967	1.849	-0.010	359.149
1.861	-0.019	358.886	1.878	-0.010	359.087
1.890	-0.019	358.906	1.906	-0.010	359.083
1.920	-0.020	358.943	1.934	-0.011	359.147
1.952	-0.021	358.879	1.962	-0.011	359.075
1.975	-0.022	358.904	1.991	-0.011	359.053
2.003	-0.021	358.863	2.019	-0.012	359.072
2.035	-0.021	358.798	2.049	-0.012	359.044
2.060	-0.022	358.873	2.077	-0.012	359.048
2.089	-0.023	358.872	2.106	-0.013	359.112
2.118	-0.025	358.808	2.134	-0.013	359.026
2.148	-0.025	358.889	2.163	-0.014	359.078
2.174	-0.026	358.863	2.192	-0.014	359.103
2.204	-0.025	358.851	2.221	-0.015	359.041
2.233	-0.026	358.858	2.249	-0.015	359.008
2.262	-0.026	358.858	2.277	-0.015	359.038
2.289	-0.026	358.819	2.306	-0.016	358.991
2.317	-0.027	358.892	2.336	-0.016	359.023
2.346	-0.028	358.822	2.364	-0.017	359.022
2.378	-0.027	358.777	2.393	-0.017	358.945
2.404	-0.028	358.852	2.422	-0.018	359.026
2.437	-0.029	358.801	2.451	-0.018	359.001
2.461	-0.030	358.751	2.480	-0.018	358.930
2.489	-0.031	358.813	2.507	-0.019	358.960
2.516	-0.031	358.723	2.535	-0.019	358.974
2.545	-0.032	358.746	2.564	-0.020	358.914
2.574	-0.033	358.816	2.594	-0.020	358.974
2.604	-0.032	358.735	2.623	-0.021	358.956
2.635	-0.034	358.735	2.651	-0.021	358.931
2.662	-0.035	358.812	2.680	-0.022	359.011
2.691	-0.036	358.758	2.709	-0.022	358.961
2.718	-0.036	358.766	2.737	-0.022	358.909
2.745	-0.036	358.797	2.767	-0.023	358.950
2.780	-0.037	358.764	2.795	-0.024	358.980
2.810	-0.038	358.748	2.823	-0.024	358.907
2.834	-0.039	358.800	2.852	-0.025	358.991
2.862	-0.039	358.742	2.882	-0.025	358.933
2.891	-0.040	358.769	2.910	-0.025	358.939
2.922	-0.040	358.778	2.939	-0.026	359.005
2.947	-0.042	358.763	2.967	-0.026	358.972
2.977	-0.042	358.779	2.996	-0.027	358.934
3.006	-0.043	358.733	3.024	-0.027	358.962
3.036	-0.043	358.703	3.053	-0.028	358.948
3.064	-0.043	358.765	3.082	-0.028	358.925
3.093	-0.044	358.763	3.112	-0.029	358.992
3.122	-0.044	358.692	3.141	-0.029	358.901
3.147	-0.046	358.775	3.168	-0.030	358.949
3.175	-0.048	358.728	3.197	-0.030	358.991
3.204	-0.048	358.688	3.225	-0.031	358.956
3.234	-0.049	358.744	3.253	-0.031	358.934
3.263	-0.050	358.708	3.282	-0.032	358.956
3.291	-0.050	358.703	3.311	-0.032	358.930
3.317	-0.051	358.784	3.341	-0.033	358.971
3.344	-0.052	358.737	3.369	-0.033	359.003
3.376	-0.053	358.767	3.398	-0.033	358.969
3.405	-0.054	358.847	3.427	-0.034	359.062
3.434	-0.055	358.854	3.455	-0.035	359.098
3.465	-0.055	358.823	3.484	-0.035	359.051
3.491	-0.055	358.868	3.513	-0.036	359.072
3.520	-0.056	358.864	3.541	-0.036	359.112
3.548	-0.056	358.869	3.570	-0.036	359.064
3.572	-0.056	358.933	3.599	-0.037	359.169
3.605	-0.057	359.068	3.626	-0.038	359.396
3.633	-0.058	359.535	3.652	-0.041	359.929
3.661	-0.059	0.305	3.678	-0.045	0.776
3.683	-0.059	1.356	3.702	-0.050	1.951
3.702	-0.062	2.508	3.725	-0.054	3.160
3.729	-0.066	3.115	3.753	-0.053	3.205
3.756	-0.069	3.072	3.781	-0.051	3.218
3.785	-0.069	3.077	3.809	-0.050	3.301
3.815	-0.069	3.219	3.837	-0.049	3.513
3.843	-0.066	3.619	3.864	-0.050	4.006
3.873	-0.065	4.466	3.889	-0.052	4.805
3.893	-0.067	5.431	3.913	-0.054	5.896
3.911	-0.065	6.482	3.936	-0.058	7.368
3.934	-0.065	8.369	3.958	-0.062	9.011
3.949	-0.068	10.165	3.980	-0.067	10.926
3.970	-0.072	12.450	4.000	-0.072	13.157
3.996	-0.074	14.017	4.025	-0.070	13.916
4.024	-0.074	13.740	4.050	-0.063	13.863
4.054	-0.070	13.700	4.078	-0.057	13.885
4.082	-0.064	13.656	4.105	-0.050	13.897
4.112	-0.057	13.855	4.132	-0.044	14.050
4.133	-0.052	14.130	4.158	-0.039	14.450
4.162	-0.044	14.987	4.184	-0.036	15.244
4.183	-0.038	15.930	4.208	-0.033	16.262
4.206	-0.034	16.992	4.232	-0.033	17.509
4.226	-0.031	18.665	4.254	-0.033	19.115
4.249	-0.030	19.965	4.278	-0.029	20.030
4.279	-0.027	20.053	4.305	-0.020	20.157
4.304	-0.020	20.047	4.332	-0.010	20.285
4.332	-0.013	20.347	4.359	-0.002	20.559
4.362	-0.001	20.890	4.384	0.005	21.048
4.382	0.007	21.435	4.410	0.012	21.825
4.404	0.011	22.377	4.433	0.016	22.906
4.425	0.016	23.748	4.456	0.019	24.347
4.450	0.020	25.685	4.479	0.022	25.990
4.469	0.022	27.562	4.501	0.023	27.768
4.492	0.025	27.984	4.525	0.035	28.029
4.524	0.034	27.957	4.550	0.048	28.114
4.553	0.044	28.088	4.576	0.061	28.303
4.584	0.059	28.582	4.600	0.072	28.763
4.602	0.069	29.039	4.624	0.081	29.409
4.631	0.079	30.164	4.647	0.089	30.400
4.647	0.089	31.347	4.669	0.096	31.697
4.670	0.097	32.834	4.692	0.102	33.109
4.699	0.108	33.137	4.717	0.117	33.336
4.722	0.119	33.162	4.741	0.133	33.346
4.746	0.132	33.225	4.765	0.149	33.351
4.772	0.147	33.264	4.789	0.164	33.407
4.796	0.163	33.286	4.813	0.180	33.447
4.817	0.177	33.282	4.836	0.195	33.445
4.846	0.192	33.250	4.859	0.210	33.439
4.868	0.207	33.373	4.884	0.226	33.558
4.894	0.224	33.823	4.907	0.239	34.029
4.914	0.237	34.486	4.930	0.250	34.793
4.933	0.248	35.508	4.952	0.260	35.898
4.952	0.258	36.801	4.974	0.268	37.246
4.973	0.265	38.497	4.995	0.275	38.905
4.989	0.279	39.179	5.018	0.292	39.349
5.020	0.289	39.172	5.040	0.309	39.392
5.047	0.307	39.283	5.061	0.327	39.454
5.065	0.322	39.516	5.083	0.343	39.759
5.088	0.342	39.994	5.105	0.358	40.289
5.108	0.358	40.882	5.127	0.372	41.130
5.129	0.370	41.909	5.148	0.384	42.255
5.149	0.381	43.444	5.169	0.394	43.703
5.168	0.391	45.120	5.189	0.403	45.444
5.185	0.399	47.034	5.210	0.411	47.535
5.195	0.410	49.150	5.229	0.418	50.123
5.212	0.419	51.740	5.249	0.423	52.604
4.875	4.875	42.079	5.267	0.441	53.505
5.265	0.435	53.500	5.284	0.463	53.574
5.282	0.459	53.570	5.301	0.484	53.768
5.299	0.483	54.010	5.319	0.505	54.303
5.317	0.506	54.758	5.335	0.523	55.055
5.331	0.526	55.861	5.353	0.540	56.097
5.346	0.541	57.027	5.370	0.556	57.448
5.365	0.553	58.411	5.388	0.570	59.019
5.374	0.567	60.288	5.406	0.582	60.969
5.389	0.581	62.337	5.423	0.597	62.828
5.405	0.602	62.803	5.436	0.622	62.985
5.427	0.622	62.806	5.449	0.647	62.993
5.444	0.647	62.832	5.462	0.673	63.020
5.457	0.674	62.855	5.475	0.697	63.108
5.471	0.700	63.195	5.488	0.720	63.456
5.484	0.726	63.809	5.502	0.742	64.103
5.498	0.746	64.701	5.518	0.764	65.125
5.507	0.765	65.830	5.531	0.781	66.213
5.519	0.783	67.233	5.546	0.799	67.799
5.530	0.799	68.784	5.560	0.816	69.407
5.545	0.815	70.450	5.573	0.835	70.705
5.560	0.831	70.575	5.583	0.863	70.804
5.574	0.863	70.665	5.592	0.889	70.876
5.585	0.891	70.700	5.602	0.915	70.937
5.597	0.920	71.000	5.612	0.941	71.219
5.605	0.945	71.467	5.622	0.965	71.718
5.616	0.968	72.140	5.633	0.988	72.449
5.625	0.989	73.194	5.646	1.010	73.661
5.633	1.010	74.658	5.658	1.029	75.182
5.643	1.028	76.366	5.671	1.047	76.948
5.656	1.044	78.360	5.684	1.064	78.795
5.665	1.062	79.896	5.694	1.086	80.119
5.680	1.085	79.957	5.699	1.114	80.138
5.687	1.116	80.035	5.704	1.144	80.235
5.693	1.146	80.066	5.709	1.171	80.309
5.697	1.170	80.176	5.714	1.196	80.422
5.703	1.200	80.660	5.721	1.223	80.915
5.709	1.229	81.434	5.729	1.248	81.799
5.715	1.251	82.433	5.737	1.271	82.906
5.723	1.271	83.867	5.746	1.292	84.307
5.733	1.289	85.129	5.752	1.314	85.261
5.742	1.315	85.317	5.756	1.345	85.368
5.745	1.348	85.291	5.758	1.374	85.472
5.748	1.375	85.412	5.761	1.400	85.551
5.751	1.402	85.416	5.763	1.428	85.587
5.754	1.430	85.456	5.766	1.457	85.627
5.758	1.458	85.521	5.768	1.485	85.666
5.760	1.486	85.540	5.770	1.514	85.671
5.764	1.515	85.536	5.773	1.543	85.698
5.766	1.545	85.550	5.775	1.571	85.738
5.769	1.574	85.570	5.777	1.601	85.750
5.772	1.602	85.652	5.780	1.628	85.788
5.775	1.634	85.711	5.782	1.657	85.859
5.776	1.657	85.627	5.784	1.685	85.788
5.779	1.684	85.596	5.786	1.713	85.753
5.781	1.713	85.607	5.788	1.741	85.802
5.783	1.743	85.593	5.790	1.770	85.734
5.786	1.774	85.603	5.793	1.798	85.735
5.789	1.801	85.617	5.795	1.826	85.741
5.791	1.832	85.576	5.797	1.855	85.730
5.793	1.859	85.618	5.799	1.883	85.751
5.796	1.888	85.551	5.801	1.912	85.707
5.797	1.919	85.428	5.803	1.941	85.610
5.799	1.942	85.450	5.805	1.969	85.635
5.802	1.970	85.438	5.808	1.998	85.652
5.804	1.999	85.447	5.810	2.027	85.592
5.808	2.026	85.485	5.812	2.055	85.589
5.810	2.058	85.460	5.814	2.083	85.590
5.813	2.084	85.435	5.816	2.111	85.558
5.815	2.113	85.454	5.818	2.140	85.554
5.817	2.141	85.400	5.821	2.168	85.543
5.819	2.169	85.330	5.823	2.197	85.473
5.821	2.195	85.400	5.825	2.225	85.537
5.824	2.223	85.361	5.828	2.255	85.520
5.826	2.251	85.341	5.830	2.282	85.473
5.830	2.280	85.394	5.832	2.311	85.523
5.832	2.309	85.390	5.834	2.340	85.501
5.835	2.338	85.333	5.836	2.368	85.437
5.837	2.367	85.339	5.839	2.397	85.440
5.840	2.394	85.246	5.841	2.423	85.418
5.843	2.422	85.321	5.843	2.451	85.416
5.846	2.451	85.357	5.846	2.480	85.449
5.848	2.476	85.236	5.847	2.507	85.359
5.851	2.505	85.318	5.850	2.537	85.439
5.853	2.534	85.351	5.853	2.565	85.477
5.856	2.563	85.290	5.855	2.594	85.428
5.859	2.592	85.304	5.857	2.621	85.378
5.862	2.624	85.348	5.859	2.650	85.441
5.864	2.649	85.239	5.862	2.679	85.391
5.866	2.678	85.348	5.864	2.708	85.436
5.870	2.706	85.299	5.866	2.736	85.427
5.873	2.736	85.282	5.868	2.765	85.361
5.875	2.765	85.297	5.871	2.793	85.405
5.877	2.791	85.295	5.873	2.822	85.382
5.880	2.823	85.212	5.875	2.851	85.321
5.882	2.848	85.261	5.878	2.878	85.328
5.885	2.876	85.189	5.880	2.907	85.349
5.887	2.903	85.244	5.882	2.935	85.281
5.891	2.935	85.281	5.885	2.965	85.337
5.893	2.962	85.173	5.887	2.992	85.294
5.895	2.988	85.184	5.889	3.020	85.263
5.897	3.014	85.199	5.891	3.049	85.226
5.900	3.043	85.195	5.894	3.077	85.249
5.902	3.071	85.088	5.896	3.107	85.210
5.904	3.102	85.154	5.899	3.135	85.249
5.908	3.128	85.126	5.901	3.164	85.235
5.911	3.160	85.162	5.903	3.192	85.191
5.914	3.187	85.180	5.906	3.221	85.238
5.916	3.218	85.083	5.908	3.250	85.177
5.919	3.246	85.063	5.910	3.278	85.110
5.922	3.273	85.107	5.913	3.306	85.121
5.924	3.300	85.038	5.915	3.335	85.119
5.925	3.330	84.976	5.918	3.363	85.097
5.928	3.361	85.065	5.921	3.392	85.145
5.930	3.387	85.031	5.923	3.420	85.131
5.933	3.415	85.083	5.925	3.448	85.119
5.935	3.448	85.074	5.928	3.477	85.154
5.937	3.473	84.988	5.930	3.505	85.083
5.942	3.505	85.003	5.932	3.534	85.058
5.944	3.531	85.070	5.935	3.563	85.125
5.947	3.558	85.046	5.938	3.591	85.087
5.950	3.586	85.049	5.940	3.619	85.039
5.951	3.616	84.987	5.943	3.648	85.067
5.954	3.642	84.915	5.945	3.677	85.045
5.956	3.671	84.959	5.947	3.705	85.023
5.959	3.699	84.981	5.950	3.734	85.041
5.960	3.728	84.889	5.952	3.760	84.975
5.963	3.757	84.918	5.955	3.791	84.982
5.966	3.785	84.918	5.958	3.819	85.052
5.968	3.814	84.886	5.960	3.847	84.981
5.970	3.841	84.926	5.962	3.876	84.964
5.973	3.870	84.924	5.965	3.905	85.022
5.975	3.896	85.002	5.968	3.930	85.148
5.978	3.928	85.247	5.971	3.958	85.299
5.982	3.952	85.190	5.973	3.988	85.265
5.984	3.983	85.134	5.975	4.015	85.226
5.987	4.009	85.160	5.978	4.044	85.244
5.990	4.041	85.124	5.980	4.073	85.196
5.992	4.069	85.122	5.982	4.101	85.169
5.994	4.096	85.108	5.984	4.130	85.129
5.998	4.124	85.045	5.986	4.159	85.061
6.001	4.153	85.025	5.989	4.187	85.053
6.002	4.182	85.000	5.991	4.216	85.105
6.005	4.210	84.930	5.994	4.245	85.026
6.007	4.240	84.925	5.996	4.273	84.977
6.009	4.268	84.906	5.998	4.302	84.992
6.013	4.297	84.875	6.001	4.332	84.939
6.015	4.328	84.876	6.003	4.360	84.930
6.017	4.354	84.828	6.005	4.388	84.889
6.018	4.383	84.797	6.008	4.417	84.835
6.020	4.412	84.794	6.010	4.446	84.838
6.022	4.440	84.716	6.013	4.473	84.877
6.025	4.468	84.708	6.015	4.503	84.800
6.027	4.497	84.766	6.018	4.531	84.804
6.029	4.526	84.681	6.020	4.559	84.790
6.032	4.555	84.683	6.023	4.589	84.748
6.035	4.584	84.737	6.025	4.617	84.807
6.037	4.610	84.663	6.028	4.645	84.718
6.041	4.638	84.641	6.030	4.674	84.687
6.044	4.669	84.595	6.033	4.703	84.698
6.047	4.694	84.593	6.035	4.730	84.690
6.048	4.726	84.590	6.038	4.758	84.653
6.052	4.754	84.639	6.040	4.787	84.714
6.055	4.781	84.562	6.043	4.816	84.636
6.058	4.813	84.592	6.045	4.845	84.601
6.060	4.841	84.600	6.048	4.874	84.666
6.062	4.867	84.525	6.051	4.902	84.598
6.065	4.898	84.511	6.053	4.931	84.557
6.067	4.928	84.528	6.056	4.959	84.593
6.069	4.955	84.489	6.058	4.987	84.585
6.073	4.984	84.558	6.061	5.016	84.575
6.076	5.016	84.525	6.064	5.045	84.659
6.077	5.042	84.468	6.066	5.074	84.586
6.078	5.071	84.550	6.069	5.103	84.620
6.081	5.100	84.600	6.072	5.132	84.681
6.084	5.124	84.575	6.074	5.158	84.628
6.087	5.153	84.567	6.077	5.186	84.636
6.090	5.181	84.571	6.080	5.215	84.722
6.093	5.211	84.604	6.083	5.244	84.708
6.096	5.242	84.633	6.085	5.274	84.704
6.098	5.267	84.605	6.088	5.301	84.737
6.101	5.295	84.606	6.090	5.329	84.693
6.103	5.324	84.680	6.093	5.358	84.781
6.107	5.356	84.679	6.096	5.386	84.761
6.109	5.382	84.708	6.098	5.415	84.756
6.112	5.411	84.774	6.101	5.443	84.845
6.115	5.438	84.770	6.104	5.472	84.909
6.117	5.467	84.788	6.106	5.501	84.874
6.121	5.500	84.860	6.109	5.531	84.920
6.123	5.525	84.841	6.111	5.558	84.924
6.126	5.556	84.905	6.114	5.587	84.924
6.127	5.580	84.902	6.117	5.616	84.975
6.132	5.608	84.873	6.119	5.642	84.943
6.133	5.636	84.878	6.121	5.671	84.919
6.136	5.665	84.861	6.124	5.699	84.921
6.138	5.690	84.812	6.126	5.727	84.905
6.141	5.721	84.832	6.129	5.756	84.907
6.143	5.750	84.811	6.131	5.784	84.914
6.145	5.777	84.793	6.133	5.812	84.891
6.148	5.806	84.816	6.136	5.840	84.886
6.151	5.837	84.809	6.138	5.870	84.882
6.154	5.864	84.791	6.141	5.898	84.857
6.157	5.891	84.816	6.143	5.925	84.864
6.159	5.917	84.832	6.146	5.954	84.865
6.163	5.947	84.834	6.148	5.983	84.847
6.165	5.975	84.796	6.151	6.011	84.861
6.166	6.003	84.606	6.153	6.039	84.815
6.169	6.032	84.719	6.155	6.067	84.789
6.173	6.063	84.733	6.158	6.097	84.761
6.175	6.091	84.714	6.161	6.124	84.786
6.177	6.123	84.961	6.164	6.152	85.046
6.179	6.149	85.453	6.169	6.178	85.595
6.182	6.175	85.688	6.172	6.205	85.758
6.187	6.202	85.733	6.174	6.234	85.764
6.189	6.231	85.766	6.176	6.263	85.832
6.191	6.260	85.731	6.178	6.291	85.840
6.194	6.286	85.700	6.180	6.320	85.770
6.195	6.314	85.733	6.182	6.350	85.852
6.197	6.342	85.719	6.184	6.378	85.823
6.201	6.371	85.774	6.186	6.406	85.831
6.203	6.399	85.804	6.189	6.435	85.913
6.204	6.428	85.784	6.191	6.465	85.887
6.207	6.457	85.774	6.193	6.493	85.873
6.210	6.485	85.859	6.195	6.521	85.934
6.211	6.517	85.815	6.197	6.550	85.915
6.214	6.543	85.830	6.199	6.579	85.846
6.215	6.573	85.862	6.201	6.608	85.937
6.217	6.602	85.831	6.203	6.636	85.885
6.220	6.631	85.873	6.205	6.664	85.914
6.222	6.650	85.859	6.207	6.691	85.963
6.224	6.684	85.928	6.209	6.719	85.994
6.226	6.711	85.954	6.211	6.748	86.005
6.229	6.744	85.976	6.213	6.777	86.066
6.231	6.770	85.947	6.215	6.806	86.015
6.233	6.800	85.994	6.217	6.834	86.026
6.235	6.831	86.005	6.219	6.864	86.080
6.237	6.856	85.985	6.221	6.891	86.033
6.239	6.877	86.033	6.223	6.920	86.080
6.243	6.913	86.070	6.225	6.948	86.111
6.245	6.942	86.051	6.227	6.977	86.118
6.246	6.968	86.071	6.229	7.005	86.111
6.248	6.998	86.063	6.231	7.034	86.116
6.251	7.026	86.090	6.233	7.062	86.126
6.253	7.055	86.097	6.235	7.091	86.127
6.255	7.083	86.084	6.237	7.118	86.096
6.257	7.105	86.057	6.239	7.147	86.092
6.259	7.140	86.014	6.240	7.174	86.054
6.261	7.169	85.997	6.242	7.203	86.029
6.263	7.197	85.995	6.244	7.232	86.030
6.265	7.223	85.974	6.246	7.260	86.001
6.268	7.252	85.956	6.248	7.288	85.994
6.270	7.283	85.927	6.250	7.318	85.978
6.271	7.308	85.912	6.252	7.346	85.946
6.273	7.338	85.909	6.254	7.373	85.936
6.276	7.364	85.831	6.256	7.403	85.925
6.277	7.393	85.805	6.257	7.431	85.843
6.279	7.424	85.808	6.260	7.460	85.873
6.283	7.453	85.782	6.262	7.488	85.846
6.285	7.482	85.766	6.264	7.516	85.806
6.287	7.508	85.738	6.266	7.545	85.807
6.288	7.539	85.677	6.267	7.573	85.760
6.290	7.567	85.713	6.269	7.601	85.730
6.292	7.595	85.742	6.272	7.631	85.743
6.294	7.621	85.676	6.274	7.658	85.724
6.296	7.650	85.701	6.276	7.686	85.725
6.299	7.680	85.695	6.278	7.716	85.782
6.300	7.709	85.658	6.280	7.744	85.681
6.303	7.737	85.657	6.282	7.773	85.662
6.305	7.763	85.623	6.284	7.801	85.647
6.306	7.790	85.640	6.286	7.830	85.584
6.308	7.818	85.576	6.288	7.858	85.564
6.311	7.848	85.542	6.290	7.886	85.601
6.313	7.877	85.536	6.293	7.916	85.535
6.315	7.906	85.574	6.295	7.943	85.561
6.318	7.935	85.478	6.297	7.972	85.533
6.320	7.965	85.431	6.299	8.002	85.446
6.322	7.986	85.426	6.301	8.030	85.457
6.324	8.022	85.391	6.303	8.059	85.429
6.326	8.048	85.363	6.305	8.087	85.362
6.328	8.076	85.374	6.308	8.116	85.363
6.330	8.105	85.306	6.310	8.144	85.369
6.333	8.135	85.372	6.312	8.174	85.330
6.335	8.164	85.383	6.315	8.202	85.355
6.337	8.193	85.231	6.317	8.231	85.335
6.339	8.223	85.299	6.319	8.259	85.251
6.342	8.249	85.282	6.321	8.286	85.301
6.344	8.276	85.217	6.324	8.316	85.266
6.346	8.303	85.211	6.326	8.344	85.223
6.349	8.332	85.264	6.328	8.373	85.280
6.350	8.361	85.275	6.331	8.400	85.349
6.352	8.389	85.579	6.335	8.428	85.700
6.357	8.421	86.160	6.340	8.455	86.357
6.360	8.445	86.932	6.345	8.478	87.124
6.365	8.470	87.097	6.346	8.507	87.105
6.369	8.500	87.137	6.348	8.536	87.156
6.371	8.526	87.164	6.349	8.564	87.202
6.372	8.555	87.130	6.351	8.593	87.179
6.373	8.581	87.144	6.352	8.621	87.147
6.374	8.609	87.115	6.353	8.649	87.116
6.376	8.641	87.160	6.355	8.678	87.198
6.377	8.667	87.450	6.358	8.704	87.544
6.379	8.695	88.005	6.361	8.731	88.167
6.382	8.723	88.120	6.362	8.759	88.139
6.384	8.753	88.193	6.363	8.788	88.145
6.385	8.779	88.104	6.364	8.816	88.133
6.386	8.807	88.128	6.365	8.845	88.143
6.386	8.833	88.107	6.366	8.873	88.194
6.388	8.862	88.159	6.367	8.902	88.157
6.389	8.891	88.073	6.368	8.930	88.309
6.390	8.919	88.580	6.371	8.957	88.691
6.393	8.944	89.059	6.374	8.982	89.329
6.394	8.961	89.426	6.375	9.009	89.536
6.398	8.996	89.566	6.376	9.037	89.609
6.398	9.029	89.667	6.376	9.066	89.690
6.398	9.053	89.701	6.377	9.094	89.697
6.399	9.084	89.800	6.377	9.124	89.787
6.400	9.110	89.797	6.378	9.152	89.861
6.401	9.140	89.931	6.379	9.179	90.014
6.402	9.168	90.343	6.380	9.205	90.401
6.401	9.190	90.797	6.383	9.232	91.174
6.403	9.219	91.808	6.386	9.257	91.947
6.402	9.238	91.966	6.385	9.285	91.923
6.406	9.273	91.915	6.384	9.313	91.944
6.406	9.300	91.948	6.383	9.343	91.916
6.406	9.331	91.999	6.382	9.371	91.958
6.405	9.359	91.985	6.381	9.399	92.036
6.404	9.387	91.960	6.380	9.428	91.991
6.403	9.417	92.097	6.380	9.451	92.138
6.402	9.443	92.386	6.380	9.478	92.451
6.401	9.464	92.821	6.382	9.507	93.217
6.404	9.496	93.437	6.382	9.532	93.404
6.403	9.526	93.525	6.381	9.564	93.558
6.401	9.556	93.562	6.379	9.593	93.627
6.400	9.581	93.621	6.377	9.621	93.638
6.400	9.609	93.838	6.377	9.648	93.906
6.398	9.641	94.206	6.377	9.676	94.344
6.398	9.665	94.813	6.378	9.702	95.059
6.396	9.684	95.531	6.381	9.727	96.089
6.396	9.707	96.657	6.382	9.752	96.957
6.401	9.740	97.008	6.379	9.779	97.012
6.398	9.771	96.990	6.375	9.809	97.001
6.396	9.797	96.950	6.372	9.836	97.033
6.393	9.823	97.105	6.369	9.864	97.225
6.389	9.852	97.520	6.367	9.891	97.666
6.387	9.878	98.218	6.367	9.916	98.482
6.386	9.901	99.143	6.369	9.940	99.553
6.386	9.925	100.559	6.368	9.965	100.406
6.388	9.954	100.510	6.363	9.993	100.424
6.384	9.983	100.424	6.358	10.021	100.479
6.379	10.011	100.467	6.353	10.049	100.536
6.375	10.031	100.659	6.350	10.071	100.767
6.369	10.063	101.231	6.348	10.098	101.389
6.366	10.085	102.128	6.347	10.123	102.333
6.364	10.108	103.164	6.346	10.146	103.437
6.362	10.135	103.856	6.341	10.174	103.684
6.359	10.163	103.767	6.334	10.202	103.741
6.352	10.195	103.770	6.327	10.230	103.775
6.346	10.223	103.821	6.321	10.257	103.839
6.339	10.250	103.877	6.315	10.285	103.894
6.332	10.278	103.985	6.308	10.313	104.008
6.325	10.303	104.301	6.303	10.339	104.362
6.319	10.330	104.812	6.299	10.365	104.987
6.315	10.353	105.775	6.297	10.390	105.914
6.312	10.378	107.187	6.296	10.414	107.174
6.307	10.395	108.253	6.295	10.437	108.644
6.306	10.415	110.063	6.296	10.459	110.492
6.306	10.432	112.025	6.297	10.480	112.714
6.308	10.452	114.272	6.297	10.502	114.550
6.305	10.483	115.176	6.287	10.528	114.880
6.299	10.512	115.008	6.276	10.553	114.950
6.289	10.541	115.152	6.265	10.580	115.160
6.279	10.568	115.344	6.255	10.605	115.556
6.269	10.593	116.035	6.246	10.630	116.157
6.261	10.615	117.056	6.238	10.653	117.075
6.252	10.633	118.100	6.233	10.676	118.299
6.245	10.655	119.381	6.228	10.698	119.753
6.241	10.673	121.153	6.225	10.719	121.584
6.236	10.692	123.054	6.223	10.741	123.722
6.232	10.717	125.435	6.219	10.762	125.727
6.223	10.742	125.824	6.202	10.785	125.799
6.212	10.772	125.861	6.185	10.809	125.856
6.199	10.793	126.040	6.170	10.831	126.088
6.180	10.820	126.479	6.156	10.854	126.515
6.166	10.840	126.988	6.143	10.876	127.170
6.156	10.859	127.916	6.132	10.897	128.103
6.144	10.874	128.945	6.123	10.919	129.407
6.133	10.894	130.564	6.115	10.941	131.138
6.127	10.912	132.558	6.107	10.962	132.877
6.114	10.937	133.460	6.088	10.983	133.067
6.099	10.962	133.186	6.070	11.003	133.178
6.080	10.984	133.290	6.051	11.025	133.366
6.059	11.009	133.717	6.034	11.045	133.724
6.045	11.023	134.223	6.018	11.066	134.466
6.028	11.043	135.195	6.005	11.085	135.437
6.017	11.059	136.393	5.993	11.105	136.780
6.004	11.080	137.943	5.981	11.125	138.365
5.987	11.102	139.057	5.963	11.144	138.907
5.973	11.124	139.145	5.942	11.163	138.929
5.952	11.143	138.909	5.920	11.182	138.920
5.930	11.163	138.998	5.899	11.201	139.041
5.909	11.182	139.238	5.879	11.220	139.359
5.889	11.203	139.885	5.861	11.239	140.015
5.873	11.216	140.680	5.846	11.257	140.914
5.858	11.231	141.772	5.831	11.276	142.144
5.842	11.249	143.151	5.817	11.295	143.670
5.830	11.265	144.993	5.806	11.313	145.453
5.819	11.283	146.345	5.785	11.330	146.062
5.794	11.306	146.083	5.762	11.346	146.090
5.769	11.325	146.197	5.738	11.363	146.223
5.744	11.344	146.466	5.716	11.379	146.487
5.726	11.355	146.902	5.696	11.395	147.060
5.705	11.375	147.734	5.677	11.412	147.943
5.689	11.385	148.674	5.660	11.429	149.148
5.669	11.402	150.166	5.644	11.445	150.524
5.656	11.416	152.026	5.630	11.463	152.406
5.639	11.433	153.611	5.611	11.478	153.538
5.616	11.452	153.695	5.586	11.491	153.681
5.596	11.465	153.710	5.561	11.504	153.743
5.566	11.482	153.796	5.537	11.516	153.795
5.544	11.492	154.002	5.512	11.529	154.029
5.518	11.508	154.353	5.488	11.543	154.460
5.496	11.518	154.973	5.467	11.557	155.177
5.474	11.531	156.026	5.446	11.571	156.141
5.456	11.545	157.226	5.427	11.585	157.432
5.437	11.557	157.892	5.402	11.596	157.663
5.410	11.572	157.644	5.376	11.607	157.638
5.385	11.582	157.715	5.349	11.618	157.682
5.353	11.596	157.752	5.322	11.629	157.716
5.330	11.606	157.732	5.296	11.640	157.681
5.301	11.617	157.826	5.270	11.651	157.821
5.276	11.627	157.995	5.245	11.663	158.050
5.248	11.640	158.553	5.221	11.675	158.572
5.228	11.649	159.433	5.198	11.688	159.414
5.210	11.660	160.272	5.180	11.699	160.453
5.190	11.673	161.476	5.161	11.713	161.926
5.170	11.679	163.138	5.143	11.727	163.690
5.158	11.690	165.284	5.127	11.741	165.723
5.142	11.702	167.316	5.110	11.755	167.783
5.123	11.717	168.314	5.084	11.762	168.035
5.096	11.731	168.090	5.055	11.768	168.106
5.066	11.739	168.198	5.028	11.775	168.275
5.036	11.747	168.603	5.004	11.782	168.713
5.010	11.754	169.375	4.979	11.790	169.517
4.986	11.761	170.388	4.957	11.799	170.591
4.966	11.765	171.633	4.936	11.809	171.995
4.946	11.773	173.512	4.915	11.819	173.688
4.932	11.781	175.069	4.895	11.827	175.235
4.901	11.796	175.365	4.866	11.830	175.367
4.875	11.798	175.461	4.837	11.833	175.469
4.842	11.802	175.691	4.810	11.836	175.718
4.815	11.805	176.171	4.783	11.841	176.270
4.790	11.810	177.021	4.760	11.845	176.943
4.767	11.815	177.966	4.735	11.851	178.078
4.745	11.815	179.255	4.713	11.858	179.465
4.726	11.819	180.749	4.693	11.865	180.990
4.709	11.825	182.558	4.672	11.871	182.680
4.684	11.831	183.188	4.644	11.871	182.987
4.654	11.836	183.035	4.615	11.870	183.036
4.621	11.837	183.177	4.587	11.869	183.126
4.594	11.836	183.403	4.559	11.869	183.476
4.565	11.835	183.979	4.533	11.870	184.022
4.539	11.834	184.732	4.509	11.872	184.879
4.519	11.832	185.806	4.484	11.875	186.091
4.496	11.835	187.194	4.462	11.879	187.563
4.477	11.838	188.898	4.441	11.883	189.350
4.459	11.843	191.280	4.419	11.889	191.482
4.433	11.848	192.000	4.392	11.885	191.863
4.406	11.849	192.005	4.365	11.880	191.936
4.374	11.844	192.109	4.337	11.875	192.105
4.342	11.838	192.351	4.310	11.870	192.430
4.318	11.833	192.823	4.284	11.867	193.033
4.294	11.829	193.782	4.259	11.865	193.904
4.272	11.827	194.895	4.235	11.865	195.072
4.248	11.825	196.195	4.212	11.866	196.559
4.229	11.824	198.141	4.189	11.867	198.413
4.211	11.826	199.835	4.165	11.864	199.388
4.179	11.823	199.441	4.138	11.854	199.387
4.146	11.815	199.417	4.111	11.845	199.497
4.122	11.807	199.590	4.084	11.837	199.744
4.095	11.798	200.130	4.058	11.830	200.217
4.070	11.790	200.741	4.035	11.824	200.889
4.048	11.784	201.615	4.011	11.820	201.956
4.025	11.778	203.016	3.988	11.817	203.314
4.002	11.775	204.586	3.966	11.815	204.947
3.982	11.774	205.715	3.940	11.806	205.459
3.951	11.765	205.501	3.914	11.793	205.488
3.928	11.754	205.502	3.889	11.781	205.489
3.901	11.743	205.655	3.863	11.770	205.652
3.874	11.731	206.018	3.838	11.760	206.106
3.849	11.720	206.718	3.815	11.751	206.838
3.826	11.712	207.736	3.791	11.744	207.893
3.808	11.700	209.073	3.768	11.738	209.213
3.788	11.690	209.561	3.743	11.726	209.553
3.769	11.679	209.664	3.720	11.713	209.614
3.745	11.665	209.664	3.695	11.699	209.692
3.720	11.653	209.773	3.670	11.685	209.741
3.692	11.637	209.833	3.645	11.671	209.767
3.664	11.623	209.872	3.620	11.657	209.809
3.639	11.609	209.845	3.595	11.642	209.838
3.612	11.595	209.885	3.569	11.628	209.829
3.589	11.582	209.976	3.546	11.614	209.802
3.566	11.567	209.875	3.522	11.600	209.774
3.543	11.554	209.909	3.498	11.586	209.800
3.515	11.539	209.900	3.472	11.572	209.889
3.492	11.526	210.016	3.447	11.558	209.997
3.466	11.511	210.243	3.423	11.545	210.261
3.442	11.498	210.716	3.399	11.534	210.749
3.420	11.486	211.366	3.375	11.522	211.255
3.397	11.476	211.241	3.351	11.508	211.314
3.370	11.459	211.524	3.325	11.493	211.452
3.349	11.447	211.566	3.301	11.478	211.522
3.327	11.433	211.603	3.276	11.463	211.477
3.301	11.418	211.655	3.252	11.448	211.485
3.275	11.402	211.608	3.227	11.433	211.542
3.250	11.386	211.592	3.203	11.418	211.521
3.224	11.372	211.722	3.181	11.405	211.610
3.200	11.357	211.719	3.154	11.389	211.655
3.178	11.343	211.817	3.130	11.374	211.685
3.153	11.328	211.885	3.106	11.360	211.828
3.132	11.315	211.866	3.083	11.346	211.814
3.107	11.300	211.908	3.058	11.330	211.772
3.081	11.285	211.973	3.033	11.314	211.798
3.057	11.269	211.929	3.010	11.300	211.793
3.032	11.253	211.992	2.985	11.285	211.876
3.005	11.237	212.078	2.961	11.270	211.983
2.984	11.225	212.116	2.937	11.255	212.025
2.961	11.210	212.233	2.912	11.240	212.046
2.935	11.196	212.215	2.888	11.225	212.080
2.913	11.181	212.148	2.864	11.210	212.044
2.889	11.165	212.135	2.840	11.194	212.037
2.864	11.150	212.136	2.816	11.179	212.043
2.839	11.135	212.160	2.791	11.164	212.007
2.816	11.120	212.054	2.769	11.150	212.068
2.788	11.102	212.250	2.743	11.134	212.171
2.766	11.088	212.251	2.719	11.119	212.199
2.741	11.073	212.351	2.694	11.104	212.214
2.719	11.059	212.303	2.673	11.090	212.188
2.696	11.045	212.262	2.647	11.074	212.125
2.671	11.028	212.329	2.622	11.058	212.231
2.647	11.013	212.337	2.599	11.044	212.269
2.622	10.998	212.620	2.574	11.028	212.276
2.599	10.984	212.501	2.549	11.013	212.371
2.576	10.968	212.496	2.527	10.999	212.382
2.550	10.953	212.526	2.502	10.983	212.415
2.526	10.937	212.536	2.478	10.968	212.436
2.501	10.922	212.480	2.454	10.952	212.348
2.479	10.907	212.549	2.430	10.937	212.340
2.454	10.892	212.554	2.406	10.922	212.441
2.429	10.876	212.540	2.381	10.906	212.489
2.406	10.861	212.582	2.357	10.891	212.489
2.385	10.847	212.614	2.335	10.877	212.558
2.359	10.831	212.602	2.310	10.860	212.374
2.334	10.816	212.319	2.288	10.845	212.043
2.311	10.800	211.781	2.268	10.829	211.469
2.290	10.788	210.961	2.249	10.813	210.579
2.273	10.775	209.883	2.230	10.797	209.633
2.252	10.757	209.611	2.205	10.782	209.580
2.230	10.740	209.746	2.180	10.768	209.598
2.206	10.724	209.635	2.156	10.754	209.529
2.180	10.709	209.583	2.131	10.739	209.444
2.155	10.695	209.554	2.107	10.725	209.445
2.130	10.680	209.520	2.081	10.711	209.401
2.106	10.666	209.515	2.056	10.697	209.355
2.082	10.653	209.508	2.032	10.682	209.361
2.057	10.638	209.454	2.006	10.668	209.329
2.030	10.621	209.438	1.981	10.653	209.321
2.010	10.609	209.520	1.956	10.639	209.362
1.983	10.595	209.420	1.931	10.625	209.282
1.957	10.581	209.393	1.906	10.611	209.281
1.930	10.566	209.396	1.881	10.597	209.312
1.906	10.552	209.372	1.858	10.584	209.234
1.883	10.538	209.371	1.833	10.569	209.214
1.860	10.525	209.391	1.807	10.555	209.275
1.835	10.510	209.332	1.782	10.541	209.221
1.810	10.495	209.418	1.756	10.526	209.204
1.783	10.481	209.368	1.731	10.512	209.198
1.758	10.468	209.171	1.708	10.498	208.918
1.733	10.454	208.711	1.686	10.483	208.418
1.709	10.439	207.889	1.666	10.468	207.646
1.692	10.426	207.088	1.646	10.452	206.494
1.674	10.413	205.615	1.627	10.437	205.443
1.649	10.396	205.562	1.601	10.424	205.452
1.627	10.385	205.558	1.577	10.413	205.483
1.602	10.371	205.606	1.551	10.400	205.407
1.575	10.357	205.374	1.527	10.387	205.175
1.550	10.345	205.056	1.504	10.374	204.637
1.530	10.332	204.162	1.483	10.360	203.788
1.512	10.322	203.183	1.463	10.346	202.683
1.493	10.310	201.769	1.445	10.331	201.224
1.470	10.296	200.728	1.421	10.319	200.632
1.448	10.287	200.665	1.395	10.309	200.551
1.423	10.272	200.676	1.368	10.298	200.514
1.396	10.260	200.557	1.342	10.288	200.381
1.369	10.249	200.249	1.317	10.277	200.044
1.342	10.239	199.763	1.294	10.265	199.432
1.320	10.228	199.049	1.273	10.254	198.599
1.299	10.217	197.808	1.251	10.242	197.639
1.275	10.210	197.643	1.223	10.233	197.578
1.251	10.198	197.728	1.196	10.225	197.663
1.221	10.187	197.744	1.168	10.216	197.614
1.194	10.177	197.669	1.142	10.207	197.413
1.168	10.170	197.260	1.117	10.197	196.991
1.141	10.160	196.621	1.093	10.186	196.293
1.120	10.150	195.563	1.072	10.175	195.248
1.101	10.139	195.201	1.046	10.167	194.994
1.074	10.132	195.230	1.018	10.159	194.961
1.047	10.121	195.120	0.991	10.152	194.935
1.019	10.113	195.011	0.964	10.144	194.779
0.989	10.106	194.675	0.937	10.135	194.428
0.964	10.098	194.187	0.914	10.126	193.874
0.940	10.092	193.320	0.891	10.117	192.921
0.918	10.082	192.129	0.869	10.106	191.631
0.899	10.073	190.749	0.849	10.094	190.061
0.877	10.069	189.585	0.824	10.087	189.355
0.853	10.058	189.624	0.796	10.081	189.256
0.822	10.047	189.381	0.768	10.076	189.144
0.794	10.041	189.098	0.741	10.070	188.819
0.766	10.036	188.547	0.716	10.064	188.230
0.741	10.030	187.750	0.692	10.056	187.271
0.722	10.024	186.476	0.673	10.049	186.267
0.701	10.016	185.114	0.649	10.038	184.460
0.679	10.005	183.171	0.627	10.032	183.218
0.658	10.004	183.112	0.603	10.030	183.114
0.626	9.996	183.244	0.570	10.028	183.084
0.599	9.994	183.028	0.547	10.026	182.820
0.571	9.992	182.461	0.522	10.022	182.263
0.547	9.989	181.737	0.496	10.017	181.413
0.522	9.987	180.597	0.473	10.012	180.266
0.507	9.987	179.583	0.450	10.005	178.745
0.480	9.977	177.521	0.430	9.998	176.995
0.464	9.970	175.491	0.407	9.992	175.282
0.440	9.972	175.258	0.379	9.993	175.138
0.408	9.964	175.214	0.351	9.995	175.014
0.378	9.964	174.903	0.325	9.995	174.584
0.349	9.965	174.140	0.298	9.994	173.835
0.326	9.966	173.115	0.275	9.993	172.834
0.313	9.967	172.330	0.252	9.990	171.506
0.289	9.965	171.171	0.229	9.986	169.778
0.261	9.958	169.279	0.204	9.988	169.077
0.229	9.957	169.102	0.176	9.992	168.946
0.203	9.962	169.132	0.147	9.998	168.897
0.173	9.966	168.916	0.120	10.002	168.731
0.145	9.972	168.629	0.092	10.006	168.421
0.117	9.978	168.123	0.067	10.009	167.844
0.093	9.980	167.404	0.042	10.009	166.944
0.080	9.983	166.691	0.018	10.010	165.699
0.056	9.986	165.575	-0.009	10.016	165.507
0.016	9.985	165.718	-0.038	10.024	165.578
-0.015	9.993	165.735	-0.064	10.030	165.582
-0.038	9.999	165.784	-0.092	10.038	165.586
-0.066	10.006	165.810	-0.120	10.045	165.606
-0.092	10.014	165.737	-0.145	10.051	165.556
-0.120	10.020	165.551	-0.171	10.057	165.344
-0.147	10.028	165.026	-0.198	10.061	164.793
-0.164	10.032	164.550	-0.223	10.064	163.971
-0.186	10.036	163.617	-0.247	10.066	162.768
-0.210	10.039	162.176	-0.270	10.066	161.308
-0.240	10.042	161.186	-0.296	10.074	161.015
-0.267	10.044	161.095	-0.324	10.083	160.930
-0.294	10.051	161.031	-0.350	10.091	160.839
-0.326	10.062	160.708	-0.377	10.099	160.474
-0.353	10.070	160.121	-0.403	10.105	159.853
-0.367	10.075	159.629	-0.427	10.110	158.975
-0.388	10.081	158.561	-0.450	10.113	157.864
-0.416	10.088	157.050	-0.473	10.116	156.263
-0.435	10.091	155.102	-0.495	10.118	154.668
-0.460	10.094	154.536	-0.520	10.128	154.267
-0.495	10.101	154.380	-0.547	10.140	154.229
-0.523	10.112	154.414	-0.573	10.152	154.209
-0.549	10.122	154.192	-0.598	10.163	153.909
-0.566	10.130	153.938	-0.623	10.173	153.424
-0.600	10.145	152.987	-0.647	10.181	152.694
-0.611	10.151	152.349	-0.670	10.188	151.606
-0.637	10.160	150.710	-0.693	10.193	150.205
-0.656	10.168	149.059	-0.715	10.198	148.440
-0.676	10.172	147.308	-0.737	10.205	147.083
-0.703	10.179	147.122	-0.761	10.220	146.984
-0.731	10.193	147.081	-0.785	10.235	146.923
-0.756	10.208	146.837	-0.809	10.248	146.601
-0.781	10.223	146.329	-0.832	10.261	146.055
-0.795	10.233	145.792	-0.855	10.272	145.200
-0.814	10.242	144.858	-0.877	10.281	143.993
-0.839	10.258	143.009	-0.899	10.288	142.435
-0.860	10.268	141.924	-0.921	10.301	141.693
-0.887	10.277	141.907	-0.943	10.319	141.722
-0.910	10.292	141.840	-0.966	10.337	141.667
-0.934	10.310	141.773	-0.989	10.354	141.567
-0.957	10.328	141.458	-1.011	10.370	141.194
-0.981	10.344	140.874	-1.034	10.384	140.529
-0.994	10.355	140.251	-1.053	10.394	139.676
-1.012	10.369	139.114	-1.074	10.405	138.402
-1.032	10.380	137.803	-1.095	10.415	136.803
-1.054	10.395	136.053	-1.116	10.426	135.569
-1.076	10.408	135.645	-1.136	10.445	135.511
-1.101	10.424	135.742	-1.157	10.465	135.559
-1.124	10.443	135.629	-1.178	10.485	135.389
-1.144	10.463	135.290	-1.198	10.503	134.998
-1.167	10.484	134.582	-1.219	10.519	134.350
-1.177	10.495	133.941	-1.239	10.534	133.408
-1.196	10.508	133.041	-1.259	10.546	132.014
-1.218	10.526	130.769	-1.278	10.558	130.457
-1.234	10.538	129.806	-1.297	10.575	129.769
-1.259	10.555	129.789	-1.316	10.597	129.687
-1.278	10.573	129.809	-1.334	10.619	129.699
-1.298	10.594	129.732	-1.353	10.641	129.523
-1.318	10.616	129.466	-1.371	10.660	129.232
-1.337	10.638	128.903	-1.390	10.679	128.646
-1.350	10.654	128.225	-1.407	10.695	127.844
-1.365	10.672	127.192	-1.427	10.711	126.524
-1.384	10.689	125.482	-1.444	10.724	125.139
-1.402	10.704	123.996	-1.462	10.738	123.624
-1.420	10.721	123.325	-1.478	10.761	123.340
-1.442	10.744	123.530	-1.495	10.787	123.393
-1.456	10.763	123.486	-1.510	10.808	123.386
-1.473	10.786	123.370	-1.526	10.832	123.190
-1.489	10.811	123.041	-1.541	10.852	122.815
-1.502	10.831	122.443	-1.559	10.873	122.063
-1.517	10.850	121.358	-1.575	10.891	120.998
-1.534	10.870	119.904	-1.593	10.907	119.577
-1.547	10.883	118.460	-1.608	10.922	117.995
-1.562	10.896	116.630	-1.624	10.936	116.095
-1.579	10.909	114.252	-1.642	10.949	113.788
-1.596	10.930	113.422	-1.655	10.974	113.284
-1.613	10.955	113.405	-1.666	11.001	113.322
-1.627	10.981	113.334	-1.678	11.026	113.214
-1.642	11.010	113.220	-1.690	11.052	113.084
-1.651	11.033	112.952	-1.701	11.075	112.772
-1.661	11.057	112.371	-1.714	11.099	112.151
-1.672	11.078	111.526	-1.727	11.119	111.191
-1.683	11.097	110.476	-1.741	11.139	110.058
-1.696	11.120	108.745	-1.755	11.157	108.421
-1.701	11.134	107.260	-1.769	11.174	106.458
-1.714	11.148	105.190	-1.783	11.190	104.587
-1.726	11.161	103.231	-1.795	11.205	102.345
-1.740	11.179	101.826	-1.803	11.231	101.801
-1.757	11.210	102.031	-1.809	11.258	101.741
-1.765	11.242	101.860	-1.815	11.287	101.767
-1.772	11.271	101.763	-1.822	11.314	101.639
-1.779	11.297	101.512	-1.829	11.340	101.318
-1.786	11.324	100.966	-1.836	11.365	100.720
-1.790	11.346	100.205	-1.845	11.389	99.797
-1.795	11.367	99.119	-1.854	11.411	98.568
-1.803	11.388	97.699	-1.864	11.432	97.083
-1.812	11.412	96.353	-1.870	11.457	96.343
-1.822	11.438	96.439	-1.873	11.485	96.323
-1.827	11.466	96.387	-1.876	11.514	96.296
-1.831	11.493	96.373	-1.879	11.540	96.266
-1.834	11.523	96.377	-1.883	11.568	96.270
-1.837	11.549	96.344	-1.886	11.597	96.242
-1.841	11.578	96.354	-1.889	11.625	96.200
-1.844	11.607	96.291	-1.893	11.653	96.148
-1.848	11.635	96.046	-1.897	11.680	95.881
-1.852	11.666	95.565	-1.901	11.706	95.445
-1.853	11.687	94.849	-1.907	11.731	94.652
-1.855	11.709	93.771	-1.914	11.755	93.524
-1.858	11.733	93.045	-1.917	11.783	93.190
-1.860	11.758	93.284	-1.919	11.811	93.190
-1.861	11.788	93.266	-1.920	11.839	93.214
-1.863	11.817	93.315	-1.922	11.867	93.206
-1.865	11.843	93.336	-1.924	11.896	93.188
-1.870	11.879	93.315	-1.925	11.924	93.196
-1.871	11.903	93.366	-1.926	11.952	93.294
-1.874	11.932	93.335	-1.928	11.981	93.298
-1.875	11.963	93.498	-1.930	12.010	93.280
-1.876	11.988	93.436	-1.932	12.039	93.273
-1.878	12.017	93.443	-1.933	12.067	93.296
-1.881	12.050	93.354	-1.935	12.096	93.251
-1.882	12.079	93.161	-1.938	12.123	93.023
-1.884	12.103	92.739	-1.941	12.149	92.503
-1.886	12.129	92.315	-1.944	12.176	92.158
-1.888	12.160	92.216	-1.946	12.204	92.104
-1.890	12.184	92.250	-1.946	12.233	92.156
-1.892	12.214	92.223	-1.948	12.261	92.135
-1.892	12.241	92.312	-1.948	12.290	92.178
-1.895	12.270	92.351	-1.950	12.318	92.205
-1.898	12.299	92.281	-1.951	12.347	92.164
-1.900	12.326	92.288	-1.952	12.376	92.199
-1.901	12.350	92.221	-1.953	12.404	92.187
-1.900	12.382	92.281	-1.955	12.433	92.066
-1.902	12.409	92.211	-1.956	12.461	92.065
-1.903	12.437	92.143	-1.957	12.489	92.019
-1.907	12.468	92.171	-1.958	12.518	92.078
-1.908	12.500	92.236	-1.959	12.547	92.145
-1.907	12.526	92.215	-1.960	12.575	92.106
-1.907	12.554	92.211	-1.962	12.604	92.040
-1.908	12.578	92.211	-1.963	12.632	92.052
-1.908	12.613	92.087	-1.964	12.661	92.019
-1.909	12.639	92.059	-1.965	12.690	91.974
-1.910	12.665	92.107	-1.966	12.719	91.986
-1.912	12.699	92.083	-1.967	12.747	91.952
-1.913	12.726	92.095	-1.968	12.775	91.979
-1.913	12.753	92.070	-1.969	12.804	92.027
-1.914	12.781	92.072	-1.970	12.833	92.001
-1.915	12.804	92.077	-1.972	12.861	91.956
-1.917	12.842	92.069	-1.973	12.890	91.948
-1.918	12.868	92.059	-1.974	12.918	91.984
-1.920	12.897	92.061	-1.975	12.947	91.998
-1.921	12.924	92.068	-1.976	12.975	92.011
-1.922	12.953	92.131	-1.977	13.004	92.042
-1.924	12.981	92.207	-1.978	13.032	92.068
-1.926	13.013	92.179	-1.979	13.061	92.094
-1.926	13.038	92.025	-1.981	13.088	91.874
-1.927	13.064	91.621	-1.983	13.113	91.453
-1.926	13.092	90.980	-1.987	13.138	90.768
-1.929	13.115	90.279	-1.990	13.164	90.166
-1.930	13.142	90.249	-1.990	13.193	90.179
-1.932	13.171	90.286	-1.990	13.222	90.194
-1.933	13.199	90.329	-1.990	13.252	90.209
-1.936	13.229	90.375	-1.990	13.280	90.272
-1.936	13.258	90.447	-1.990	13.309	90.334
-1.937	13.288	90.470	-1.990	13.338	90.360
-1.938	13.316	90.488	-1.990	13.366	90.398
-1.938	13.340	90.491	-1.990	13.395	90.361
-1.936	13.372	90.527	-1.990	13.423	90.397
-1.936	13.401	90.493	-1.991	13.452	90.388
-1.936	13.428	90.510	-1.990	13.482	90.453
-1.937	13.460	90.571	-1.990	13.509	90.495
-1.937	13.487	90.577	-1.991	13.539	90.469
-1.937	13.514	90.611	-1.991	13.566	90.521
-1.939	13.545	90.715	-1.991	13.596	90.597
-1.939	13.568	90.692	-1.991	13.625	90.630
-1.939	13.598	90.641	-1.991	13.651	90.625
-1.938	13.627	90.618	-1.992	13.680	90.611
-1.939	13.656	90.667	-1.992	13.710	90.584
-1.938	13.686	90.724	-1.992	13.738	90.642
-1.939	13.715	90.715	-1.992	13.767	90.634
-1.940	13.742	90.754	-1.992	13.795	90.710
-1.940	13.770	90.799	-1.993	13.823	90.740
-1.941	13.802	90.918	-1.993	13.852	90.741
-1.940	13.828	90.857	-1.993	13.881	90.748
-1.940	13.858	90.820	-1.994	13.911	90.757
-1.941	13.882	90.782	-1.994	13.938	90.739
-1.942	13.912	90.828	-1.994	13.966	90.779
-1.942	13.941	90.838	-1.994	13.994	90.762
-1.942	13.970	90.892	-1.995	14.023	90.744
-1.942	14.000	90.895	-1.995	14.054	90.839
-1.940	14.026	90.876	-1.995	14.080	90.828
-1.938	14.055	90.871	-1.996	14.111	90.771
-1.939	14.079	90.871	-1.996	14.138	90.783
-1.937	14.107	90.805	-1.997	14.166	90.721
-1.938	14.138	90.763	-1.997	14.195	90.732
-1.940	14.173	90.804	-1.997	14.223	90.791
-1.940	14.196	90.763	-1.998	14.252	90.735
-1.941	14.226	90.808	-1.998	14.282	90.754
-1.941	14.253	90.752	-1.998	14.310	90.775
-1.942	14.282	90.818	-1.999	14.339	90.791
-1.942	14.311	90.850	-1.999	14.367	90.781
-1.943	14.340	90.816	-2.000	14.395	90.770
-1.943	14.366	90.791	-2.000	14.424	90.673
-1.944	14.402	90.819	-2.000	14.453	90.733
-1.944	14.425	90.809	-2.000	14.482	90.763
-1.944	14.453	90.773	-2.001	14.510	90.716
-1.945	14.482	90.873	-2.001	14.539	90.767
-1.945	14.512	90.880	-2.001	14.567	90.768
-1.945	14.538	90.859	-2.002	14.594	90.718
-1.947	14.570	90.812	-2.002	14.624	90.723
-1.946	14.596	90.760	-2.003	14.654	90.708
-1.947	14.623	90.796	-2.003	14.681	90.639
-1.946	14.651	90.830	-2.003	14.709	90.692
-1.947	14.680	90.757	-2.004	14.739	90.669
-1.949	14.710	90.764	-2.004	14.767	90.685
-1.949	14.740	90.805	-2.004	14.796	90.736
-1.949	14.767	90.818	-2.005	14.824	90.706
-1.950	14.796	90.816	-2.005	14.852	90.626
-1.951	14.825	90.823	-2.005	14.882	90.661
-1.951	14.854	90.729	-2.006	14.910	90.634
-1.952	14.881	90.784	-2.006	14.938	90.634
-1.951	14.906	90.751	-2.006	14.966	90.664
4.229	4.229	72.529	-2.007	14.996	90.593
-1.949	14.965	90.800	-2.007	15.025	90.671
-1.950	14.993	90.809	-2.007	15.053	90.714
-1.951	15.022	90.726	-2.007	15.081	90.645
-1.952	15.052	90.743	-2.008	15.109	90.548
-1.954	15.080	90.732	-2.008	15.139	90.577
-1.953	15.108	90.642	-2.009	15.166	90.535
-1.954	15.132	90.703	-2.009	15.196	90.565
-1.954	15.164	90.686	-2.009	15.224	90.569
-1.955	15.195	90.682	-2.009	15.252	90.511
-1.956	15.226	90.708	-2.009	15.282	90.576
-1.956	15.249	90.708	-2.010	15.309	90.584
-1.957	15.277	90.630	-2.010	15.337	90.521
-1.958	15.306	90.685	-2.011	15.367	90.496
-1.955	15.336	90.648	-2.011	15.395	90.527
-1.957	15.367	90.712	-2.011	15.424	90.488
-1.957	15.392	90.679	-2.011	15.453	90.536
-1.958	15.421	90.726	-2.011	15.481	90.672
-1.958	15.448	91.055	-2.009	15.506	91.048
-1.959	15.476	91.674	-2.007	15.531	91.678
-1.959	15.500	92.558	-2.003	15.557	92.717
-1.957	15.523	93.366	-2.002	15.582	93.291
-1.958	15.551	93.473	-2.004	15.611	93.247
-1.958	15.584	93.489	-2.006	15.639	93.273
-1.957	15.610	93.480	-2.008	15.668	93.275
-1.957	15.639	93.468	-2.009	15.696	93.291
-1.959	15.667	93.668	-2.010	15.722	93.571
-1.961	15.693	94.113	-2.009	15.750	94.081
-1.962	15.720	94.769	-2.007	15.775	94.872
-1.964	15.742	95.865	-2.005	15.799	95.976
-1.965	15.764	97.089	-2.002	15.822	97.134
-1.965	15.789	97.304	-2.005	15.851	97.253
-1.966	15.816	97.421	-2.009	15.878	97.309
-1.967	15.847	97.687	-2.011	15.906	97.545
-1.970	15.877	98.052	-2.013	15.933	97.991
-1.974	15.905	98.711	-2.013	15.959	98.748
-1.977	15.927	99.648	-2.012	15.983	99.810
-1.979	15.949	101.090	-2.011	16.007	101.233
-1.979	15.971	102.376	-2.010	16.031	102.409
-1.982	15.999	102.968	-2.016	16.059	102.447
-1.983	16.028	102.611	-2.022	16.087	102.467
-1.988	16.060	102.701	-2.028	16.115	102.578
-1.991	16.085	102.959	-2.032	16.140	102.902
-1.995	16.112	103.535	-2.035	16.167	103.542
-1.999	16.137	104.293	-2.037	16.191	104.501
-2.002	16.157	105.477	-2.038	16.215	105.773
-2.007	16.176	106.716	-2.038	16.238	107.289
-2.012	16.197	108.657	-2.036	16.260	109.200
-2.015	16.217	110.130	-2.037	16.282	110.703
-2.020	16.246	111.201	-2.047	16.309	110.750
-2.024	16.274	110.985	-2.057	16.336	110.837
-2.032	16.305	111.083	-2.066	16.362	111.005
-2.039	16.329	111.404	-2.074	16.388	111.403
-2.049	16.356	112.101	-2.080	16.413	112.096
-2.056	16.380	113.052	-2.085	16.436	113.096
-2.064	16.399	114.266	-2.089	16.460	114.358
-2.073	16.423	115.519	-2.092	16.482	116.063
-2.078	16.441	117.694	-2.094	16.504	117.867
-2.078	16.458	119.098	-2.103	16.528	118.644
-2.087	16.489	118.788	-2.117	16.553	118.685
-2.097	16.518	118.760	-2.130	16.578	118.689
-2.111	16.543	119.009	-2.143	16.603	118.978
-2.125	16.571	119.554	-2.153	16.627	119.516
-2.134	16.593	120.240	-2.162	16.651	120.346
-2.145	16.612	121.284	-2.170	16.673	121.446
-2.155	16.634	122.631	-2.177	16.696	122.886
-2.162	16.654	124.053	-2.182	16.717	124.566
-2.168	16.673	126.161	-2.187	16.739	126.494
-2.173	16.693	128.141	-2.192	16.759	128.347
-2.188	16.722	128.786	-2.209	16.782	128.557
-2.199	16.745	128.807	-2.226	16.804	128.685
-2.212	16.768	128.941	-2.243	16.827	128.914
-2.228	16.791	129.378	-2.258	16.849	129.420
-2.243	16.814	130.125	-2.272	16.870	130.114
-2.257	16.831	130.972	-2.284	16.891	131.149
-2.268	16.849	132.108	-2.294	16.912	132.504
-2.282	16.867	133.318	-2.304	16.934	134.257
-2.292	16.884	135.633	-2.312	16.954	136.054
-2.301	16.902	137.825	-2.319	16.974	138.264
-2.310	16.925	138.886	-2.337	16.993	138.933
-2.324	16.949	139.084	-2.359	17.012	138.888
-2.344	16.971	139.076	-2.379	17.030	139.070
-2.366	16.990	139.434	-2.398	17.049	139.439
-2.387	17.010	140.091	-2.416	17.068	140.170
-2.404	17.024	140.996	-2.431	17.087	141.162
-2.420	17.040	142.255	-2.446	17.106	142.544
-2.435	17.058	143.837	-2.458	17.124	144.139
-2.449	17.075	145.206	-2.479	17.142	144.704
-2.466	17.096	144.751	-2.502	17.158	144.648
-2.491	17.115	144.798	-2.525	17.174	144.687
-2.512	17.132	144.829	-2.548	17.191	144.725
-2.537	17.149	144.823	-2.571	17.208	144.714
-2.558	17.165	145.064	-2.594	17.225	144.982
-2.584	17.185	145.510	-2.614	17.241	145.475
-2.602	17.198	146.088	-2.633	17.259	146.266
-2.620	17.213	147.241	-2.650	17.276	147.406
-2.637	17.228	148.596	-2.665	17.293	148.796
-2.655	17.243	149.864	-2.679	17.310	150.376
-2.670	17.257	152.194	-2.697	17.327	151.776
-2.685	17.275	152.162	-2.721	17.340	151.890
-2.713	17.293	152.060	-2.746	17.354	152.016
-2.736	17.306	152.236	-2.770	17.368	152.210
-2.761	17.321	152.628	-2.793	17.382	152.677
-2.787	17.335	153.326	-2.815	17.397	153.412
-2.806	17.348	154.202	-2.834	17.412	154.509
-2.825	17.361	155.522	-2.852	17.427	155.897
-2.844	17.375	156.998	-2.869	17.443	157.528
-2.859	17.388	158.839	-2.885	17.458	159.518
-2.871	17.403	161.093	-2.900	17.471	160.968
-2.892	17.419	161.016	-2.925	17.480	161.082
-2.919	17.429	160.976	-2.953	17.489	161.121
-2.946	17.441	161.422	-2.979	17.500	161.414
-2.974	17.451	161.835	-3.006	17.511	161.919
-3.000	17.461	162.574	-3.029	17.522	162.681
-3.023	17.470	163.555	-3.050	17.535	163.871
-3.046	17.481	164.994	-3.070	17.546	165.281
-3.064	17.491	167.247	-3.089	17.559	167.070
-3.077	17.504	168.467	-3.108	17.568	168.140
-3.103	17.509	168.551	-3.136	17.574	168.151
-3.131	17.521	168.274	-3.168	17.581	168.164
-3.158	17.528	168.309	-3.194	17.587	168.242
-3.186	17.536	168.563	-3.221	17.594	168.561
-3.218	17.542	169.240	-3.246	17.601	169.187
-3.243	17.549	169.946	-3.268	17.610	170.129
-3.260	17.555	170.966	-3.291	17.620	171.436
-3.271	17.557	171.630	-3.309	17.626	172.326
-3.303	17.572	172.530	-3.337	17.630	172.422
-3.331	17.576	172.581	-3.365	17.634	172.465
-3.360	17.582	172.524	-3.393	17.638	172.377
-3.391	17.586	172.505	-3.421	17.641	172.380
-3.422	17.591	172.455	-3.450	17.645	172.360
-3.450	17.595	172.365	-3.478	17.649	172.288
-3.478	17.598	172.439	-3.506	17.652	172.266
-3.493	17.600	172.366	-3.534	17.656	172.266
-3.534	17.606	172.662	-3.561	17.661	172.592
-3.560	17.609	173.174	-3.588	17.667	173.215
-3.588	17.613	174.025	-3.611	17.674	173.992
-3.612	17.618	174.497	-3.640	17.677	174.128
-3.637	17.624	174.278	-3.668	17.680	174.138
-3.666	17.629	174.244	-3.698	17.683	174.175
-3.696	17.632	174.221	-3.726	17.686	174.085
-3.728	17.636	174.279	-3.754	17.689	174.143
-3.754	17.639	174.208	-3.783	17.692	174.116
-3.784	17.642	174.170	-3.812	17.694	174.068
-3.808	17.644	174.204	-3.839	17.697	174.057
-3.841	17.647	174.230	-3.868	17.701	174.157
-3.867	17.650	174.529	-3.895	17.705	174.501
-3.896	17.653	175.116	-3.922	17.710	175.091
-3.910	17.655	175.538	-3.945	17.715	175.745
-3.948	17.663	175.857	-3.976	17.718	175.790
-3.973	17.666	175.949	-4.001	17.720	175.828
-4.007	17.669	176.037	-4.032	17.723	175.931
-4.033	17.671	176.069	-4.060	17.725	175.919
-4.059	17.674	176.204	-4.087	17.727	176.064
-4.089	17.676	176.497	-4.115	17.731	176.434
-4.115	17.680	177.043	-4.141	17.735	177.079
-4.140	17.682	177.938	-4.163	17.740	177.925
-4.153	17.682	178.545	-4.190	17.743	178.523
-4.192	17.689	178.622	-4.218	17.744	178.482
-4.217	17.691	178.642	-4.247	17.745	178.493
-4.246	17.692	178.592	-4.274	17.745	178.502
-4.273	17.693	178.631	-4.303	17.747	178.563
-4.302	17.694	178.644	-4.332	17.747	178.549
-4.333	17.695	178.740	-4.362	17.748	178.553
-4.359	17.696	178.765	-4.389	17.749	178.604
-4.387	17.697	178.881	-4.418	17.750	178.632
-4.418	17.698	178.764	-4.447	17.751	178.641
-4.448	17.698	178.791	-4.476	17.751	178.591
-4.474	17.700	178.742	-4.503	17.752	178.605
-4.503	17.700	178.769	-4.532	17.753	178.624
-4.529	17.700	178.755	-4.562	17.754	178.674
-4.562	17.701	178.733	-4.589	17.755	178.653
-4.587	17.702	178.803	-4.618	17.756	178.688
-4.615	17.702	178.772	-4.647	17.757	178.693
-4.646	17.703	178.795	-4.678	17.757	178.682
-4.677	17.704	178.842	-4.704	17.758	178.744
-4.707	17.705	178.863	-4.732	17.759	178.780
-4.737	17.706	178.897	-4.762	17.760	178.765
-4.763	17.708	178.970	-4.791	17.761	178.798
-4.790	17.709	178.916	-4.820	17.762	178.809
-4.819	17.708	178.903	-4.848	17.762	178.815
-4.848	17.709	178.971	-4.877	17.763	178.879
-4.876	17.711	178.951	-4.906	17.764	178.859
-4.905	17.711	179.034	-4.933	17.764	178.847
-4.934	17.711	179.024	-4.963	17.765	178.918
-4.963	17.711	178.996	-4.991	17.766	178.930
-4.993	17.713	179.061	-5.019	17.767	178.952
-5.020	17.713	179.094	-5.049	17.767	178.966
-5.046	17.714	179.064	-5.077	17.768	178.925
-5.077	17.715	179.181	-5.105	17.769	178.979
-5.107	17.715	179.143	-5.133	17.770	179.058
-5.137	17.716	179.113	-5.162	17.770	179.048
-5.166	17.717	179.240	-5.191	17.771	179.086
-5.194	17.717	179.251	-5.220	17.771	179.103
-5.225	17.718	179.205	-5.249	17.772	179.107
-5.254	17.718	179.278	-5.279	17.773	179.148
-5.273	17.718	179.279	-5.308	17.773	179.154
-5.310	17.719	179.157	-5.337	17.774	179.090
-5.338	17.720	179.301	-5.365	17.775	179.167
-5.367	17.721	179.280	-5.394	17.775	179.207
-5.395	17.721	179.314	-5.423	17.776	179.195
-5.421	17.722	179.303	-5.448	17.776	179.197
-5.453	17.722	179.080	-5.475	17.775	178.943
-5.478	17.722	178.628	-5.502	17.774	178.465
-5.501	17.722	178.571	-5.531	17.775	178.494
-5.537	17.722	178.590	-5.560	17.775	178.476
-5.561	17.722	178.607	-5.588	17.776	178.448
-5.590	17.723	178.691	-5.617	17.777	178.530
-5.619	17.724	178.669	-5.646	17.778	178.541
-5.648	17.725	178.694	-5.675	17.779	178.536
-5.680	17.727	178.700	-5.704	17.779	178.586
-5.706	17.727	178.640	-5.733	17.780	178.572
-5.728	17.727	178.706	-5.763	17.781	178.603
-5.764	17.729	178.756	-5.790	17.782	178.633
-5.792	17.729	178.719	-5.817	17.782	178.606
-5.821	17.730	178.768	-5.846	17.783	178.624
-5.848	17.731	178.791	-5.876	17.784	178.688
-5.876	17.731	178.774	-5.905	17.785	178.669
-5.905	17.732	178.826	-5.933	17.785	178.703
-5.934	17.733	178.830	-5.962	17.786	178.732
-5.955	17.733	178.799	-5.990	17.787	178.698
-5.991	17.734	178.878	-6.019	17.788	178.766
-6.020	17.734	178.912	-6.047	17.788	178.818
-6.052	17.736	178.891	-6.077	17.789	178.772
-6.079	17.736	178.968	-6.105	17.790	178.824
-6.107	17.736	179.017	-6.133	17.790	178.883
-6.137	17.737	178.988	-6.162	17.791	178.856
-6.164	17.737	179.026	-6.192	17.791	178.883
-6.194	17.738	178.964	-6.220	17.792	178.894
-6.222	17.739	179.005	-6.249	17.793	178.877
-6.253	17.740	179.052	-6.277	17.793	178.926
-6.280	17.741	179.048	-6.306	17.794	178.947
-6.312	17.741	178.998	-6.335	17.794	178.872
-6.338	17.741	179.093	-6.364	17.795	178.943
-6.365	17.743	179.101	-6.392	17.796	178.974
-6.396	17.743	179.122	-6.421	17.796	178.958
-6.422	17.744	179.145	-6.450	17.797	179.031
-6.452	17.745	179.134	-6.478	17.797	179.032
-6.481	17.746	179.188	-6.506	17.798	179.079
-6.510	17.747	179.239	-6.535	17.799	179.120
-6.540	17.747	179.200	-6.564	17.799	179.116
-6.566	17.748	179.257	-6.592	17.799	179.091
-6.596	17.748	179.306	-6.622	17.800	179.167
-6.623	17.749	179.285	-6.651	17.801	179.166
-6.651	17.750	179.380	-6.679	17.801	179.175
-6.680	17.750	179.351	-6.707	17.802	179.237
-6.712	17.751	179.317	-6.736	17.802	179.217
-6.738	17.751	179.366	-6.765	17.802	179.229
-6.766	17.752	179.389	-6.793	17.803	179.273
-6.796	17.752	179.324	-6.821	17.803	179.231
-6.825	17.752	179.401	-6.850	17.803	179.255
-6.852	17.752	179.419	-6.879	17.804	179.323
-6.882	17.752	179.409	-6.909	17.804	179.267
-6.910	17.752	179.448	-6.938	17.805	179.315
-6.939	17.753	179.459	-6.966	17.805	179.352
-6.968	17.753	179.474	-6.994	17.806	179.371
-6.995	17.753	179.535	-7.023	17.806	179.388
-7.023	17.754	179.561	-7.051	17.806	179.442
-7.056	17.755	179.529	-7.080	17.807	179.407
-7.075	17.755	179.607	-7.109	17.807	179.436
-7.109	17.755	179.614	-7.138	17.807	179.480
-7.138	17.755	179.593	-7.166	17.807	179.426
-7.166	17.756	179.619	-7.195	17.808	179.485
-7.196	17.756	179.652	-7.222	17.808	179.522
-7.225	17.757	179.662	-7.251	17.809	179.550
-7.256	17.757	179.704	-7.279	17.809	179.569
-7.285	17.758	179.714	-7.308	17.810	179.579
-7.306	17.758	179.726	-7.337	17.810	179.602
-7.338	17.758	179.722	-7.366	17.810	179.605
-7.371	17.759	179.718	-7.395	17.810	179.591
-7.394	17.759	179.682	-7.423	17.810	179.572
-7.420	17.759	179.670	-7.449	17.811	179.528
-7.450	17.760	179.616	-7.478	17.810	179.460
-7.477	17.759	179.582	-7.506	17.811	179.433
-7.507	17.759	179.549	-7.534	17.811	179.421
-7.530	17.759	179.606	-7.562	17.811	179.448
-7.561	17.766	179.502	-7.592	17.812	179.440
-7.589	17.767	179.485	-7.620	17.812	179.376
-7.618	17.768	179.502	-7.648	17.812	179.410
-7.644	17.768	179.418	-7.677	17.812	179.362
-7.673	17.768	179.399	-7.704	17.812	179.312
-7.702	17.769	179.385	-7.734	17.813	179.291
-7.730	17.769	179.343	-7.763	17.813	179.267
-7.751	17.769	179.383	-7.793	17.813	179.263
-7.786	17.769	179.355	-7.821	17.814	179.266
-7.814	17.770	179.292	-7.847	17.814	179.201
-7.845	17.770	179.301	-7.877	17.814	179.177
-7.871	17.771	179.288	-7.905	17.815	179.207
-7.900	17.771	179.206	-7.935	17.815	179.159
-7.931	17.770	179.190	-7.964	17.815	179.112
-7.956	17.771	179.208	-7.992	17.816	179.162
-7.977	17.771	179.186	-8.018	17.816	179.105
-8.013	17.772	179.220	-8.047	17.816	179.087
-8.041	17.773	179.161	-8.075	17.817	179.043
-8.071	17.773	179.087	-8.104	17.817	178.988
-8.098	17.774	179.123	-8.133	17.817	178.989
-8.126	17.773	179.084	-8.162	17.818	179.016
-8.155	17.773	179.035	-8.190	17.818	178.944
-8.184	17.774	179.099	-8.219	17.819	178.994
-8.214	17.775	179.010	-8.248	17.819	178.963
-8.245	17.775	178.988	-8.276	17.820	178.893
-8.271	17.776	178.962	-8.305	17.820	178.865
-8.300	17.777	178.912	-8.334	17.820	178.808
-8.328	17.777	178.867	-8.362	17.821	178.774
-8.357	17.777	178.904	-8.391	17.821	178.802
-8.384	17.777	178.857	-8.420	17.822	178.809
-8.413	17.778	178.853	-8.448	17.823	178.758
-8.444	17.779	178.860	-8.477	17.823	178.806
-8.470	17.780	178.802	-8.506	17.824	178.739
-8.499	17.780	178.825	-8.534	17.824	178.723
-8.528	17.780	178.811	-8.562	17.825	178.720
-8.555	17.781	178.764	-8.590	17.825	178.680
-8.582	17.781	178.768	-8.620	17.826	178.666
-8.614	17.782	178.799	-8.648	17.827	178.702
-8.640	17.781	178.717	-8.677	17.827	178.655
-8.666	17.782	178.786	-8.705	17.828	178.662
-8.696	17.783	178.752	-8.734	17.829	178.697
-8.720	17.783	178.719	-8.760	17.829	178.596
-8.753	17.784	178.717	-8.789	17.830	178.611
-8.784	17.785	178.712	-8.817	17.831	178.633
-8.814	17.786	178.653	-8.846	17.831	178.555
-8.838	17.786	178.705	-8.875	17.832	178.563
-8.868	17.786	178.677	-8.906	17.833	178.587
-8.896	17.786	178.551	-8.934	17.833	178.533
-8.925	17.788	178.681	-8.962	17.834	178.552
-8.952	17.788	178.602	-8.991	17.835	178.549
-8.982	17.790	178.583	-9.019	17.835	178.457
-9.013	17.790	178.608	-9.048	17.836	178.499
-9.037	17.791	178.569	-9.076	17.837	178.490
-9.068	17.792	178.526	-9.106	17.837	178.428
-9.098	17.793	178.534	-9.134	17.838	178.438
-9.124	17.793	178.466	-9.163	17.839	178.445
-9.155	17.794	178.501	-9.192	17.840	178.422
-9.182	17.795	178.548	-9.220	17.840	178.414
-9.210	17.796	178.435	-9.249	17.841	178.380
-9.244	17.796	178.429	-9.278	17.842	178.336
-9.270	17.797	178.497	-9.306	17.843	178.398
-9.301	17.797	178.445	-9.336	17.843	178.368
-9.324	17.798	178.460	-9.364	17.844	178.310
-9.357	17.798	178.451	-9.392	17.845	178.394
-9.384	17.799	178.419	-9.421	17.846	178.354
-9.412	17.800	178.449	-9.450	17.846	178.309
-9.445	17.802	178.431	-9.479	17.847	178.308
-9.471	17.802	178.312	-9.508	17.848	178.267
-9.498	17.803	178.367	-9.537	17.849	178.254
-9.524	17.804	178.386	-9.563	17.850	178.301
-9.548	17.805	178.327	-9.591	17.850	178.229
-9.582	17.807	178.283	-9.621	17.851	178.216
-9.611	17.808	178.346	-9.649	17.852	178.262
-9.642	17.808	178.298	-9.677	17.853	178.194
-9.669	17.810	178.311	-9.707	17.854	178.206
-9.697	17.810	178.262	-9.734	17.855	178.214
-9.732	17.811	178.223	-9.765	17.855	178.131
-9.760	17.812	178.267	-9.793	17.856	178.165
-9.782	17.812	178.258	-9.821	17.857	178.202
-9.814	17.813	178.233	-9.851	17.858	178.148
-9.845	17.813	178.307	-9.879	17.859	178.191
-9.874	17.814	178.270	-9.909	17.860	178.205
-9.903	17.815	178.257	-9.937	17.861	178.148
-9.929	17.816	178.291	-9.966	17.862	178.153
-9.957	17.817	178.192	-9.994	17.863	178.147
-9.987	17.817	178.183	-10.023	17.863	178.076
-10.020	17.818	178.293	-10.052	17.864	178.130
-10.047	17.818	178.201	-10.081	17.865	178.113
-10.073	17.820	178.157	-10.109	17.866	178.044
-10.102	17.821	178.222	-10.138	17.867	178.113
-10.131	17.822	178.169	-10.166	17.868	178.105
-10.159	17.824	178.168	-10.195	17.869	178.052
-10.185	17.825	178.178	-10.223	17.870	178.048
-10.216	17.826	178.093	-10.252	17.871	178.037
-10.246	17.827	178.141	-10.281	17.872	178.018
-10.276	17.828	178.200	-10.309	17.873	178.110
-10.302	17.829	178.149	-10.338	17.874	178.065
-10.334	17.830	178.130	-10.366	17.875	178.033
-10.363	17.830	178.191	-10.395	17.876	178.115
-10.391	17.832	178.118	-10.424	17.877	178.070
-10.415	17.833	178.167	-10.452	17.877	178.061
-10.444	17.833	178.145	-10.480	17.878	178.063
-10.473	17.834	178.142	-10.510	17.879	178.029
-10.503	17.835	178.163	-10.538	17.880	178.054
-10.530	17.837	178.215	-10.566	17.882	178.127
-10.562	17.839	178.154	-10.596	17.882	178.070
-10.589	17.839	178.203	-10.625	17.883	178.093
-10.618	17.841	178.217	-10.653	17.884	178.144
-10.650	17.842	178.169	-10.682	17.885	178.079
-10.672	17.843	178.232	-10.712	17.886	178.095
-10.701	17.844	178.204	-10.737	17.887	178.138
-10.735	17.845	178.133	-10.768	17.888	178.055
-10.762	17.846	178.182	-10.796	17.889	178.089
-10.789	17.847	178.191	-10.825	17.890	178.112
-10.816	17.848	178.134	-10.853	17.891	178.037
-10.844	17.849	178.186	-10.882	17.892	178.076
-10.881	17.849	178.185	-10.912	17.893	178.095
-10.905	17.849	178.129	-10.939	17.893	178.018
-10.933	17.851	178.228	-10.968	17.894	178.043
-10.961	17.852	178.126	-10.997	17.896	178.071
-10.990	17.853	178.128	-11.026	17.896	177.984
-11.019	17.853	178.199	-11.054	17.897	178.057
-11.051	17.855	178.167	-11.083	17.898	178.061
-11.080	17.857	178.126	-11.112	17.899	178.016
-1.350	-1.351	137.053	-11.141	17.900	178.082
-11.133	17.858	178.174	-11.169	17.901	178.107
-11.167	17.859	178.170	-11.199	17.902	178.081
-11.193	17.860	178.218	-11.227	17.903	178.103
-11.220	17.861	178.137	-11.256	17.904	178.094
-11.248	17.863	178.215	-11.284	17.905	178.069
-11.277	17.864	178.285	-11.313	17.906	178.161
-11.306	17.865	178.209	-11.341	17.907	178.132
-11.335	17.866	178.242	-11.371	17.908	178.122
-11.362	17.867	178.255	-11.399	17.909	178.180
-11.390	17.867	178.235	-11.427	17.910	178.165
-11.426	17.868	178.266	-11.457	17.911	178.174
-11.450	17.869	178.274	-11.485	17.912	178.199
-11.482	17.869	178.220	-11.515	17.913	178.160
-11.506	17.870	178.296	-11.541	17.914	178.164
-11.537	17.871	178.315	-11.572	17.915	178.212
-11.564	17.872	178.237	-11.599	17.915	178.136
-11.596	17.872	178.348	-11.628	17.916	178.155
-11.619	17.873	178.377	-11.658	17.917	178.206
-11.650	17.874	178.256	-11.686	17.918	178.142
-11.678	17.875	178.301	-11.714	17.919	178.141
-11.712	17.876	178.269	-11.744	17.920	178.176
-11.738	17.877	178.259	-11.773	17.921	178.142
-11.768	17.878	178.301	-11.802	17.922	178.166
-11.795	17.879	178.333	-11.830	17.923	178.239
-11.822	17.880	178.274	-11.857	17.923	178.186
-11.849	17.881	178.342	-11.887	17.925	178.244
-11.877	17.882	178.342	-11.914	17.925	178.276
-11.908	17.882	178.343	-11.943	17.926	178.252
-11.936	17.883	178.402	-11.973	17.927	178.285
-11.964	17.884	178.354	-12.001	17.928	178.309
-11.995	17.884	178.359	-12.030	17.929	178.257
-12.027	17.885	178.423	-12.060	17.930	178.295
-12.054	17.887	178.375	-12.088	17.931	178.333
-12.081	17.887	178.408	-12.116	17.932	178.292
-12.108	17.888	178.441	-12.146	17.933	178.334
-12.138	17.889	178.407	-12.174	17.933	178.337
-12.167	17.889	178.414	-12.202	17.934	178.316
-12.194	17.890	178.489	-12.231	17.935	178.361
-12.223	17.890	178.421	-12.259	17.936	178.359
-12.253	17.892	178.443	-12.288	17.936	178.316
-12.284	17.893	178.543	-12.318	17.938	178.381
-12.310	17.893	178.506	-12.346	17.938	178.413
-12.342	17.894	178.523	-12.374	17.939	178.377
-12.365	17.894	178.554	-12.403	17.940	178.438
-12.396	17.896	178.517	-12.433	17.941	178.422
-12.425	17.898	178.502	-12.461	17.942	178.388
-12.452	17.898	178.561	-12.488	17.942	178.447
-12.482	17.899	178.561	-12.518	17.943	178.475
-12.511	17.900	178.616	-12.549	17.944	178.431
-12.539	17.901	178.625	-12.576	17.945	178.504
-12.566	17.902	178.578	-12.603	17.946	178.516
-12.595	17.903	178.642	-12.631	17.947	178.537
-12.627	17.904	178.669	-12.662	17.947	178.583
-12.654	17.905	178.625	-12.690	17.948	178.588
-12.680	17.905	178.683	-12.717	17.949	178.546
-12.710	17.906	178.696	-12.745	17.950	178.605
-12.743	17.907	178.641	-12.774	17.950	178.601
-12.767	17.906	178.735	-12.804	17.951	178.588
-12.797	17.909	178.735	-12.832	17.952	178.656
-12.827	17.908	178.743	-12.860	17.953	178.656
-12.856	17.909	178.776	-12.888	17.953	178.685
-12.882	17.909	178.743	-12.918	17.954	178.692
-12.911	17.910	178.716	-12.946	17.955	178.655
-12.940	17.911	178.805	-12.975	17.955	178.697
-12.971	17.912	178.815	-13.002	17.956	178.734
-12.996	17.912	178.806	-13.033	17.957	178.698
-13.026	17.913	178.836	-13.061	17.957	178.732
-13.057	17.913	178.820	-13.089	17.958	178.719
-13.086	17.915	178.798	-13.118	17.959	178.698
-13.115	17.915	178.764	-13.147	17.959	178.673
-13.144	17.916	178.729	-13.174	17.960	178.636
-13.167	17.916	178.716	-13.203	17.960	178.611
-13.195	17.916	178.700	-13.232	17.961	178.611
-13.223	17.917	178.716	-13.259	17.962	178.610
-13.252	17.918	178.700	-13.289	17.962	178.610
-13.279	17.920	178.656	-13.317	17.963	178.560
-13.311	17.920	178.643	-13.345	17.963	178.542
-13.336	17.919	178.617	-13.374	17.964	178.501
-13.366	17.920	178.570	-13.401	17.965	178.475
-13.394	17.920	178.619	-13.429	17.965	178.469
-13.422	17.921	178.574	-13.458	17.966	178.467
-13.451	17.922	178.552	-13.487	17.967	178.438
-13.477	17.922	178.604	-13.516	17.968	178.461
-13.508	17.924	178.507	-13.544	17.968	178.412
-13.537	17.923	178.469	-13.572	17.969	178.363
-13.567	17.925	178.438	-13.601	17.969	178.337
-13.593	17.926	178.415	-13.630	17.970	178.333
-13.623	17.927	178.412	-13.658	17.971	178.300
-13.651	17.928	178.432	-13.686	17.972	178.304
-13.680	17.929	178.398	-13.715	17.973	178.291
-13.711	17.930	178.400	-13.744	17.973	178.270
-13.736	17.931	178.416	-13.772	17.974	178.282
-13.766	17.932	178.335	-13.800	17.975	178.230
-13.794	17.932	178.291	-13.829	17.976	178.190
-13.822	17.933	178.273	-13.858	17.977	178.211
-13.851	17.934	178.271	-13.886	17.977	178.156
-13.881	17.934	178.252	-13.916	17.978	178.144
-13.909	17.935	178.250	-13.944	17.979	178.162
-13.940	17.937	178.191	-13.972	17.980	178.117
-13.966	17.936	178.243	-14.001	17.981	178.108
-13.996	17.938	178.216	-14.029	17.982	178.122
-14.022	17.938	178.135	-14.059	17.983	178.056
-14.050	17.940	178.161	-14.086	17.984	178.056
-14.078	17.940	178.093	-14.114	17.985	178.074
-14.106	17.942	178.078	-14.143	17.985	177.980
-14.136	17.943	178.105	-14.171	17.986	177.994
-14.164	17.943	178.041	-14.200	17.987	177.953
-14.192	17.944	178.043	-14.229	17.988	177.914
-14.221	17.944	178.093	-14.257	17.989	177.925
-14.249	17.947	178.045	-14.286	17.990	177.956
-14.280	17.948	178.011	-14.314	17.991	177.902
-14.306	17.948	178.052	-14.343	17.992	177.918
-14.334	17.949	178.000	-14.372	17.993	177.912
-14.365	17.951	177.944	-14.402	17.994	177.830
-14.395	17.952	177.985	-14.430	17.995	177.893
-14.424	17.953	177.915	-14.458	17.996	177.828
-14.450	17.953	177.889	-14.487	17.997	177.776
-14.478	17.954	177.939	-14.514	17.998	177.813
-14.508	17.956	177.823	-14.544	17.999	177.817
-14.536	17.956	177.883	-14.573	18.000	177.781
-14.565	17.958	177.895	-14.601	18.001	177.823
-14.594	17.959	177.829	-14.630	18.002	177.758
-14.621	17.960	177.832	-14.659	18.003	177.753
-14.649	17.962	177.798	-14.687	18.005	177.760
-14.680	17.963	177.762	-14.716	18.005	177.679
-14.706	17.962	177.786	-14.744	18.006	177.652
-14.736	17.963	177.755	-14.773	18.008	177.701
-14.763	17.964	177.724	-14.801	18.009	177.647
-14.793	17.965	177.780	-14.831	18.010	177.626
-14.822	17.966	177.748	-14.859	18.011	177.696
-14.851	17.967	177.697	-14.888	18.012	177.596
-14.878	17.968	177.761	-14.916	18.013	177.633
-14.907	17.969	177.709	-14.945	18.014	177.618
-14.937	17.970	177.674	-14.973	18.015	177.554
-14.965	17.972	177.507	-15.002	18.017	177.548
-14.994	17.973	177.682	-15.032	18.018	177.579
-15.022	17.974	177.613	-15.061	18.019	177.511
-15.053	17.976	177.640	-15.090	18.020	177.504
-15.079	17.977	177.587	-15.117	18.021	177.540
-15.110	17.978	177.612	-15.146	18.023	177.533
-15.141	17.979	177.850	-15.174	18.025	177.849
-15.167	17.980	178.341	-15.200	18.028	178.355
-15.191	17.982	178.967	-15.224	18.033	179.138
-15.213	17.985	180.044	-15.248	18.038	180.300
-15.239	17.989	181.578	-15.271	18.044	181.699
-15.262	17.993	182.288	-15.299	18.044	181.878
-15.292	17.997	182.038	-15.327	18.043	181.916
-15.319	17.998	182.120	-15.356	18.043	182.001
-15.348	17.998	182.211	-15.384	18.042	182.097
-15.376	17.997	182.160	-15.412	18.041	182.085
-15.403	17.996	182.169	-15.442	18.040	182.155
-15.432	17.995	182.365	-15.469	18.040	182.379
-15.461	17.994	182.887	-15.491	18.041	182.857
-15.486	17.994	183.613	-15.520	18.044	183.826
-15.509	17.995	184.429	-15.547	18.044	184.314
-15.538	17.997	184.413	-15.576	18.042	184.270
-15.566	17.995	184.439	-15.603	18.040	184.347
-15.595	17.994	184.671	-15.630	18.039	184.605
-15.625	17.993	185.151	-15.658	18.039	185.188
-15.649	17.992	185.863	-15.682	18.041	185.994
-15.669	17.990	186.872	-15.702	18.043	186.907
-15.693	17.990	188.030	-15.726	18.046	188.289
-15.713	17.991	189.849	-15.748	18.050	189.876
-15.736	17.994	191.338	-15.771	18.052	191.338
-15.764	17.998	191.489	-15.798	18.047	191.417
-15.791	17.997	191.606	-15.827	18.042	191.583
-15.823	17.992	192.044	-15.853	18.038	191.979
-15.850	17.988	192.778	-15.879	18.036	192.744
-15.865	17.985	193.453	-15.903	18.035	193.764
-15.888	17.983	194.768	-15.926	18.035	195.061
-15.915	17.979	196.592	-15.949	18.036	196.719
-15.935	17.979	198.512	-15.971	18.037	198.324
-15.961	17.979	198.401	-15.998	18.028	198.377
-15.990	17.976	198.494	-16.025	18.019	198.416
-16.020	17.967	198.697	-16.053	18.012	198.664
-16.047	17.959	199.097	-16.079	18.005	199.142
-16.067	17.952	199.705	-16.103	18.000	199.940
-16.088	17.946	200.606	-16.127	17.996	201.019
-16.114	17.940	202.234	-16.150	17.993	202.335
-16.142	17.931	202.865	-16.177	17.983	202.531
-16.169	17.929	202.687	-16.202	17.973	202.530
-16.195	17.919	202.711	-16.229	17.962	202.572
-16.224	17.908	202.712	-16.255	17.952	202.631
-16.251	17.896	203.011	-16.281	17.943	202.944
-16.268	17.889	203.446	-16.306	17.935	203.564
-16.296	17.880	204.400	-16.330	17.929	204.499
-16.314	17.872	205.458	-16.353	17.924	205.753
-16.335	17.868	206.955	-16.376	17.920	207.197
-16.365	17.857	207.408	-16.401	17.907	207.237
-16.392	17.853	207.425	-16.428	17.894	207.299
-16.418	17.840	207.479	-16.453	17.882	207.423
-16.444	17.826	207.723	-16.477	17.871	207.716
-16.470	17.814	208.301	-16.501	17.861	208.282
-16.487	17.805	208.910	-16.525	17.852	209.227
-16.506	17.796	210.209	-16.548	17.846	210.415
-16.529	17.789	211.364	-16.570	17.840	211.795
-16.565	17.783	211.987	-16.595	17.825	211.853
-16.592	17.767	211.939	-16.619	17.810	211.820
-16.612	17.754	211.877	-16.643	17.794	211.773
-16.637	17.739	211.916	-16.667	17.780	211.820
-16.662	17.723	212.016	-16.692	17.765	211.979
-16.686	17.708	212.326	-16.715	17.753	212.337
-16.710	17.695	212.983	-16.738	17.741	213.030
-16.731	17.686	213.841	-16.761	17.732	213.965
-16.745	17.676	214.799	-16.785	17.722	215.261
-16.765	17.663	216.498	-16.805	17.716	216.726
-16.790	17.656	217.217	-16.827	17.701	217.055
-16.819	17.644	217.295	-16.851	17.684	217.121
-16.842	17.627	217.408	-16.874	17.668	217.355
-16.868	17.610	217.890	-16.896	17.654	217.833
-16.887	17.596	218.568	-16.918	17.641	218.621
-16.907	17.582	219.389	-16.940	17.629	219.704
-16.921	17.571	220.428	-16.961	17.620	221.064
-16.941	17.559	222.217	-16.983	17.611	222.822
-16.958	17.553	224.250	-17.003	17.599	224.082
-16.992	17.541	224.176	-17.024	17.579	224.069
-17.015	17.519	224.157	-17.044	17.559	224.069
-17.032	17.503	224.293	-17.063	17.542	224.234
-17.053	17.482	224.700	-17.084	17.525	224.703
-17.074	17.462	225.564	-17.104	17.510	225.477
-17.090	17.450	226.406	-17.124	17.496	226.580
-17.110	17.436	227.750	-17.144	17.483	227.919
-17.123	17.421	229.265	-17.163	17.473	229.557
-17.137	17.411	230.823	-17.183	17.460	231.125
-17.172	17.397	231.403	-17.202	17.437	231.293
-17.192	17.374	231.372	-17.220	17.414	231.307
-17.205	17.357	231.613	-17.237	17.395	231.582
-17.225	17.332	232.034	-17.255	17.375	231.996
-17.241	17.312	232.776	-17.274	17.357	232.792
-17.257	17.295	233.793	-17.292	17.341	233.887
-17.269	17.279	234.899	-17.310	17.326	235.235
-17.285	17.263	236.729	-17.329	17.313	236.977
-17.301	17.253	238.199	-17.345	17.297	238.153
-17.330	17.234	238.239	-17.360	17.272	238.171
-17.344	17.212	238.303	-17.375	17.249	238.237
-17.360	17.185	238.482	-17.391	17.225	238.441
-17.375	17.162	238.815	-17.406	17.204	238.843
-17.391	17.138	239.496	-17.422	17.183	239.536
-17.405	17.118	240.354	-17.437	17.165	240.536
-17.415	17.100	241.579	-17.454	17.147	241.915
-17.428	17.086	242.992	-17.471	17.132	243.465
-17.445	17.070	244.054	-17.485	17.107	243.883
-17.466	17.044	244.057	-17.497	17.082	243.919
-17.478	17.020	244.070	-17.510	17.057	244.002
-17.492	16.995	244.274	-17.524	17.033	244.315
-17.505	16.969	244.859	-17.538	17.010	244.900
-17.518	16.947	245.841	-17.552	16.989	245.795
-17.532	16.927	246.705	-17.566	16.970	246.955
-17.539	16.909	247.770	-17.579	16.948	247.800
-17.560	16.886	247.958	-17.590	16.922	247.841
-17.572	16.859	247.965	-17.601	16.895	247.892
-17.583	16.834	247.986	-17.611	16.872	247.905
-17.594	16.807	248.259	-17.622	16.846	248.177
-17.604	16.781	248.666	-17.634	16.823	248.672
-17.615	16.755	249.317	-17.647	16.800	249.520
-17.624	16.737	250.502	-17.660	16.779	250.681
-17.637	16.716	251.922	-17.674	16.760	252.165
-17.643	16.699	253.366	-17.686	16.742	253.508
-17.666	16.678	253.785	-17.695	16.714	253.649
-17.676	16.648	253.713	-17.703	16.686	253.690
-17.683	16.623	253.827	-17.712	16.659	253.756
-17.691	16.595	254.033	-17.721	16.632	253.999
-17.700	16.566	254.574	-17.730	16.607	254.514
-17.708	16.544	255.286	-17.740	16.584	255.370
-17.719	16.521	256.311	-17.751	16.563	256.449
-17.723	16.506	257.190	-17.762	16.543	257.948
-17.731	16.483	258.142	-17.769	16.516	258.147
-17.746	16.453	258.238	-17.775	16.488	258.206
-17.753	16.426	258.206	-17.780	16.460	258.127
-17.759	16.400	258.291	-17.786	16.433	258.275
-17.765	16.372	258.674	-17.793	16.409	258.650
-17.771	16.345	259.342	-17.801	16.384	259.290
-17.779	16.319	259.495	-17.806	16.356	259.347
-17.787	16.291	259.474	-17.812	16.328	259.368
-17.792	16.263	259.439	-17.817	16.300	259.331
-17.798	16.237	259.384	-17.822	16.272	259.265
-17.803	16.205	259.383	-17.827	16.245	259.241
-17.809	16.178	259.363	-17.832	16.217	259.250
-17.814	16.152	259.333	-17.837	16.188	259.234
-17.820	16.123	259.333	-17.843	16.159	259.233
-17.826	16.092	259.515	-17.848	16.132	259.310
-17.829	16.069	259.658	-17.854	16.106	259.601
-17.836	16.038	260.229	-17.862	16.080	260.202
-17.840	16.018	260.889	-17.869	16.057	261.084
-17.847	15.993	261.385	-17.875	16.030	261.350
-17.850	15.968	261.428	-17.879	16.001	261.379
-17.855	15.941	261.450	-17.884	15.973	261.445
-17.859	15.915	261.431	-17.888	15.945	261.437
-17.863	15.886	261.496	-17.892	15.916	261.476
-17.867	15.857	261.565	-17.897	15.888	261.632
-17.871	15.828	261.954	-17.903	15.862	261.987
-17.877	15.802	262.480	-17.909	15.837	262.573
-17.879	15.781	263.220	-17.915	15.813	263.366
-17.889	15.752	263.437	-17.919	15.784	263.483
-17.895	15.724	263.495	-17.923	15.756	263.557
-17.899	15.696	263.609	-17.927	15.727	263.654
-17.901	15.670	263.629	-17.930	15.699	263.615
-17.906	15.638	263.682	-17.933	15.669	263.675
-17.910	15.612	263.764	-17.937	15.642	263.768
-17.914	15.583	263.763	-17.940	15.613	263.803
-17.918	15.556	263.870	-17.944	15.585	263.869
-17.922	15.529	263.915	-17.947	15.557	263.910
-17.925	15.504	263.936	-17.950	15.531	263.898
-17.929	15.476	264.031	-17.954	15.501	263.984
-17.932	15.448	263.963	-17.957	15.473	263.996
-17.934	15.421	263.955	-17.960	15.445	263.979
-17.938	15.392	264.036	-17.963	15.416	264.011
-17.941	15.363	264.048	-17.966	15.386	264.021
-17.944	15.334	264.036	-17.969	15.358	264.021
-17.947	15.306	264.096	-17.973	15.330	264.108
-17.950	15.277	264.085	-17.976	15.302	264.114
-17.952	15.251	264.170	-17.979	15.274	264.140
-17.956	15.220	264.184	-17.982	15.245	264.144
-17.960	15.190	264.106	-17.985	15.215	264.120
-17.963	15.166	264.114	-17.988	15.187	264.117
-17.967	15.134	264.188	-17.991	15.159	264.170
-17.971	15.108	264.209	-17.994	15.132	264.140
-17.976	15.082	264.219	-17.997	15.103	264.124
-17.979	15.055	264.200	-18.000	15.075	264.158
-17.982	15.029	264.155	-18.003	15.047	264.167
-17.985	15.000	264.213	-18.006	15.018	264.168
-17.988	14.972	264.163	-18.009	14.990	264.124
-17.990	14.945	264.120	-18.012	14.962	264.051
-17.994	14.913	264.144	-18.015	14.933	264.096
-17.997	14.888	264.126	-18.018	14.904	264.121
-18.000	14.860	264.114	-18.021	14.875	264.089
-18.004	14.833	264.197	-18.024	14.847	264.136
-18.008	14.800	264.180	-18.027	14.819	264.123
-18.010	14.776	264.153	-18.030	14.790	264.134
-18.013	14.744	264.149	-18.033	14.761	264.127
-18.016	14.716	264.102	-18.036	14.733	264.099
-18.019	14.691	264.080	-18.039	14.705	264.012
-18.021	14.663	264.132	-18.042	14.677	264.065
-18.025	14.633	264.077	-18.045	14.649	264.050
-18.027	14.601	264.099	-18.048	14.621	264.072
-18.029	14.575	264.136	-18.052	14.592	264.150
-18.032	14.547	264.142	-18.054	14.565	264.145
-18.035	14.517	264.129	-18.057	14.536	264.058
-18.038	14.491	264.092	-18.060	14.507	264.073
-18.040	14.463	264.015	-18.063	14.478	264.050
-18.045	14.434	264.167	-18.066	14.450	264.046
-18.047	14.407	264.110	-18.069	14.422	264.079
-18.052	14.377	264.049	-18.072	14.393	264.011
-18.055	14.351	264.120	-18.076	14.364	264.079
-18.057	14.321	264.110	-18.079	14.337	264.112
-18.061	14.293	264.080	-18.082	14.309	264.071
-18.064	14.263	264.064	-18.084	14.280	263.954
-18.067	14.239	264.033	-18.087	14.250	263.972
-18.071	14.208	263.961	-18.090	14.223	263.939
-18.077	14.177	264.028	-18.093	14.194	263.966
-18.080	14.147	264.028	-18.097	14.165	263.977
-18.083	14.123	264.026	-18.100	14.137	263.938
-18.086	14.094	264.107	-18.103	14.109	264.026
-18.089	14.062	264.078	-18.106	14.080	264.066
-18.093	14.034	264.030	-18.109	14.052	263.984
-18.095	14.008	264.141	-18.112	14.024	263.939
-18.099	13.977	264.023	-18.115	13.995	263.958
-18.102	13.953	263.988	-18.118	13.967	263.927
-18.103	13.919	264.024	-18.121	13.938	263.978
-18.106	13.896	263.983	-18.124	13.910	263.976
-18.108	13.867	264.014	-18.127	13.881	263.951
-18.111	13.840	264.035	-18.131	13.853	263.976
-18.114	13.811	263.981	-18.133	13.825	263.931
-18.119	13.781	263.890	-18.136	13.797	263.866
-18.121	13.754	263.930	-18.139	13.769	263.886
-18.124	13.728	263.906	-18.142	13.741	263.877
-18.128	13.698	263.921	-18.145	13.712	263.815
-18.130	13.670	263.935	-18.149	13.683	263.900
-18.133	13.640	263.905	-18.152	13.655	263.904
-18.136	13.611	263.971	-18.155	13.626	263.937
-18.139	13.583	263.989	-18.158	13.598	263.933
-18.144	13.555	263.818	-18.161	13.569	263.836
-18.149	13.531	263.918	-18.164	13.544	263.816
-18.152	13.505	263.909	-18.167	13.514	263.859
-18.154	13.476	263.842	-18.170	13.486	263.825
-18.157	13.445	263.901	-18.174	13.458	263.825
-18.160	13.417	263.861	-18.177	13.429	263.844
-18.163	13.388	263.875	-18.180	13.399	263.832
-18.166	13.360	263.898	-18.183	13.373	263.858
-18.169	13.332	263.863	-18.186	13.344	263.836
-18.173	13.303	263.790	-18.189	13.316	263.738
-18.178	13.277	263.832	-18.192	13.288	263.730
-18.180	13.246	263.814	-18.195	13.258	263.773
-18.183	13.219	263.782	-18.198	13.231	263.727
-18.187	13.190	263.872	-18.202	13.202	263.793
-18.190	13.162	263.822	-18.205	13.173	263.796
-18.194	13.132	263.975	-18.209	13.145	263.961
-18.199	13.104	264.295	-18.214	13.118	264.460
-18.201	13.078	265.068	-18.220	13.094	265.228
-18.204	13.056	265.902	-18.225	13.069	265.936
-18.209	13.028	266.112	-18.227	13.041	266.036
-18.212	13.001	266.148	-18.229	13.014	266.093
-18.214	12.976	266.119	-18.231	12.987	266.060
-18.217	12.948	266.171	-18.234	12.957	266.173
-18.220	12.916	266.248	-18.236	12.930	266.230
-18.221	12.889	266.280	-18.238	12.900	266.213
-18.224	12.857	266.350	-18.240	12.870	266.277
-18.226	12.832	266.371	-18.243	12.842	266.378
-18.229	12.804	266.473	-18.245	12.813	266.451
-18.231	12.775	266.600	-18.247	12.784	266.532
-18.234	12.744	266.607	-18.249	12.755	266.560
-18.235	12.720	266.775	-18.251	12.731	266.780
-18.238	12.687	267.259	-18.255	12.703	267.279
-18.240	12.659	267.931	-18.259	12.678	268.010
-18.242	12.640	268.326	-18.261	12.650	268.229
-18.245	12.613	268.339	-18.262	12.622	268.284
-18.248	12.583	268.378	-18.264	12.593	268.391
-18.250	12.551	268.395	-18.264	12.565	268.344
-18.250	12.526	268.448	-18.265	12.536	268.372
-18.251	12.497	268.442	-18.266	12.507	268.406
-18.252	12.470	268.491	-18.267	12.479	268.488
-18.251	12.441	268.815	-18.269	12.451	268.893
-18.252	12.410	269.441	-18.273	12.425	269.555
-18.255	12.389	270.045	-18.276	12.399	270.158
-18.256	12.365	270.317	-18.276	12.373	270.166
-18.258	12.337	270.262	-18.276	12.345	270.241
-18.260	12.307	270.348	-18.276	12.317	270.284
-18.262	12.277	270.417	-18.276	12.288	270.334
-18.262	12.248	270.463	-18.277	12.259	270.454
-18.262	12.219	270.479	-18.277	12.231	270.463
-18.262	12.193	270.513	-18.277	12.203	270.451
-18.263	12.164	270.631	-18.277	12.174	270.642
-18.263	12.134	270.935	-18.279	12.147	271.029
-18.264	12.108	271.537	-18.281	12.121	271.626
-18.266	12.081	271.746	-18.280	12.093	271.775
-18.266	12.052	271.888	-18.280	12.064	271.812
-18.266	12.026	271.882	-18.279	12.035	271.845
-18.265	11.991	271.944	-18.278	12.005	271.877
-18.264	11.964	272.046	-18.278	11.977	271.997
-18.264	11.934	272.247	-18.278	11.949	272.227
-18.264	11.908	272.712	-18.279	11.922	272.782
-18.264	11.885	273.543	-18.282	11.896	273.729
-18.266	11.862	274.557	-18.285	11.873	274.909
-18.265	11.847	275.524	-18.289	11.850	276.329
-18.264	11.828	276.873	-18.288	11.823	276.745
-18.270	11.788	276.928	-18.286	11.797	276.858
-18.269	11.758	276.925	-18.282	11.768	276.908
-18.266	11.731	276.918	-18.279	11.739	276.907
-18.265	11.701	277.050	-18.276	11.713	277.000
-18.262	11.673	277.110	-18.273	11.684	277.033
-18.260	11.641	277.143	-18.270	11.655	277.049
-18.256	11.613	277.282	-18.267	11.626	277.235
-18.254	11.597	277.431	-18.265	11.600	277.543
-18.250	11.561	278.068	-18.264	11.572	278.149
-18.247	11.532	279.064	-18.264	11.547	279.044
-18.246	11.521	279.663	-18.263	11.520	279.656
-18.243	11.489	279.863	-18.258	11.494	279.671
-18.241	11.460	279.773	-18.254	11.466	279.768
-18.237	11.430	279.844	-18.249	11.437	279.843
-18.233	11.400	279.931	-18.245	11.410	279.866
-18.229	11.372	279.902	-18.240	11.381	279.816
-18.225	11.344	279.923	-18.235	11.353	279.846
-18.221	11.316	279.966	-18.231	11.326	279.957
-18.218	11.296	280.169	-18.227	11.298	280.262
-18.212	11.260	280.679	-18.225	11.272	280.800
-18.209	11.236	281.511	-18.224	11.246	281.683
-18.207	11.211	282.586	-18.224	11.222	282.849
-18.207	11.189	283.635	-18.220	11.196	283.460
-18.203	11.160	283.563	-18.214	11.168	283.556
-18.199	11.131	283.614	-18.207	11.140	283.522
-18.192	11.099	283.715	-18.201	11.111	283.607
-18.187	11.070	283.772	-18.195	11.084	283.745
-18.182	11.052	283.978	-18.190	11.056	284.052
-18.173	11.015	284.606	-18.186	11.032	284.571
-18.170	10.994	285.335	-18.183	11.007	285.419
-18.165	10.973	286.308	-18.182	10.983	286.573
-18.162	10.946	286.906	-18.174	10.957	286.721
-18.157	10.917	286.842	-18.166	10.929	286.782
-18.149	10.892	286.888	-18.158	10.901	286.810
-18.142	10.863	286.851	-18.150	10.875	286.808
-18.134	10.834	287.045	-18.143	10.847	287.028
-18.126	10.808	287.349	-18.136	10.822	287.382
-18.117	10.779	287.995	-18.132	10.797	288.052
-18.112	10.758	288.795	-18.128	10.771	289.094
-18.107	10.734	289.989	-18.120	10.745	289.405
-18.103	10.707	289.493	-18.111	10.717	289.456
-18.095	10.680	289.453	-18.102	10.692	289.438
-18.086	10.652	289.525	-18.092	10.665	289.485
-18.076	10.622	289.730	-18.084	10.638	289.711
-18.067	10.599	290.077	-18.077	10.612	290.147
-18.059	10.573	290.605	-18.071	10.588	290.899
-18.053	10.553	291.654	-18.067	10.564	291.882
-18.047	10.525	292.453	-18.058	10.537	292.166
-18.041	10.500	292.298	-18.048	10.511	292.243
-18.031	10.472	292.379	-18.037	10.484	292.297
-18.021	10.443	292.452	-18.026	10.458	292.350
-18.010	10.416	292.580	-18.017	10.432	292.565
-18.000	10.391	293.006	-18.008	10.405	293.064
-17.990	10.367	293.673	-18.001	10.382	293.808
-17.982	10.344	294.539	-17.996	10.357	294.842
-17.975	10.323	295.650	-17.991	10.335	296.222
-17.968	10.308	296.820	-17.986	10.312	297.399
-17.961	10.287	297.899	-17.973	10.287	297.438
-17.955	10.247	297.441	-17.960	10.261	297.370
-17.943	10.220	297.489	-17.947	10.236	297.428
-17.931	10.197	297.631	-17.935	10.211	297.671
-17.918	10.173	298.072	-17.925	10.186	298.175
-17.907	10.148	298.859	-17.916	10.162	299.001
-17.898	10.128	299.755	-17.909	10.140	300.070
-17.890	10.104	301.360	-17.903	10.118	301.522
-17.882	10.091	302.486	-17.898	10.095	303.274
-17.875	10.073	303.955	-17.885	10.071	303.748
-17.865	10.036	303.887	-17.870	10.047	303.840
[truncated: 1,726 more rows]
