# Supplementary material for: Finding the best hardware configuration for 2D SLAM in indoor environments via simulation based on Google Cartographer
Source: Sci Rep. 2022 Nov 5;12:18815. doi: 10.1038/s41598-022-22938-y (PMC9637188; doi:10.1038/s41598-022-22938-y)
Supplement: Supplementary file 1 — Supplementary Information. [file 41598_2022_22938_MOESM1_ESM.zip › SLAM_readings/tunel/slam_l3do_tunel_28_3_2022_10_57_41.csv]

xr	yr	wr	xu	yu	wu
-0.001	0.002	359.833	0.000	0.000	0.000
-0.001	0.002	359.804	0.000	0.000	0.000
-0.001	0.003	359.798	0.000	0.000	0.000
-0.001	0.002	359.798	0.000	0.000	0.000
-0.001	0.002	359.798	0.000	0.000	0.000
-0.001	0.002	359.802	0.000	0.000	0.000
-0.001	0.002	359.803	0.000	0.000	0.000
-0.001	0.004	359.809	0.000	0.000	0.000
-0.001	0.003	359.806	0.000	0.000	0.000
0.001	0.002	359.808	0.000	0.000	0.000
-0.001	0.003	359.812	0.000	0.000	0.000
0.000	0.003	359.801	0.000	0.000	0.000
0.000	0.003	359.808	0.000	0.000	0.000
-0.001	0.003	359.813	0.000	0.000	0.000
-0.001	0.003	359.809	0.000	0.000	0.000
-0.001	0.003	359.809	0.000	0.000	0.000
-0.002	0.003	359.805	0.000	0.000	0.000
-0.001	0.003	359.813	0.000	0.000	0.000
0.000	0.002	359.798	0.000	0.000	0.000
-0.001	0.003	359.796	0.000	0.000	0.000
-0.001	0.003	359.796	0.000	0.000	0.000
-0.001	0.002	359.802	0.000	0.000	0.000
0.000	0.002	359.809	0.000	0.000	0.000
0.000	0.003	359.810	0.000	0.000	0.000
0.000	0.003	359.800	0.000	0.000	0.000
-0.001	0.003	359.807	0.000	0.000	0.000
-0.001	0.003	359.807	0.000	0.000	0.000
-0.001	0.002	359.806	0.000	0.000	0.000
-0.001	0.002	359.798	0.000	0.000	0.000
0.000	0.002	359.796	0.000	0.000	0.000
-0.001	0.002	359.803	0.000	0.000	0.000
-0.002	0.002	359.804	0.000	0.000	0.000
-0.001	0.003	359.801	0.000	0.000	0.000
-0.002	0.003	359.801	0.000	0.000	0.000
-0.002	0.003	359.808	0.000	0.000	0.000
-0.001	0.003	359.804	0.000	0.000	0.000
-0.001	0.003	359.796	0.000	0.000	0.000
-0.001	0.003	359.796	0.000	0.000	0.000
-0.001	0.002	359.813	0.000	0.000	0.000
-0.002	0.003	359.814	0.000	0.000	0.000
-0.001	0.002	359.807	0.000	0.000	0.000
-0.001	0.002	359.810	0.000	0.000	0.000
-0.001	0.002	359.807	0.000	0.000	0.000
-0.001	0.002	359.801	0.002	0.000	0.001
0.001	0.002	359.827	0.006	0.000	0.007
0.008	0.002	359.826	0.012	0.000	0.027
0.020	0.003	359.839	0.022	0.000	0.026
0.030	0.002	359.842	0.036	0.000	0.017
0.049	0.002	359.822	0.054	0.000	0.010
0.067	0.002	359.822	0.072	0.000	0.009
0.089	0.002	359.814	0.096	0.000	0.008
0.112	0.002	359.814	0.120	0.000	0.007
0.139	0.002	359.807	0.148	0.000	0.002
0.166	0.002	359.802	0.176	0.000	359.968
0.194	0.002	359.782	0.204	0.000	359.940
0.221	0.003	359.746	0.233	0.000	359.929
0.253	0.003	359.731	0.261	0.001	359.875
0.274	0.003	359.731	0.289	0.001	359.854
0.308	0.002	359.684	0.317	0.001	359.786
0.334	0.002	359.641	0.346	0.001	359.789
0.361	0.002	359.608	0.374	0.001	359.841
0.392	0.001	359.654	0.402	0.000	359.878
0.420	0.000	359.671	0.431	0.000	359.819
0.451	0.000	359.630	0.462	0.000	359.844
0.477	0.001	359.636	0.488	0.000	359.843
0.498	0.001	359.636	0.519	0.000	359.786
0.537	-0.001	359.609	0.545	0.000	359.775
0.561	-0.001	359.611	0.574	0.001	359.719
0.591	0.000	359.585	0.602	0.000	359.706
0.620	0.001	359.545	0.631	0.000	359.724
0.652	-0.001	359.516	0.662	0.000	359.723
0.676	-0.002	359.494	0.689	0.000	359.659
0.705	0.000	359.486	0.717	0.000	359.724
0.726	-0.001	359.486	0.746	0.000	359.649
0.762	-0.001	359.482	0.774	0.000	359.605
0.790	-0.001	359.444	0.802	0.000	359.564
0.819	-0.002	359.453	0.831	0.000	359.511
0.845	-0.001	359.372	0.860	0.000	359.501
0.878	-0.001	359.341	0.888	0.000	359.541
0.905	-0.003	359.343	0.917	0.000	359.481
0.932	-0.003	359.316	0.946	-0.001	359.490
0.953	-0.003	359.316	0.975	-0.001	359.531
0.992	-0.003	359.315	1.003	-0.001	359.431
1.018	-0.004	359.268	1.031	-0.001	359.406
1.046	-0.004	359.216	1.060	-0.001	359.420
1.076	-0.004	359.195	1.089	-0.001	359.350
1.102	-0.004	359.195	1.117	-0.002	359.348
1.132	-0.005	359.199	1.146	-0.002	359.391
1.161	-0.007	359.181	1.175	-0.002	359.347
1.190	-0.005	359.174	1.203	-0.003	359.372
1.219	-0.006	359.162	1.232	-0.003	359.366
1.248	-0.008	359.142	1.260	-0.003	359.291
1.276	-0.009	359.175	1.288	-0.003	359.356
1.304	-0.008	359.170	1.318	-0.004	359.383
1.334	-0.007	359.160	1.347	-0.004	359.295
1.363	-0.007	359.160	1.376	-0.004	359.311
1.393	-0.009	359.161	1.404	-0.005	359.352
1.418	-0.010	359.137	1.433	-0.005	359.304
1.446	-0.009	359.139	1.462	-0.005	359.324
1.475	-0.010	359.119	1.491	-0.005	359.285
1.504	-0.011	359.124	1.518	-0.005	359.227
1.536	-0.011	359.094	1.548	-0.006	359.264
1.562	-0.010	359.058	1.577	-0.006	359.238
1.591	-0.011	359.052	1.606	-0.006	359.173
1.617	-0.011	359.052	1.634	-0.007	359.229
1.646	-0.013	359.032	1.663	-0.007	359.219
1.673	-0.013	358.997	1.692	-0.007	359.191
1.706	-0.012	359.023	1.720	-0.008	359.189
1.737	-0.013	358.999	1.748	-0.008	359.154
1.763	-0.015	358.978	1.777	-0.008	359.136
1.790	-0.015	358.952	1.806	-0.009	359.187
1.819	-0.014	358.967	1.834	-0.009	359.133
1.839	-0.015	358.967	1.862	-0.009	359.086
1.875	-0.016	358.932	1.892	-0.010	359.159
1.904	-0.017	358.932	1.921	-0.010	359.129
1.930	-0.016	358.937	1.949	-0.011	359.105
1.961	-0.017	358.959	1.979	-0.011	359.131
1.993	-0.019	358.956	2.006	-0.011	359.064
2.018	-0.019	358.921	2.035	-0.012	359.078
2.047	-0.018	358.919	2.063	-0.012	359.152
2.068	-0.018	358.928	2.092	-0.013	359.093
2.104	-0.020	358.944	2.121	-0.013	359.076
2.132	-0.021	358.906	2.151	-0.014	359.146
2.161	-0.022	358.906	2.179	-0.014	359.098
2.189	-0.021	358.918	2.208	-0.014	359.136
2.219	-0.022	358.950	2.236	-0.015	359.153
2.247	-0.022	358.953	2.265	-0.015	359.079
2.276	-0.024	358.927	2.293	-0.016	359.134
2.297	-0.024	358.943	2.322	-0.016	359.185
2.334	-0.023	358.982	2.351	-0.016	359.103
2.363	-0.025	358.956	2.379	-0.017	359.128
2.392	-0.025	358.922	2.407	-0.017	359.144
2.422	-0.025	358.954	2.436	-0.017	359.098
2.448	-0.025	358.954	2.465	-0.018	359.133
2.479	-0.027	358.957	2.495	-0.018	359.113
2.506	-0.028	358.912	2.523	-0.018	359.041
2.538	-0.027	358.880	2.552	-0.019	359.108
2.564	-0.028	358.907	2.581	-0.020	359.148
2.594	-0.030	358.936	2.610	-0.020	359.065
2.623	-0.031	358.902	2.638	-0.020	359.125
2.652	-0.031	358.900	2.667	-0.021	359.161
2.686	-0.031	358.949	2.696	-0.021	359.108
2.711	-0.032	358.935	2.724	-0.022	359.133
2.737	-0.033	358.948	2.752	-0.022	359.106
2.767	-0.033	358.921	2.782	-0.022	359.088
2.795	-0.033	358.904	2.811	-0.023	359.144
2.822	-0.033	358.947	2.839	-0.023	359.128
2.854	-0.035	358.936	2.868	-0.023	359.085
2.880	-0.033	358.920	2.897	-0.024	359.157
2.909	-0.035	358.923	2.925	-0.024	359.151
2.938	-0.037	358.974	2.954	-0.025	359.132
2.960	-0.037	358.990	2.983	-0.025	359.181
2.993	-0.038	358.923	3.011	-0.026	359.115
3.019	-0.039	358.923	3.040	-0.026	359.116
3.050	-0.040	358.920	3.068	-0.026	359.179
3.079	-0.041	358.956	3.097	-0.027	359.139
3.108	-0.041	358.937	3.126	-0.027	359.134
3.137	-0.041	358.922	3.155	-0.028	359.176
3.168	-0.042	358.946	3.184	-0.028	359.131
3.187	-0.042	358.950	3.211	-0.028	359.161
3.220	-0.044	358.930	3.240	-0.029	359.166
3.248	-0.043	358.895	3.268	-0.029	359.061
3.275	-0.044	358.908	3.297	-0.029	359.107
3.306	-0.045	358.916	3.326	-0.030	359.180
3.336	-0.046	358.923	3.355	-0.030	359.124
3.367	-0.048	358.885	3.383	-0.030	359.137
3.395	-0.047	358.907	3.413	-0.031	359.188
3.412	-0.047	358.907	3.442	-0.031	359.164
3.451	-0.049	358.980	3.470	-0.032	359.192
3.481	-0.048	358.968	3.499	-0.032	359.221
3.508	-0.049	358.978	3.527	-0.032	359.170
3.534	-0.049	358.978	3.556	-0.033	359.223
3.567	-0.052	359.000	3.586	-0.034	359.261
3.593	-0.052	359.014	3.614	-0.034	359.202
3.619	-0.051	359.001	3.641	-0.034	359.252
3.652	-0.051	359.015	3.670	-0.034	359.231
3.676	-0.053	358.996	3.698	-0.035	359.183
3.707	-0.053	359.013	3.727	-0.035	359.257
3.733	-0.052	359.014	3.755	-0.036	359.294
3.762	-0.053	359.051	3.785	-0.036	359.253
3.798	-0.053	359.082	3.815	-0.036	359.315
3.819	-0.054	359.082	3.841	-0.037	359.361
3.850	-0.054	359.074	3.870	-0.038	359.647
3.880	-0.054	359.233	3.898	-0.041	0.220
3.911	-0.058	359.983	3.922	-0.044	1.060
3.938	-0.061	1.406	3.944	-0.048	2.068
3.955	-0.058	2.742	3.967	-0.054	3.464
3.969	-0.058	3.499	3.988	-0.060	5.278
3.990	-0.064	5.576	4.011	-0.064	6.697
4.007	-0.063	7.648	4.041	-0.061	6.813
4.039	-0.073	6.681	4.069	-0.058	6.831
4.070	-0.071	6.668	4.097	-0.054	6.815
4.099	-0.067	6.668	4.125	-0.051	6.937
4.127	-0.064	6.687	4.152	-0.049	7.220
4.159	-0.062	6.875	4.177	-0.049	7.800
4.192	-0.064	7.730	4.203	-0.049	8.824
4.211	-0.058	9.207	4.225	-0.051	9.932
4.230	-0.059	10.404	4.248	-0.053	11.405
4.245	-0.056	11.299	4.272	-0.053	12.297
4.269	-0.050	12.510	4.301	-0.047	12.330
4.305	-0.059	12.269	4.330	-0.041	12.489
4.331	-0.051	12.322	4.357	-0.036	12.650
4.358	-0.045	12.322	4.384	-0.032	13.054
4.386	-0.039	12.547	4.410	-0.029	13.681
4.408	-0.030	13.428	4.435	-0.027	14.681
4.427	-0.023	15.209	4.457	-0.027	15.894
4.454	-0.023	16.318	4.480	-0.027	17.505
4.466	-0.019	17.140	4.502	-0.027	19.357
4.481	-0.016	19.214	4.528	-0.020	19.912
4.531	-0.027	20.307	4.554	-0.011	19.896
4.559	-0.019	19.771	4.580	-0.002	20.142
4.587	-0.007	19.951	4.606	0.005	20.597
4.611	0.001	19.984	4.631	0.011	21.362
4.632	0.013	21.037	4.655	0.015	22.366
4.650	0.022	22.820	4.678	0.019	23.658
4.675	0.025	24.106	4.701	0.021	25.443
4.691	0.030	26.057	4.723	0.022	27.317
4.702	0.035	27.380	4.744	0.023	29.643
4.726	0.031	30.205	4.766	0.023	31.824
4.742	0.034	32.806	4.788	0.034	32.454
4.798	0.021	32.691	4.812	0.049	32.495
4.823	0.037	32.775	4.837	0.063	32.788
4.841	0.049	32.359	4.859	0.075	33.257
4.858	0.069	32.614	4.882	0.087	33.963
4.878	0.088	33.801	4.905	0.096	35.025
4.900	0.099	35.517	4.928	0.105	36.469
4.921	0.105	36.598	4.947	0.111	38.024
4.934	0.114	37.749	4.969	0.117	39.853
4.947	0.128	40.179	4.989	0.122	42.165
4.968	0.128	42.872	5.010	0.127	44.315
4.985	0.134	45.504	5.031	0.144	44.956
5.027	0.140	46.520	5.051	0.164	44.999
5.048	0.154	44.903	5.071	0.183	45.129
5.069	0.177	44.803	5.092	0.202	45.550
5.087	0.197	45.003	5.111	0.217	46.205
5.102	0.220	45.827	5.132	0.232	47.286
5.114	0.233	46.571	5.152	0.245	48.631
5.138	0.244	48.465	5.171	0.257	50.198
5.151	0.258	49.977	5.190	0.268	51.989
5.165	0.271	52.426	5.208	0.282	53.433
5.195	0.289	54.505	5.225	0.305	53.443
5.227	0.292	54.311	5.243	0.328	53.460
5.245	0.314	53.359	5.260	0.350	53.678
5.257	0.348	53.334	5.278	0.372	54.107
5.271	0.372	53.588	5.294	0.390	54.706
5.285	0.397	54.550	5.312	0.407	55.681
5.292	0.408	55.069	5.330	0.424	56.989
5.306	0.427	56.899	5.347	0.438	58.548
5.323	0.439	58.377	5.364	0.451	60.519
5.338	0.459	61.128	5.380	0.467	61.865
5.363	0.476	62.906	5.394	0.492	61.921
5.401	0.479	61.868	5.407	0.517	62.004
5.405	0.509	61.770	5.421	0.541	62.258
5.415	0.541	61.871	5.436	0.563	62.710
5.427	0.566	62.388	5.450	0.584	63.510
5.434	0.580	62.771	5.465	0.603	64.622
5.442	0.604	64.542	5.480	0.621	65.983
5.457	0.621	65.864	5.496	0.637	67.716
5.470	0.637	67.726	5.512	0.652	69.750
5.491	0.652	70.548	5.522	0.676	70.133
5.509	0.670	71.378	5.533	0.703	70.206
5.532	0.691	70.108	5.542	0.729	70.316
5.538	0.721	70.037	5.553	0.756	70.515
5.545	0.752	70.194	5.564	0.780	70.948
5.552	0.783	70.606	5.575	0.803	71.674
5.560	0.808	71.953	5.586	0.824	72.615
5.564	0.822	72.582	5.599	0.844	73.950
5.578	0.840	73.941	5.611	0.863	75.491
5.586	0.859	75.622	5.623	0.886	76.701
5.606	0.881	77.844	5.629	0.914	76.782
5.631	0.895	77.316	5.636	0.942	76.850
5.634	0.929	76.623	5.643	0.969	76.937
5.636	0.962	76.681	5.650	0.996	77.160
5.640	0.994	76.832	5.658	1.021	77.553
5.645	1.023	77.152	5.666	1.051	78.007
5.650	1.044	77.152	5.672	1.076	78.081
5.662	1.072	77.860	5.678	1.103	78.071
5.668	1.101	77.868	5.684	1.131	78.067
5.673	1.127	77.868	5.691	1.157	78.340
5.682	1.154	77.929	5.698	1.183	78.793
5.686	1.181	78.239	5.707	1.207	79.624
5.687	1.210	79.462	5.715	1.229	80.681
5.700	1.229	81.141	5.725	1.250	82.104
5.702	1.246	81.888	5.730	1.277	82.508
5.722	1.273	82.342	5.734	1.306	82.467
5.727	1.301	82.319	5.738	1.334	82.538
5.729	1.331	82.354	5.742	1.360	82.747
5.732	1.358	82.354	5.748	1.388	83.273
5.734	1.388	82.614	5.751	1.413	83.315
5.739	1.415	83.125	5.755	1.444	83.358
5.746	1.440	83.136	5.758	1.471	83.457
5.750	1.467	83.185	5.763	1.498	83.851
5.752	1.501	83.487	5.768	1.526	84.151
5.757	1.525	83.942	5.771	1.554	84.140
5.764	1.550	83.984	5.774	1.581	84.300
5.767	1.576	83.984	5.778	1.609	84.474
5.769	1.607	84.122	5.780	1.637	84.448
5.773	1.633	84.312	5.783	1.665	84.460
5.776	1.662	84.291	5.786	1.694	84.410
5.781	1.687	84.304	5.788	1.723	84.388
5.782	1.717	84.279	5.791	1.751	84.343
5.787	1.745	84.233	5.793	1.779	84.316
5.790	1.774	84.183	5.796	1.807	84.291
5.792	1.803	84.154	5.799	1.837	84.321
5.795	1.824	84.154	5.802	1.865	84.284
5.797	1.862	84.167	5.804	1.893	84.254
5.800	1.890	84.138	5.807	1.923	84.245
5.803	1.916	84.123	5.810	1.951	84.180
5.806	1.948	84.074	5.812	1.979	84.137
5.808	1.974	84.032	5.815	2.006	84.099
5.812	2.005	83.959	5.818	2.036	84.052
5.815	2.031	83.926	5.821	2.062	84.081
5.817	2.052	83.926	5.824	2.091	84.077
5.820	2.092	83.914	5.826	2.121	84.016
5.822	2.117	83.914	5.829	2.149	84.051
5.826	2.143	83.856	5.832	2.178	84.007
5.830	2.172	83.871	5.835	2.206	83.979
5.832	2.200	83.890	5.838	2.234	83.944
5.836	2.227	83.853	5.841	2.263	83.896
5.839	2.257	83.792	5.844	2.292	83.866
5.842	2.277	83.797	5.847	2.321	83.885
5.844	2.312	83.753	5.850	2.348	83.871
5.848	2.345	83.710	5.852	2.378	83.807
5.851	2.369	83.710	5.856	2.406	83.861
5.855	2.397	83.671	5.858	2.434	83.765
5.858	2.430	83.673	5.861	2.462	83.732
5.860	2.457	83.650	5.864	2.491	83.734
5.864	2.485	83.616	5.867	2.519	83.729
5.866	2.506	83.616	5.870	2.548	83.714
5.870	2.543	83.571	5.874	2.577	83.743
5.873	2.574	83.586	5.877	2.605	83.697
5.878	2.606	83.536	5.880	2.634	83.737
5.880	2.630	83.536	5.883	2.662	83.737
5.884	2.660	83.566	5.886	2.690	83.631
5.886	2.690	83.537	5.889	2.718	83.637
5.888	2.717	83.525	5.892	2.747	83.679
5.894	2.747	83.466	5.895	2.772	83.616
5.898	2.773	83.460	5.898	2.800	83.637
5.900	2.802	83.464	5.901	2.828	83.748
5.903	2.833	83.590	5.906	2.855	84.092
5.908	2.864	83.997	5.910	2.881	84.431
5.910	2.890	83.997	5.913	2.910	84.502
5.914	2.917	84.238	5.916	2.938	84.498
5.916	2.945	84.313	5.919	2.966	84.553
5.919	2.971	84.350	5.922	2.995	84.596
5.923	2.998	84.382	5.925	3.024	84.604
5.926	3.025	84.412	5.928	3.052	84.698
5.929	3.055	84.487	5.931	3.080	84.718
5.932	3.086	84.520	5.934	3.112	84.680
5.936	3.114	84.526	5.936	3.137	84.684
5.939	3.146	84.533	5.939	3.169	84.674
5.941	3.167	84.474	5.942	3.194	84.624
5.944	3.198	84.481	5.945	3.227	84.677
5.947	3.226	84.470	5.948	3.254	84.816
5.952	3.258	84.538	5.952	3.280	85.132
5.954	3.285	84.852	5.954	3.309	85.059
5.957	3.310	84.894	5.956	3.335	85.059
5.960	3.340	84.888	5.959	3.363	85.075
5.962	3.366	84.901	5.961	3.391	85.068
5.964	3.395	84.909	5.964	3.420	85.022
5.966	3.427	84.858	5.966	3.451	85.027
5.969	3.450	84.830	5.968	3.478	84.992
5.972	3.478	84.804	5.971	3.506	84.933
5.975	3.509	84.785	5.973	3.535	84.929
5.978	3.539	84.753	5.976	3.563	84.976
5.982	3.571	84.748	5.980	3.592	85.251
5.987	3.599	85.067	5.984	3.617	85.810
5.989	3.619	85.189	5.987	3.645	86.080
5.991	3.653	85.935	5.989	3.673	86.055
5.992	3.676	85.917	5.991	3.701	86.046
5.995	3.703	85.870	5.993	3.730	86.024
5.998	3.732	85.846	5.994	3.758	85.918
6.000	3.760	85.777	5.996	3.786	85.914
6.002	3.793	85.793	5.998	3.815	85.959
6.003	3.819	85.798	6.001	3.844	86.025
6.005	3.840	85.804	6.004	3.871	86.370
6.011	3.877	86.192	6.008	3.896	86.942
6.013	3.898	86.393	6.013	3.921	87.703
6.016	3.929	87.572	6.014	3.950	87.662
6.015	3.951	87.919	6.015	3.979	87.738
6.018	3.978	87.581	6.017	4.008	87.782
6.020	4.006	87.623	6.018	4.034	87.782
6.020	4.038	87.628	6.019	4.065	87.761
6.022	4.066	87.641	6.020	4.093	87.765
6.026	4.096	87.629	6.022	4.121	88.003
6.027	4.120	87.629	6.025	4.148	88.469
6.030	4.151	87.908	6.026	4.176	88.537
6.031	4.180	88.363	6.027	4.203	88.546
6.031	4.208	88.447	6.028	4.233	88.569
6.033	4.233	88.416	6.028	4.260	88.521
6.034	4.261	88.414	6.029	4.289	88.572
6.033	4.289	88.452	6.030	4.317	88.658
6.035	4.320	88.510	6.031	4.347	88.639
6.036	4.344	88.515	6.032	4.374	88.662
6.038	4.376	88.550	6.033	4.403	88.754
6.037	4.405	88.607	6.033	4.432	88.753
6.038	4.432	88.607	6.034	4.460	88.708
6.040	4.460	88.588	6.034	4.488	88.708
6.042	4.487	88.564	6.035	4.517	88.686
6.041	4.516	88.566	6.036	4.545	88.807
6.042	4.546	88.632	6.037	4.573	88.862
6.043	4.570	88.632	6.037	4.602	88.837
6.045	4.606	88.722	6.038	4.631	88.902
6.044	4.632	88.775	6.039	4.659	88.924
6.045	4.662	88.819	6.039	4.688	88.916
6.045	4.688	88.819	6.040	4.716	88.943
6.047	4.717	88.767	6.040	4.745	88.926
6.048	4.746	88.804	6.041	4.774	88.925
6.047	4.775	88.811	6.042	4.803	89.038
6.048	4.805	88.876	6.042	4.831	89.037
6.050	4.830	88.870	6.043	4.860	89.012
6.050	4.859	88.908	6.043	4.888	89.000
6.050	4.888	88.867	6.043	4.916	88.947
6.052	4.918	88.883	6.044	4.944	88.941
6.052	4.947	88.891	6.045	4.972	89.017
6.054	4.972	88.857	6.045	5.000	89.046
6.052	5.002	88.917	6.046	5.029	89.085
6.053	5.031	88.956	6.047	5.057	89.122
6.054	5.059	88.977	6.047	5.085	89.096
6.055	5.090	88.993	6.048	5.114	89.122
6.054	5.116	88.955	6.048	5.142	89.109
6.055	5.145	88.973	6.048	5.171	89.003
6.057	5.175	88.924	6.049	5.199	89.043
6.057	5.201	88.932	6.049	5.227	89.063
6.058	5.228	88.951	6.050	5.256	89.101
6.057	5.258	88.969	6.051	5.285	89.177
6.058	5.289	89.035	6.051	5.313	89.143
6.059	5.315	89.010	6.051	5.342	89.063
6.059	5.344	88.994	6.051	5.372	89.092
6.059	5.371	88.949	6.052	5.400	89.059
6.061	5.403	88.919	6.052	5.429	89.066
6.062	5.430	88.928	6.053	5.457	89.133
6.062	5.451	88.928	6.053	5.485	89.112
6.061	5.485	88.977	6.054	5.514	89.126
6.062	5.514	89.054	6.054	5.542	89.183
6.064	5.543	89.032	6.054	5.571	89.098
6.064	5.575	89.013	6.055	5.600	89.023
6.063	5.598	88.920	6.055	5.627	89.015
6.064	5.629	88.927	6.055	5.655	88.952
6.065	5.657	88.849	6.056	5.684	88.987
6.066	5.681	88.867	6.057	5.712	89.033
6.064	5.714	88.867	6.057	5.741	88.972
6.065	5.743	88.867	6.057	5.770	88.965
6.066	5.769	88.881	6.057	5.798	88.908
6.068	5.799	88.780	6.058	5.828	88.902
6.067	5.828	88.803	6.059	5.856	88.917
6.067	5.857	88.764	6.059	5.885	88.865
6.069	5.889	88.751	6.060	5.914	88.872
6.070	5.909	88.751	6.060	5.942	88.933
6.071	5.945	88.817	6.061	5.971	88.976
6.071	5.977	88.820	6.061	6.000	88.920
6.071	6.001	88.826	6.062	6.029	88.909
6.072	6.029	88.816	6.062	6.058	88.852
6.072	6.057	88.757	6.062	6.085	88.864
6.072	6.086	88.745	6.063	6.114	88.906
6.074	6.116	88.762	6.064	6.143	88.905
6.075	6.139	88.762	6.064	6.171	88.918
6.075	6.172	88.789	6.065	6.199	88.945
6.077	6.201	88.814	6.066	6.229	89.032
6.077	6.229	88.890	6.066	6.257	89.058
6.078	6.255	88.890	6.067	6.286	89.035
6.078	6.285	88.884	6.067	6.314	89.021
6.078	6.317	88.896	6.068	6.342	89.011
6.080	6.346	88.876	6.068	6.371	89.046
6.080	6.373	88.940	6.069	6.399	89.145
6.080	6.401	88.960	6.070	6.428	89.184
6.081	6.430	89.041	6.070	6.457	89.185
6.082	6.459	89.060	6.070	6.484	89.170
6.082	6.488	89.099	6.071	6.514	89.196
6.083	6.518	89.099	6.071	6.543	89.238
6.083	6.544	89.071	6.072	6.572	89.232
6.084	6.573	89.092	6.072	6.600	89.214
6.084	6.600	89.082	6.073	6.628	89.327
6.084	6.630	89.234	6.074	6.657	89.428
6.086	6.658	89.294	6.074	6.684	89.491
6.087	6.688	89.374	6.075	6.713	89.528
6.085	6.716	89.407	6.075	6.742	89.501
6.086	6.742	89.415	6.075	6.770	89.480
6.086	6.770	89.421	6.075	6.799	89.573
6.087	6.799	89.411	6.076	6.828	89.599
6.088	6.829	89.446	6.076	6.857	89.605
6.088	6.856	89.472	6.077	6.885	89.706
6.089	6.886	89.570	6.077	6.914	89.783
6.090	6.915	89.664	6.077	6.942	89.797
6.090	6.944	89.683	6.077	6.972	89.824
6.090	6.974	89.659	6.077	7.000	89.808
6.090	7.000	89.653	6.077	7.029	89.774
6.090	7.026	89.723	6.078	7.056	89.840
6.091	7.060	89.707	6.078	7.086	89.911
6.092	7.084	89.759	6.079	7.112	90.028
6.091	7.113	89.844	6.079	7.141	90.109
6.094	7.143	89.994	6.079	7.170	90.071
6.093	7.172	89.969	6.079	7.199	90.079
6.092	7.201	89.988	6.079	7.228	90.149
6.091	7.229	89.985	6.079	7.257	90.122
6.091	7.253	89.985	6.079	7.283	90.159
6.093	7.285	90.013	6.079	7.312	90.217
6.094	7.311	90.068	6.079	7.339	90.241
6.093	7.338	90.128	6.080	7.369	90.381
6.093	7.371	90.203	6.080	7.398	90.407
6.093	7.392	90.203	6.079	7.426	90.391
6.094	7.426	90.285	6.079	7.454	90.377
6.093	7.456	90.237	6.079	7.482	90.407
6.093	7.480	90.255	6.079	7.511	90.420
6.091	7.514	90.348	6.079	7.540	90.554
6.093	7.541	90.375	6.079	7.569	90.600
6.094	7.570	90.464	6.079	7.597	90.650
6.092	7.598	90.519	6.079	7.625	90.740
6.093	7.627	90.620	6.079	7.654	90.737
6.093	7.658	90.608	6.078	7.684	90.711
6.093	7.685	90.621	6.078	7.712	90.766
6.092	7.709	90.621	6.078	7.741	90.733
6.093	7.741	90.678	6.078	7.769	90.802
6.092	7.768	90.678	6.078	7.798	90.934
6.093	7.794	90.742	6.078	7.824	90.979
6.092	7.825	90.819	6.077	7.853	91.033
6.092	7.853	90.905	6.077	7.881	91.023
6.092	7.882	90.914	6.076	7.910	91.002
6.093	7.911	90.924	6.076	7.939	91.086
6.092	7.934	90.924	6.076	7.967	91.111
6.092	7.966	90.974	6.075	7.995	91.100
6.092	7.996	91.024	6.075	8.025	91.206
6.092	8.020	91.016	6.075	8.053	91.312
6.091	8.052	91.125	6.074	8.082	91.347
6.090	8.078	91.189	6.074	8.111	91.382
6.090	8.111	91.236	6.073	8.138	91.349
6.090	8.139	91.230	6.072	8.167	91.299
6.089	8.166	91.214	6.072	8.196	91.415
6.088	8.195	91.269	6.072	8.224	91.456
6.089	8.228	91.320	6.071	8.253	91.496
6.090	8.253	91.375	6.071	8.281	91.607
6.086	8.281	91.466	6.070	8.310	91.610
6.086	8.305	91.466	6.069	8.337	91.661
6.086	8.334	91.537	6.069	8.364	91.733
6.087	8.364	91.573	6.068	8.393	91.730
6.086	8.392	91.598	6.067	8.421	91.772
6.084	8.418	91.611	6.067	8.451	91.821
6.084	8.452	91.694	6.066	8.479	91.833
6.083	8.473	91.688	6.066	8.508	91.966
6.084	8.501	91.698	6.065	8.536	92.028
6.082	8.539	91.876	6.064	8.567	92.000
6.082	8.558	91.876	6.063	8.593	92.011
6.082	8.590	91.905	6.062	8.622	92.056
6.080	8.620	91.904	6.061	8.652	92.061
6.079	8.649	91.929	6.060	8.680	92.124
6.079	8.676	91.971	6.060	8.707	92.193
6.078	8.699	91.971	6.059	8.735	92.245
6.078	8.733	92.132	6.058	8.764	92.371
6.077	8.757	92.132	6.057	8.792	92.393
6.076	8.790	92.273	6.056	8.820	92.411
6.075	8.819	92.273	6.055	8.849	92.422
6.074	8.846	92.276	6.054	8.878	92.377
6.072	8.872	92.267	6.053	8.905	92.404
6.070	8.901	92.302	6.052	8.934	92.511
6.071	8.933	92.357	6.051	8.964	92.534
6.070	8.954	92.357	6.050	8.992	92.565
6.069	8.984	92.407	6.048	9.020	92.611
6.067	9.012	92.426	6.047	9.048	92.595
6.067	9.039	92.448	6.046	9.077	92.617
6.066	9.074	92.502	6.045	9.104	92.623
6.064	9.099	92.467	6.043	9.134	92.584
6.063	9.128	92.493	6.042	9.162	92.630
6.061	9.156	92.527	6.041	9.191	92.743
6.061	9.190	92.619	6.040	9.220	92.770
6.060	9.210	92.619	6.039	9.247	92.831
6.058	9.244	92.683	6.037	9.276	92.794
6.057	9.267	92.683	6.036	9.305	92.733
6.056	9.302	92.660	6.035	9.334	92.813
6.055	9.323	92.657	6.034	9.362	92.817
6.054	9.354	92.657	6.032	9.390	92.825
6.052	9.383	92.715	6.031	9.418	92.896
6.052	9.413	92.762	6.030	9.446	92.901
6.051	9.442	92.788	6.029	9.476	92.974
6.050	9.472	92.817	6.027	9.504	92.987
6.049	9.493	92.817	6.025	9.533	92.887
6.048	9.527	92.810	6.024	9.561	92.883
6.047	9.551	92.800	6.023	9.591	92.957
6.045	9.578	92.766	6.021	9.618	92.980
6.044	9.611	92.831	6.020	9.647	93.014
6.042	9.639	92.880	6.019	9.675	93.085
6.042	9.669	92.908	6.017	9.703	93.001
6.039	9.695	92.910	6.015	9.731	92.958
6.037	9.724	92.857	6.014	9.760	92.944
6.036	9.756	92.843	6.012	9.789	92.896
6.035	9.777	92.843	6.011	9.817	92.913
6.035	9.807	92.753	6.009	9.846	92.871
6.033	9.841	92.760	6.008	9.875	92.909
6.032	9.871	92.828	6.007	9.903	92.978
6.031	9.897	92.828	6.006	9.932	93.030
6.029	9.925	92.846	6.005	9.959	93.242
6.028	9.957	92.999	6.006	9.985	93.722
6.029	9.987	93.579	6.008	10.011	94.572
6.026	10.010	94.923	6.011	10.035	95.666
6.032	10.034	96.286	6.010	10.061	96.127
6.035	10.052	96.308	6.007	10.089	96.093
6.033	10.082	96.064	6.004	10.117	96.108
6.030	10.111	95.980	6.001	10.146	96.152
6.027	10.139	96.103	5.999	10.173	96.373
6.026	10.168	96.470	5.998	10.199	96.882
6.024	10.192	96.541	5.999	10.224	97.690
6.026	10.217	97.809	6.000	10.248	98.830
6.022	10.235	99.288	6.003	10.272	100.134
6.028	10.257	100.508	6.007	10.293	101.976
6.031	10.276	102.677	6.011	10.315	103.863
6.028	10.292	104.448	6.011	10.338	105.196
6.027	10.320	106.166	6.004	10.366	105.337
6.031	10.356	105.246	5.997	10.394	105.541
6.025	10.378	105.246	5.992	10.420	105.959
6.017	10.411	105.286	5.988	10.445	106.572
6.012	10.435	106.114	5.985	10.470	107.595
6.005	10.456	107.896	5.984	10.494	108.916
6.004	10.480	109.086	5.983	10.516	110.451
6.004	10.500	110.858	5.983	10.538	112.225
5.998	10.514	112.584	5.984	10.559	114.310
5.999	10.532	115.375	5.986	10.581	116.780
6.002	10.549	118.029	5.986	10.598	119.075
6.000	10.571	120.555	5.976	10.622	119.880
5.999	10.605	121.429	5.964	10.647	120.159
5.987	10.631	119.688	5.952	10.671	120.565
5.975	10.658	119.967	5.941	10.694	121.253
5.961	10.683	120.875	5.932	10.719	122.396
5.951	10.700	121.741	5.925	10.739	123.627
5.943	10.721	123.646	5.919	10.761	125.282
5.936	10.739	125.492	5.915	10.783	127.252
5.930	10.756	128.216	5.910	10.802	129.210
5.925	10.777	130.179	5.893	10.825	129.610
5.915	10.805	130.704	5.875	10.847	129.673
5.899	10.833	129.444	5.857	10.869	129.684
5.882	10.857	129.485	5.839	10.891	129.762
5.862	10.879	129.498	5.823	10.913	130.046
5.844	10.900	129.674	5.808	10.934	130.577
5.828	10.919	129.704	5.794	10.954	131.373
5.814	10.938	130.754	5.783	10.975	132.463
5.802	10.955	132.710	5.772	10.996	133.869
5.790	10.975	134.036	5.761	11.017	135.442
5.778	10.994	135.481	5.741	11.037	135.468
5.763	11.021	135.654	5.723	11.054	135.499
5.741	11.044	135.332	5.700	11.078	135.522
5.723	11.064	135.340	5.680	11.098	135.650
5.702	11.085	135.349	5.662	11.118	136.034
5.682	11.106	135.664	5.646	11.137	136.789
5.668	11.120	135.976	5.632	11.157	137.813
5.652	11.136	137.562	5.619	11.176	139.175
5.637	11.155	139.220	5.608	11.195	140.726
5.625	11.171	140.936	5.592	11.214	141.873
5.613	11.188	142.817	5.569	11.232	141.824
5.594	11.216	141.892	5.547	11.250	141.939
5.570	11.236	141.671	5.524	11.268	141.944
5.549	11.255	141.777	5.503	11.286	142.201
5.530	11.270	141.783	5.487	11.300	142.609
5.505	11.289	141.922	5.469	11.317	143.270
5.487	11.301	142.874	5.451	11.336	144.358
5.469	11.318	144.840	5.434	11.356	145.870
5.453	11.337	146.015	5.421	11.375	147.554
5.438	11.353	147.940	5.408	11.393	149.392
5.429	11.366	150.404	5.387	11.408	149.920
5.415	11.374	150.812	5.366	11.420	149.966
5.386	11.409	149.741	5.342	11.436	150.251
5.360	11.423	149.946	5.317	11.452	150.764
5.331	11.439	150.473	5.296	11.468	151.567
5.317	11.447	150.987	5.278	11.483	152.684
5.299	11.460	152.901	5.261	11.498	154.097
5.279	11.476	154.183	5.245	11.514	155.886
5.266	11.491	156.123	5.228	11.529	157.629
5.260	11.493	156.885	5.208	11.538	157.754
5.235	11.527	158.065	5.182	11.549	157.747
5.211	11.537	158.080	5.156	11.560	157.933
5.183	11.547	157.590	5.132	11.572	158.325
5.154	11.558	157.680	5.108	11.584	158.954
5.126	11.566	158.415	5.087	11.596	159.901
5.116	11.570	158.771	5.067	11.610	161.121
5.095	11.581	160.475	5.049	11.622	162.530
5.076	11.594	162.019	5.031	11.636	164.405
5.053	11.608	165.091	5.014	11.649	166.303
5.038	11.620	167.589	4.992	11.658	167.193
5.013	11.633	167.928	4.963	11.665	167.202
4.993	11.655	167.153	4.935	11.672	167.272
4.961	11.662	167.046	4.907	11.678	167.264
4.932	11.667	167.119	4.879	11.684	167.315
4.902	11.675	167.138	4.853	11.690	167.410
4.872	11.680	167.162	4.823	11.697	167.413
4.844	11.687	167.223	4.798	11.704	167.716
4.820	11.692	167.223	4.773	11.712	168.224
4.793	11.697	167.612	4.749	11.720	168.998
4.771	11.703	168.859	4.727	11.729	170.015
4.750	11.711	170.548	4.706	11.739	171.425
4.739	11.713	171.014	4.687	11.749	173.184
4.719	11.720	172.586	4.662	11.757	174.184
4.690	11.728	174.588	4.633	11.759	174.118
4.658	11.744	173.984	4.605	11.762	174.167
4.631	11.747	173.984	4.577	11.766	174.291
4.601	11.749	174.019	4.550	11.770	174.682
4.571	11.753	174.075	4.525	11.775	175.371
4.544	11.757	175.022	4.500	11.782	176.400
4.522	11.762	176.855	4.478	11.789	177.688
4.510	11.763	177.343	4.456	11.797	179.258
4.491	11.769	178.593	4.429	11.797	179.336
4.454	11.784	179.272	4.399	11.797	179.300
4.425	11.784	179.138	4.373	11.798	179.395
4.401	11.784	179.136	4.347	11.799	179.613
4.371	11.784	179.184	4.320	11.801	180.187
4.342	11.786	179.699	4.296	11.805	181.059
4.317	11.789	181.002	4.272	11.809	182.198
4.296	11.794	182.695	4.248	11.815	183.633
4.286	11.793	183.212	4.228	11.822	185.362
4.269	11.796	184.941	4.208	11.828	187.321
4.251	11.797	187.599	4.182	11.828	188.182
4.216	11.813	188.771	4.154	11.824	188.197
4.191	11.809	188.806	4.126	11.821	188.471
4.158	11.805	187.996	4.100	11.819	188.977
4.124	11.801	188.300	4.074	11.819	189.804
4.097	11.800	189.554	4.050	11.819	190.840
4.073	11.802	191.503	4.027	11.821	192.239
4.050	11.802	192.655	4.005	11.824	193.940
4.045	11.800	193.246	3.984	11.826	195.584
4.027	11.799	195.820	3.957	11.820	195.943
3.992	11.792	196.936	3.929	11.813	196.098
3.964	11.789	195.746	3.902	11.806	196.354
3.931	11.782	195.824	3.876	11.801	196.871
3.900	11.779	196.303	3.851	11.797	197.689
3.873	11.776	197.564	3.828	11.794	198.814
3.849	11.773	199.352	3.804	11.793	200.399
3.841	11.770	199.757	3.783	11.793	202.131
3.823	11.770	201.633	3.761	11.793	203.906
3.796	11.764	205.202	3.734	11.783	204.291
3.769	11.753	205.583	3.707	11.771	204.370
3.742	11.750	204.094	3.684	11.760	204.392
3.711	11.739	204.142	3.658	11.749	204.465
3.686	11.729	204.194	3.632	11.738	204.559
3.658	11.716	204.272	3.606	11.726	204.622
3.631	11.707	204.386	3.580	11.715	204.795
3.607	11.696	204.386	3.555	11.706	205.285
3.580	11.687	204.684	3.530	11.698	206.024
3.557	11.679	205.831	3.507	11.691	207.027
3.535	11.670	207.427	3.482	11.678	207.036
3.510	11.660	207.359	3.455	11.664	207.076
3.481	11.647	206.826	3.430	11.652	207.045
3.454	11.632	206.849	3.404	11.639	207.105
3.423	11.617	206.867	3.378	11.626	207.095
3.398	11.606	206.874	3.354	11.613	207.020
3.376	11.595	206.874	3.330	11.600	207.053
3.350	11.583	206.856	3.303	11.587	207.022
3.327	11.572	206.850	3.278	11.574	206.983
3.299	11.558	206.835	3.253	11.561	207.053
3.276	11.546	206.841	3.227	11.548	207.007
3.250	11.534	206.822	3.201	11.535	206.988
3.221	11.518	206.856	3.176	11.522	207.034
3.196	11.507	206.885	3.150	11.509	207.046
3.173	11.495	206.888	3.125	11.496	207.062
3.146	11.484	206.906	3.098	11.484	207.344
3.123	11.472	206.910	3.076	11.475	207.767
3.100	11.462	207.402	3.052	11.466	208.598
3.081	11.453	208.765	3.029	11.459	209.702
3.069	11.446	209.360	3.007	11.453	211.120
3.048	11.437	210.846	2.982	11.441	211.685
3.016	11.426	211.842	2.959	11.427	211.750
2.992	11.413	211.733	2.934	11.412	211.812
2.970	11.399	211.733	2.910	11.396	211.753
2.945	11.384	211.750	2.886	11.382	211.716
2.920	11.368	211.732	2.861	11.366	211.719
2.892	11.352	211.698	2.837	11.351	211.769
2.869	11.338	211.696	2.812	11.337	211.824
2.840	11.320	211.697	2.788	11.322	211.904
2.821	11.308	211.733	2.764	11.307	211.868
2.797	11.292	211.794	2.740	11.292	211.905
2.770	11.276	211.825	2.716	11.277	211.910
2.745	11.261	211.821	2.691	11.261	211.887
2.723	11.247	211.863	2.667	11.246	211.897
2.700	11.234	211.845	2.644	11.232	211.880
2.675	11.218	211.819	2.619	11.216	211.884
2.649	11.202	211.810	2.594	11.201	211.903
2.626	11.185	211.836	2.571	11.187	211.946
2.599	11.170	211.848	2.546	11.171	211.951
2.577	11.157	211.861	2.522	11.156	211.959
2.552	11.141	211.891	2.498	11.141	211.894
2.529	11.127	211.891	2.474	11.126	211.892
2.506	11.112	211.834	2.449	11.111	211.925
2.482	11.096	211.839	2.424	11.095	211.939
2.457	11.081	211.843	2.400	11.080	211.931
2.433	11.067	211.827	2.375	11.065	211.924
2.406	11.049	211.841	2.351	11.050	212.003
2.383	11.035	211.878	2.327	11.035	212.009
2.359	11.021	211.902	2.302	11.019	212.010
2.334	11.006	211.926	2.278	11.004	212.012
2.311	10.992	211.926	2.255	10.990	212.011
2.285	10.975	211.942	2.229	10.974	212.058
2.263	10.971	211.804	2.206	10.960	212.111
2.240	10.958	211.814	2.181	10.944	212.070
2.213	10.940	211.823	2.156	10.928	212.098
2.190	10.924	211.827	2.132	10.914	212.205
2.166	10.909	211.885	2.109	10.899	212.212
2.141	10.895	211.947	2.085	10.885	212.284
2.117	10.880	211.947	2.061	10.870	212.306
2.095	10.866	211.972	2.037	10.854	212.272
2.069	10.850	211.988	2.012	10.839	212.328
2.046	10.835	212.079	1.987	10.823	212.371
2.022	10.821	212.123	1.962	10.808	212.397
1.998	10.806	212.151	1.938	10.793	212.494
1.971	10.791	212.206	1.914	10.777	212.524
1.949	10.776	212.264	1.890	10.762	212.500
1.924	10.760	212.301	1.865	10.747	212.626
1.908	10.751	212.301	1.842	10.732	212.628
1.876	10.730	212.330	1.817	10.716	212.612
1.852	10.716	212.378	1.792	10.701	212.670
1.827	10.701	212.394	1.768	10.685	212.650
1.803	10.684	212.419	1.745	10.670	212.573
1.778	10.669	212.392	1.723	10.654	212.204
1.752	10.650	212.016	1.703	10.638	211.528
1.735	10.636	211.033	1.686	10.623	210.594
1.721	10.627	210.415	1.666	10.606	209.659
1.697	10.610	209.117	1.642	10.592	209.674
1.673	10.597	209.016	1.617	10.578	209.662
1.648	10.580	209.501	1.592	10.564	209.673
1.624	10.566	209.484	1.567	10.550	209.709
1.600	10.554	209.484	1.542	10.535	209.662
1.574	10.539	209.475	1.517	10.521	209.692
1.549	10.524	209.490	1.493	10.507	209.718
1.531	10.513	209.490	1.470	10.493	209.534
1.499	10.493	209.219	1.447	10.477	209.019
1.474	10.477	208.665	1.427	10.462	208.186
1.456	10.467	207.934	1.409	10.447	207.115
1.439	10.454	206.273	1.392	10.431	205.667
1.413	10.437	204.858	1.368	10.417	205.202
1.396	10.429	204.575	1.343	10.406	205.218
1.373	10.415	205.081	1.317	10.393	205.217
1.348	10.401	205.073	1.292	10.381	205.038
1.316	10.385	204.762	1.269	10.367	204.575
1.296	10.375	204.711	1.247	10.354	203.764
1.274	10.361	203.617	1.227	10.340	202.683
1.252	10.350	201.688	1.208	10.325	201.299
1.238	10.338	200.522	1.190	10.311	199.694
1.219	10.324	198.877	1.165	10.302	199.589
1.198	10.316	199.276	1.139	10.293	199.622
1.169	10.305	199.438	1.112	10.283	199.520
1.142	10.294	199.361	1.087	10.272	199.193
1.114	10.279	198.905	1.063	10.261	198.553
1.095	10.273	198.720	1.041	10.249	197.658
1.066	10.262	196.978	1.020	10.237	196.336
1.045	10.251	195.428	1.001	10.224	194.878
1.026	10.240	194.220	0.975	10.216	194.590
1.005	10.233	194.061	0.949	10.209	194.536
0.980	10.222	194.441	0.923	10.201	194.301
0.957	10.216	194.441	0.898	10.192	193.779
0.926	10.201	193.368	0.874	10.183	192.989
0.909	10.197	192.894	0.851	10.172	191.836
0.882	10.191	191.108	0.830	10.162	190.361
0.864	10.181	189.654	0.812	10.151	188.653
0.846	10.172	187.266	0.794	10.139	186.653
0.821	10.162	185.175	0.767	10.135	186.312
0.795	10.155	185.795	0.739	10.132	186.293
0.768	10.149	186.192	0.711	10.128	186.193
0.736	10.143	185.929	0.685	10.124	185.787
0.713	10.141	185.929	0.659	10.118	185.021
0.694	10.135	185.044	0.636	10.111	183.983
0.667	10.131	183.302	0.614	10.104	182.733
0.646	10.127	181.962	0.593	10.096	181.149
0.626	10.119	179.718	0.572	10.087	179.058
0.603	10.114	177.609	0.546	10.085	178.506
0.572	10.111	177.836	0.517	10.085	178.407
0.544	10.107	178.295	0.489	10.086	178.308
0.518	10.105	178.141	0.464	10.085	178.013
0.494	10.106	178.141	0.437	10.083	177.401
0.469	10.104	177.426	0.412	10.080	176.467
0.442	10.103	175.845	0.388	10.076	175.282
0.416	10.103	174.413	0.363	10.075	174.456
0.394	10.102	173.821	0.335	10.078	174.455
0.365	10.102	174.301	0.307	10.080	174.417
0.334	10.104	174.217	0.278	10.082	174.291
0.307	10.105	174.093	0.250	10.083	173.952
0.278	10.104	173.601	0.225	10.084	173.408
0.252	10.107	173.409	0.198	10.083	172.445
0.228	10.107	172.011	0.175	10.080	171.248
0.206	10.106	170.463	0.152	10.078	169.928
0.181	10.104	169.357	0.125	10.081	169.610
0.154	10.107	169.466	0.097	10.087	169.710
0.126	10.112	169.550	0.069	10.092	169.724
0.095	10.118	169.593	0.041	10.097	169.762
0.067	10.122	169.548	0.013	10.102	169.754
0.041	10.127	169.548	-0.015	10.106	169.497
0.013	10.130	169.521	-0.042	10.108	168.947
-0.012	10.132	168.894	-0.066	10.109	168.210
-0.038	10.136	167.403	-0.091	10.110	167.051
-0.060	10.139	166.122	-0.114	10.109	165.541
-0.075	10.136	165.388	-0.137	10.109	164.254
-0.094	10.137	163.673	-0.164	10.116	164.178
-0.121	10.144	164.040	-0.191	10.123	164.089
-0.150	10.151	163.857	-0.219	10.130	163.830
-0.176	10.158	163.857	-0.244	10.135	163.334
-0.202	10.163	163.466	-0.269	10.138	162.505
-0.227	10.166	162.007	-0.294	10.140	161.302
-0.252	10.170	160.571	-0.316	10.142	159.892
-0.273	10.170	159.022	-0.338	10.143	158.205
-0.288	10.176	157.491	-0.362	10.147	157.135
-0.315	10.177	156.109	-0.389	10.159	157.174
-0.343	10.185	156.805	-0.415	10.169	157.082
-0.376	10.196	157.006	-0.441	10.179	156.855
-0.401	10.206	157.006	-0.466	10.188	156.456
-0.425	10.212	156.653	-0.492	10.195	155.715
-0.448	10.217	155.433	-0.515	10.201	154.754
-0.470	10.226	154.005	-0.539	10.205	153.279
-0.493	10.230	152.648	-0.561	10.208	151.679
-0.508	10.237	151.292	-0.583	10.214	150.303
-0.534	10.246	149.588	-0.608	10.228	150.241
-0.559	10.258	149.746	-0.633	10.242	150.172
-0.594	10.271	150.113	-0.657	10.254	149.911
-0.614	10.283	150.113	-0.681	10.265	149.437
-0.643	10.294	149.491	-0.707	10.276	148.535
-0.664	10.302	148.214	-0.728	10.283	147.571
-0.686	10.314	146.786	-0.751	10.291	146.079
-0.704	10.316	145.445	-0.773	10.299	144.787
-0.725	10.332	143.805	-0.795	10.315	144.753
-0.742	10.345	143.743	-0.820	10.332	144.747
-0.776	10.363	144.715	-0.842	10.347	144.697
-0.793	10.375	144.715	-0.865	10.363	144.577
-0.817	10.391	144.697	-0.888	10.377	144.214
-0.848	10.408	144.444	-0.911	10.390	143.545
-0.868	10.418	143.597	-0.933	10.401	142.658
-0.889	10.433	141.736	-0.955	10.411	141.391
-0.909	10.441	140.625	-0.976	10.419	139.738
-0.929	10.448	138.589	-0.998	10.429	138.388
-0.942	10.461	137.518	-1.019	10.447	138.326
-0.965	10.482	136.912	-1.040	10.466	138.297
-0.988	10.497	138.316	-1.062	10.485	138.230
-1.009	10.515	138.316	-1.082	10.502	138.060
-1.033	10.536	138.198	-1.103	10.518	137.579
-1.056	10.551	137.800	-1.125	10.533	136.747
-1.076	10.563	136.449	-1.145	10.546	135.639
-1.094	10.579	134.970	-1.166	10.558	134.306
-1.112	10.590	133.626	-1.185	10.567	132.657
-1.124	10.602	132.154	-1.206	10.579	131.162
-1.144	10.617	130.290	-1.225	10.600	131.072
-1.172	10.638	131.066	-1.244	10.623	131.101
-1.197	10.661	131.054	-1.262	10.642	130.951
-1.212	10.678	131.042	-1.281	10.661	130.528
-1.232	10.696	130.696	-1.300	10.678	129.794
-1.251	10.709	129.593	-1.318	10.693	128.863
-1.267	10.724	128.096	-1.337	10.707	127.518
-1.285	10.738	126.837	-1.356	10.720	125.801
-1.296	10.752	125.394	-1.375	10.731	123.812
-1.309	10.763	122.862	-1.392	10.748	122.592
-1.334	10.786	122.401	-1.408	10.773	122.639
-1.349	10.809	122.275	-1.423	10.796	122.610
-1.369	10.833	122.604	-1.439	10.819	122.418
-1.385	10.854	122.508	-1.456	10.841	121.890
-1.403	10.873	122.084	-1.472	10.860	121.088
-1.417	10.893	120.648	-1.488	10.878	119.952
-1.427	10.910	119.796	-1.505	10.894	118.485
-1.443	10.928	118.386	-1.521	10.909	116.813
-1.459	10.940	116.146	-1.534	10.921	115.066
-1.469	10.955	113.615	-1.551	10.935	113.026
-1.481	10.972	111.406	-1.564	10.956	111.948
-1.498	10.999	110.618	-1.575	10.981	111.845
-1.516	11.023	111.819	-1.587	11.006	111.540
-1.534	11.048	111.558	-1.599	11.030	110.982
-1.544	11.068	110.897	-1.611	11.051	110.185
-1.554	11.089	109.383	-1.624	11.072	109.044
-1.561	11.110	108.446	-1.636	11.090	107.682
-1.573	11.128	107.053	-1.650	11.109	106.006
-1.583	11.147	105.118	-1.660	11.134	105.573
-1.587	11.180	104.453	-1.668	11.166	105.573
-1.596	11.200	105.534	-1.677	11.193	105.427
-1.606	11.224	105.483	-1.686	11.218	105.000
-1.617	11.248	105.211	-1.693	11.237	104.442
-1.628	11.270	104.125	-1.704	11.260	103.489
-1.630	11.281	103.635	-1.714	11.281	102.262
-1.639	11.313	101.723	-1.725	11.301	100.679
-1.648	11.328	99.775	-1.738	11.319	98.737
-1.656	11.343	97.359	-1.747	11.340	97.266
-1.663	11.372	96.424	-1.751	11.369	97.155
-1.674	11.398	97.085	-1.755	11.397	97.163
-1.680	11.428	97.164	-1.758	11.424	97.201
-1.684	11.459	97.149	-1.762	11.453	97.172
-1.687	11.489	97.185	-1.765	11.482	97.208
-1.691	11.517	97.194	-1.769	11.511	97.232
-1.695	11.543	97.194	-1.773	11.538	97.219
-1.699	11.572	97.185	-1.776	11.567	97.302
-1.708	11.607	97.028	-1.780	11.595	97.280
-1.713	11.634	97.060	-1.784	11.623	97.247
-1.717	11.665	97.053	-1.787	11.654	97.315
-1.721	11.692	97.089	-1.791	11.679	97.264
-1.725	11.722	97.067	-1.796	11.710	96.914
-1.729	11.747	96.808	-1.801	11.732	96.430
-1.736	11.772	96.089	-1.808	11.756	95.563
-1.738	11.793	95.333	-1.812	11.783	95.087
-1.742	11.824	94.278	-1.815	11.812	94.997
-1.746	11.850	94.835	-1.818	11.840	94.987
-1.748	11.879	94.810	-1.820	11.869	95.039
-1.751	11.911	94.758	-1.823	11.897	94.971
-1.754	11.938	94.750	-1.826	11.925	94.858
-1.757	11.966	94.707	-1.830	11.951	94.487
-1.761	11.993	94.337	-1.835	11.978	93.841
-1.767	12.018	93.270	-1.841	12.002	92.888
-1.768	12.040	92.323	-1.847	12.026	91.855
-1.771	12.067	91.299	-1.848	12.054	91.811
-1.774	12.092	91.402	-1.849	12.082	91.765
-1.779	12.121	91.529	-1.850	12.111	91.732
-1.780	12.151	91.533	-1.851	12.139	91.668
-1.779	12.181	91.465	-1.852	12.168	91.653
-1.781	12.211	91.465	-1.853	12.196	91.692
-1.782	12.239	91.473	-1.854	12.226	91.720
-1.783	12.266	91.474	-1.854	12.254	91.741
-1.785	12.295	91.469	-1.855	12.282	91.773
-1.785	12.322	91.507	-1.856	12.311	91.749
-1.784	12.351	91.535	-1.857	12.340	91.798
-1.784	12.379	91.554	-1.858	12.368	91.788
-1.786	12.410	91.549	-1.859	12.399	91.770
-1.787	12.438	91.545	-1.859	12.423	91.828
-1.788	12.467	91.543	-1.860	12.453	91.798
-1.789	12.496	91.585	-1.861	12.482	91.888
-1.790	12.523	91.585	-1.862	12.511	91.944
-1.791	12.550	91.631	-1.863	12.539	91.957
-1.791	12.582	91.682	-1.863	12.568	91.989
-1.791	12.612	91.641	-1.864	12.598	92.016
-1.792	12.643	91.701	-1.866	12.626	91.989
-1.794	12.669	91.736	-1.866	12.655	92.083
-1.794	12.699	91.774	-1.867	12.683	92.084
-1.795	12.726	91.774	-1.868	12.712	92.066
-1.798	12.755	91.921	-1.869	12.741	92.153
-1.799	12.782	91.921	-1.870	12.769	92.242
-1.800	12.812	91.945	-1.870	12.798	92.315
-1.801	12.842	92.036	-1.871	12.827	92.344
-1.801	12.870	92.075	-1.873	12.855	92.308
-1.803	12.899	92.128	-1.874	12.883	92.339
-1.806	12.928	92.134	-1.874	12.912	92.428
-1.806	12.956	92.172	-1.876	12.941	92.416
-1.806	12.987	92.170	-1.877	12.970	92.447
-1.807	13.010	92.170	-1.878	12.998	92.506
-1.809	13.039	92.233	-1.879	13.027	92.550
-1.809	13.069	92.298	-1.879	13.054	92.660
-1.810	13.099	92.389	-1.880	13.083	92.737
-1.811	13.128	92.430	-1.882	13.111	92.670
-1.812	13.156	92.496	-1.883	13.140	92.718
-1.813	13.185	92.511	-1.884	13.170	92.800
-1.814	13.215	92.561	-1.885	13.197	92.836
-1.816	13.242	92.601	-1.886	13.226	92.925
-1.817	13.269	92.595	-1.887	13.254	93.025
-1.817	13.298	92.673	-1.889	13.283	93.029
-1.818	13.326	92.757	-1.890	13.312	93.115
-1.819	13.355	92.838	-1.891	13.340	93.136
-1.819	13.384	92.888	-1.893	13.368	93.166
-1.821	13.413	92.942	-1.894	13.397	93.232
-1.822	13.439	92.991	-1.896	13.426	93.249
-1.824	13.468	93.031	-1.897	13.455	93.334
-1.826	13.500	93.087	-1.898	13.483	93.489
-1.828	13.524	93.087	-1.899	13.511	93.522
-1.831	13.554	93.186	-1.901	13.539	93.505
-1.831	13.582	93.231	-1.903	13.568	93.571
-1.832	13.614	93.265	-1.904	13.597	93.605
-1.834	13.639	93.322	-1.906	13.625	93.674
-1.834	13.667	93.419	-1.907	13.654	93.740
-1.835	13.696	93.467	-1.909	13.682	93.758
-1.836	13.727	93.517	-1.911	13.710	93.822
-1.838	13.756	93.584	-1.912	13.740	93.965
-1.841	13.784	93.653	-1.914	13.768	93.982
-1.843	13.810	93.653	-1.916	13.795	94.008
-1.844	13.837	93.721	-1.917	13.823	94.046
-1.845	13.867	93.736	-1.919	13.852	94.053
-1.847	13.894	93.783	-1.921	13.881	94.088
-1.849	13.923	93.829	-1.923	13.910	94.183
-1.850	13.954	93.876	-1.925	13.938	94.247
-1.851	13.983	93.978	-1.926	13.966	94.347
-1.853	14.011	94.072	-1.928	13.995	94.350
-1.855	14.038	94.077	-1.931	14.023	94.357
-1.857	14.066	94.125	-1.932	14.052	94.446
-1.861	14.095	94.172	-1.934	14.080	94.469
-1.861	14.126	94.213	-1.937	14.108	94.487
-1.862	14.152	94.247	-1.939	14.137	94.539
-1.865	14.181	94.300	-1.941	14.165	94.597
-1.867	14.211	94.339	-1.943	14.195	94.661
-1.869	14.239	94.402	-1.945	14.223	94.740
-1.871	14.268	94.469	-1.947	14.251	94.740
-1.873	14.286	94.464	-1.949	14.280	94.755
-1.875	14.323	94.516	-1.951	14.308	94.794
-1.877	14.350	94.516	-1.954	14.339	94.855
-1.879	14.380	94.543	-1.956	14.366	94.896
-1.882	14.409	94.593	-1.959	14.395	94.895
-1.885	14.440	94.677	-1.961	14.423	94.949
-1.886	14.468	94.682	-1.963	14.451	94.995
-1.886	14.498	94.949	-1.965	14.481	95.061
-1.888	14.516	94.949	-1.967	14.508	95.099
-1.892	14.554	94.790	-1.970	14.537	95.123
-1.895	14.584	94.848	-1.973	14.566	95.091
-1.897	14.609	94.848	-1.975	14.594	95.152
-1.899	14.638	94.890	-1.977	14.623	95.156
-1.901	14.666	94.930	-1.980	14.652	95.239
-1.904	14.695	94.963	-1.982	14.680	95.283
-1.906	14.724	95.029	-1.985	14.709	95.281
-1.909	14.753	95.108	-1.987	14.737	95.343
-1.912	14.781	95.115	-1.990	14.766	95.385
-1.914	14.809	95.129	-1.992	14.794	95.387
-1.916	14.839	95.148	-1.995	14.824	95.381
-1.919	14.865	95.148	-1.997	14.851	95.410
-1.921	14.894	95.178	-2.000	14.880	95.415
-1.924	14.925	95.200	-2.002	14.909	95.490
-1.927	14.953	95.220	-2.005	14.938	95.476
-1.928	14.983	95.246	-2.008	14.966	95.475
-1.930	15.009	95.257	-2.010	14.994	95.533
-1.933	15.037	95.314	-2.013	15.023	95.547
-1.934	15.064	95.362	-2.016	15.049	95.532
-1.938	15.093	95.348	-2.018	15.078	95.587
-1.941	15.124	95.354	-2.021	15.108	95.559
-1.944	15.150	95.354	-2.024	15.137	95.592
-1.945	15.177	95.360	-2.026	15.163	95.612
-1.947	15.206	95.374	-2.029	15.192	95.637
-1.951	15.237	95.368	-2.032	15.220	95.643
-1.952	15.266	95.380	-2.035	15.250	95.628
-1.957	15.298	95.400	-2.038	15.279	95.572
-1.959	15.325	95.415	-2.040	15.307	95.621
-1.961	15.351	95.423	-2.043	15.334	95.659
-1.963	15.379	95.428	-2.046	15.363	95.617
-1.966	15.408	95.428	-2.049	15.393	95.647
-1.967	15.434	95.426	-2.051	15.420	95.649
-1.972	15.465	95.423	-2.054	15.448	95.626
-1.974	15.493	95.440	-2.057	15.476	95.646
-1.977	15.520	95.458	-2.060	15.504	95.666
-1.980	15.553	95.475	-2.063	15.533	95.615
-1.982	15.579	95.464	-2.065	15.561	95.665
-1.985	15.609	95.450	-2.068	15.589	95.612
-1.987	15.629	95.450	-2.071	15.619	95.665
-1.990	15.664	95.449	-2.074	15.647	95.723
-1.990	15.693	95.433	-2.076	15.675	95.722
-1.994	15.717	95.455	-2.079	15.703	95.642
-1.997	15.746	95.487	-2.082	15.732	95.659
-2.000	15.776	95.466	-2.085	15.760	95.644
-2.002	15.808	95.433	-2.088	15.789	95.653
-2.006	15.834	95.442	-2.090	15.818	95.675
-2.008	15.855	95.442	-2.094	15.846	95.618
-2.010	15.892	95.444	-2.096	15.876	95.713
-2.013	15.923	95.480	-2.099	15.903	95.732
-2.015	15.946	95.480	-2.102	15.931	95.698
-2.018	15.975	95.495	-2.105	15.959	95.652
-2.021	16.005	95.469	-2.107	15.989	95.652
-2.023	16.033	95.437	-2.110	16.017	95.603
-2.026	16.061	95.441	-2.113	16.045	95.652
-2.028	16.082	95.441	-2.115	16.073	95.741
-2.031	16.120	95.515	-2.117	16.100	96.058
-2.031	16.151	95.813	-2.117	16.126	96.652
-2.033	16.170	96.006	-2.115	16.152	97.664
-2.036	16.198	97.519	-2.113	16.176	98.867
-2.035	16.222	99.198	-2.111	16.198	100.177
-2.034	16.248	100.235	-2.116	16.226	100.350
-2.036	16.272	100.516	-2.121	16.254	100.394
-2.039	16.298	100.170	-2.125	16.281	100.547
-2.042	16.327	100.240	-2.129	16.310	100.940
-2.046	16.347	100.240	-2.131	16.335	101.527
-2.049	16.384	101.364	-2.132	16.360	102.452
-2.052	16.401	101.959	-2.132	16.384	103.630
-2.057	16.424	103.809	-2.131	16.406	105.107
-2.057	16.455	105.319	-2.136	16.433	105.589
-2.063	16.478	106.426	-2.143	16.461	105.627
-2.063	16.507	105.470	-2.150	16.487	105.778
-2.069	16.535	105.470	-2.155	16.512	106.180
-2.075	16.563	105.787	-2.159	16.538	106.975
-2.079	16.581	106.114	-2.162	16.563	108.051
-2.085	16.603	107.560	-2.163	16.586	109.343
-2.089	16.626	109.274	-2.164	16.609	111.039
-2.085	16.658	110.868	-2.164	16.630	112.981
-2.091	16.686	114.131	-2.166	16.654	114.555
-2.095	16.715	115.568	-2.178	16.680	114.703
-2.093	16.753	114.439	-2.189	16.706	114.772
-2.103	16.779	114.450	-2.199	16.731	115.030
-2.114	16.805	114.631	-2.209	16.757	115.610
-2.123	16.823	114.662	-2.216	16.781	116.424
-2.133	16.846	115.729	-2.223	16.804	117.484
-2.145	16.868	117.692	-2.228	16.827	118.908
-2.151	16.888	118.700	-2.233	16.850	120.396
-2.164	16.912	120.803	-2.245	16.872	120.701
-2.167	16.936	121.668	-2.259	16.897	120.758
-2.181	16.966	120.534	-2.273	16.922	120.896
-2.191	16.993	120.479	-2.286	16.946	121.306
-2.206	17.019	120.792	-2.296	16.969	121.974
-2.217	17.039	121.694	-2.305	16.992	122.941
-2.228	17.056	122.556	-2.313	17.015	124.236
-2.238	17.075	124.169	-2.320	17.037	125.803
-2.245	17.093	125.708	-2.325	17.058	127.724
-2.257	17.116	129.001	-2.332	17.079	129.580
-2.262	17.132	130.472	-2.347	17.100	129.893
-2.275	17.166	130.143	-2.365	17.122	130.067
-2.287	17.190	129.652	-2.383	17.145	130.353
-2.300	17.214	129.888	-2.398	17.167	130.929
-2.314	17.229	129.940	-2.410	17.187	131.736
-2.328	17.248	131.070	-2.423	17.208	132.936
-2.346	17.268	133.046	-2.434	17.229	134.416
-2.359	17.286	134.315	-2.444	17.249	135.955
-2.373	17.304	136.657	-2.452	17.269	137.927
-2.381	17.322	138.997	-2.469	17.289	138.762
-2.397	17.347	139.684	-2.490	17.308	138.865
-2.414	17.369	138.470	-2.510	17.327	139.187
-2.430	17.384	138.470	-2.529	17.347	139.754
-2.447	17.405	138.781	-2.545	17.365	140.567
-2.463	17.423	139.998	-2.561	17.385	141.684
-2.482	17.439	141.835	-2.574	17.403	143.101
-2.497	17.458	143.021	-2.588	17.422	144.773
-2.516	17.476	145.339	-2.602	17.439	146.193
-2.527	17.494	147.200	-2.627	17.456	146.278
-2.543	17.520	145.971	-2.649	17.472	146.376
-2.567	17.537	145.972	-2.671	17.488	146.667
-2.588	17.554	146.237	-2.691	17.503	147.138
-2.607	17.567	146.294	-2.710	17.519	148.010
-2.628	17.580	147.408	-2.728	17.538	149.295
-2.649	17.593	149.330	-2.744	17.554	150.669
-2.665	17.606	150.543	-2.759	17.571	152.438
-2.684	17.622	153.184	-2.773	17.588	154.603
-2.698	17.638	155.497	-2.794	17.601	155.375
-2.719	17.657	155.907	-2.820	17.614	155.525
-2.741	17.673	155.107	-2.845	17.625	155.632
-2.764	17.688	155.257	-2.868	17.638	155.979
-2.786	17.698	155.257	-2.891	17.650	156.526
-2.811	17.711	155.653	-2.914	17.665	157.393
-2.832	17.721	156.915	-2.932	17.678	158.496
-2.853	17.731	158.605	-2.950	17.692	160.047
-2.872	17.744	159.824	-2.968	17.706	161.839
-2.893	17.757	162.406	-2.985	17.720	163.535
-2.914	17.770	164.450	-3.011	17.728	163.771
-2.927	17.787	163.753	-3.038	17.736	163.819
-2.951	17.798	163.485	-3.066	17.745	164.000
-2.979	17.807	163.635	-3.091	17.754	164.333
-3.001	17.814	163.635	-3.115	17.763	164.970
-3.025	17.823	164.194	-3.138	17.774	166.013
-3.051	17.830	165.724	-3.158	17.785	167.292
-3.075	17.840	167.440	-3.179	17.796	168.848
-3.095	17.849	169.200	-3.196	17.808	170.617
-3.113	17.858	171.554	-3.218	17.817	171.998
-3.138	17.870	172.918	-3.246	17.821	172.060
-3.161	17.873	171.582	-3.274	17.826	172.156
-3.184	17.876	171.582	-3.302	17.830	172.311
-3.215	17.879	171.791	-3.330	17.834	172.399
-3.242	17.884	171.906	-3.357	17.839	172.692
-3.273	17.890	172.042	-3.383	17.845	173.234
-3.298	17.894	172.486	-3.407	17.852	174.072
-3.326	17.898	174.217	-3.430	17.859	175.340
-3.346	17.903	175.450	-3.452	17.868	176.742
-3.381	17.911	177.241	-3.475	17.874	177.930
-3.401	17.911	178.472	-3.503	17.875	178.011
-3.427	17.919	179.547	-3.531	17.877	178.091
-3.452	17.929	177.928	-3.560	17.878	178.137
-3.483	17.929	177.964	-3.587	17.879	178.301
-3.517	17.931	178.036	-3.614	17.882	178.656
-3.545	17.932	178.231	-3.640	17.884	179.115
-3.578	17.933	178.924	-3.668	17.885	179.149
-3.604	17.938	179.037	-3.698	17.886	179.153
-3.631	17.938	179.061	-3.727	17.886	179.166
-3.655	17.938	179.061	-3.756	17.886	179.126
-3.681	17.938	179.077	-3.783	17.886	179.085
-3.710	17.939	179.026	-3.813	17.887	179.147
-3.740	17.940	178.991	-3.843	17.887	179.082
-3.774	17.940	179.047	-3.870	17.887	179.036
-3.800	17.941	178.990	-3.898	17.888	179.001
-3.832	17.941	178.941	-3.928	17.888	179.037
-3.857	17.942	178.909	-3.956	17.889	179.101
-3.886	17.943	178.981	-3.984	17.891	179.382
-3.910	17.943	178.975	-4.013	17.891	179.456
-3.941	17.944	179.159	-4.040	17.891	179.422
-3.971	17.945	179.310	-4.070	17.892	179.457
-3.999	17.947	179.346	-4.098	17.892	179.486
-4.026	17.947	179.382	-4.127	17.892	179.446
-4.056	17.947	179.427	-4.155	17.893	179.495
-4.085	17.948	179.316	-4.184	17.894	179.546
-4.113	17.950	179.418	-4.212	17.894	179.584
-4.141	17.950	179.497	-4.240	17.895	179.740
-4.172	17.951	179.636	-4.269	17.895	179.761
-4.198	17.951	179.636	-4.297	17.895	179.761
-4.227	17.951	179.612	-4.325	17.895	179.774
-4.255	17.951	179.710	-4.353	17.895	179.727
-4.284	17.951	179.654	-4.382	17.896	179.735
-4.311	17.953	179.637	-4.410	17.896	179.834
-4.339	17.953	179.592	-4.439	17.896	179.871
-4.369	17.953	179.675	-4.467	17.897	179.910
-4.395	17.954	179.795	-4.496	17.897	179.979
-4.429	17.955	179.803	-4.525	17.897	179.978
-4.457	17.956	179.833	-4.554	17.897	179.978
-4.481	17.956	179.833	-4.582	17.897	180.008
-4.510	17.956	179.835	-4.610	17.897	179.941
-4.539	17.955	179.893	-4.639	17.897	179.976
-4.567	17.956	179.853	-4.668	17.898	180.065
-4.598	17.956	179.866	-4.696	17.898	180.122
-4.625	17.956	179.934	-4.725	17.898	180.178
-4.657	17.958	180.065	-4.753	17.898	180.184
-4.682	17.959	180.061	-4.782	17.898	180.126
-4.709	17.959	180.081	-4.811	17.898	180.177
4.043	4.093	132.190	-4.839	17.898	180.166
-4.766	17.958	179.997	-4.868	17.898	180.127
-4.795	17.958	180.034	-4.896	17.898	180.174
-4.824	17.958	179.998	-4.925	17.898	180.236
-4.854	17.958	180.091	-4.954	17.898	180.281
-4.883	17.958	180.114	-4.982	17.898	180.298
-4.912	17.958	180.177	-5.010	17.898	180.208
-4.944	17.957	180.093	-5.039	17.897	180.170
-4.967	17.957	180.093	-5.067	17.897	180.218
-4.996	17.958	180.106	-5.091	17.897	180.165
-5.024	17.958	180.057	-5.125	17.897	180.213
-5.050	17.958	180.073	-5.147	17.898	180.256
-5.081	17.959	180.067	-5.179	17.897	180.275
-5.109	17.958	180.140	-5.207	17.897	180.291
-5.140	17.959	180.146	-5.236	17.897	180.295
-5.170	17.960	180.176	-5.264	17.897	180.269
-5.183	17.960	180.185	-5.291	17.897	180.298
-5.225	17.960	180.153	-5.322	17.897	180.238
-5.250	17.960	180.158	-5.346	17.897	180.259
-5.278	17.961	180.115	-5.376	17.897	180.263
-5.308	17.960	180.153	-5.405	17.897	180.313
-5.341	17.960	180.163	-5.434	17.897	180.327
-5.368	17.961	180.249	-5.464	17.897	180.352
-5.397	17.962	180.225	-5.492	17.896	180.263
-5.411	17.962	180.227	-5.519	17.896	180.260
-5.451	17.962	180.186	-5.548	17.896	180.278
-5.480	17.962	180.189	-5.577	17.896	180.299
-5.509	17.962	180.142	-5.605	17.896	180.299
-5.537	17.961	180.177	-5.634	17.896	180.290
-5.566	17.962	180.159	-5.662	17.896	180.315
-5.599	17.962	180.189	-5.691	17.895	180.323
-5.626	17.962	180.194	-5.720	17.896	180.371
-5.640	17.962	180.194	-5.748	17.895	180.342
-5.684	17.961	180.208	-5.778	17.895	180.328
-5.710	17.961	180.244	-5.806	17.895	180.332
-5.737	17.961	180.244	-5.833	17.895	180.406
-5.766	17.962	180.233	-5.863	17.895	180.478
-5.797	17.963	180.350	-5.891	17.895	180.538
-5.823	17.962	180.370	-5.918	17.895	180.588
-5.855	17.964	180.477	-5.948	17.895	180.539
-5.869	17.963	180.477	-5.978	17.895	180.605
-5.911	17.961	180.503	-6.006	17.895	180.647
-5.941	17.963	180.517	-6.034	17.894	180.635
-5.968	17.964	180.529	-6.063	17.894	180.667
-5.996	17.963	180.578	-6.092	17.894	180.770
-6.023	17.963	180.577	-6.120	17.894	180.827
-6.052	17.964	180.681	-6.149	17.894	180.883
-6.081	17.963	180.774	-6.175	17.894	180.892
-6.107	17.963	180.761	-6.204	17.893	180.844
-6.137	17.964	180.826	-6.233	17.893	180.905
-6.165	17.964	180.805	-6.264	17.893	180.981
-6.192	17.964	180.847	-6.289	17.893	181.024
-6.223	17.964	180.902	-6.318	17.893	181.132
-6.252	17.964	181.042	-6.347	17.893	181.203
-6.278	17.963	181.042	-6.374	17.892	181.232
-6.307	17.963	181.108	-6.403	17.892	181.322
-6.337	17.963	181.215	-6.432	17.891	181.306
-6.365	17.962	181.215	-6.461	17.891	181.308
-6.394	17.960	181.250	-6.489	17.890	181.337
-6.423	17.961	181.212	-6.518	17.890	181.329
-6.451	17.960	181.223	-6.547	17.890	181.448
-6.479	17.961	181.359	-6.575	17.889	181.562
-6.508	17.961	181.422	-6.603	17.889	181.600
-6.523	17.960	181.418	-6.631	17.888	181.600
-6.562	17.960	181.521	-6.660	17.887	181.648
-6.591	17.960	181.488	-6.689	17.887	181.633
-6.618	17.958	181.584	-6.716	17.886	181.719
-6.648	17.958	181.568	-6.746	17.886	181.773
-6.680	17.957	181.618	-6.775	17.885	181.753
-6.709	17.956	181.644	-6.803	17.885	181.867
-6.735	17.956	181.807	-6.832	17.884	182.024
-6.751	17.956	181.812	-6.860	17.883	182.041
-6.794	17.957	181.954	-6.889	17.882	182.014
-6.820	17.956	181.954	-6.917	17.881	182.016
-6.849	17.955	181.910	-6.946	17.880	182.021
-6.880	17.955	181.985	-6.975	17.880	182.145
-6.908	17.953	181.965	-7.003	17.879	182.192
-6.936	17.953	182.012	-7.032	17.878	182.181
-6.967	17.953	182.118	-7.061	17.878	182.293
-6.983	17.952	182.118	-7.088	17.877	182.354
-7.022	17.951	182.242	-7.117	17.876	182.366
-7.053	17.950	182.257	-7.146	17.875	182.438
-7.076	17.949	182.257	-7.173	17.874	182.458
-7.106	17.948	182.324	-7.203	17.873	182.465
-7.134	17.946	182.366	-7.231	17.872	182.597
-7.162	17.946	182.432	-7.259	17.871	182.678
-7.192	17.946	182.483	-7.288	17.870	182.698
-7.208	17.945	182.483	-7.317	17.869	182.791
-7.249	17.943	182.642	-7.346	17.868	182.798
-7.276	17.944	182.719	-7.371	17.866	182.789
-7.303	17.942	182.734	-7.401	17.866	182.897
-7.335	17.939	182.781	-7.429	17.864	182.914
-7.365	17.938	182.818	-7.459	17.863	182.961
-7.389	17.937	182.818	-7.487	17.862	183.035
-7.419	17.938	182.846	-7.515	17.861	183.097
-7.451	17.937	182.993	-7.543	17.860	183.196
-7.480	17.936	183.109	-7.572	17.859	183.285
-7.507	17.933	183.159	-7.601	17.857	183.221
-7.534	17.934	183.150	-7.629	17.855	183.265
-7.565	17.933	183.245	-7.657	17.854	183.355
-7.593	17.931	183.255	-7.686	17.853	183.362
-7.617	17.929	183.255	-7.714	17.852	183.455
-7.645	17.929	183.288	-7.743	17.850	183.532
-7.675	17.926	183.324	-7.772	17.848	183.505
-7.704	17.925	183.460	-7.800	17.847	183.591
-7.735	17.923	183.476	-7.828	17.846	183.649
-7.762	17.923	183.521	-7.857	17.844	183.672
-7.794	17.920	183.550	-7.885	17.842	183.724
-7.820	17.919	183.645	-7.914	17.841	183.764
-7.847	17.917	183.663	-7.943	17.839	183.793
-7.865	17.916	183.663	-7.971	17.838	183.946
-7.901	17.914	183.700	-7.999	17.837	184.048
-7.929	17.913	183.847	-8.027	17.835	184.028
-7.959	17.911	183.985	-8.055	17.833	184.087
-7.988	17.910	183.986	-8.083	17.831	184.103
-8.019	17.909	183.999	-8.115	17.829	184.179
-8.044	17.908	184.080	-8.141	17.827	184.225
-8.076	17.905	184.121	-8.172	17.825	184.239
-8.094	17.904	184.121	-8.199	17.824	184.301
-8.134	17.901	184.215	-8.227	17.822	184.425
-8.160	17.899	184.215	-8.257	17.820	184.483
-8.190	17.898	184.351	-8.285	17.818	184.507
-8.217	17.896	184.352	-8.314	17.816	184.537
-8.245	17.896	184.429	-8.343	17.814	184.561
-8.277	17.892	184.450	-8.371	17.812	184.628
-8.303	17.891	184.537	-8.400	17.810	184.684
-8.321	17.890	184.537	-8.428	17.808	184.744
-8.360	17.886	184.647	-8.456	17.806	184.773
-8.389	17.883	184.672	-8.484	17.804	184.846
-8.417	17.881	184.672	-8.513	17.801	184.848
-8.443	17.880	184.785	-8.542	17.799	184.909
-8.474	17.877	184.749	-8.570	17.797	184.891
-8.503	17.875	184.738	-8.598	17.795	184.909
-8.530	17.872	184.803	-8.627	17.792	184.932
-8.563	17.871	184.827	-8.656	17.790	184.981
-8.592	17.869	184.915	-8.684	17.788	185.019
-8.618	17.867	184.902	-8.713	17.786	185.105
-8.646	17.863	184.988	-8.741	17.783	185.105
-8.675	17.862	185.024	-8.769	17.781	185.136
-8.704	17.859	185.003	-8.798	17.778	185.151
-8.729	17.858	185.075	-8.826	17.776	185.195
-8.758	17.856	185.091	-8.854	17.774	185.220
-8.788	17.852	185.102	-8.883	17.771	185.197
-8.818	17.849	185.134	-8.913	17.769	185.266
-8.845	17.846	185.182	-8.941	17.766	185.323
-8.874	17.844	185.209	-8.969	17.764	185.370
-8.904	17.842	185.260	-8.998	17.761	185.334
-8.934	17.839	185.242	-9.026	17.759	185.320
-8.958	17.837	185.230	-9.055	17.756	185.301
-8.985	17.834	185.223	-9.083	17.754	185.363
-9.014	17.832	185.218	-9.112	17.751	185.327
-9.043	17.830	185.236	-9.139	17.748	185.347
-9.072	17.827	185.265	-9.169	17.746	185.382
-9.099	17.825	185.268	-9.196	17.743	185.367
-9.129	17.823	185.290	-9.226	17.741	185.440
-9.158	17.820	185.339	-9.252	17.739	185.467
-9.185	17.817	185.343	-9.282	17.736	185.408
-9.215	17.814	185.343	-9.311	17.733	185.400
-9.242	17.813	185.316	-9.338	17.730	185.405
-9.269	17.812	185.299	-9.368	17.728	185.381
-9.299	17.809	185.322	-9.395	17.725	185.443
-9.329	17.806	185.331	-9.424	17.723	185.434
-9.358	17.805	185.330	-9.452	17.720	185.404
-9.386	17.802	185.349	-9.481	17.717	185.445
-9.413	17.799	185.354	-9.509	17.715	185.427
-9.437	17.796	185.354	-9.537	17.712	185.389
-9.469	17.794	185.349	-9.565	17.710	185.453
-9.495	17.793	185.306	-9.594	17.707	185.394
-9.526	17.789	185.320	-9.623	17.704	185.385
-9.554	17.787	185.331	-9.651	17.702	185.433
-9.586	17.784	185.333	-9.679	17.699	185.429
-9.612	17.782	185.305	-9.708	17.696	185.413
-9.632	17.780	185.305	-9.736	17.694	185.401
-9.661	17.776	185.340	-9.764	17.691	185.326
-9.699	17.773	185.262	-9.792	17.688	185.358
-9.719	17.771	185.262	-9.821	17.686	185.391
-9.753	17.769	185.265	-9.850	17.683	185.312
-9.781	17.764	185.251	-9.878	17.681	185.333
-9.810	17.762	185.249	-9.907	17.678	185.363
-9.839	17.760	185.262	-9.934	17.675	185.323
-9.868	17.758	185.275	-9.962	17.673	185.311
-9.896	17.754	185.234	-9.990	17.669	185.113
-9.919	17.752	185.234	-10.017	17.665	184.666
-9.952	17.748	184.499	-10.042	17.660	183.983
-9.969	17.746	184.107	-10.066	17.654	182.854
-9.991	17.744	182.460	-10.092	17.650	182.272
-10.022	17.743	181.553	-10.120	17.649	182.187
-10.046	17.735	182.023	-10.148	17.648	182.219
-10.075	17.731	182.078	-10.178	17.646	182.217
-10.103	17.732	182.065	-10.205	17.645	182.058
-10.130	17.728	181.965	-10.231	17.642	181.711
-10.154	17.728	181.965	-10.258	17.638	180.997
-10.177	17.725	181.200	-10.284	17.636	180.544
-10.205	17.725	180.280	-10.312	17.636	180.520
-10.233	17.721	180.413	-10.340	17.635	180.506
-10.265	17.722	180.393	-10.369	17.635	180.431
-10.294	17.723	180.331	-10.397	17.635	180.396
-10.322	17.722	180.305	-10.425	17.635	180.448
-10.351	17.722	180.288	-10.454	17.634	180.409
-10.382	17.722	180.279	-10.482	17.634	180.398
-10.403	17.722	180.279	-10.510	17.634	180.400
-10.432	17.721	180.263	-10.539	17.634	180.339
-10.459	17.719	180.248	-10.568	17.633	180.279
-10.492	17.721	180.202	-10.597	17.633	180.317
-10.524	17.723	180.180	-10.625	17.633	180.281
-10.553	17.722	180.150	-10.653	17.633	180.298
-10.578	17.719	180.162	-10.682	17.633	180.325
-10.607	17.719	180.140	-10.708	17.633	180.232
-10.631	17.719	180.140	-10.737	17.632	180.230
-10.660	17.729	180.045	-10.766	17.632	180.194
-10.687	17.728	180.026	-10.793	17.632	180.127
-10.715	17.728	179.959	-10.822	17.632	180.110
-10.744	17.729	179.925	-10.851	17.632	180.146
-10.774	17.730	179.916	-10.881	17.632	180.118
-10.803	17.728	179.934	-10.909	17.632	180.177
-10.833	17.728	179.944	-10.937	17.632	180.155
-10.857	17.728	179.944	-10.966	17.632	180.090
-10.885	17.730	179.920	-10.995	17.632	180.109
-10.915	17.730	179.932	-11.024	17.631	180.090
-10.942	17.730	179.891	-11.052	17.631	180.044
-10.972	17.729	179.883	-11.081	17.631	180.086
-11.003	17.731	179.854	-11.109	17.632	180.073
-11.033	17.731	179.854	-11.138	17.631	180.040
-11.062	17.729	179.870	-11.167	17.632	180.085
-11.090	17.729	179.840	-11.196	17.631	180.074
-11.118	17.732	179.850	-11.224	17.631	180.026
-11.142	17.732	179.868	-11.253	17.631	180.047
-11.171	17.732	179.856	-11.281	17.631	179.997
-11.208	17.730	179.799	-11.310	17.632	180.054
-11.229	17.731	179.799	-11.338	17.632	180.234
-11.260	17.733	179.889	-11.364	17.632	180.183
-11.292	17.730	180.021	-11.395	17.632	180.163
-11.316	17.731	179.959	-11.425	17.631	180.107
-11.344	17.731	179.930	-11.451	17.631	180.084
-11.371	17.731	179.889	-11.478	17.631	180.100
-11.398	17.731	179.891	-11.507	17.631	180.062
-11.427	17.730	179.883	-11.537	17.631	180.001
-11.456	17.731	179.838	-11.567	17.631	180.025
-11.487	17.731	179.779	-11.596	17.630	179.969
-11.514	17.732	179.767	-11.622	17.630	179.933
-11.544	17.730	179.775	-11.651	17.630	179.909
-11.572	17.731	179.702	-11.680	17.630	179.889
-11.603	17.732	179.674	-11.708	17.630	179.853
-11.631	17.731	179.655	-11.737	17.630	179.896
-11.658	17.732	179.655	-11.765	17.630	179.835
-11.687	17.730	179.659	-11.795	17.630	179.781
-11.715	17.731	179.616	-11.823	17.630	179.804
-11.745	17.732	179.581	-11.851	17.630	179.749
-11.774	17.732	179.566	-11.882	17.630	179.736
-11.803	17.730	179.549	-11.910	17.630	179.681
-11.832	17.733	179.507	-11.939	17.630	179.646
-11.861	17.733	179.452	-11.966	17.630	179.637
-0.406	-0.329	129.829	-11.995	17.630	179.675
-11.914	17.731	179.435	-12.025	17.630	179.593
-11.945	17.731	179.387	-12.053	17.630	179.614
-11.974	17.734	179.380	-12.082	17.630	179.601
-12.001	17.739	179.359	-12.110	17.630	179.551
-12.030	17.737	179.359	-12.139	17.631	179.625
-12.060	17.738	179.333	-12.167	17.631	179.569
-12.093	17.740	179.338	-12.196	17.631	179.531
-12.118	17.740	179.324	-12.225	17.631	179.529
-12.148	17.738	179.311	-12.253	17.631	179.548
-12.174	17.739	179.311	-12.282	17.631	179.493
-12.202	17.741	179.285	-12.312	17.631	179.526
-12.229	17.742	179.277	-12.340	17.631	179.473
-12.257	17.741	179.262	-12.368	17.632	179.481
-12.290	17.740	179.259	-12.397	17.632	179.555
-12.319	17.743	179.281	-12.425	17.632	179.526
-12.350	17.743	179.281	-12.454	17.632	179.505
-12.375	17.742	179.286	-12.482	17.633	179.553
-12.405	17.742	179.281	-12.511	17.633	179.543
-12.431	17.743	179.281	-12.540	17.633	179.535
-12.460	17.744	179.312	-12.568	17.633	179.608
-12.488	17.744	179.312	-12.598	17.633	179.533
-12.517	17.743	179.314	-12.626	17.634	179.575
-12.549	17.745	179.320	-12.657	17.634	179.602
-12.580	17.747	179.328	-12.685	17.634	179.586
-12.609	17.746	179.342	-12.714	17.634	179.651
-12.633	17.746	179.379	-12.740	17.635	179.683
-12.662	17.747	179.397	-12.768	17.635	179.658
-12.688	17.747	179.397	-12.798	17.635	179.686
-12.717	17.748	179.435	-12.827	17.635	179.719
-12.746	17.747	179.443	-12.855	17.635	179.671
-12.773	17.746	179.451	-12.883	17.635	179.739
-12.802	17.748	179.462	-12.912	17.635	179.720
-12.833	17.748	179.479	-12.940	17.636	179.745
-12.862	17.748	179.510	-12.969	17.636	179.822
-12.890	17.749	179.523	-12.997	17.636	179.825
-12.919	17.751	179.556	-13.026	17.636	179.817
-12.950	17.751	179.576	-13.054	17.636	179.853
-12.977	17.750	179.605	-13.083	17.636	179.829
-13.001	17.750	179.605	-13.112	17.636	179.846
-13.031	17.752	179.603	-13.140	17.636	179.831
-13.060	17.751	179.592	-13.168	17.636	179.779
-13.088	17.751	179.563	-13.196	17.636	179.752
-13.118	17.751	179.552	-13.225	17.636	179.790
-13.149	17.752	179.536	-13.255	17.636	179.784
-13.175	17.751	179.537	-13.284	17.636	179.791
-13.204	17.751	179.548	-13.312	17.636	179.791
-13.234	17.751	179.533	-13.340	17.636	179.754
-13.263	17.752	179.530	-13.369	17.636	179.735
-13.289	17.751	179.495	-13.396	17.636	179.547
-13.312	17.751	179.495	-13.423	17.634	179.120
-13.347	17.749	178.717	-13.448	17.631	178.345
-13.369	17.750	178.152	-13.473	17.627	177.328
-13.392	17.749	176.645	-13.500	17.628	177.182
-13.424	17.749	176.737	-13.529	17.629	177.093
-13.452	17.748	176.876	-13.559	17.631	177.072
-13.481	17.748	176.864	-13.587	17.632	177.141
-13.505	17.750	176.864	-13.616	17.634	177.094
-13.539	17.753	176.893	-13.645	17.635	177.083
-13.564	17.754	176.893	-13.673	17.637	177.129
-13.595	17.756	176.919	-13.701	17.638	177.063
-13.623	17.756	176.923	-13.730	17.639	177.088
-13.651	17.758	176.902	-13.758	17.641	177.100
-13.681	17.761	176.867	-13.787	17.642	177.029
-13.709	17.762	176.828	-13.815	17.644	177.060
-13.739	17.763	176.834	-13.844	17.645	177.069
-13.771	17.766	176.852	-13.873	17.646	176.997
-13.796	17.767	176.802	-13.902	17.648	177.019
-13.822	17.768	176.796	-13.929	17.650	177.032
-13.852	17.769	176.760	-13.957	17.651	176.936
-13.884	17.772	176.769	-13.987	17.652	176.978
-13.908	17.773	176.777	-14.015	17.654	176.925
-13.936	17.775	176.706	-14.045	17.655	176.884
-13.964	17.775	176.678	-14.070	17.657	176.960
-13.994	17.777	176.714	-14.098	17.658	176.892
-14.023	17.779	176.710	-14.126	17.659	176.862
-14.052	17.780	176.642	-14.155	17.661	176.904
-14.079	17.782	176.648	-14.183	17.663	176.847
-14.107	17.783	176.659	-14.212	17.664	176.886
-14.136	17.786	176.661	-14.241	17.666	176.947
-14.164	17.788	176.678	-14.269	17.667	176.865
-14.194	17.789	176.662	-14.298	17.669	176.908
-14.224	17.791	176.680	-14.327	17.671	176.966
-14.252	17.794	176.691	-14.356	17.672	176.883
-14.280	17.795	176.709	-14.384	17.674	176.915
-14.309	17.796	176.680	-14.412	17.675	176.935
-14.337	17.798	176.685	-14.442	17.677	176.870
-14.364	17.799	176.685	-14.470	17.679	176.915
-14.394	17.803	176.682	-14.498	17.680	176.942
-14.421	17.804	176.695	-14.527	17.681	176.880
-14.451	17.805	176.668	-14.556	17.683	176.957
-14.481	17.807	176.705	-14.584	17.685	176.965
-14.509	17.810	176.724	-14.614	17.686	176.891
-14.538	17.811	176.694	-14.642	17.688	176.958
-14.567	17.813	176.683	-14.671	17.689	176.952
-14.596	17.815	176.720	-14.699	17.691	176.873
-14.626	17.816	176.742	-14.727	17.692	176.938
-14.652	17.818	176.745	-14.755	17.694	176.899
-14.679	17.819	176.679	-14.784	17.695	176.903
-14.709	17.821	176.679	-14.813	17.697	176.958
-14.741	17.824	176.686	-14.843	17.698	176.892
-14.767	17.824	176.702	-14.871	17.700	176.901
-14.799	17.825	176.700	-14.901	17.702	176.947
-14.825	17.827	176.722	-14.928	17.703	176.929
-14.854	17.830	176.711	-14.958	17.705	176.899
-14.882	17.832	176.708	-14.987	17.706	176.951
-14.908	17.834	176.708	-15.015	17.708	176.899
-14.937	17.834	176.696	-15.044	17.709	176.926
-14.965	17.836	176.699	-15.071	17.711	176.996
-14.994	17.839	176.723	-15.100	17.712	176.911
-15.023	17.840	176.713	-15.129	17.714	176.961
-15.056	17.842	176.704	-15.158	17.716	176.966
-15.082	17.845	176.717	-15.186	17.717	176.960
-15.110	17.846	176.738	-15.213	17.719	176.995
-15.139	17.847	176.760	-15.243	17.720	177.003
-15.155	17.848	176.760	-15.272	17.722	176.950
-15.195	17.851	176.777	-15.300	17.723	177.029
-15.222	17.852	176.777	-15.328	17.725	177.039
-15.250	17.854	176.782	-15.357	17.726	176.992
-15.282	17.855	176.782	-15.385	17.728	177.066
-15.309	17.857	176.804	-15.414	17.730	177.066
-15.337	17.860	176.842	-15.443	17.731	177.013
-15.366	17.861	176.818	-15.471	17.732	177.076
-15.384	17.862	176.818	-15.499	17.734	177.073
-15.423	17.864	176.836	-15.528	17.735	177.058
-15.454	17.866	176.860	-15.560	17.737	177.106
-15.483	17.867	176.865	-15.588	17.738	177.105
-15.512	17.868	176.865	-15.617	17.740	177.106
-15.539	17.870	176.875	-15.645	17.742	177.271
-15.570	17.872	176.927	-15.672	17.745	177.601
-15.601	17.873	177.185	-15.699	17.747	177.903
-15.625	17.873	177.576	-15.728	17.749	178.016
-15.654	17.877	177.761	-15.756	17.750	178.057
-15.678	17.881	177.806	-15.785	17.751	178.058
-15.706	17.881	177.862	-15.813	17.752	178.129
-15.735	17.883	177.934	-15.842	17.753	178.151
-15.764	17.884	177.959	-15.871	17.755	178.182
-15.791	17.885	177.959	-15.899	17.756	178.277
-15.821	17.887	178.006	-15.927	17.757	178.286
-15.848	17.887	178.044	-15.956	17.758	178.326
-15.875	17.888	178.121	-15.985	17.759	178.412
-15.904	17.889	178.190	-16.014	17.761	178.484
-15.934	17.892	178.245	-16.041	17.762	178.539
-15.961	17.891	178.329	-16.070	17.763	178.580
-15.991	17.893	178.355	-16.099	17.763	178.539
-16.022	17.895	178.399	-16.127	17.765	178.710
-16.045	17.896	178.399	-16.154	17.767	179.041
-16.077	17.896	178.601	-16.180	17.770	179.572
-16.104	17.895	179.174	-16.204	17.774	180.448
-16.134	17.896	180.855	-16.228	17.779	181.639
-16.148	17.898	182.220	-16.250	17.785	183.150
-16.162	17.898	182.954	-16.272	17.791	184.907
-16.179	17.907	184.866	-16.292	17.798	186.877
-16.195	17.906	187.677	-16.312	17.805	189.151
-16.215	17.918	189.993	-16.333	17.811	191.096
-16.225	17.920	193.017	-16.357	17.812	192.452
-16.266	17.923	195.136	-16.384	17.806	192.536
-16.312	17.926	193.981	-16.412	17.801	192.577
-16.345	17.929	192.638	-16.440	17.796	192.841
-16.361	17.914	192.405	-16.466	17.792	193.344
-16.379	17.905	192.816	-16.491	17.790	194.182
-16.393	17.898	193.993	-16.515	17.788	195.265
-16.408	17.895	194.650	-16.539	17.789	196.656
-16.437	17.897	196.443	-16.561	17.790	198.322
-16.455	17.896	198.185	-16.582	17.792	200.249
-16.472	17.890	200.950	-16.604	17.795	202.569
-16.502	17.899	203.239	-16.628	17.794	204.301
-16.539	17.896	206.371	-16.652	17.783	204.504
-16.589	17.901	206.443	-16.678	17.772	204.496
-16.624	17.901	204.591	-16.704	17.760	204.517
-16.636	17.879	204.402	-16.730	17.748	204.534
-16.663	17.864	204.432	-16.755	17.736	204.440
-16.677	17.857	204.433	-16.781	17.724	204.401
-16.715	17.839	204.317	-16.808	17.712	204.418
-16.738	17.824	204.279	-16.833	17.701	204.450
-16.765	17.812	204.279	-16.860	17.690	204.724
-16.789	17.800	204.310	-16.884	17.682	205.315
-16.811	17.787	204.827	-16.909	17.674	206.161
-16.824	17.775	206.170	-16.931	17.669	207.282
-16.849	17.769	207.782	-16.954	17.664	208.840
-16.861	17.764	208.387	-16.977	17.657	209.897
-16.884	17.754	209.427	-17.002	17.642	209.869
-16.930	17.750	209.794	-17.026	17.628	209.836
-16.957	17.739	209.776	-17.051	17.614	209.804
-16.984	17.722	209.724	-17.076	17.600	209.924
-17.005	17.710	209.726	-17.100	17.588	210.212
-17.029	17.695	209.760	-17.123	17.577	210.785
-17.044	17.679	210.326	-17.146	17.568	211.694
-17.061	17.665	211.909	-17.169	17.560	212.890
-17.085	17.659	213.319	-17.189	17.554	214.185
-17.099	17.650	214.192	-17.213	17.541	214.793
-17.125	17.636	215.161	-17.236	17.525	214.882
-17.159	17.638	214.846	-17.260	17.509	214.991
-17.182	17.622	214.750	-17.283	17.495	215.290
-17.209	17.598	214.821	-17.307	17.481	215.912
-17.225	17.582	215.331	-17.330	17.470	216.837
-17.239	17.563	217.172	-17.351	17.460	218.058
-17.265	17.559	218.457	-17.372	17.452	219.611
-17.283	17.550	219.962	-17.393	17.446	221.453
-17.308	17.546	222.796	-17.414	17.440	223.592
-17.316	17.538	224.189	-17.433	17.435	226.120
-17.331	17.533	226.735	-17.452	17.431	228.988
-17.341	17.523	229.714	-17.471	17.428	231.817
-17.362	17.523	232.953	-17.490	17.424	234.760
-17.383	17.518	236.328	-17.509	17.414	236.971
-17.410	17.504	238.677	-17.525	17.391	237.153
-17.450	17.501	238.258	-17.539	17.369	237.158
-17.467	17.484	237.101	-17.555	17.345	237.187
-17.478	17.452	237.066	-17.571	17.323	237.451
-17.489	17.423	237.141	-17.587	17.302	238.004
-17.499	17.408	237.179	-17.603	17.283	238.752
-17.509	17.383	238.280	-17.619	17.265	239.853
-17.519	17.362	240.163	-17.636	17.249	241.321
-17.539	17.348	241.259	-17.652	17.234	243.001
-17.549	17.327	243.737	-17.668	17.220	244.890
-17.550	17.324	244.126	-17.685	17.207	247.175
-17.589	17.317	248.664	-17.700	17.194	249.403
-17.597	17.299	250.739	-17.711	17.168	249.745
-17.622	17.278	249.875	-17.721	17.143	249.829
-17.632	17.250	249.601	-17.731	17.116	249.878
-17.639	17.230	249.601	-17.741	17.088	249.953
-17.651	17.200	249.713	-17.752	17.062	250.073
-17.664	17.173	249.760	-17.762	17.037	250.289
-17.676	17.139	249.887	-17.773	17.012	250.873
-17.683	17.110	250.341	-17.785	16.990	251.791
-17.687	17.083	251.762	-17.797	16.969	252.915
-17.703	17.068	253.409	-17.807	16.945	253.514
-17.718	17.050	254.132	-17.815	16.918	253.608
-17.724	17.028	254.180	-17.824	16.889	253.653
-17.737	17.012	253.416	-17.832	16.864	253.699
-17.745	16.982	253.460	-17.840	16.837	253.845
-17.757	16.958	253.562	-17.848	16.810	253.875
-17.766	16.924	253.663	-17.856	16.782	253.846
-17.775	16.895	253.692	-17.865	16.754	253.922
-17.782	16.866	253.753	-17.873	16.727	253.949
-17.795	16.839	253.776	-17.881	16.699	254.005
-17.800	16.811	253.872	-17.889	16.673	254.080
-17.805	16.793	253.872	-17.897	16.645	254.091
-17.811	16.763	253.862	-17.905	16.617	254.117
-17.819	16.735	253.935	-17.914	16.590	254.272
-17.831	16.709	254.042	-17.921	16.563	254.280
-17.838	16.676	254.116	-17.929	16.535	254.301
-17.846	16.649	254.084	-17.938	16.508	254.504
-17.854	16.621	254.175	-17.947	16.483	254.984
-17.859	16.592	254.554	-17.957	16.459	255.721
-17.863	16.577	254.839	-17.967	16.437	256.709
-17.863	16.546	256.115	-17.974	16.408	256.714
-17.875	16.522	257.077	-17.980	16.381	256.746
-17.895	16.504	256.624	-17.987	16.355	256.802
-17.903	16.468	256.590	-17.993	16.327	256.833
-17.910	16.443	256.668	-18.001	16.301	257.061
-17.915	16.413	256.686	-18.008	16.276	257.517
-17.918	16.383	257.040	-18.018	16.251	258.278
-17.918	16.354	257.993	-18.023	16.223	258.236
-17.922	16.334	258.025	-18.029	16.195	258.277
-17.944	16.317	258.202	-18.035	16.168	258.250
-17.951	16.287	258.160	-18.041	16.140	258.193
-17.962	16.252	258.086	-18.046	16.112	258.134
-17.967	16.231	258.086	-18.052	16.084	258.163
-17.974	16.199	258.024	-18.058	16.056	258.143
-17.978	16.170	258.042	-18.065	16.027	258.199
-17.982	16.139	257.995	-18.070	16.000	258.184
-17.990	16.113	257.948	-18.076	15.973	258.118
-17.996	16.085	257.949	-18.082	15.944	258.152
-18.002	16.052	257.923	-18.088	15.916	258.086
-18.006	16.035	257.923	-18.093	15.888	258.017
-18.012	16.005	257.878	-18.099	15.860	258.012
-18.021	15.971	257.818	-18.105	15.832	258.024
-18.026	15.945	257.818	-18.111	15.804	258.000
-18.032	15.916	257.818	-18.118	15.776	258.079
-18.039	15.888	257.811	-18.124	15.749	258.260
-18.044	15.858	257.851	-18.132	15.723	258.718
-18.048	15.833	258.230	-18.139	15.701	259.415
-18.052	15.815	258.611	-18.148	15.679	260.488
-18.055	15.791	260.041	-18.156	15.656	261.510
-18.062	15.768	261.627	-18.161	15.628	261.643
-18.077	15.738	261.388	-18.166	15.598	261.690
-18.080	15.717	261.388	-18.170	15.571	261.750
-18.088	15.680	261.441	-18.174	15.542	261.765
-18.093	15.654	261.516	-18.179	15.514	261.821
-18.098	15.624	261.576	-18.183	15.485	261.903
-18.102	15.592	261.622	-18.187	15.456	261.938
-18.107	15.567	261.664	-18.192	15.430	262.158
-18.110	15.546	261.664	-18.198	15.403	262.683
-18.116	15.507	262.458	-18.204	15.379	263.417
-18.117	15.493	262.862	-18.211	15.355	264.375
-18.126	15.464	264.542	-18.215	15.327	264.514
-18.131	15.439	264.887	-18.217	15.298	264.481
-18.137	15.414	264.283	-18.220	15.272	264.433
-18.140	15.384	264.254	-18.223	15.243	264.481
-18.144	15.355	264.206	-18.225	15.215	264.402
-18.146	15.333	264.206	-18.228	15.185	264.374
-18.148	15.305	264.177	-18.231	15.156	264.420
-18.151	15.275	264.201	-18.233	15.128	264.345
-18.155	15.243	264.189	-18.236	15.099	264.321
-18.160	15.209	264.139	-18.239	15.071	264.389
-18.160	15.184	264.079	-18.242	15.043	264.319
-18.163	15.154	264.141	-18.244	15.015	264.318
-18.167	15.122	264.119	-18.247	14.985	264.329
-18.169	15.097	264.040	-18.250	14.957	264.254
-18.173	15.067	264.019	-18.253	14.928	264.257
-18.175	15.046	264.019	-18.256	14.899	264.306
-18.179	15.016	264.028	-18.258	14.872	264.241
-18.182	14.980	264.066	-18.262	14.842	264.259
-18.185	14.952	264.018	-18.265	14.813	264.293
-18.189	14.924	264.012	-18.267	14.785	264.202
-18.191	14.896	264.053	-18.270	14.757	264.213
-18.194	14.866	263.996	-18.273	14.728	264.322
-18.197	14.836	263.945	-18.277	14.701	264.592
-18.199	14.817	263.945	-18.282	14.676	265.150
-18.205	14.781	264.979	-18.286	14.648	265.505
-18.206	14.762	265.086	-18.287	14.622	265.466
-18.211	14.733	265.390	-18.290	14.594	265.444
-18.214	14.706	265.257	-18.292	14.566	265.467
-18.218	14.677	265.210	-18.294	14.537	265.447
-18.220	14.649	265.211	-18.296	14.509	265.423
-18.222	14.620	265.174	-18.299	14.479	265.421
-18.224	14.596	265.174	-18.301	14.452	265.394
-18.226	14.566	265.190	-18.303	14.423	265.424
-18.228	14.536	265.161	-18.305	14.395	265.377
-18.231	14.508	265.189	-18.307	14.366	265.326
-18.234	14.477	265.142	-18.309	14.338	265.335
-18.237	14.447	265.130	-18.312	14.310	265.364
-18.239	14.419	265.124	-18.314	14.281	265.341
-18.241	14.390	265.128	-18.316	14.252	265.316
-18.243	14.366	265.128	-18.318	14.223	265.294
-18.246	14.338	265.103	-18.321	14.197	265.294
-18.248	14.310	265.083	-18.323	14.168	265.289
-18.252	14.282	265.070	-18.325	14.139	265.240
-18.253	14.251	265.041	-18.327	14.109	265.237
-18.255	14.224	264.988	-18.330	14.083	265.248
-18.258	14.193	265.009	-18.333	14.053	265.328
-18.261	14.163	265.019	-18.336	14.025	265.583
-18.264	14.135	265.249	-18.340	14.000	266.152
-18.269	14.105	265.826	-18.344	13.972	266.586
-18.270	14.088	265.958	-18.346	13.945	266.642
-18.275	14.056	266.415	-18.348	13.917	266.731
-18.277	14.027	266.415	-18.349	13.889	266.798
-18.277	14.001	266.486	-18.351	13.861	266.775
-18.279	13.975	266.504	-18.353	13.832	266.807
-18.281	13.945	266.500	-18.354	13.804	266.757
-18.283	13.916	266.493	-18.355	13.776	266.782
-18.285	13.887	266.544	-18.357	13.747	266.791
-18.286	13.864	266.544	-18.359	13.719	266.812
-18.290	13.830	266.536	-18.361	13.691	267.017
-18.292	13.800	266.768	-18.364	13.664	267.450
-18.294	13.774	266.786	-18.369	13.638	268.182
-18.296	13.750	267.721	-18.372	13.612	268.693
-18.298	13.720	269.054	-18.373	13.583	268.758
-18.301	13.694	268.454	-18.374	13.555	268.724
-18.302	13.665	268.456	-18.374	13.526	268.688
-18.305	13.638	268.463	-18.375	13.497	268.710
-18.306	13.610	268.445	-18.375	13.470	268.637
-18.306	13.580	268.398	-18.376	13.440	268.607
-18.307	13.549	268.362	-18.377	13.412	268.626
-18.307	13.530	268.362	-18.377	13.383	268.581
-18.309	13.496	268.388	-18.378	13.355	268.592
-18.309	13.468	268.344	-18.379	13.326	268.631
-18.309	13.440	268.335	-18.379	13.297	268.538
-18.311	13.412	268.319	-18.380	13.270	268.518
-18.312	13.382	268.320	-18.380	13.242	268.501
-18.313	13.353	268.270	-18.381	13.212	268.430
-18.314	13.325	268.201	-18.382	13.184	268.433
-18.314	13.303	268.201	-18.383	13.155	268.469
-18.315	13.263	268.230	-18.383	13.125	268.430
-18.315	13.239	268.230	-18.384	13.098	268.460
-18.318	13.210	268.218	-18.385	13.069	268.473
-18.319	13.178	268.207	-18.385	13.041	268.369
-18.320	13.153	268.219	-18.386	13.012	268.349
-18.320	13.124	268.166	-18.387	12.984	268.311
-18.322	13.095	268.113	-18.387	12.956	268.259
-8.187	-8.011	199.471	-18.388	12.926	268.270
-18.325	13.036	268.077	-18.389	12.897	268.263
-18.326	13.009	268.038	-18.390	12.869	268.226
-18.327	12.978	267.987	-18.391	12.840	268.250
-18.328	12.952	267.988	-18.392	12.812	268.170
-18.328	12.927	267.970	-18.392	12.784	268.122
-18.328	12.898	267.946	-18.393	12.755	268.166
-18.330	12.869	267.924	-18.394	12.725	268.120
-18.332	12.839	267.860	-18.395	12.698	268.075
-18.333	12.812	267.862	-18.396	12.669	268.152
-18.334	12.779	267.897	-18.397	12.640	268.123
-18.335	12.751	267.892	-18.398	12.612	268.095
-18.336	12.723	267.848	-18.399	12.582	268.121
-18.337	12.697	267.859	-18.400	12.554	268.073
-18.337	12.668	267.918	-18.401	12.526	268.045
-18.338	12.640	267.858	-18.402	12.497	268.071
-18.340	12.611	267.811	-18.402	12.468	268.006
-18.341	12.583	267.752	-18.403	12.439	268.020
-18.341	12.551	267.816	-18.405	12.411	268.085
-18.343	12.524	267.833	-18.405	12.382	268.019
-18.345	12.495	267.769	-18.406	12.353	267.991
-18.345	12.467	267.765	-18.407	12.325	268.019
-18.345	12.435	267.791	-18.408	12.296	267.976
-18.346	12.411	267.797	-18.409	12.268	267.991
-18.347	12.381	267.759	-18.410	12.239	268.002
-18.350	12.351	267.694	-18.411	12.210	267.920
-18.351	12.324	267.713	-18.412	12.181	267.994
-18.352	12.294	267.754	-18.413	12.152	268.011
-18.355	12.265	267.759	-18.414	12.124	267.927
-18.356	12.237	267.709	-18.415	12.095	267.985
-18.356	12.208	267.756	-18.417	12.067	268.012
-18.357	12.184	267.773	-18.417	12.038	267.940
-18.358	12.153	267.760	-18.418	12.010	267.966
-18.359	12.122	267.714	-18.419	11.980	267.946
-18.361	12.096	267.688	-18.420	11.951	267.898
-18.361	12.069	267.715	-18.421	11.928	267.982
-18.362	12.037	267.719	-18.422	11.894	267.942
-18.364	12.008	267.673	-18.423	11.866	267.905
-18.365	11.979	267.696	-18.425	11.837	268.024
-18.366	11.958	267.696	-18.426	11.815	268.222
-18.368	11.926	267.766	-18.430	11.789	268.727
-18.371	11.896	268.170	-18.433	11.764	269.578
-18.373	11.868	269.495	-18.439	11.739	270.778
-18.375	11.849	271.333	-18.443	11.714	271.764
-18.375	11.842	271.559	-18.442	11.685	271.839
-18.375	11.803	272.178	-18.441	11.657	271.859
-18.382	11.768	271.566	-18.440	11.628	271.789
-18.382	11.745	271.566	-18.439	11.600	271.758
-18.382	11.715	271.580	-18.438	11.572	271.708
-18.380	11.687	271.513	-18.438	11.543	271.743
-18.380	11.654	271.442	-18.438	11.516	272.040
-18.380	11.623	271.581	-18.440	11.490	272.642
-18.380	11.615	271.581	-18.442	11.466	273.491
-18.380	11.590	272.455	-18.446	11.442	274.677
-18.385	11.554	275.119	-18.446	11.415	275.204
-18.382	11.530	275.506	-18.443	11.386	275.281
-18.383	11.499	275.051	-18.441	11.357	275.311
-18.381	11.475	275.051	-18.438	11.328	275.299
-18.379	11.445	275.078	-18.436	11.300	275.492
-18.377	11.412	275.096	-18.435	11.274	275.803
-18.376	11.383	275.341	-18.435	11.247	276.416
-18.375	11.372	275.360	-18.436	11.222	277.388
-18.379	11.352	277.926	-18.438	11.199	278.540
-18.378	11.343	278.321	-18.442	11.176	280.014
-18.377	11.313	280.083	-18.447	11.155	281.830
-18.375	11.298	282.113	-18.445	11.129	282.544
-18.375	11.271	283.428	-18.439	11.102	282.656
-18.386	11.238	282.521	-18.433	11.074	282.727
-18.377	11.207	282.427	-18.428	11.046	282.863
-18.370	11.179	282.500	-18.424	11.020	283.287
-18.363	11.151	282.687	-18.421	10.995	284.018
-18.360	11.141	282.835	-18.420	10.972	284.967
-18.353	11.119	284.062	-18.420	10.946	286.482
-18.352	11.095	285.851	-18.420	10.924	288.109
-18.349	11.066	288.050	-18.420	10.902	289.587
-18.342	11.042	290.133	-18.411	10.876	289.741
-18.350	11.015	290.394	-18.402	10.848	289.773
-18.346	10.983	289.502	-18.392	10.822	289.759
-18.334	10.952	289.526	-18.383	10.795	289.887
-18.325	10.923	289.507	-18.375	10.769	290.158
-18.312	10.896	289.698	-18.368	10.745	290.724
-18.300	10.875	290.332	-18.363	10.720	291.572
-18.297	10.866	290.735	-18.359	10.695	292.807
-18.290	10.833	293.114	-18.356	10.671	294.410
-18.288	10.814	294.211	-18.353	10.651	295.469
-18.278	10.789	295.657	-18.341	10.626	295.535
-18.286	10.758	295.740	-18.329	10.599	295.565
-18.274	10.728	295.259	-18.316	10.573	295.475
-18.262	10.703	295.278	-18.304	10.547	295.631
-18.247	10.676	295.258	-18.294	10.522	295.937
-18.233	10.652	295.490	-18.285	10.498	296.508
-18.219	10.628	296.266	-18.278	10.475	297.445
-18.215	10.620	296.682	-18.272	10.451	298.723
-18.206	10.588	298.915	-18.267	10.429	300.201
-18.200	10.569	300.415	-18.264	10.408	302.041
-18.196	10.552	302.932	-18.260	10.386	303.897
[truncated: 1,233 more rows]
