# Supplementary material for: Finding the best hardware configuration for 2D SLAM in indoor environments via simulation based on Google Cartographer
Source: Sci Rep. 2022 Nov 5;12:18815. doi: 10.1038/s41598-022-22938-y (PMC9637188; doi:10.1038/s41598-022-22938-y)
Supplement: Supplementary file 1 — Supplementary Information. [file 41598_2022_22938_MOESM1_ESM.zip › SLAM_readings/tunel_no_loop_closure/slam_l2d_tunel_6_4_2022_11_5_36_noloop.csv]

xr	yr	wr	xu	yu	wu
0.000	0.000	0.000	0.000	0.000	0.000
0.000	0.000	0.000	0.000	0.000	0.000
0.002	0.000	0.003	0.000	0.000	0.000
0.003	0.000	0.004	0.000	0.000	0.000
0.002	-0.003	359.908	0.000	0.000	0.000
0.003	-0.005	359.878	0.000	0.000	0.000
0.001	-0.002	359.949	0.000	0.000	0.000
0.001	-0.002	359.950	0.000	0.000	0.000
-0.001	0.000	359.979	0.000	0.000	0.000
-0.001	0.000	359.986	0.000	0.000	0.000
0.007	-0.001	359.990	0.000	0.000	0.000
0.009	-0.001	-0.004	0.000	0.000	0.000
-0.001	0.001	359.993	0.000	0.000	0.000
-0.002	0.002	-0.003	0.000	0.000	0.000
-0.006	0.002	359.958	0.000	0.000	0.000
-0.007	-0.003	359.951	0.000	0.000	0.000
-0.009	-0.005	359.944	0.000	0.000	0.000
-0.010	-0.006	359.937	0.000	0.000	0.000
0.002	0.000	0.008	0.000	0.000	0.000
0.004	0.001	0.022	0.000	0.000	0.000
0.006	0.001	359.987	0.000	0.000	0.000
0.008	0.002	359.988	0.000	0.000	0.000
0.011	-0.001	359.972	0.000	0.000	0.000
0.014	-0.001	359.969	0.000	0.000	0.000
-0.001	0.002	359.946	0.000	0.000	0.000
-0.005	0.003	359.936	0.000	0.000	0.000
-0.008	0.004	359.926	0.000	0.000	0.000
-0.008	0.003	0.009	0.000	0.000	0.000
-0.010	0.004	0.025	0.000	0.000	0.000
0.001	0.000	0.013	0.000	0.000	0.000
0.003	-0.001	0.021	0.000	0.000	0.000
0.004	-0.002	0.030	0.000	0.000	0.000
0.000	-0.001	359.988	0.000	0.000	0.000
0.000	-0.001	359.983	0.000	0.000	0.000
0.000	-0.002	359.977	0.000	0.000	0.000
0.001	0.001	359.935	0.000	0.000	0.000
-0.009	0.000	359.922	0.000	0.000	0.000
-0.012	0.000	359.910	0.000	0.000	0.000
-0.003	-0.001	0.029	0.000	0.000	0.000
-0.002	-0.001	0.059	0.000	0.000	0.000
-0.004	-0.002	0.007	0.000	0.000	0.000
-0.004	-0.003	0.013	0.000	0.000	0.000
-0.004	-0.004	0.018	0.000	0.000	0.000
-0.001	-0.002	359.973	0.000	0.000	0.000
0.000	-0.001	359.966	0.000	0.000	0.000
-0.005	0.002	359.962	0.000	0.000	0.000
-0.006	0.002	359.955	0.000	0.000	0.000
-0.001	0.005	359.987	0.000	0.000	0.000
0.000	0.006	359.991	0.000	0.000	0.000
0.002	0.002	359.969	0.000	0.000	0.000
0.003	0.002	359.967	0.000	0.000	0.000
0.001	-0.001	-0.004	0.000	0.000	0.000
0.002	-0.002	0.002	0.000	0.000	0.000
0.001	-0.004	359.982	0.000	0.000	0.000
0.002	-0.005	359.980	0.000	0.000	0.000
0.002	-0.005	359.966	0.000	0.000	0.000
0.003	-0.006	359.959	0.000	0.000	0.000
-0.003	-0.002	359.961	0.000	0.000	0.000
-0.004	-0.002	359.958	0.000	0.000	0.000
0.001	0.002	359.994	0.000	0.000	0.000
0.001	0.004	0.005	0.000	0.000	0.000
0.002	0.005	0.016	0.000	0.000	0.000
0.004	0.007	359.961	0.000	0.000	0.000
0.002	-0.001	359.951	0.000	0.000	0.000
0.001	-0.002	359.944	0.000	0.000	0.000
0.001	-0.004	359.937	0.000	0.000	0.000
0.000	-0.006	359.954	0.000	0.000	0.000
-0.001	-0.008	359.953	0.000	0.000	0.000
-0.001	0.000	359.976	0.000	0.000	0.000
-0.002	0.001	359.982	0.000	0.000	0.000
-0.002	0.002	359.988	0.000	0.000	0.000
-0.001	0.001	359.977	0.000	0.000	0.000
-0.001	0.000	359.949	0.000	0.000	0.000
-0.001	0.000	359.941	0.000	0.000	0.000
-0.002	0.000	359.932	0.000	0.000	0.000
0.001	-0.003	359.947	0.000	0.000	0.000
0.001	-0.004	359.944	0.000	0.000	0.000
0.002	-0.005	359.942	0.000	0.000	0.000
0.003	-0.001	359.961	0.000	0.000	0.000
-0.003	0.001	359.959	0.000	0.000	0.000
-0.004	0.001	359.960	0.000	0.000	0.000
-0.006	0.002	359.961	0.002	0.000	0.001
-0.003	-0.003	359.949	0.005	0.000	0.003
-0.004	-0.003	359.947	0.006	0.000	0.031
0.007	-0.002	359.994	0.013	0.000	0.019
0.008	0.002	359.979	0.022	0.000	0.027
0.009	0.003	359.980	0.034	0.000	0.028
0.015	0.001	359.993	0.051	0.000	0.037
0.018	0.001	-0.003	0.070	0.000	0.037
0.021	0.002	0.002	0.091	0.000	0.031
0.035	-0.002	359.929	0.117	0.000	0.033
0.041	-0.003	359.914	0.145	0.000	0.022
0.085	0.005	0.066	0.172	0.000	0.013
0.102	0.007	0.098	0.201	0.000	359.972
0.155	0.007	359.948	0.228	0.000	359.946
0.184	0.008	359.918	0.258	0.000	359.964
0.214	0.009	359.888	0.288	0.001	359.902
0.248	-0.004	359.220	0.314	0.001	359.839
0.279	-0.006	359.025	0.342	0.001	359.761
0.372	-0.009	359.699	0.372	0.001	359.709
0.420	-0.011	359.745	0.400	0.001	359.640
0.444	-0.007	359.760	0.426	0.001	359.686
0.464	-0.004	359.338	0.456	0.001	359.688
0.501	-0.004	359.188	0.485	0.001	359.703
0.529	-0.003	359.077	0.508	0.001	359.693
0.549	-0.001	358.467	0.540	0.001	359.658
0.579	0.000	358.199	0.570	0.001	359.618
0.607	0.001	357.957	0.595	0.000	359.674
0.608	-0.010	359.248	0.628	0.000	359.626
0.632	-0.011	359.325	0.657	0.000	359.597
0.656	-0.009	359.676	0.679	0.000	359.626
0.680	-0.010	359.822	0.709	0.000	359.564
0.714	-0.010	359.599	0.741	0.000	359.514
0.741	-0.010	359.643	0.764	0.000	359.474
0.782	-0.010	359.231	0.794	0.000	359.443
0.814	-0.011	359.136	0.823	0.000	359.461
0.843	-0.012	359.116	0.852	-0.001	359.494
0.878	-0.012	359.034	0.881	-0.001	359.414
0.904	-0.012	359.278	0.911	-0.001	359.442
0.932	-0.012	359.303	0.936	-0.001	359.426
0.963	-0.016	359.294	0.966	-0.001	359.371
0.988	-0.018	359.306	0.993	-0.001	359.359
1.014	-0.016	359.084	1.022	-0.002	359.317
1.043	-0.016	359.017	1.052	-0.002	359.306
1.067	-0.017	358.883	1.081	-0.002	359.323
1.092	-0.018	358.801	1.109	-0.002	359.300
1.124	-0.016	358.988	1.138	-0.003	359.257
1.154	-0.016	358.986	1.166	-0.003	359.302
1.180	-0.016	358.983	1.195	-0.003	359.261
1.215	-0.018	359.065	1.222	-0.003	359.216
1.247	-0.018	358.986	1.252	-0.004	359.260
1.279	-0.018	358.971	1.282	-0.004	359.218
1.308	-0.019	358.991	1.308	-0.004	359.206
1.335	-0.020	358.988	1.338	-0.005	359.240
1.363	-0.023	358.939	1.365	-0.005	359.175
1.394	-0.024	358.917	1.395	-0.005	359.200
1.424	-0.026	358.895	1.425	-0.006	359.225
1.449	-0.024	358.932	1.452	-0.006	359.143
1.476	-0.023	358.993	1.482	-0.006	359.147
1.503	-0.023	359.011	1.508	-0.007	359.178
1.531	-0.023	359.031	1.539	-0.007	359.102
1.561	-0.022	358.932	1.567	-0.007	359.100
1.587	-0.022	358.919	1.593	-0.008	359.110
1.616	-0.022	358.905	1.623	-0.008	359.062
1.647	-0.025	358.838	1.653	-0.008	359.074
1.674	-0.026	358.815	1.680	-0.009	359.065
1.707	-0.031	358.798	1.711	-0.009	358.992
1.738	-0.032	358.739	1.740	-0.010	359.050
1.763	-0.033	358.710	1.767	-0.010	359.035
1.795	-0.033	358.772	1.796	-0.010	358.976
1.825	-0.034	358.772	1.826	-0.011	359.031
1.851	-0.033	358.762	1.852	-0.012	359.050
1.881	-0.033	358.758	1.882	-0.012	359.008
1.908	-0.034	358.807	1.912	-0.012	359.011
1.935	-0.035	358.819	1.940	-0.013	358.977
1.962	-0.039	358.796	1.972	-0.013	358.930
1.988	-0.040	358.797	1.996	-0.014	358.998
2.020	-0.042	358.798	2.026	-0.014	358.949
2.047	-0.045	358.672	2.056	-0.014	358.883
2.073	-0.047	358.646	2.082	-0.015	358.962
2.104	-0.042	358.604	2.113	-0.015	358.919
2.133	-0.042	358.571	2.142	-0.016	358.892
2.166	-0.042	358.638	2.169	-0.016	358.898
2.201	-0.042	358.641	2.198	-0.016	358.834
2.223	-0.043	358.677	2.225	-0.017	358.846
2.252	-0.042	358.638	2.255	-0.018	358.907
2.285	-0.041	358.628	2.285	-0.018	358.841
2.304	-0.046	358.601	2.313	-0.018	358.818
2.332	-0.048	358.585	2.342	-0.019	358.890
2.357	-0.050	358.570	2.369	-0.019	358.821
2.390	-0.049	358.551	2.398	-0.020	358.818
2.423	-0.049	358.575	2.430	-0.021	358.806
2.455	-0.050	358.573	2.456	-0.021	358.757
2.482	-0.051	358.572	2.485	-0.022	358.793
2.514	-0.051	358.552	2.512	-0.022	358.872
2.541	-0.051	358.546	2.541	-0.023	358.800
2.569	-0.049	358.599	2.572	-0.023	358.822
2.596	-0.048	358.609	2.599	-0.024	358.861
2.623	-0.055	358.651	2.627	-0.024	358.819
2.652	-0.057	358.671	2.658	-0.025	358.855
2.679	-0.056	358.642	2.687	-0.026	358.867
2.706	-0.057	358.650	2.714	-0.026	358.916
2.735	-0.057	358.654	2.741	-0.028	359.280
2.760	-0.057	358.660	2.765	-0.031	359.853
2.799	-0.058	358.788	2.794	-0.032	0.160
2.830	-0.059	358.829	2.823	-0.032	0.113
2.850	-0.066	0.498	2.851	-0.032	0.103
2.876	-0.069	0.977	2.879	-0.032	0.097
2.904	-0.068	0.498	2.910	-0.032	0.072
2.930	-0.070	0.679	2.935	-0.032	0.208
2.958	-0.063	359.894	2.963	-0.034	0.574
2.986	-0.062	359.757	2.987	-0.036	1.214
3.011	-0.061	359.635	3.012	-0.040	2.217
3.057	-0.061	0.838	3.037	-0.045	3.548
3.087	-0.060	1.026	3.062	-0.045	3.979
3.105	-0.065	5.293	3.091	-0.043	4.004
3.134	-0.065	6.579	3.118	-0.041	4.044
3.153	-0.070	7.111	3.147	-0.039	4.073
3.180	-0.072	8.205	3.176	-0.038	4.166
3.176	-0.084	3.636	3.202	-0.037	4.383
3.193	-0.089	2.867	3.229	-0.037	4.915
3.241	-0.070	1.948	3.255	-0.038	5.804
3.266	-0.068	1.156	3.282	-0.039	6.503
3.286	-0.067	0.525	3.307	-0.036	6.565
3.320	-0.050	5.104	3.337	-0.033	6.557
3.347	-0.045	5.520	3.366	-0.030	6.635
3.382	-0.054	8.894	3.392	-0.027	6.704
3.408	-0.052	9.862	3.422	-0.024	6.781
3.437	-0.057	9.139	3.451	-0.021	6.874
3.477	-0.061	6.409	3.480	-0.018	6.939
3.503	-0.062	5.882	3.507	-0.015	7.023
3.524	-0.054	5.263	3.535	-0.013	7.349
3.555	-0.052	4.547	3.563	-0.011	7.806
3.578	-0.050	4.014	3.590	-0.007	7.732
3.607	-0.042	6.405	3.618	-0.003	7.727
3.632	-0.038	6.588	3.644	0.000	7.729
3.661	-0.030	8.414	3.674	0.005	7.667
3.686	-0.026	9.021	3.703	0.009	7.669
3.711	-0.021	9.619	3.729	0.012	7.708
3.749	-0.016	9.214	3.758	0.015	8.016
3.782	-0.011	9.634	3.785	0.016	8.675
3.807	-0.006	9.943	3.808	0.016	9.472
3.843	-0.013	7.720	3.832	0.014	10.694
3.875	-0.011	7.441	3.860	0.017	11.225
3.892	-0.011	10.601	3.886	0.022	11.237
3.920	-0.010	11.236	3.915	0.028	11.238
3.928	-0.011	12.533	3.943	0.034	11.257
3.948	-0.010	13.293	3.969	0.039	11.277
3.962	-0.002	12.107	3.997	0.043	11.535
3.981	0.001	12.240	4.024	0.046	12.050
4.023	0.015	11.379	4.050	0.048	12.954
4.048	0.021	11.185	4.073	0.050	13.700
4.081	0.024	12.504	4.103	0.058	13.707
4.111	0.030	12.834	4.129	0.063	13.766
4.154	0.028	15.014	4.157	0.069	14.011
4.193	0.031	16.102	4.185	0.075	14.274
4.216	0.031	14.560	4.211	0.082	14.213
4.239	0.044	14.298	4.239	0.089	14.301
4.269	0.051	14.345	4.268	0.096	14.345
4.299	0.058	14.390	4.296	0.102	14.631
4.319	0.066	13.934	4.321	0.106	15.185
4.348	0.073	13.836	4.346	0.109	16.005
4.380	0.082	14.875	4.370	0.111	17.140
4.406	0.089	15.078	4.394	0.112	18.487
4.431	0.086	18.820	4.415	0.111	20.275
4.460	0.091	20.118	4.437	0.110	22.165
4.483	0.082	23.763	4.458	0.109	24.472
4.505	0.082	25.345	4.478	0.108	26.729
4.512	0.067	28.257	4.504	0.119	27.325
4.531	0.063	30.276	4.528	0.131	27.283
4.551	0.058	32.571	4.554	0.143	27.444
4.557	0.047	32.943	4.577	0.153	27.831
4.573	0.041	34.742	4.601	0.163	28.563
4.569	0.077	27.412	4.625	0.171	29.527
4.579	0.082	26.839	4.648	0.177	30.794
4.617	0.142	27.817	4.671	0.182	32.624
4.633	0.160	27.638	4.691	0.186	34.373
4.672	0.184	31.711	4.716	0.202	34.511
4.695	0.205	32.693	4.739	0.218	34.488
4.740	0.210	39.013	4.761	0.233	34.560
4.770	0.228	41.547	4.786	0.250	34.607
4.809	0.234	40.186	4.811	0.267	34.639
4.839	0.247	41.494	4.832	0.281	34.896
4.888	0.250	34.493	4.856	0.295	35.439
4.917	0.258	33.401	4.878	0.306	36.196
4.955	0.269	32.003	4.901	0.317	37.312
4.979	0.274	32.883	4.921	0.325	38.648
4.974	0.286	37.840	4.942	0.332	40.375
4.991	0.295	39.224	4.964	0.339	42.254
5.007	0.304	40.594	4.984	0.354	42.850
4.996	0.312	46.241	5.005	0.374	42.810
5.005	0.321	48.594	5.026	0.393	42.841
5.003	0.330	47.081	5.048	0.413	42.896
5.009	0.340	48.591	5.069	0.431	43.234
5.035	0.365	44.798	5.089	0.446	43.796
5.046	0.377	44.852	5.110	0.460	44.832
5.088	0.412	41.263	5.129	0.472	46.031
5.125	0.446	44.743	5.150	0.483	47.632
5.150	0.470	45.455	5.169	0.492	49.311
5.186	0.483	50.277	5.189	0.502	51.416
5.220	0.505	52.849	5.207	0.510	53.956
5.244	0.522	54.722	5.224	0.519	56.041
5.275	0.510	58.531	5.242	0.544	56.293
5.306	0.523	61.279	5.259	0.568	56.390
5.316	0.509	60.205	5.273	0.590	56.402
5.342	0.515	61.985	5.290	0.613	56.488
5.355	0.534	59.843	5.305	0.636	56.475
5.378	0.544	60.598	5.322	0.660	56.659
5.366	0.584	55.684	5.338	0.682	57.054
5.376	0.602	54.737	5.354	0.701	57.755
5.371	0.663	53.836	5.371	0.720	58.817
5.376	0.693	52.923	5.387	0.736	60.027
5.376	0.732	56.991	5.404	0.751	61.573
5.380	0.767	57.791	5.421	0.767	63.354
5.405	0.778	64.214	5.433	0.791	63.545
5.416	0.807	66.966	5.447	0.818	63.586
5.443	0.826	68.811	5.459	0.843	63.596
5.458	0.849	70.994	5.472	0.867	63.831
5.474	0.874	73.380	5.485	0.890	64.253
5.501	0.881	63.268	5.500	0.912	65.009
5.518	0.899	62.362	5.513	0.932	65.944
5.537	0.904	62.331	5.528	0.951	67.256
5.556	0.919	61.623	5.543	0.968	68.913
5.575	0.935	60.910	5.556	0.989	70.020
5.578	0.941	66.092	5.565	1.014	70.044
5.593	0.954	66.967	5.576	1.042	70.082
5.600	0.981	73.165	5.586	1.068	70.188
5.610	0.994	75.124	5.596	1.093	70.537
5.615	1.030	73.391	5.608	1.117	71.268
5.624	1.051	74.396	5.619	1.137	72.162
5.635	1.074	75.502	5.632	1.158	73.561
5.638	1.110	71.033	5.644	1.178	75.012
5.647	1.138	70.755	5.653	1.205	75.335
5.664	1.174	72.817	5.659	1.230	75.359
5.675	1.204	73.137	5.667	1.259	75.360
5.688	1.225	77.455	5.674	1.287	75.360
5.700	1.253	78.876	5.681	1.315	75.279
5.710	1.267	76.310	5.688	1.341	75.314
5.720	1.289	76.538	5.696	1.370	75.322
5.723	1.318	75.038	5.703	1.398	75.418
5.731	1.341	74.796	5.711	1.422	75.740
5.732	1.368	73.862	5.721	1.447	76.465
5.738	1.394	73.386	5.731	1.470	77.509
5.745	1.418	74.732	5.739	1.494	78.273
5.751	1.445	74.756	5.745	1.522	78.374
5.757	1.476	79.349	5.752	1.550	78.459
5.762	1.501	80.720	5.758	1.576	78.653
5.779	1.521	81.432	5.765	1.603	79.096
5.788	1.544	82.562	5.773	1.626	79.774
5.799	1.567	80.440	5.779	1.654	80.154
5.810	1.593	80.626	5.784	1.682	80.116
5.818	1.613	80.763	5.789	1.710	80.170
5.821	1.641	79.238	5.794	1.739	80.230
5.829	1.667	78.964	5.800	1.767	80.348
5.818	1.709	79.395	5.805	1.792	80.708
5.821	1.736	79.320	5.812	1.818	81.311
5.816	1.772	80.363	5.820	1.841	82.165
5.817	1.808	80.638	5.828	1.864	83.473
5.832	1.839	82.759	5.837	1.885	85.098
5.836	1.869	83.493	5.847	1.904	86.759
5.860	1.883	86.843	5.856	1.926	88.586
5.871	1.910	88.360	5.857	1.954	88.713
5.888	1.918	91.559	5.858	1.981	88.742
5.900	1.940	93.610	5.859	2.010	88.853
5.893	1.967	93.030	5.860	2.038	88.880
5.899	1.992	94.369	5.861	2.068	88.927
5.896	1.997	87.939	5.862	2.095	88.998
5.900	2.016	86.764	5.862	2.125	88.957
5.897	2.033	86.342	5.863	2.152	88.987
5.899	2.054	85.279	5.864	2.181	89.159
5.897	2.087	87.734	5.866	2.209	89.436
5.898	2.109	87.825	5.868	2.234	89.874
5.886	2.150	89.663	5.868	2.264	89.951
5.882	2.181	90.434	5.869	2.293	90.025
5.878	2.209	91.152	5.869	2.320	90.074
5.874	2.252	91.287	5.869	2.349	90.109
5.870	2.283	91.823	5.869	2.377	90.035
5.879	2.325	90.163	5.868	2.405	90.021
5.886	2.364	89.198	5.869	2.436	90.037
5.888	2.395	88.808	5.868	2.462	89.930
5.891	2.427	88.415	5.868	2.492	89.957
5.894	2.462	89.084	5.868	2.521	89.970
5.897	2.494	88.967	5.868	2.549	89.944
5.896	2.525	90.095	5.868	2.579	89.992
5.897	2.557	90.363	5.868	2.606	90.000
5.895	2.581	90.171	5.868	2.635	89.871
5.895	2.613	90.316	5.868	2.664	89.834
5.894	2.644	89.779	5.868	2.691	89.809
5.894	2.672	89.690	5.868	2.721	89.834
5.892	2.694	89.627	5.868	2.750	89.899
5.891	2.724	89.535	5.868	2.779	89.876
5.888	2.743	89.612	5.868	2.806	89.827
5.886	2.770	89.579	5.868	2.835	89.865
5.886	2.795	89.634	5.868	2.865	89.866
5.886	2.818	89.629	5.868	2.892	89.812
5.891	2.844	89.731	5.868	2.921	89.802
5.891	2.868	89.410	5.868	2.949	89.722
5.891	2.890	89.305	5.868	2.978	89.761
5.898	2.924	89.615	5.868	3.008	89.818
5.900	2.946	89.644	5.868	3.033	89.827
5.899	2.971	89.652	5.868	3.062	89.806
5.901	2.997	89.678	5.868	3.092	89.784
5.898	3.027	89.733	5.868	3.120	89.788
5.898	3.059	89.773	5.868	3.150	89.850
5.899	3.081	89.802	5.869	3.177	89.902
5.899	3.114	89.845	5.869	3.207	89.932
5.898	3.148	89.707	5.869	3.235	89.967
5.897	3.176	89.686	5.869	3.262	89.995
5.897	3.207	89.661	5.869	3.292	90.020
5.894	3.243	89.910	5.869	3.321	90.006
5.896	3.279	89.998	5.869	3.349	89.969
5.896	3.310	90.054	5.869	3.379	89.976
5.899	3.335	89.983	5.869	3.406	89.997
5.901	3.368	89.998	5.869	3.435	90.129
5.900	3.395	89.664	5.870	3.462	90.173
5.901	3.427	89.557	5.869	3.491	90.197
5.904	3.464	89.612	5.869	3.521	90.193
5.905	3.490	89.569	5.869	3.547	90.194
5.901	3.516	90.202	5.869	3.577	90.223
5.901	3.544	90.364	5.869	3.605	90.251
5.900	3.574	90.539	5.869	3.634	90.283
5.900	3.602	90.705	5.869	3.664	90.309
5.900	3.629	90.859	5.869	3.692	90.398
5.902	3.656	90.389	5.869	3.722	90.415
5.902	3.680	90.415	5.869	3.747	90.459
5.902	3.708	90.434	5.868	3.777	90.383
5.902	3.736	90.453	5.868	3.807	90.388
5.904	3.768	90.443	5.868	3.833	90.365
5.901	3.799	90.113	5.868	3.864	90.462
5.901	3.823	90.020	5.868	3.891	90.485
5.900	3.852	89.907	5.868	3.921	90.530
5.903	3.876	90.054	5.868	3.943	90.601
5.904	3.903	90.611	5.868	3.976	90.615
5.905	3.934	90.819	5.867	4.006	90.640
5.905	3.955	90.916	5.867	4.030	90.639
5.906	3.982	91.084	5.866	4.063	90.614
5.905	4.010	90.738	5.866	4.092	90.615
5.905	4.035	90.746	5.866	4.116	90.639
5.901	4.065	90.403	5.866	4.149	90.739
5.900	4.093	90.298	5.866	4.176	90.782
5.897	4.121	90.333	5.865	4.205	90.785
5.895	4.149	90.273	5.865	4.231	90.797
5.896	4.178	90.740	5.865	4.263	90.803
5.895	4.210	90.872	5.864	4.293	90.839
5.898	4.240	90.633	5.864	4.316	90.855
5.899	4.272	90.635	5.863	4.349	90.863
5.902	4.301	90.752	5.863	4.373	90.933
5.903	4.333	90.795	5.863	4.403	91.029
5.902	4.363	90.895	5.863	4.436	91.126
5.902	4.391	90.953	5.862	4.458	91.118
5.898	4.421	91.199	5.862	4.488	91.122
5.896	4.452	91.331	5.861	4.521	91.106
5.897	4.480	91.064	5.860	4.544	91.077
5.896	4.512	91.065	5.860	4.575	91.134
5.898	4.539	91.012	5.860	4.603	91.206
5.898	4.571	90.993	5.860	4.632	91.267
5.898	4.593	91.018	5.859	4.658	91.295
5.898	4.621	91.015	5.858	4.687	91.289
5.896	4.646	91.223	5.857	4.717	91.262
5.896	4.671	91.282	5.855	4.742	90.967
5.895	4.699	91.348	5.852	4.770	90.395
5.892	4.729	90.986	5.849	4.794	89.611
5.890	4.758	90.943	5.846	4.820	88.936
5.886	4.784	89.107	5.846	4.849	88.882
5.884	4.809	88.651	5.847	4.876	88.894
5.880	4.836	86.893	5.847	4.905	88.794
5.880	4.861	87.272	5.847	4.935	88.762
5.878	4.888	86.846	5.848	4.962	88.761
5.891	4.918	88.677	5.848	4.992	88.751
5.894	4.943	88.958	5.848	5.018	88.724
5.895	4.971	89.258	5.849	5.048	88.714
5.898	5.000	89.575	5.849	5.078	88.614
5.900	5.025	89.856	5.850	5.106	88.620
5.891	5.060	88.894	5.850	5.135	88.621
5.891	5.088	88.861	5.851	5.161	88.630
5.891	5.120	87.925	5.852	5.191	88.690
5.891	5.150	88.356	5.852	5.219	88.678
5.891	5.177	88.323	5.853	5.247	88.637
5.890	5.205	88.290	5.854	5.275	88.692
5.892	5.241	88.539	5.854	5.305	88.696
5.894	5.275	88.624	5.855	5.335	88.665
5.895	5.303	88.670	5.855	5.360	88.681
5.895	5.336	88.722	5.856	5.391	88.660
5.900	5.361	88.408	5.857	5.420	88.695
5.901	5.383	88.511	5.857	5.447	88.759
5.903	5.410	88.518	5.858	5.475	88.710
5.905	5.438	88.526	5.858	5.504	88.738
5.905	5.463	88.671	5.859	5.534	88.705
5.906	5.490	88.715	5.859	5.563	88.711
5.903	5.511	88.817	5.860	5.589	88.718
5.909	5.536	88.765	5.861	5.618	88.818
5.910	5.556	88.778	5.861	5.646	88.818
5.913	5.581	88.794	5.862	5.675	88.824
5.915	5.599	88.812	5.863	5.705	88.871
5.916	5.620	88.826	5.863	5.732	88.836
5.917	5.644	88.880	5.864	5.761	88.883
5.912	5.672	88.844	5.864	5.790	88.788
5.911	5.695	88.848	5.864	5.817	88.777
5.906	5.735	88.693	5.865	5.848	88.897
5.904	5.761	88.647	5.866	5.875	88.919
5.904	5.794	88.645	5.866	5.904	88.898
5.903	5.825	88.612	5.867	5.933	88.923
5.909	5.853	88.795	5.867	5.960	88.900
5.910	5.885	88.842	5.868	5.989	88.917
5.915	5.922	89.366	5.868	6.020	88.966
5.916	5.948	89.531	5.869	6.045	88.955
5.920	5.977	89.063	5.869	6.074	89.026
5.923	6.009	89.033	5.870	6.103	89.072
5.925	6.028	88.832	5.870	6.131	89.041
5.927	6.057	88.750	5.871	6.162	89.074
5.922	6.080	88.840	5.871	6.188	89.096
5.920	6.107	89.264	5.871	6.218	89.002
5.919	6.135	89.420	5.872	6.246	89.009
5.918	6.161	89.562	5.872	6.273	89.089
5.923	6.187	88.680	5.873	6.303	89.119
5.924	6.215	88.536	5.873	6.333	89.163
5.927	6.248	88.892	5.874	6.360	89.172
5.929	6.278	88.887	5.874	6.389	89.152
5.928	6.307	89.208	5.875	6.417	89.237
5.929	6.338	89.305	5.875	6.445	89.212
5.928	6.368	89.343	5.875	6.474	89.207
5.929	6.398	89.418	5.876	6.501	89.261
5.926	6.429	89.408	5.876	6.530	89.310
5.925	6.456	89.445	5.876	6.560	89.325
5.924	6.482	89.263	5.877	6.587	89.398
5.923	6.511	89.234	5.877	6.617	89.325
5.924	6.535	89.359	5.877	6.644	89.344
5.924	6.564	89.375	5.877	6.673	89.323
5.931	6.594	89.065	5.878	6.703	89.284
5.933	6.621	88.982	5.878	6.729	89.344
5.933	6.649	89.078	5.879	6.759	89.399
5.935	6.676	89.051	5.879	6.786	89.376
5.933	6.707	89.365	5.879	6.815	89.404
5.933	6.733	89.427	5.879	6.844	89.438
5.934	6.760	89.491	5.879	6.871	89.406
5.932	6.787	89.559	5.880	6.901	89.460
5.931	6.816	89.628	5.880	6.932	89.430
5.932	6.848	89.680	5.880	6.958	89.466
5.932	6.874	89.738	5.881	6.987	89.575
5.934	6.908	89.364	5.881	7.016	89.578
5.934	6.932	89.325	5.881	7.044	89.561
5.934	6.962	89.277	5.881	7.073	89.586
5.935	6.990	89.420	5.881	7.099	89.539
5.935	7.015	89.448	5.881	7.128	89.555
5.935	7.043	89.454	5.882	7.158	89.615
5.935	7.076	89.526	5.882	7.187	89.582
5.935	7.103	89.552	5.882	7.214	89.622
5.935	7.133	89.581	5.882	7.243	89.682
5.935	7.160	89.669	5.882	7.270	89.622
5.935	7.189	89.715	5.883	7.298	89.717
5.936	7.220	89.725	5.883	7.328	89.680
5.937	7.250	89.760	5.883	7.358	89.637
5.937	7.277	89.793	5.883	7.385	89.694
5.941	7.300	89.656	5.883	7.414	89.758
5.942	7.326	89.651	5.883	7.440	89.701
5.942	7.353	89.604	5.883	7.470	89.736
5.942	7.382	89.587	5.883	7.499	89.670
5.940	7.413	89.727	5.883	7.526	89.673
5.940	7.439	89.755	5.883	7.554	89.709
5.934	7.474	89.856	5.883	7.582	89.705
5.933	7.503	89.906	5.884	7.612	89.703
5.937	7.528	89.540	5.884	7.642	89.734
5.938	7.555	89.465	5.884	7.668	89.716
5.942	7.584	89.501	5.884	7.698	89.748
5.943	7.610	89.464	5.884	7.725	89.756
5.940	7.636	89.673	5.884	7.755	89.679
5.941	7.665	89.717	5.884	7.782	89.696
5.946	7.695	89.768	5.884	7.811	89.717
5.943	7.727	89.781	5.884	7.841	89.682
5.943	7.752	89.807	5.884	7.867	89.714
5.939	7.786	89.790	5.884	7.896	89.704
5.938	7.810	89.802	5.884	7.925	89.649
5.939	7.840	89.613	5.884	7.954	89.670
5.939	7.869	89.555	5.884	7.982	89.658
5.939	7.896	89.506	5.884	8.010	89.642
5.945	7.929	89.522	5.885	8.039	89.647
5.947	7.957	89.499	5.885	8.068	89.631
5.949	7.987	89.473	5.885	8.095	89.618
5.946	8.011	89.626	5.885	8.126	89.625
5.947	8.037	89.643	5.885	8.152	89.568
5.950	8.063	89.648	5.885	8.182	89.528
5.951	8.091	89.663	5.885	8.210	89.550
5.947	8.120	89.612	5.885	8.237	89.540
5.946	8.147	89.608	5.885	8.266	89.545
5.942	8.179	89.520	5.885	8.295	89.540
5.940	8.208	89.489	5.885	8.323	89.512
5.939	8.238	89.457	5.886	8.353	89.514
5.943	8.263	89.403	5.886	8.380	89.469
5.943	8.292	89.365	5.886	8.409	89.407
5.946	8.326	89.730	5.886	8.436	89.399
5.947	8.354	89.808	5.886	8.464	89.389
5.952	8.376	89.277	5.886	8.493	89.379
5.950	8.402	89.202	5.887	8.521	89.407
5.950	8.431	89.120	5.887	8.551	89.422
5.950	8.466	89.226	5.887	8.581	89.376
5.950	8.494	89.215	5.887	8.607	89.343
5.950	8.525	89.202	5.887	8.636	89.308
5.947	8.551	89.358	5.887	8.663	89.281
5.948	8.577	89.351	5.887	8.693	89.254
5.948	8.604	89.368	5.888	8.722	89.241
5.947	8.633	89.388	5.888	8.750	89.248
5.949	8.660	89.065	5.888	8.777	89.233
5.950	8.686	88.999	5.888	8.806	89.189
5.952	8.718	88.988	5.889	8.834	89.168
5.953	8.749	88.933	5.889	8.862	89.138
5.953	8.781	89.061	5.889	8.893	89.100
5.953	8.805	89.058	5.890	8.919	89.089
5.950	8.831	89.199	5.890	8.948	89.109
5.953	8.863	89.112	5.890	8.979	89.109
5.954	8.889	89.103	5.891	9.006	89.106
5.957	8.918	89.110	5.891	9.034	89.057
5.959	8.948	89.105	5.891	9.063	88.988
5.954	8.977	89.009	5.892	9.089	88.987
5.953	9.011	88.970	5.892	9.118	88.963
5.951	9.027	88.938	5.892	9.149	88.944
5.950	9.053	88.905	5.893	9.177	88.942
5.949	9.080	88.869	5.893	9.206	88.930
5.951	9.115	88.903	5.894	9.235	88.947
5.950	9.137	88.888	5.894	9.261	88.885
5.958	9.170	89.083	5.894	9.290	88.825
5.960	9.197	89.117	5.895	9.317	88.805
5.959	9.228	89.015	5.895	9.348	88.811
5.960	9.258	89.010	5.896	9.375	88.807
5.956	9.289	88.935	5.896	9.405	88.801
5.956	9.316	88.913	5.897	9.432	88.786
5.956	9.349	88.887	5.897	9.461	88.774
5.952	9.374	88.899	5.898	9.489	88.735
5.951	9.404	88.882	5.898	9.516	88.697
5.960	9.433	89.005	5.899	9.547	88.658
5.962	9.460	89.024	5.899	9.575	88.654
5.962	9.486	88.686	5.900	9.603	88.642
5.963	9.515	88.589	5.900	9.631	88.629
5.961	9.539	88.623	5.901	9.661	88.630
5.961	9.565	88.573	5.902	9.689	88.608
5.961	9.592	88.518	5.902	9.718	88.557
5.960	9.625	88.786	5.903	9.747	88.547
5.960	9.654	88.822	5.903	9.774	88.533
5.965	9.680	88.739	5.904	9.803	88.558
5.967	9.708	88.732	5.905	9.832	88.544
5.969	9.734	88.726	5.905	9.858	88.521
5.966	9.768	88.683	5.906	9.888	88.497
5.967	9.798	88.665	5.907	9.917	88.477
5.965	9.826	88.717	5.907	9.944	88.417
5.965	9.856	88.722	5.908	9.974	88.504
5.970	9.886	88.542	5.910	10.000	88.821
5.971	9.914	88.494	5.914	10.025	89.425
5.971	9.931	89.003	5.918	10.050	90.332
5.972	9.955	89.111	5.923	10.074	91.668
5.977	9.974	92.143	5.929	10.095	93.227
5.979	9.995	93.144	5.936	10.116	94.905
5.994	10.022	95.972	5.943	10.137	97.054
6.002	10.049	97.850	5.950	10.157	99.437
6.024	10.072	100.479	5.957	10.173	102.027
6.037	10.098	102.644	5.963	10.194	104.338
6.049	10.119	105.388	5.959	10.218	104.871
6.063	10.147	108.054	5.952	10.247	104.936
6.049	10.144	111.610	5.944	10.276	105.022
6.054	10.161	114.456	5.938	10.301	105.087
6.041	10.178	109.536	5.931	10.329	105.259
6.041	10.193	110.206	5.926	10.355	105.656
6.001	10.212	105.525	5.922	10.381	106.416
5.993	10.226	105.012	5.920	10.404	107.366
5.983	10.278	105.295	5.919	10.428	108.773
5.976	10.300	105.033	5.919	10.450	110.385
5.963	10.348	110.018	5.918	10.471	112.246
5.952	10.386	111.864	5.919	10.494	114.385
5.965	10.419	116.212	5.921	10.513	116.699
5.962	10.455	118.971	5.916	10.536	118.121
5.987	10.478	121.728	5.903	10.560	118.218
5.994	10.511	124.607	5.889	10.587	118.251
5.997	10.513	123.927	5.877	10.609	118.265
6.003	10.536	125.618	5.863	10.635	118.364
5.984	10.553	120.954	5.851	10.660	118.637
5.982	10.573	120.751	5.841	10.684	119.213
5.980	10.595	120.527	5.832	10.708	120.144
5.902	10.617	116.256	5.824	10.733	121.526
5.883	10.634	115.187	5.819	10.753	122.947
5.858	10.651	123.794	5.814	10.775	124.604
5.837	10.669	125.215	5.810	10.795	126.553
5.840	10.704	128.093	5.808	10.816	128.977
5.827	10.728	130.011	5.802	10.836	131.224
5.852	10.762	132.932	5.786	10.855	131.389
5.851	10.791	135.342	5.766	10.878	131.442
5.847	10.799	135.913	5.748	10.900	131.637
5.845	10.821	137.738	5.732	10.920	132.083
5.842	10.843	139.514	5.717	10.942	132.902
5.822	10.853	134.940	5.705	10.961	133.865
5.815	10.875	135.219	5.693	10.983	135.271
5.760	10.889	132.888	5.682	11.003	136.920
5.740	10.907	132.384	5.674	11.022	138.853
5.700	10.917	134.290	5.665	11.043	140.910
5.678	10.929	134.483	5.659	11.059	143.387
5.684	10.950	144.627	5.650	11.080	145.937
5.669	10.967	148.445	5.627	11.097	146.219
5.677	10.993	154.341	5.605	11.111	146.156
5.670	11.015	159.111	5.580	11.127	146.141
5.663	11.034	163.427	5.558	11.143	146.338
5.651	11.055	149.013	5.536	11.160	146.783
5.642	11.076	148.333	5.515	11.177	147.510
5.605	11.095	142.754	5.499	11.192	148.356
5.589	11.113	140.634	5.481	11.210	149.718
5.557	11.129	147.395	5.466	11.226	151.257
5.534	11.149	148.006	5.452	11.243	153.153
5.513	11.166	148.552	5.439	11.260	155.090
5.470	11.177	156.505	5.414	11.272	155.424
5.441	11.194	159.166	5.387	11.285	155.523
5.422	11.206	162.965	5.367	11.295	155.678
5.395	11.222	166.063	5.340	11.310	156.098
5.382	11.239	158.577	5.317	11.323	156.821
5.361	11.254	158.513	5.299	11.335	157.672
5.345	11.262	156.339	5.277	11.348	158.411
5.324	11.276	155.589	5.245	11.360	158.403
5.311	11.279	158.792	5.223	11.369	158.471
5.291	11.289	159.397	5.194	11.382	158.800
5.273	11.292	159.820	5.175	11.392	159.248
5.253	11.300	160.376	5.152	11.404	160.165
5.218	11.301	159.980	5.133	11.416	161.210
5.192	11.307	160.237	5.113	11.429	162.690
5.145	11.317	162.332	5.095	11.442	164.411
5.115	11.324	163.127	5.073	11.454	165.603
5.103	11.348	167.505	5.048	11.460	165.618
5.073	11.363	169.860	5.018	11.468	165.642
5.058	11.377	168.918	4.993	11.475	165.646
5.033	11.392	170.123	4.965	11.483	165.873
5.008	11.407	171.358	4.940	11.491	166.323
5.005	11.415	166.055	4.918	11.500	167.010
4.985	11.429	165.497	4.893	11.510	168.195
4.963	11.435	166.117	4.873	11.521	169.520
4.945	11.445	165.912	4.852	11.532	171.223
4.907	11.447	169.380	4.835	11.542	173.046
4.883	11.455	170.174	4.818	11.553	175.138
4.855	11.465	171.117	4.802	11.565	177.673
4.857	11.474	177.183	4.785	11.578	180.369
4.837	11.483	179.283	4.760	11.581	181.006
4.826	11.495	185.105	4.730	11.581	181.079
4.809	11.506	188.232	4.702	11.580	181.162
4.787	11.501	186.416	4.675	11.581	181.340
4.767	11.507	188.079	4.648	11.582	181.816
4.736	11.496	181.364	4.623	11.584	182.542
4.712	11.497	180.437	4.597	11.588	183.595
4.673	11.493	180.722	4.574	11.592	184.972
4.647	11.493	180.234	4.553	11.597	186.461
4.612	11.482	187.971	4.531	11.601	188.033
4.584	11.479	189.994	4.503	11.597	188.036
4.564	11.477	192.363	4.474	11.593	188.049
4.537	11.474	194.644	4.444	11.589	188.087
4.513	11.471	196.731	4.418	11.584	188.009
4.482	11.467	190.618	4.388	11.581	188.253
4.456	11.469	187.319	4.363	11.579	188.633
4.427	11.467	186.120	4.337	11.578	189.291
4.398	11.465	184.934	4.311	11.579	190.322
4.368	11.468	189.848	4.288	11.580	191.549
4.338	11.468	190.269	4.265	11.583	193.154
4.317	11.477	193.961	4.245	11.586	194.874
4.286	11.480	195.455	4.224	11.590	197.259
4.267	11.488	198.869	4.204	11.595	199.698
4.243	11.492	200.680	4.181	11.598	201.872
4.236	11.502	203.843	4.160	11.598	203.561
4.215	11.509	206.349	4.136	11.597	205.379
4.204	11.514	208.481	4.111	11.587	205.678
4.188	11.519	210.550	4.084	11.574	205.730
4.181	11.522	210.164	4.058	11.562	205.811
4.166	11.526	211.624	4.035	11.550	205.781
4.154	11.531	212.929	4.008	11.539	205.980
4.123	11.519	206.880	3.984	11.529	206.386
4.104	11.520	206.197	3.959	11.519	206.972
4.064	11.475	204.481	3.934	11.507	207.127
4.035	11.460	203.363	3.908	11.494	207.163
4.012	11.448	202.449	3.882	11.480	207.139
3.971	11.416	207.589	3.857	11.468	207.229
3.940	11.397	208.036	3.830	11.455	207.236
3.913	11.380	208.443	3.805	11.442	207.296
3.870	11.340	208.563	3.779	11.429	207.389
3.840	11.319	208.903	3.755	11.417	207.432
3.804	11.291	208.038	3.728	11.404	207.688
3.773	11.269	208.079	3.706	11.395	208.139
3.747	11.251	207.381	3.680	11.385	209.050
3.717	11.230	207.225	3.659	11.378	209.991
3.700	11.229	210.682	3.633	11.365	210.373
3.675	11.215	211.440	3.611	11.352	210.446
3.666	11.222	212.911	3.584	11.337	210.497
3.646	11.214	213.821	3.561	11.324	210.563
3.624	11.205	214.841	3.537	11.310	210.849
3.617	11.208	212.984	3.514	11.300	211.364
3.598	11.201	213.366	3.490	11.289	212.258
3.570	11.187	211.453	3.467	11.280	213.485
3.548	11.178	211.276	3.443	11.267	213.811
3.522	11.176	213.830	3.418	11.250	213.818
3.503	11.170	214.303	3.396	11.235	213.792
3.471	11.152	216.263	3.372	11.219	213.820
3.452	11.145	217.025	3.350	11.204	213.763
3.423	11.110	214.411	3.324	11.187	213.838
3.396	11.092	214.213	3.300	11.171	213.837
3.372	11.076	214.035	3.278	11.156	213.803
3.339	11.045	214.526	3.254	11.139	213.766
3.314	11.026	214.500	3.231	11.124	213.779
3.285	11.000	214.451	3.207	11.108	213.713
3.257	10.978	214.416	3.184	11.093	213.750
3.232	10.958	214.385	3.159	11.076	213.747
3.212	10.942	214.325	3.134	11.059	213.702
3.189	10.923	214.288	3.111	11.044	213.791
3.172	10.912	214.243	3.087	11.028	213.737
3.151	10.895	214.205	3.065	11.013	213.681
3.134	10.886	214.220	3.041	10.997	213.671
3.112	10.875	214.232	3.017	10.981	213.632
3.096	10.864	214.224	2.993	10.965	213.599
3.075	10.850	214.214	2.969	10.949	213.648
3.057	10.835	214.193	2.945	10.933	213.641
3.039	10.823	214.181	2.921	10.917	213.660
3.008	10.809	214.700	2.897	10.901	213.669
2.985	10.795	214.837	2.874	10.886	213.580
2.955	10.779	214.776	2.849	10.869	213.572
2.931	10.766	214.850	2.827	10.854	213.640
2.896	10.743	214.775	2.803	10.838	213.596
2.874	10.730	214.802	2.780	10.823	213.551
2.846	10.706	214.272	2.754	10.806	213.591
2.821	10.689	214.153	2.732	10.791	213.568
2.800	10.668	214.059	2.708	10.775	213.595
2.774	10.649	213.941	2.685	10.759	213.350
2.752	10.632	213.835	2.665	10.743	212.849
2.732	10.618	214.247	2.645	10.725	212.008
2.708	10.600	214.257	2.624	10.709	211.296
2.693	10.582	212.740	2.602	10.695	211.229
2.671	10.564	212.288	2.576	10.679	211.204
2.657	10.550	209.961	2.551	10.664	211.282
2.638	10.542	211.163	2.529	10.651	211.237
2.616	10.528	210.977	2.502	10.635	211.324
2.595	10.513	210.792	2.479	10.621	211.365
2.568	10.500	212.447	2.455	10.605	211.290
2.545	10.485	212.733	2.431	10.589	210.939
2.517	10.475	212.817	2.411	10.575	210.353
2.489	10.460	213.084	2.390	10.557	209.392
2.468	10.447	211.704	2.374	10.542	208.294
2.443	10.433	211.455	2.356	10.526	206.914
2.418	10.418	211.206	2.333	10.513	206.734
2.407	10.395	206.153	2.306	10.500	206.712
2.387	10.379	204.828	2.282	10.487	206.620
2.366	10.361	204.660	2.255	10.473	206.579
2.347	10.346	203.708	2.229	10.460	206.622
2.323	10.333	207.075	2.203	10.447	206.552
2.302	10.318	207.472	2.179	10.434	206.431
2.271	10.301	208.040	2.155	10.420	206.037
2.249	10.287	208.459	2.134	10.407	205.464
2.218	10.277	207.634	2.111	10.392	204.713
2.190	10.263	207.653	2.087	10.381	204.690
2.167	10.257	204.893	2.062	10.369	204.574
2.139	10.246	203.832	2.037	10.356	204.456
2.112	10.234	202.802	2.012	10.343	204.098
2.087	10.217	202.967	1.990	10.330	203.438
2.059	10.203	202.243	1.971	10.317	202.440
2.041	10.193	203.723	1.951	10.302	201.092
2.018	10.181	203.611	1.926	10.291	200.902
2.009	10.170	202.038	1.897	10.280	200.897
1.990	10.158	201.538	1.873	10.270	200.781
1.971	10.145	200.284	1.845	10.260	200.733
1.952	10.133	199.563	1.820	10.249	200.522
1.918	10.119	200.421	1.795	10.238	200.157
1.892	10.106	200.165	1.770	10.227	199.793
1.860	10.095	200.610	1.744	10.217	199.737
1.835	10.084	200.575	1.716	10.207	199.644
1.805	10.078	200.428	1.690	10.197	199.628
1.775	10.067	200.352	1.664	10.187	199.405
1.746	10.061	200.211	1.641	10.177	199.001
1.711	10.050	200.098	1.616	10.164	198.118
1.693	10.041	198.950	1.596	10.153	197.132
1.664	10.031	198.473	1.572	10.143	196.452
1.645	10.016	196.722	1.544	10.135	196.525
1.621	10.005	195.779	1.518	10.127	196.577
1.598	9.994	194.917	1.489	10.119	196.542
1.586	9.986	195.553	1.465	10.111	196.475
1.563	9.975	195.000	1.438	10.101	196.051
1.534	9.971	197.280	1.413	10.091	195.326
1.512	9.963	197.572	1.393	10.081	194.452
1.479	9.956	196.491	1.368	10.073	194.124
1.451	9.948	196.385	1.339	10.065	194.053
1.423	9.937	193.660	1.312	10.058	194.016
1.395	9.928	192.706	1.284	10.051	193.968
1.362	9.919	193.276	1.260	10.044	193.660
1.332	9.910	192.804	1.233	10.034	192.978
1.307	9.904	194.192	1.211	10.025	192.104
1.278	9.895	194.289	1.189	10.014	190.798
1.263	9.894	192.531	1.170	10.004	189.298
1.238	9.888	192.035	1.151	9.993	187.508
1.227	9.874	188.181	1.130	9.981	185.379
1.211	9.868	186.969	1.104	9.978	185.252
1.189	9.859	185.290	1.074	9.975	185.235
1.177	9.838	182.168	1.047	9.973	185.230
1.158	9.826	180.114	1.018	9.970	185.170
1.133	9.823	185.583	0.990	9.966	184.887
1.111	9.813	185.792	0.965	9.961	184.322
1.068	9.815	186.528	0.941	9.956	183.470
1.041	9.810	186.878	0.918	9.949	182.344
1.006	9.816	184.183	0.895	9.942	180.802
0.973	9.814	183.499	0.871	9.937	179.735
0.949	9.817	179.705	0.844	9.937	179.689
0.922	9.816	178.222	0.814	9.936	179.681
0.896	9.819	178.321	0.788	9.935	179.455
0.867	9.819	177.262	0.761	9.934	178.938
0.845	9.813	179.005	0.736	9.931	178.135
0.815	9.810	178.935	0.712	9.926	177.025
0.797	9.800	179.014	0.689	9.922	175.702
0.772	9.795	179.001	0.668	9.916	174.172
0.749	9.791	178.988	0.639	9.918	173.884
0.740	9.782	174.734	0.612	9.921	173.814
0.720	9.777	173.734	0.582	9.924	173.808
0.691	9.779	172.364	0.557	9.926	173.598
0.666	9.776	171.153	0.529	9.926	173.070
0.633	9.788	173.185	0.505	9.926	172.277
0.602	9.789	172.917	0.479	9.924	171.159
0.571	9.798	173.459	0.458	9.921	169.801
0.541	9.802	173.458	0.432	9.922	168.847
0.506	9.806	171.073	0.404	9.928	168.862
0.480	9.809	168.612	0.375	9.933	168.840
0.454	9.813	167.346	0.350	9.937	168.611
0.425	9.816	165.913	0.322	9.940	168.113
0.403	9.827	167.061	0.296	9.942	167.317
0.379	9.833	166.507	0.273	9.943	166.297
0.354	9.829	167.766	0.248	9.943	164.829
0.331	9.832	167.729	0.224	9.943	163.520
0.317	9.823	165.490	0.199	9.950	163.476
0.295	9.823	164.773	0.170	9.958	163.434
0.273	9.818	161.748	0.146	9.965	163.253
0.252	9.816	160.479	0.117	9.971	162.803
0.217	9.816	162.807	0.093	9.976	162.160
0.191	9.815	162.552	0.069	9.979	161.161
0.162	9.826	163.121	0.045	9.981	159.831
0.140	9.828	163.116	0.023	9.982	158.363
0.108	9.844	160.203	-0.004	9.992	158.115
0.080	9.851	159.258	-0.032	10.002	158.021
0.058	9.864	156.101	-0.057	10.012	157.985
0.030	9.873	154.424	-0.084	10.023	157.970
0.014	9.900	157.146	-0.108	10.032	157.734
-0.013	9.916	156.725	-0.135	10.040	157.095
-0.038	9.922	158.842	-0.157	10.045	156.340
-0.064	9.936	159.210	-0.182	10.050	155.176
-0.101	9.946	158.013	-0.208	10.059	154.453
-0.124	9.956	157.936	-0.232	10.071	154.457
-0.146	9.952	154.501	-0.259	10.083	154.388
-0.172	9.951	153.095	-0.284	10.094	154.246
-0.197	9.954	153.726	-0.310	10.105	153.932
-0.223	9.958	153.384	-0.335	10.114	153.395
-0.247	9.961	153.080	-0.355	10.121	152.635
-0.276	9.969	155.563	-0.382	10.128	151.330
-0.296	9.991	152.970	-0.400	10.133	150.142
-0.321	10.002	152.291	-0.428	10.148	150.021
-0.346	10.014	148.522	-0.448	10.160	150.031
-0.371	10.026	146.765	-0.477	10.176	150.016
-0.388	10.040	148.517	-0.503	10.190	149.646
-0.409	10.052	147.878	-0.526	10.200	149.051
-0.427	10.066	151.350	-0.550	10.209	148.181
-0.448	10.079	151.870	-0.570	10.216	146.999
-0.478	10.087	150.960	-0.594	10.223	145.392
-0.506	10.105	147.411	-0.611	10.227	143.886
-0.529	10.105	143.211	-0.638	10.242	143.088
-0.552	10.112	140.941	-0.657	10.256	143.083
-0.582	10.106	140.865	-0.683	10.276	143.048
-0.607	10.108	139.436	-0.702	10.289	142.975
-0.626	10.130	143.972	-0.725	10.305	142.643
-0.647	10.138	144.566	-0.752	10.321	141.907
-0.665	10.167	145.612	-0.769	10.330	141.193
-0.688	10.183	146.428	-0.792	10.341	139.915
-0.716	10.206	141.599	-0.816	10.352	138.014
-0.738	10.222	140.833	-0.833	10.360	136.987
-0.755	10.240	136.784	-0.854	10.380	136.962
-0.778	10.259	134.921	-0.874	10.399	136.907
-0.780	10.264	132.901	-0.896	10.418	136.769
-0.806	10.277	136.506	-0.917	10.435	136.422
-0.826	10.291	136.386	-0.939	10.452	135.665
-0.854	10.307	137.894	-0.957	10.465	134.806
-0.875	10.321	138.280	-0.979	10.478	133.374
-0.897	10.342	136.168	-0.998	10.489	131.902
-0.918	10.358	135.795	-1.017	10.506	131.214
-0.943	10.372	130.652	-1.037	10.528	131.187
-0.964	10.382	128.898	-1.054	10.548	131.172
-0.987	10.396	127.012	-1.074	10.570	131.178
-1.002	10.410	131.089	-1.093	10.591	131.075
-1.021	10.423	131.123	-1.111	10.610	130.867
-1.034	10.447	133.176	-1.131	10.630	130.318
-1.053	10.464	133.787	-1.151	10.647	129.459
-1.072	10.498	132.211	-1.168	10.661	128.371
-1.088	10.523	129.502	-1.186	10.674	127.039
-1.106	10.548	128.408	-1.204	10.697	126.895
-1.125	10.573	127.301	-1.222	10.721	126.814
-1.147	10.592	124.962	-1.239	10.742	126.757
-1.156	10.607	126.821	-1.256	10.765	126.690
-1.170	10.625	126.645	-1.273	10.785	126.428
-1.191	10.647	127.959	-1.291	10.805	125.901
-1.211	10.671	128.420	-1.309	10.824	124.998
-1.226	10.683	127.138	-1.326	10.839	123.853
-1.247	10.705	126.915	-1.345	10.854	122.217
-1.270	10.719	123.775	-1.361	10.867	120.561
-1.292	10.738	122.523	-1.377	10.889	120.017
-1.311	10.754	119.140	-1.392	10.914	119.939
-1.329	10.770	117.330	-1.406	10.939	119.900
-1.347	10.786	115.551	-1.421	10.964	119.868
-1.351	10.793	117.466	-1.434	10.987	119.872
-1.367	10.808	116.558	-1.450	11.011	119.675
-1.382	10.853	121.435	-1.465	11.034	119.295
-1.396	10.875	122.238	-1.480	11.055	118.582
-1.405	10.909	123.316	-1.496	11.074	117.486
-1.415	10.930	124.052	-1.510	11.090	116.274
-1.439	10.932	117.443	-1.525	11.107	114.515
-1.456	10.951	115.789	-1.541	11.122	112.519
-1.471	10.970	112.146	-1.555	11.139	111.233
-1.487	10.989	109.817	-1.566	11.166	111.184
-1.496	11.003	107.666	-1.577	11.193	111.074
-1.509	11.019	105.570	-1.588	11.216	110.709
-1.527	11.049	109.061	-1.600	11.240	109.992
-1.542	11.070	108.339	-1.613	11.261	108.995
-1.542	11.103	111.870	-1.626	11.280	107.649
-1.553	11.129	112.343	-1.639	11.299	106.041
-1.563	11.151	108.041	-1.649	11.323	105.204
-1.573	11.172	107.252	-1.656	11.348	105.210
-1.586	11.199	103.999	-1.664	11.377	105.109
-1.596	11.220	102.659	-1.672	11.402	104.853
-1.598	11.241	104.630	-1.680	11.429	104.638
-1.607	11.265	104.118	-1.688	11.457	104.614
-1.617	11.289	105.980	-1.695	11.484	104.671
-1.627	11.316	106.658	-1.702	11.511	104.595
-1.637	11.340	107.032	-1.710	11.538	104.503
-1.638	11.371	106.301	-1.718	11.564	104.153
-1.644	11.400	106.241	-1.728	11.589	103.513
-1.644	11.430	104.636	-1.734	11.613	103.312
-1.648	11.456	104.066	-1.742	11.643	103.276
-1.657	11.480	103.447	-1.748	11.669	103.266
-1.663	11.508	102.789	-1.755	11.697	103.192
-1.683	11.533	103.938	-1.762	11.726	103.135
-1.694	11.561	103.841	-1.768	11.753	103.209
-1.706	11.584	104.897	-1.775	11.783	103.151
-1.717	11.610	105.146	-1.782	11.808	103.127
-1.724	11.635	105.238	-1.788	11.837	103.157
-1.735	11.662	105.446	-1.795	11.865	103.118
-1.738	11.692	104.654	-1.802	11.893	103.107
-1.746	11.720	104.546	-1.808	11.921	103.094
-1.753	11.746	104.450	-1.815	11.947	103.053
-1.751	11.774	104.203	-1.821	11.976	103.058
-1.756	11.802	104.059	-1.828	12.005	103.060
-1.759	11.832	104.457	-1.835	12.030	102.800
-1.763	11.858	104.464	-1.843	12.056	102.376
-1.775	11.885	104.373	-1.851	12.078	101.756
-1.782	11.917	104.350	-1.861	12.103	100.586
-1.789	11.944	104.331	-1.871	12.122	99.325
-1.813	11.959	101.896	-1.882	12.143	97.562
-1.825	11.985	101.222	-1.893	12.162	95.514
-1.843	11.998	96.554	-1.904	12.179	93.602
-1.856	12.021	94.674	-1.908	12.205	92.886
-1.861	12.031	90.741	-1.910	12.234	92.825
-1.870	12.048	88.539	-1.911	12.262	92.884
-1.865	12.072	90.595	-1.913	12.291	92.877
-1.871	12.094	89.373	-1.915	12.320	92.814
-1.868	12.122	93.159	-1.916	12.350	92.855
-1.858	12.166	95.719	-1.918	12.376	92.722
-1.856	12.198	96.841	-1.921	12.404	92.323
-1.854	12.227	97.863	-1.924	12.427	91.743
-1.855	12.271	95.843	-1.930	12.453	90.719
-1.854	12.305	96.206	-1.936	12.478	89.386
-1.849	12.333	90.760	-1.942	12.499	88.078
-1.846	12.366	89.644	-1.941	12.528	87.969
-1.866	12.383	86.434	-1.940	12.558	87.909
-1.869	12.409	84.945	-1.940	12.584	87.874
-1.881	12.422	84.979	-1.939	12.611	87.845
-1.887	12.444	83.869	-1.938	12.640	87.855
-1.892	12.467	82.754	-1.937	12.668	87.843
-1.896	12.486	86.632	-1.936	12.699	87.783
-1.901	12.509	86.597	-1.936	12.726	87.601
-1.892	12.547	91.942	-1.937	12.751	87.152
-1.892	12.572	93.350	-1.939	12.778	86.324
-1.881	12.612	90.661	-1.942	12.802	85.186
-1.879	12.639	91.019	-1.944	12.825	84.247
-1.877	12.671	91.424	-1.942	12.855	84.147
-1.863	12.693	85.123	-1.939	12.884	84.106
-1.859	12.719	84.140	-1.936	12.911	84.150
-1.864	12.746	81.635	-1.933	12.941	84.089
-1.868	12.776	84.016	-1.931	12.967	84.045
-1.868	12.807	84.010	-1.928	12.997	84.105
-1.877	12.837	86.044	-1.925	13.026	84.055
-1.880	12.864	86.727	-1.922	13.054	84.044
-1.883	12.894	87.467	-1.919	13.083	84.085
-1.890	12.924	87.344	-1.916	13.112	84.046
-1.880	12.947	85.443	-1.913	13.141	84.056
-1.880	12.972	85.163	-1.910	13.169	84.123
-1.879	13.003	84.814	-1.907	13.198	84.066
-1.867	13.028	84.432	-1.905	13.227	84.026
-1.864	13.053	84.124	-1.902	13.255	84.083
-1.852	13.088	84.719	-1.899	13.284	84.008
-1.843	13.111	85.239	-1.896	13.310	84.011
-1.835	13.140	85.380	-1.893	13.340	84.044
-1.833	13.173	85.530	-1.890	13.370	84.012
-1.828	13.201	85.661	-1.887	13.396	84.024
-1.823	13.232	85.808	-1.884	13.425	84.048
-1.827	13.261	85.382	-1.882	13.453	84.000
-1.824	13.294	85.366	-1.878	13.483	84.062
-1.822	13.325	85.352	-1.876	13.509	84.071
-1.828	13.346	85.315	-1.873	13.539	84.025
-1.827	13.376	85.295	-1.870	13.568	84.090
-1.830	13.404	85.303	-1.867	13.595	84.149
-1.831	13.430	85.292	-1.864	13.623	84.137
-1.825	13.457	85.234	-1.861	13.652	84.186
-1.824	13.485	85.208	-1.858	13.682	84.206
-1.819	13.513	85.375	-1.855	13.711	84.181
-1.817	13.538	85.407	-1.852	13.739	84.266
-1.810	13.569	85.465	-1.850	13.767	84.268
-1.806	13.596	85.506	-1.847	13.795	84.289
-1.802	13.626	85.550	-1.844	13.824	84.298
-1.795	13.656	85.504	-1.841	13.851	84.297
-1.790	13.687	85.524	-1.838	13.880	84.317
-1.788	13.717	85.616	-1.835	13.910	84.344
-1.785	13.744	85.651	-1.833	13.936	84.310
-1.789	13.772	85.724	-1.830	13.965	84.339
-1.788	13.799	85.771	-1.828	13.992	84.335
-1.787	13.828	85.689	-1.825	14.021	84.275
-1.786	13.857	85.695	-1.822	14.051	84.289
-1.785	13.887	85.618	-1.820	14.077	84.303
-1.784	13.917	85.596	-1.817	14.106	84.284
-1.783	13.944	85.577	-1.814	14.133	84.289
-1.780	13.971	85.519	-1.811	14.162	84.311
-1.778	13.997	85.491	-1.809	14.191	84.308
-1.773	14.028	85.453	-1.806	14.219	84.289
-1.770	14.056	85.422	-1.804	14.248	84.212
-1.765	14.075	85.411	-1.801	14.274	84.207
-1.762	14.102	85.384	-1.798	14.304	84.239
-1.761	14.130	85.427	-1.795	14.331	84.224
-1.758	14.157	85.419	-1.792	14.361	84.212
-1.757	14.191	85.426	-1.789	14.390	84.238
-1.754	14.218	85.424	-1.787	14.417	84.239
-1.753	14.250	85.478	-1.784	14.447	84.240
-1.751	14.281	85.492	-1.781	14.477	84.187
-1.749	14.312	85.470	-1.779	14.502	84.142
-1.747	14.344	85.473	-1.776	14.532	84.138
-1.745	14.377	85.385	-1.773	14.558	84.136
-1.743	14.405	85.368	-1.770	14.588	84.141
-1.741	14.434	85.337	-1.768	14.617	84.129
-1.739	14.462	85.316	-1.765	14.645	84.103
-1.735	14.487	85.267	-1.762	14.674	84.082
-1.732	14.512	85.239	-1.759	14.700	84.059
-1.729	14.541	85.264	-1.757	14.729	84.027
-1.727	14.567	85.253	-1.754	14.757	84.007
-1.724	14.592	85.242	-1.751	14.786	84.001
-1.722	14.618	85.256	-1.748	14.817	84.011
-1.719	14.645	85.251	-1.745	14.842	83.964
-1.716	14.670	85.247	-1.742	14.872	83.958
-1.713	14.697	85.245	-1.739	14.901	83.962
-1.711	14.722	85.242	-1.736	14.928	83.971
-1.708	14.758	85.165	-1.732	14.956	84.237
-1.706	14.782	85.145	-1.728	14.981	84.707
-1.703	14.810	85.121	-1.722	15.005	85.541
-1.706	14.838	85.730	-1.715	15.030	86.670
-1.705	14.867	85.867	-1.711	15.053	87.520
-1.686	14.904	88.400	-1.710	15.083	87.480
-1.680	14.939	89.296	-1.708	15.112	87.477
-1.683	14.953	90.652	-1.707	15.138	87.558
-1.679	14.978	91.570	-1.706	15.169	87.498
-1.675	15.006	92.571	-1.705	15.198	87.565
-1.672	15.021	90.054	-1.703	15.223	87.780
-1.669	15.046	90.219	-1.699	15.250	88.275
-1.675	15.070	88.394	-1.695	15.275	89.106
-1.681	15.100	89.347	-1.689	15.300	90.333
-1.682	15.120	89.427	-1.683	15.321	91.757
-1.679	15.155	92.673	-1.678	15.345	93.174
-1.680	15.183	93.780	-1.679	15.373	93.198
-1.680	15.211	94.911	-1.680	15.402	93.347
-1.653	15.236	98.365	-1.681	15.430	93.474
-1.650	15.271	96.887	-1.682	15.458	93.692
-1.645	15.299	97.536	-1.682	15.484	94.141
-1.658	15.321	95.164	-1.680	15.510	94.920
-1.659	15.349	94.906	-1.678	15.534	95.997
-1.664	15.369	94.740	-1.674	15.556	97.287
-1.666	15.392	94.535	-1.670	15.579	98.924
-1.668	15.418	94.302	-1.672	15.604	99.488
-1.671	15.428	101.430	-1.677	15.632	99.562
-1.674	15.450	103.115	-1.682	15.661	99.553
-1.676	15.473	104.752	-1.685	15.689	99.807
-1.668	15.510	107.266	-1.688	15.715	100.232
-1.668	15.540	109.377	-1.689	15.740	100.966
-1.664	15.569	103.882	-1.689	15.765	102.054
-1.663	15.592	103.898	-1.688	15.787	103.380
-1.661	15.621	101.319	-1.685	15.810	105.197
-1.660	15.648	100.514	-1.683	15.832	107.054
-1.668	15.675	104.401	-1.687	15.856	107.676
-1.674	15.694	110.913	-1.696	15.884	107.689
-1.677	15.718	113.820	-1.705	15.913	107.784
-1.680	15.740	116.508	-1.712	15.939	107.972
-1.686	15.753	115.637	-1.719	15.965	108.314
-1.690	15.775	117.518	-1.724	15.991	109.004
-1.694	15.795	119.272	-1.728	16.014	109.953
-1.713	15.827	108.937	-1.731	16.038	111.231
-1.720	15.849	107.610	-1.732	16.061	112.689
-1.732	15.874	108.411	-1.743	16.087	112.837
-1.741	15.898	107.604	-1.754	16.114	112.885
-1.749	15.920	106.887	-1.765	16.140	112.933
-1.752	15.964	115.116	-1.776	16.167	112.991
-1.759	15.990	116.391	-1.786	16.192	113.214
-1.774	16.018	117.009	-1.794	16.216	113.636
-1.783	16.046	118.139	-1.801	16.241	114.370
-1.799	16.070	115.450	-1.807	16.266	115.530
-1.811	16.098	115.480	-1.812	16.290	116.960
-1.817	16.128	116.075	-1.816	16.311	118.513
-1.828	16.160	116.308	-1.823	16.334	119.531
-1.831	16.178	120.543	-1.837	16.360	119.578
-1.838	16.202	121.888	-1.850	16.384	119.715
-1.846	16.228	123.396	-1.864	16.410	119.935
-1.843	16.245	122.803	-1.876	16.433	120.231
-1.849	16.272	123.885	-1.887	16.457	120.836
-1.865	16.293	122.418	-1.896	16.482	121.837
-1.872	16.314	122.722	-1.903	16.502	122.951
-1.895	16.335	122.754	-1.910	16.525	124.481
-1.906	16.355	122.965	-1.923	16.548	125.252
-1.932	16.375	126.568	-1.938	16.571	125.259
-1.948	16.395	127.776	-1.955	16.594	125.320
-1.965	16.417	129.084	-1.971	16.617	125.426
-1.971	16.438	127.802	-1.986	16.641	125.793
-1.985	16.460	128.444	-1.999	16.664	126.374
-1.998	16.488	127.566	-2.011	16.686	127.261
-2.011	16.510	127.728	-2.021	16.707	128.351
-2.027	16.536	127.928	-2.029	16.729	129.817
-2.037	16.554	129.489	-2.043	16.750	130.612
-2.053	16.580	130.113	-2.062	16.772	130.574
-2.065	16.599	133.912	-2.080	16.794	130.600
-2.078	16.620	135.306	-2.098	16.815	130.684
-2.093	16.642	134.184	-2.116	16.838	130.914
-2.108	16.664	134.880	-2.132	16.859	131.393
-2.137	16.676	131.821	-2.146	16.879	132.133
-2.157	16.697	131.309	-2.159	16.901	133.219
-2.176	16.723	132.099	-2.170	16.922	134.681
-2.193	16.742	132.024	-2.180	16.941	136.018
-2.196	16.776	136.177	-2.201	16.962	136.145
-2.210	16.803	137.471	-2.223	16.982	136.070
-2.217	16.826	140.509	-2.241	17.000	136.187
-2.228	16.849	142.149	-2.260	17.021	136.574
-2.246	16.868	139.005	-2.278	17.042	137.316
-2.259	16.889	139.215	-2.292	17.060	138.234
-2.285	16.896	137.882	-2.306	17.081	139.501
-2.305	16.915	137.576	-2.323	17.100	140.318
-2.331	16.926	140.583	-2.344	17.117	140.397
-2.350	16.940	141.332	-2.367	17.137	140.460
-2.371	16.956	142.148	-2.389	17.155	140.602
-2.396	16.964	143.032	-2.407	17.173	140.953
-2.427	16.981	142.441	-2.426	17.192	141.595
-2.447	16.993	142.680	-2.441	17.208	142.390
-2.461	17.018	142.870	-2.459	17.229	143.803
-2.484	17.039	143.150	-2.478	17.247	144.644
-2.501	17.054	143.356	-2.495	17.260	144.647
-2.508	17.082	144.780	-2.524	17.279	144.614
-2.526	17.104	145.353	-2.543	17.293	144.600
-2.540	17.130	146.907	-2.567	17.311	144.759
-2.559	17.157	147.939	-2.591	17.331	145.262
-2.575	17.172	146.393	-2.606	17.345	145.865
-2.591	17.192	146.490	-2.627	17.364	146.974
-2.610	17.216	146.607	-2.643	17.382	148.426
-2.633	17.231	147.113	-2.655	17.395	149.789
-2.652	17.251	147.327	-2.678	17.411	150.286
-2.679	17.258	151.360	-2.706	17.428	150.349
-2.699	17.273	152.581	-2.726	17.440	150.414
-2.721	17.290	153.953	-2.752	17.454	150.374
-2.769	17.292	153.655	-2.780	17.470	150.412
-2.796	17.304	154.479	-2.799	17.482	150.515
-2.816	17.313	151.878	-2.822	17.497	150.968
-2.843	17.325	151.913	-2.846	17.514	151.777
-2.862	17.332	151.868	-2.862	17.527	152.643
-2.888	17.342	151.882	-2.881	17.544	154.166
-2.909	17.366	153.658	-2.898	17.557	155.171
-2.933	17.381	154.279	-2.925	17.571	155.341
-2.953	17.402	158.237	-2.951	17.583	155.411
-2.975	17.418	159.771	-2.974	17.595	155.732
-2.998	17.435	161.440	-2.998	17.609	156.362
-3.027	17.442	159.985	-3.020	17.623	157.268
-3.051	17.457	160.868	-3.038	17.636	158.349
-3.070	17.463	158.941	-3.056	17.650	160.002
-3.092	17.474	159.040	-3.072	17.664	161.624
-3.086	17.481	160.698	-3.095	17.675	162.579
-3.099	17.491	161.245	-3.120	17.684	162.704
-3.120	17.504	166.918	-3.149	17.693	162.719
-3.137	17.516	168.940	-3.177	17.701	162.705
-3.157	17.525	167.732	-3.203	17.709	162.671
-3.175	17.536	168.899	-3.230	17.718	162.711
-3.210	17.542	162.549	-3.258	17.727	162.837
-3.231	17.550	161.315	-3.283	17.736	163.135
-3.262	17.560	160.989	-3.308	17.746	163.650
-3.285	17.569	160.056	-3.330	17.756	164.448
-3.332	17.580	163.759	-3.353	17.767	165.481
-3.365	17.590	164.471	-3.381	17.775	165.556
-3.395	17.593	168.266	-3.406	17.782	165.580
-3.429	17.600	170.198	-3.435	17.790	165.640
-3.466	17.609	172.340	-3.465	17.797	165.663
-3.491	17.626	168.178	-3.489	17.805	165.867
-3.528	17.638	168.582	-3.515	17.814	166.469
-3.552	17.636	167.205	-3.537	17.822	167.235
-3.584	17.644	167.145	-3.560	17.833	168.386
-3.584	17.653	167.855	-3.582	17.843	169.658
-3.606	17.661	168.025	-3.607	17.848	169.772
-3.628	17.669	168.184	-3.639	17.854	169.821
-3.638	17.685	172.908	-3.664	17.858	169.948
-3.655	17.695	174.059	-3.690	17.865	170.341
-3.673	17.691	172.952	-3.716	17.873	171.096
-3.690	17.697	173.530	-3.738	17.880	172.015
-3.720	17.687	172.146	-3.760	17.889	173.345
-3.742	17.688	172.165	-3.783	17.896	174.394
-3.769	17.698	174.428	-3.813	17.900	174.477
-3.788	17.701	175.005	-3.840	17.902	174.438
-3.811	17.705	175.711	-3.868	17.905	174.539
-3.852	17.703	178.470	-3.896	17.910	174.908
-3.877	17.705	179.579	-3.922	17.913	175.109
-3.911	17.714	176.816	-3.951	17.915	175.151
-3.944	17.713	175.592	-3.980	17.918	175.187
-3.972	17.715	175.235	-4.007	17.921	175.255
-4.003	17.717	174.853	-4.037	17.924	175.336
-4.037	17.720	175.780	-4.064	17.926	175.413
-4.074	17.721	176.233	-4.093	17.928	175.387
-4.108	17.723	176.392	-4.122	17.931	175.396
-4.138	17.725	176.535	-4.149	17.933	175.418
-4.174	17.730	176.854	-4.179	17.936	175.488
-4.204	17.733	177.037	-4.206	17.938	175.512
-4.232	17.734	176.652	-4.236	17.941	175.545
-4.261	17.740	176.604	-4.262	17.943	175.604
-4.296	17.745	176.623	-4.293	17.946	175.711
-4.328	17.748	176.640	-4.321	17.948	175.766
-4.351	17.751	176.737	-4.347	17.951	175.873
-4.378	17.754	176.771	-4.376	17.954	176.016
-4.403	17.752	176.901	-4.406	17.956	176.071
-4.429	17.753	176.959	-4.433	17.958	176.077
-4.450	17.751	177.191	-4.464	17.960	176.157
-4.473	17.752	177.293	-4.490	17.962	176.257
-4.501	17.753	177.288	-4.518	17.964	176.209
-4.528	17.754	177.368	-4.546	17.967	176.472
-4.551	17.753	177.105	-4.575	17.969	176.605
-4.577	17.754	177.072	-4.604	17.971	176.666
-4.603	17.754	177.039	-4.632	17.973	176.716
-4.628	17.760	177.487	-4.660	17.975	176.754
-4.654	17.762	177.577	-4.689	17.977	176.944
-4.685	17.767	177.708	-4.714	17.980	177.349
-4.716	17.770	177.824	-4.740	17.985	178.008
-4.753	17.774	178.504	-4.769	17.986	178.116
-4.778	17.777	178.712	-4.796	17.987	178.208
-4.811	17.782	179.807	-4.826	17.989	178.313
-4.848	17.785	180.179	-4.855	17.990	178.302
-4.882	17.789	180.648	-4.882	17.990	178.295
-4.908	17.785	179.554	-4.911	17.992	178.334
-4.937	17.786	179.526	-4.938	17.992	178.271
-4.965	17.784	178.993	-4.966	17.993	178.319
-4.996	17.785	178.816	-4.997	17.995	178.421
-5.023	17.786	179.194	-5.024	17.996	178.477
-5.054	17.787	179.211	-5.054	17.997	178.533
-5.078	17.788	179.601	-5.082	17.997	178.517
-5.104	17.789	179.733	-5.109	17.998	178.472
-5.124	17.792	179.669	-5.139	17.999	178.519
-5.150	17.793	179.747	-5.167	18.000	178.498
-5.168	17.790	179.219	-5.195	18.000	178.490
-5.192	17.787	179.168	-5.223	18.001	178.544
-5.216	17.786	179.084	-5.255	18.002	178.577
-5.237	17.785	179.009	-5.280	18.003	178.607
-5.270	17.781	179.131	-5.310	18.004	178.642
-5.299	17.778	179.107	-5.339	18.004	178.564
-5.323	17.776	179.088	-5.366	18.005	178.543
-5.347	17.775	179.069	-5.396	18.006	178.593
-5.379	17.783	179.558	-5.422	18.006	178.534
-5.419	17.791	179.518	-5.452	18.008	178.613
-5.450	17.793	179.561	-5.481	18.009	178.679
-5.484	17.795	179.552	-5.508	18.009	178.635
-5.520	17.798	179.583	-5.538	18.010	178.644
-5.548	17.798	179.474	-5.567	18.010	178.675
-5.581	17.800	179.462	-5.594	18.011	178.602
-5.610	17.801	179.451	-5.623	18.012	178.613
-5.646	17.796	179.450	-5.652	18.012	178.558
-5.672	17.795	179.443	-5.680	18.013	178.571
-5.707	17.791	179.434	-5.709	18.014	178.667
-5.736	17.789	179.426	-5.738	18.015	178.696
-5.762	17.786	179.408	-5.765	18.016	178.748
-5.793	17.784	179.397	-5.793	18.018	179.021
-5.811	17.793	179.378	-5.820	18.018	179.095
-5.843	17.794	179.363	-5.850	18.019	179.001
-5.861	17.798	180.108	-5.880	18.019	179.002
-5.885	17.800	180.293	-5.907	18.020	179.078
-5.911	17.798	179.926	-5.934	18.020	179.003
-5.937	17.799	179.963	-5.964	18.021	178.975
-5.965	17.800	179.910	-5.994	18.021	178.985
-5.985	17.801	179.919	-6.021	18.021	178.955
-6.018	17.805	179.745	-6.049	18.022	178.947
-6.049	17.803	179.676	-6.080	18.023	178.945
-6.075	17.803	179.629	-6.106	18.023	178.861
-6.106	17.799	179.565	-6.136	18.024	178.920
-6.136	17.798	179.507	-6.166	18.024	178.932
-6.164	17.796	179.454	-6.193	18.024	178.858
-6.200	17.793	179.485	-6.222	18.025	178.950
-6.233	17.802	179.477	-6.247	18.027	179.207
-6.262	17.804	179.455	-6.275	18.030	179.832
-6.284	17.809	180.093	-6.301	18.033	180.628
-6.310	17.812	180.264	-6.328	18.033	180.692
-6.338	17.814	181.820	-6.356	18.033	180.633
-6.368	17.816	182.459	-6.385	18.032	180.620
-6.395	17.810	182.359	-6.412	18.032	180.673
-6.425	17.809	182.752	-6.442	18.032	180.697
-6.451	17.809	183.097	-6.469	18.032	180.734
-6.483	17.803	182.087	-6.499	18.031	180.746
-6.513	17.802	182.123	-6.526	18.031	180.716
-6.536	17.801	180.850	-6.555	18.031	180.758
-6.564	17.800	180.506	-6.585	18.030	180.736
-6.588	17.795	180.832	-6.612	18.030	180.640
-6.616	17.793	180.665	-6.641	18.029	180.680
-6.646	17.795	181.163	-6.668	18.029	180.713
-6.672	17.794	181.186	-6.698	18.029	180.787
-6.704	17.798	181.613	-6.727	18.029	180.831
-6.734	17.799	181.776	-6.754	18.028	180.785
-6.761	17.800	181.920	-6.784	18.028	180.718
-6.788	17.799	181.641	-6.811	18.027	180.744
-6.819	17.799	181.686	-6.840	18.027	180.691
-6.846	17.799	181.627	-6.868	18.026	180.655
-6.876	17.799	181.644	-6.897	18.026	180.689
-6.904	17.796	181.505	-6.927	18.026	180.672
-6.930	17.796	181.481	-6.953	18.026	180.684
-6.964	17.791	181.270	-6.984	18.025	180.741
-6.991	17.790	181.199	-7.010	18.025	180.673
-7.020	17.786	181.242	-7.039	18.024	180.634
-7.049	17.783	181.198	-7.069	18.024	180.587
-7.078	17.787	181.283	-7.096	18.023	180.544
-7.105	17.787	181.274	-7.125	18.023	180.624
-7.128	17.790	181.311	-7.154	18.023	180.635
-7.157	17.791	181.315	-7.183	18.022	180.578
-7.190	17.791	181.331	-7.210	18.022	180.607
-7.221	17.792	181.338	-7.240	18.022	180.624
-7.249	17.789	181.419	-7.268	18.022	180.617
-7.280	17.789	181.446	-7.298	18.021	180.615
-7.310	17.786	181.434	-7.327	18.021	180.559
-7.337	17.786	181.449	-7.354	18.021	180.598
-7.372	17.782	181.410	-7.383	18.020	180.631
-7.396	17.780	181.410	-7.411	18.021	180.727
-7.427	17.781	181.322	-7.440	18.020	180.751
-7.458	17.784	181.435	-7.470	18.020	180.750
-7.487	17.785	181.459	-7.497	18.019	180.777
-7.516	17.785	181.581	-7.527	18.019	180.835
-7.543	17.785	181.634	-7.554	18.019	180.865
-7.573	17.785	181.695	-7.582	18.019	180.862
-7.604	17.780	181.760	-7.612	18.018	180.852
-7.631	17.781	181.754	-7.640	18.018	180.926
-7.660	17.780	181.789	-7.670	18.018	181.012
-7.683	17.779	181.844	-7.696	18.017	181.009
-7.712	17.778	181.891	-7.726	18.017	180.983
-7.741	17.777	181.937	-7.754	18.016	180.972
-7.763	17.775	181.888	-7.783	18.016	180.989
-7.787	17.775	181.777	-7.812	18.016	181.084
-7.813	17.774	181.747	-7.839	18.015	181.160
-7.839	17.772	181.738	-7.868	18.015	181.223
-7.865	17.771	181.715	-7.898	18.015	181.279
-7.892	17.774	182.134	-7.927	18.014	181.314
-7.916	17.774	182.263	-7.954	18.013	181.336
-7.945	17.774	182.419	-7.983	18.013	181.320
-7.971	17.774	182.496	-8.010	18.012	181.330
-8.002	17.774	182.640	-8.040	18.011	181.292
-8.032	17.771	182.093	-8.069	18.011	181.427
-8.065	17.771	182.006	-8.098	18.011	181.506
-8.092	17.767	182.091	-8.125	18.010	181.542
-8.124	17.765	182.056	-8.154	18.009	181.495
-8.153	17.763	182.474	-8.180	18.009	181.508
-8.185	17.762	182.583	-8.210	18.008	181.513
-8.221	17.760	182.487	-8.240	18.007	181.583
-8.251	17.758	182.527	-8.266	18.006	181.565
-8.290	17.761	182.468	-8.297	18.006	181.594
-8.323	17.761	182.480	-8.326	18.005	181.713
-8.345	17.757	182.545	-8.352	18.005	181.751
-8.377	17.755	182.575	-8.382	18.004	181.811
-8.405	17.754	182.644	-8.410	18.003	181.763
-8.433	17.753	182.682	-8.438	18.002	181.763
-8.461	17.756	182.719	-8.467	18.001	181.727
-8.483	17.756	182.615	-8.494	18.000	181.772
-8.511	17.756	182.601	-8.524	18.000	181.839
-8.540	17.752	182.539	-8.553	17.999	181.911
-8.562	17.751	182.516	-8.579	17.998	181.972
-8.588	17.744	182.872	-8.608	17.997	181.959
-8.617	17.741	182.993	-8.638	17.997	182.007
-8.647	17.740	183.037	-8.665	17.996	182.026
-8.675	17.738	183.128	-8.695	17.994	181.998
-8.701	17.743	182.940	-8.724	17.993	182.022
-8.724	17.743	182.939	-8.752	17.993	182.069
-8.753	17.743	182.825	-8.781	17.992	182.184
-8.784	17.744	182.787	-8.811	17.991	182.261
-8.811	17.744	182.946	-8.837	17.990	182.265
-8.845	17.739	183.307	-8.867	17.989	182.266
-8.869	17.737	183.437	-8.890	17.988	182.275
-8.900	17.735	183.601	-8.923	17.987	182.281
-8.928	17.730	183.506	-8.953	17.986	182.331
-8.954	17.727	183.586	-8.975	17.985	182.352
-8.989	17.725	183.177	-9.009	17.984	182.383
-9.018	17.726	183.191	-9.038	17.983	182.490
-9.045	17.725	183.173	-9.061	17.982	182.513
-9.075	17.728	183.381	-9.092	17.981	182.596
-9.105	17.728	183.440	-9.125	17.979	182.557
-9.130	17.728	183.522	-9.148	17.978	182.606
-9.157	17.728	183.585	-9.175	17.977	182.586
-9.185	17.723	183.610	-9.206	17.976	182.634
-9.213	17.722	183.663	-9.239	17.975	182.710
-9.242	17.721	183.553	-9.262	17.974	182.774
-9.275	17.719	183.552	-9.291	17.973	182.830
-9.303	17.715	183.694	-9.317	17.971	182.815
-9.337	17.713	183.747	-9.348	17.970	182.818
-9.361	17.710	183.828	-9.380	17.968	182.831
-9.388	17.708	183.883	-9.404	17.967	182.807
-9.421	17.710	183.810	-9.434	17.966	182.815
-9.449	17.709	183.826	-9.461	17.964	182.863
-9.482	17.708	183.664	-9.489	17.963	182.901
-9.514	17.706	183.625	-9.519	17.962	183.035
-9.542	17.705	183.589	-9.546	17.961	183.046
-9.577	17.703	183.798	-9.576	17.959	183.052
-9.602	17.698	184.048	-9.604	17.958	183.035
-9.633	17.695	184.154	-9.632	17.956	183.044
-9.661	17.696	184.140	-9.661	17.955	183.024
-9.688	17.694	184.198	-9.688	17.953	183.089
-9.721	17.691	183.908	-9.718	17.952	183.113
-9.745	17.689	183.931	-9.747	17.951	183.150
-9.771	17.687	183.914	-9.773	17.949	183.221
-9.803	17.692	184.107	-9.803	17.948	183.222
-9.830	17.692	184.151	-9.831	17.946	183.247
-9.856	17.685	184.231	-9.861	17.945	183.251
-9.878	17.683	184.276	-9.886	17.943	183.184
-9.908	17.678	184.244	-9.916	17.941	183.226
-9.937	17.677	184.138	-9.946	17.940	183.352
-9.962	17.675	184.115	-9.972	17.939	183.395
-9.991	17.676	184.186	-10.001	17.937	183.460
-10.019	17.675	184.195	-10.031	17.935	183.436
-10.045	17.671	184.406	-10.058	17.934	183.440
-10.073	17.669	184.484	-10.088	17.932	183.477
-10.101	17.661	184.501	-10.117	17.931	183.469
-10.127	17.658	184.552	-10.142	17.929	183.456
-10.148	17.658	184.359	-10.173	17.927	183.521
-10.174	17.656	184.335	-10.202	17.926	183.588
-10.204	17.662	184.374	-10.229	17.924	183.612
-10.232	17.661	184.368	-10.259	17.923	183.663
-10.260	17.659	184.527	-10.285	17.921	183.668
-10.289	17.652	184.750	-10.315	17.919	183.621
-10.319	17.649	184.858	-10.344	17.917	183.692
-10.349	17.645	184.715	-10.369	17.916	183.660
-10.384	17.646	184.660	-10.399	17.914	183.764
-10.415	17.645	184.661	-10.430	17.912	183.838
-10.438	17.640	184.721	-10.455	17.911	183.804
-10.469	17.637	184.744	-10.485	17.909	183.867
-10.494	17.637	184.876	-10.514	17.907	183.885
-10.520	17.636	184.931	-10.541	17.905	183.850
-10.549	17.634	184.884	-10.570	17.903	183.879
-10.577	17.633	184.911	-10.599	17.901	183.867
-10.604	17.631	184.795	-10.626	17.900	183.885
-10.637	17.629	184.773	-10.656	17.898	184.023
-10.665	17.625	184.847	-10.683	17.896	184.031
-10.696	17.622	184.857	-10.713	17.894	184.037
-10.725	17.619	185.062	-10.741	17.892	184.052
-10.749	17.617	185.122	-10.768	17.890	184.020
-10.778	17.615	185.073	-10.797	17.888	183.996
-10.801	17.614	185.096	-10.824	17.887	184.079
-10.830	17.611	185.125	-10.854	17.884	184.083
-10.856	17.610	185.033	-10.884	17.883	184.117
-10.883	17.609	185.030	-10.911	17.881	184.206
-10.909	17.604	185.102	-10.939	17.879	184.193
-10.933	17.602	185.119	-10.966	17.877	184.211
-10.964	17.597	185.246	-10.996	17.875	184.207
-10.997	17.596	185.324	-11.026	17.872	184.104
-11.027	17.594	185.383	-11.052	17.870	184.121
-11.057	17.592	185.046	-11.083	17.868	184.213
-11.086	17.590	184.981	-11.109	17.867	184.259
-11.113	17.589	184.998	-11.138	17.865	184.316
-11.141	17.586	185.184	-11.167	17.862	184.231
-11.166	17.584	185.225	-11.193	17.859	183.988
-11.195	17.577	185.396	-11.219	17.855	183.486
-11.230	17.578	184.764	-11.246	17.850	182.652
-11.254	17.576	184.618	-11.270	17.847	182.116
-11.288	17.569	182.698	-11.299	17.846	182.096
-11.319	17.565	181.874	-11.329	17.845	182.142
-11.350	17.559	181.980	-11.356	17.844	182.111
-11.379	17.555	181.547	-11.386	17.843	182.173
-11.397	17.563	183.220	-11.413	17.842	182.187
-11.424	17.563	183.541	-11.443	17.841	182.177
-11.445	17.558	183.579	-11.472	17.841	182.322
-11.468	17.557	183.788	-11.498	17.840	182.318
-11.498	17.560	183.437	-11.527	17.839	182.332
-11.525	17.561	183.473	-11.557	17.838	182.368
-11.549	17.560	183.258	-11.586	17.837	182.384
-11.573	17.560	183.225	-11.615	17.836	182.398
-11.593	17.555	183.177	-11.642	17.835	182.496
-11.624	17.553	183.286	-11.670	17.834	182.544
-11.651	17.551	183.303	-11.700	17.833	182.543
-11.676	17.549	183.317	-11.728	17.832	182.612
-11.709	17.555	183.450	-11.756	17.830	182.471
-11.742	17.553	183.474	-11.783	17.828	182.180
-11.773	17.552	183.513	-11.807	17.824	181.619
-11.798	17.534	183.323	-11.832	17.820	180.674
-11.829	17.527	183.280	-11.856	17.814	179.366
-11.850	17.525	181.059	-11.879	17.807	177.808
-11.874	17.520	180.427	-11.903	17.806	177.393
-11.895	17.515	176.655	-11.933	17.807	177.390
-11.923	17.508	174.763	-11.963	17.808	177.329
-11.937	17.494	176.799	-11.989	17.809	177.247
-11.960	17.485	176.178	-12.018	17.811	177.282
-11.991	17.510	177.983	-12.047	17.812	177.362
-12.017	17.512	178.121	-12.075	17.814	177.337
-12.049	17.537	178.944	-12.105	17.815	177.329
-12.076	17.545	179.274	-12.131	17.816	177.267
-12.115	17.546	178.696	-12.159	17.816	177.095
-12.146	17.544	178.000	-12.187	17.816	176.681
-12.175	17.547	177.831	-12.212	17.814	176.058
-12.207	17.550	177.647	-12.237	17.811	174.947
-12.237	17.537	176.451	-12.261	17.807	173.521
-12.266	17.536	176.025	-12.281	17.803	171.924
-12.287	17.519	173.847	-12.303	17.797	169.958
-12.316	17.514	172.890	-12.330	17.799	169.395
-12.342	17.509	172.010	-12.356	17.804	169.360
-12.349	17.483	166.842	-12.385	17.809	169.337
-12.372	17.473	164.884	-12.413	17.814	169.300
-12.391	17.476	167.892	-12.441	17.820	169.314
-12.411	17.470	167.229	-12.469	17.825	169.281
-12.446	17.522	170.205	-12.497	17.830	169.180
-12.472	17.533	170.564	-12.524	17.835	169.193
-12.505	17.567	171.580	-12.553	17.840	169.220
-12.531	17.583	172.089	-12.580	17.845	169.197
-12.570	17.585	170.927	-12.610	17.851	169.229
-12.606	17.600	170.963	-12.639	17.856	169.213
-12.633	17.582	169.674	-12.665	17.861	169.178
-12.666	17.586	169.274	-12.693	17.867	169.158
-12.698	17.590	168.881	-12.722	17.872	169.140
-12.720	17.582	169.369	-12.748	17.877	169.101
-12.754	17.583	169.173	-12.777	17.882	169.127
-12.771	17.581	169.978	-12.804	17.887	169.115
-12.799	17.581	170.064	-12.832	17.893	169.090
-12.827	17.581	170.151	-12.862	17.898	169.119
-12.850	17.595	170.296	-12.889	17.903	169.074
-12.879	17.599	170.402	-12.917	17.909	169.039
-12.901	17.616	170.220	-12.944	17.914	169.026
-12.932	17.627	169.789	-12.974	17.919	168.990
-12.958	17.634	169.648	-13.000	17.925	169.011
-12.986	17.643	169.491	-13.030	17.930	169.015
-13.016	17.647	169.611	-13.058	17.936	168.978
-13.042	17.653	169.537	-13.085	17.941	168.984
-13.075	17.652	169.796	-13.114	17.946	168.955
-13.104	17.657	169.807	-13.140	17.951	168.905
-13.134	17.653	169.894	-13.169	17.957	168.893
-13.164	17.657	169.898	-13.198	17.962	168.876
-13.192	17.660	169.918	-13.224	17.967	168.873
-13.222	17.670	169.833	-13.253	17.973	168.880
-13.247	17.675	169.814	-13.281	17.979	168.860
-13.269	17.688	169.674	-13.308	17.984	168.861
-13.296	17.696	169.605	-13.335	17.989	168.804
-13.326	17.706	169.528	-13.365	17.995	168.751
-13.352	17.701	169.456	-13.391	18.000	168.737
-13.381	17.706	169.380	-13.420	18.005	168.747
-13.406	17.705	169.566	-13.447	18.011	168.725
-13.433	17.709	169.556	-13.475	18.016	168.720
-13.464	17.715	169.659	-13.504	18.022	168.712
-13.493	17.719	169.677	-13.532	18.027	168.700
-13.524	17.730	169.668	-13.561	18.033	168.686
-13.550	17.737	169.613	-13.587	18.038	168.646
-13.579	17.744	169.601	-13.616	18.044	168.617
-13.606	17.750	169.590	-13.643	18.049	168.630
-13.636	17.752	169.488	-13.672	18.055	168.613
-13.665	17.757	169.453	-13.700	18.061	168.619
-13.691	17.759	169.469	-13.727	18.066	168.592
-13.720	17.764	169.446	-13.755	18.072	168.559
-13.747	17.770	169.504	-13.785	18.077	168.519
-13.773	17.776	169.481	-13.811	18.083	168.497
-13.801	17.781	169.472	-13.840	18.088	168.474
-13.826	17.786	169.464	-13.867	18.094	168.504
-13.855	17.792	169.348	-13.896	18.100	168.477
-13.884	17.798	169.308	-13.923	18.106	168.571
-13.913	17.804	169.398	-13.948	18.112	168.924
-13.939	17.809	169.402	-13.973	18.120	169.595
-13.967	17.814	169.406	-13.996	18.128	170.560
-13.993	17.821	170.481	-14.019	18.138	171.902
-14.015	17.826	170.721	-14.038	18.147	173.369
-14.029	17.841	173.957	-14.063	18.155	174.386
-14.049	17.849	175.137	-14.089	18.158	174.501
-14.071	17.858	176.434	-14.119	18.161	174.444
-14.089	17.877	179.282	-14.149	18.164	174.498
-14.108	17.887	180.823	-14.175	18.167	174.571
-14.127	17.876	177.429	-14.204	18.169	174.570
-14.147	17.881	177.721	-14.233	18.173	174.689
-14.195	17.874	174.829	-14.259	18.176	175.036
-14.227	17.876	174.137	-14.285	18.182	175.702
-14.281	17.866	174.145	-14.310	18.188	176.730
-14.318	17.865	173.685	-14.332	18.194	177.857
-14.352	17.863	173.275	-14.361	18.196	178.040
-14.373	17.865	176.530	-14.390	18.197	178.085
-14.395	17.879	181.219	-14.416	18.199	178.174
-14.426	17.883	182.977	-14.445	18.200	178.173
-14.438	17.892	179.163	-14.476	18.201	178.142
-14.460	17.897	179.125	-14.502	18.202	178.223
-14.485	17.902	179.081	-14.532	18.203	178.232
-14.513	17.902	178.992	-14.562	18.204	178.277
-14.536	17.906	178.943	-14.589	18.205	178.336
-14.567	17.900	178.987	-14.617	18.206	178.327
-14.597	17.902	178.960	-14.645	18.208	178.580
-14.626	17.897	179.131	-14.670	18.211	179.070
-14.656	17.896	179.171	-14.695	18.215	179.918
-14.686	17.895	179.211	-14.721	18.221	181.078
-14.714	17.897	180.678	-14.748	18.220	181.183
-14.742	17.907	183.318	-14.777	18.220	181.268
-14.768	17.910	184.438	-14.803	18.219	181.229
-14.800	17.914	185.791	-14.832	18.219	181.253
-14.820	17.919	184.872	-14.862	18.218	181.263
-14.845	17.923	185.519	-14.889	18.217	181.198
-14.872	17.927	186.232	-14.919	18.217	181.243
-14.896	17.919	181.696	-14.944	18.216	181.260
-14.923	17.919	181.099	-14.974	18.215	181.215
-14.965	17.910	180.208	-15.003	18.215	181.236
-14.993	17.908	179.588	-15.031	18.214	181.235
-15.028	17.891	180.860	-15.060	18.213	181.223
-15.056	17.886	180.736	-15.089	18.213	181.248
-15.088	17.884	182.552	-15.116	18.212	181.195
-15.120	17.879	182.976	-15.146	18.211	181.161
-15.152	17.874	183.398	-15.175	18.211	181.209
-15.179	17.884	183.163	-15.203	18.210	181.203
-15.206	17.883	183.404	-15.231	18.209	181.187
-15.233	17.891	182.001	-15.261	18.209	181.194
-15.256	17.891	181.739	-15.289	18.208	181.170
-15.278	17.892	181.562	-15.317	18.207	181.195
-15.305	17.893	181.345	-15.345	18.207	181.150
-15.332	17.890	181.728	-15.374	18.206	181.073
-15.356	17.890	181.686	-15.402	18.205	181.072
-15.387	17.889	182.064	-15.430	18.205	181.094
-15.416	17.889	182.142	-15.458	18.204	181.069
-15.442	17.887	182.013	-15.487	18.203	181.088
-15.470	17.886	182.028	-15.517	18.203	181.090
-15.498	17.885	182.044	-15.545	18.202	181.051
-15.527	17.880	181.972	-15.573	18.201	181.032
-15.559	17.878	181.982	-15.601	18.201	181.018
-15.587	17.876	181.981	-15.629	18.200	180.980
-15.619	17.873	181.980	-15.658	18.200	181.000
-15.646	17.878	181.793	-15.687	18.199	180.995
-15.673	17.878	181.749	-15.715	18.199	180.986
-15.698	17.877	181.889	-15.744	18.198	180.994
-15.727	17.876	181.890	-15.773	18.197	180.953
-15.759	17.877	181.887	-15.801	18.197	180.918
-15.793	17.875	181.822	-15.830	18.196	180.904
-15.822	17.874	181.799	-15.856	18.196	180.881
-15.854	17.872	181.770	-15.885	18.195	180.893
-15.885	17.871	181.744	-15.915	18.195	180.894
-15.915	17.870	181.720	-15.943	18.194	180.947
-15.949	17.867	181.664	-15.971	18.195	181.280
-15.979	17.866	181.633	-15.997	18.197	181.890
-15.996	17.865	182.196	-16.021	18.200	182.755
-16.024	17.864	182.335	-16.046	18.204	183.945
-16.038	17.869	184.373	-16.066	18.209	185.351
-16.063	17.869	185.083	-16.088	18.216	187.337
-16.088	17.870	185.787	-16.111	18.220	188.913
-16.094	17.874	188.932	-16.137	18.216	189.126
-16.117	17.878	192.505	-16.168	18.212	189.159
-16.137	17.880	194.591	-16.194	18.208	189.163
-16.158	17.883	196.928	-16.223	18.203	189.152
-16.177	17.877	193.565	-16.251	18.199	189.303
-16.196	17.877	194.181	-16.277	18.197	189.734
-16.238	17.874	189.444	-16.303	18.196	190.489
-16.262	17.874	188.573	-16.326	18.196	191.477
-16.290	17.873	187.597	-16.350	18.198	192.877
-16.310	17.870	188.384	-16.373	18.200	194.530
-16.333	17.869	187.918	-16.393	18.202	196.411
-16.379	17.871	197.685	-16.419	18.198	197.300
-16.415	17.871	200.656	-16.447	18.190	197.292
-16.447	17.872	205.281	-16.474	18.181	197.307
-16.477	17.872	208.313	-16.501	18.173	197.304
-16.512	17.883	200.775	-16.527	18.165	197.389
-16.544	17.886	200.800	-16.552	18.159	197.690
-16.548	17.848	195.022	-16.579	18.153	198.385
-16.562	17.815	196.062	-16.605	18.149	199.319
-16.583	17.796	195.331	-16.628	18.147	200.571
-16.602	17.779	194.678	-16.649	18.145	201.958
-16.611	17.756	200.856	-16.672	18.145	203.935
-16.627	17.737	201.785	-16.695	18.139	204.725
-16.649	17.756	207.351	-16.722	18.126	204.807
-16.670	17.746	209.929	-16.749	18.114	204.858
-16.708	17.788	207.933	-16.773	18.103	204.893
-16.734	17.795	208.979	-16.800	18.092	205.244
-16.787	17.800	206.238	-16.826	18.083	205.805
-16.815	17.788	205.391	-16.848	18.077	206.600
-16.849	17.788	205.035	-16.872	18.071	207.764
-16.867	17.755	206.365	-16.894	18.066	209.295
-16.895	17.743	206.603	-16.917	18.061	211.070
-16.919	17.705	212.282	-16.937	18.058	212.734
-16.947	17.683	214.488	-16.958	18.056	215.158
-16.971	17.673	218.599	-16.979	18.055	217.676
-16.992	17.660	220.818	-17.000	18.051	219.681
-17.010	17.682	223.323	-17.022	18.034	220.011
-17.033	17.677	226.010	-17.043	18.017	220.061
-17.054	17.673	228.396	-17.065	18.000	220.362
-17.072	17.680	227.447	-17.087	17.985	220.993
-17.075	17.678	220.737	-17.106	17.972	221.754
-17.094	17.676	219.765	-17.128	17.960	222.915
-17.088	17.652	220.694	-17.149	17.948	224.371
-17.097	17.644	220.388	-17.169	17.940	226.119
-17.122	17.608	226.317	-17.189	17.932	228.209
-17.136	17.592	227.855	-17.210	17.923	230.450
-17.159	17.576	232.762	-17.229	17.914	232.182
-17.177	17.558	235.489	-17.249	17.906	234.528
-17.200	17.553	237.642	-17.267	17.894	236.202
-17.220	17.538	240.275	-17.283	17.871	236.569
-17.267	17.523	241.884	-17.300	17.847	236.639
-17.290	17.512	243.647	-17.312	17.828	236.709
-17.318	17.498	245.863	-17.331	17.800	236.712
-17.324	17.480	236.786	-17.346	17.776	236.677
-17.339	17.457	236.305	-17.360	17.756	236.713
-17.359	17.438	235.704	-17.378	17.729	236.772
-17.368	17.409	236.347	-17.394	17.706	237.036
-17.384	17.388	236.174	-17.410	17.686	237.532
-17.385	17.342	237.921	-17.427	17.666	238.451
-17.396	17.314	238.344	-17.440	17.653	239.405
-17.400	17.282	240.083	-17.460	17.635	241.154
-17.410	17.250	241.010	-17.477	17.619	242.987
-17.425	17.239	243.747	-17.491	17.605	244.226
-17.438	17.212	245.511	-17.506	17.576	244.317
-17.469	17.213	248.578	-17.518	17.549	244.283
-17.483	17.199	250.268	-17.529	17.529	244.413
-17.500	17.183	252.295	-17.542	17.504	244.777
-17.520	17.171	246.113	-17.558	17.479	245.512
-17.534	17.159	246.039	-17.569	17.462	246.252
-17.560	17.139	245.718	-17.583	17.440	247.070
-17.580	17.123	245.558	-17.596	17.409	247.075
-17.592	17.094	248.551	-17.605	17.388	247.048
-17.608	17.076	249.253	-17.616	17.359	246.968
-17.608	17.031	249.126	-17.626	17.335	246.929
-17.619	17.006	249.597	-17.638	17.307	246.994
-17.612	16.964	247.738	-17.650	17.284	247.358
-17.618	16.932	247.512	-17.663	17.261	248.008
-17.618	16.897	247.222	-17.673	17.237	248.239
-17.623	16.858	246.942	-17.684	17.210	248.235
-17.627	16.828	246.714	-17.695	17.183	248.250
-17.642	16.805	249.865	-17.706	17.159	248.551
-17.650	16.772	250.412	-17.718	17.135	249.147
-17.670	16.754	250.847	-17.731	17.113	250.095
-17.679	16.729	251.308	-17.743	17.094	251.187
-17.711	16.720	251.386	-17.757	17.074	252.785
-17.729	16.713	253.433	-17.769	17.053	254.096
-17.745	16.697	254.323	-17.777	17.027	254.039
-17.762	16.682	257.310	-17.785	16.999	254.031
-17.781	16.664	259.185	-17.793	16.971	254.051
-17.783	16.637	256.380	-17.800	16.944	254.079
-17.794	16.619	256.579	-17.808	16.916	253.995
-17.806	16.599	256.798	-17.816	16.888	254.079
-17.790	16.560	254.147	-17.824	16.860	254.055
-17.795	16.537	253.671	-17.831	16.835	253.993
-17.785	16.498	253.938	-17.840	16.806	254.077
-17.786	16.469	253.638	-17.848	16.777	254.056
-17.793	16.434	254.619	-17.855	16.753	254.010
-17.795	16.406	254.672	-17.863	16.723	254.020
-17.803	16.370	254.897	-17.871	16.695	254.028
-17.818	16.353	254.646	-17.879	16.669	254.008
-17.827	16.324	254.617	-17.887	16.641	254.092
-17.835	16.295	254.586	-17.895	16.611	254.020
-17.850	16.267	254.612	-17.902	16.586	254.028
-17.862	16.236	254.596	-17.911	16.558	254.097
-17.871	16.208	254.688	-17.919	16.529	254.051
-17.881	16.181	254.702	-17.926	16.503	253.992
-17.887	16.150	254.864	-17.934	16.475	254.018
-17.896	16.123	254.915	-17.942	16.448	253.981
-17.904	16.091	254.868	-17.950	16.418	253.981
-17.912	16.064	254.890	-17.958	16.390	254.070
-17.920	16.038	254.912	-17.965	16.365	253.973
-17.928	16.010	254.808	-17.974	16.335	254.021
-17.936	15.984	254.801	-17.981	16.310	254.063
-17.941	15.954	254.795	-17.989	16.282	254.039
-17.948	15.925	254.788	-17.997	16.254	254.031
-17.955	15.899	254.781	-18.005	16.227	254.090
-17.959	15.875	254.844	-18.013	16.199	254.045
-17.965	15.849	254.854	-18.020	16.172	254.088
-17.972	15.823	254.793	-18.029	16.144	254.122
-17.979	15.795	254.784	-18.037	16.115	254.073
-17.986	15.769	254.817	-18.044	16.090	254.141
-17.993	15.742	254.819	-18.052	16.060	254.140
-17.998	15.720	254.821	-18.059	16.035	254.090
-18.008	15.690	254.783	-18.068	16.007	254.131
-18.019	15.658	254.798	-18.076	15.977	254.181
-18.027	15.631	254.797	-18.083	15.952	254.126
-18.038	15.601	254.851	-18.092	15.922	254.170
-18.047	15.575	254.868	-18.099	15.897	254.195
-18.056	15.543	254.931	-18.107	15.870	254.206
-18.067	15.509	254.969	-18.115	15.840	254.261
-18.073	15.487	255.021	-18.122	15.815	254.260
-18.083	15.454	255.069	-18.131	15.786	254.251
-18.086	15.428	255.160	-18.138	15.760	254.253
-18.093	15.398	255.223	-18.146	15.732	254.253
-18.099	15.369	255.173	-18.154	15.702	254.278
-18.105	15.342	255.198	-18.161	15.678	254.272
-18.111	15.312	255.139	-18.169	15.649	254.255
-18.117	15.285	255.142	-18.176	15.623	254.239
-18.129	15.261	255.072	-18.184	15.594	254.228
-18.138	15.229	255.051	-18.192	15.566	254.212
-18.145	15.209	255.003	-18.200	15.540	254.193
-18.153	15.181	254.974	-18.208	15.511	254.175
-18.161	15.156	254.947	-18.215	15.487	254.197
-18.168	15.133	254.923	-18.223	15.458	254.162
-18.177	15.104	254.892	-18.230	15.430	254.124
-18.181	15.084	254.837	-18.238	15.404	254.161
-18.188	15.058	254.801	-18.246	15.375	254.109
-18.197	15.034	254.777	-18.253	15.349	254.064
-18.205	15.008	254.743	-18.261	15.320	254.046
-18.211	14.981	254.820	-18.269	15.294	254.022
-18.218	14.955	254.819	-18.277	15.266	254.011
-18.225	14.922	254.724	-18.285	15.237	253.995
-18.232	14.897	254.699	-18.292	15.212	253.943
-18.239	14.868	254.673	-18.300	15.184	253.957
-18.249	14.832	254.557	-18.308	15.155	253.971
-18.256	14.805	254.514	-18.315	15.129	253.902
-18.263	14.780	254.570	-18.323	15.101	253.858
-18.270	14.754	254.552	-18.331	15.074	253.875
-18.279	14.721	254.596	-18.339	15.047	253.839
-18.287	14.691	254.594	-18.347	15.019	253.801
-18.294	14.663	254.627	-18.354	14.993	253.780
-18.301	14.633	254.636	-18.363	14.965	253.832
-18.311	14.604	254.559	-18.372	14.938	254.138
-18.319	14.576	254.539	-18.381	14.915	254.710
-18.327	14.546	254.517	-18.391	14.892	255.600
-18.338	14.515	255.339	-18.402	14.870	256.795
-18.345	14.491	255.494	-18.412	14.851	258.120
-18.353	14.457	257.752	-18.425	14.832	259.969
-18.362	14.425	258.546	-18.437	14.812	261.753
-18.373	14.409	261.776	-18.442	14.786	262.131
-18.383	14.381	263.288	-18.446	14.759	262.165
-18.392	14.354	264.805	-18.450	14.729	262.173
-18.417	14.357	269.293	-18.454	14.701	262.245
-18.429	14.339	271.346	-18.458	14.672	262.249
-18.437	14.323	266.052	-18.462	14.645	262.191
-18.448	14.306	266.182	-18.466	14.616	262.250
-18.429	14.287	261.831	-18.471	14.587	262.367
-18.432	14.272	261.045	-18.475	14.562	262.628
-18.422	14.250	261.079	-18.481	14.537	263.147
-18.421	14.231	260.414	-18.488	14.512	264.075
-18.420	14.211	259.742	-18.496	14.488	265.296
-18.430	14.178	263.898	-18.503	14.467	266.628
-18.432	14.154	264.499	-18.506	14.438	266.852
-18.434	14.130	265.094	-18.507	14.411	266.852
-18.445	14.094	270.614	-18.509	14.382	266.862
-18.450	14.064	272.717	-18.511	14.351	266.894
-18.455	14.039	274.400	-18.512	14.324	266.833
-18.462	14.006	268.495	-18.513	14.295	266.770
-18.468	13.977	268.690	-18.515	14.268	266.842
-18.472	13.951	268.866	-18.518	14.240	267.156
-18.463	13.908	267.110	-18.521	14.214	267.697
-18.465	13.879	266.909	-18.526	14.189	268.543
-18.469	13.826	268.093	-18.532	14.165	269.712
-18.471	13.791	268.236	-18.538	14.143	271.152
-18.471	13.783	271.330	-18.545	14.124	272.727
-18.473	13.760	274.653	-18.547	14.096	273.524
-18.475	13.730	276.738	-18.545	14.068	273.528
-18.488	13.725	277.606	-18.544	14.041	273.563
-18.493	13.707	279.055	-18.542	14.011	273.475
-18.491	13.677	277.082	-18.540	13.983	273.472
-18.494	13.655	277.523	-18.539	13.956	273.487
-18.498	13.629	278.057	-18.537	13.927	273.464
-18.479	13.603	270.977	-18.535	13.900	273.479
-18.476	13.575	269.095	-18.534	13.870	273.489
-18.470	13.551	271.839	-18.532	13.842	273.390
-18.462	13.511	273.956	-18.530	13.813	273.452
-18.458	13.481	274.208	-18.528	13.784	273.429
-18.453	13.453	274.438	-18.526	13.757	273.355
-18.455	13.416	275.157	-18.525	13.728	273.323
-18.451	13.384	275.528	-18.523	13.699	273.354
-18.449	13.350	274.809	-18.521	13.670	273.320
-18.446	13.316	274.900	-18.520	13.640	273.345
-18.448	13.289	274.087	-18.518	13.614	273.349
-18.447	13.256	273.878	-18.516	13.584	273.307
-18.446	13.227	273.694	-18.515	13.557	273.368
-18.444	13.194	274.055	-18.513	13.528	273.337
-18.443	13.165	274.003	-18.511	13.499	273.264
-18.442	13.140	274.053	-18.510	13.471	273.265
-18.441	13.109	274.025	-18.508	13.442	273.278
-18.440	13.082	273.999	-18.507	13.414	273.239
-18.435	13.054	274.119	-18.505	13.385	273.280
-18.433	13.028	274.128	-18.503	13.356	273.240
-18.433	13.008	274.040	-18.502	13.328	273.237
-18.431	12.978	274.022	-18.500	13.298	273.243
-18.429	12.956	274.009	-18.498	13.273	273.152
-18.426	12.928	274.007	-18.497	13.243	273.140
-18.424	12.903	273.995	-18.496	13.215	273.228
-18.419	12.873	274.069	-18.494	13.185	273.173
-18.416	12.842	274.077	-18.492	13.156	273.133
-18.418	12.818	273.908	-18.491	13.129	273.177
-18.416	12.789	273.866	-18.489	13.100	273.129
-18.416	12.753	273.826	-18.487	13.072	273.124
-18.414	12.722	273.785	-18.486	13.043	273.131
-18.411	12.699	273.915	-18.484	13.014	273.050
-18.409	12.672	273.925	-18.483	12.986	273.067
-18.407	12.639	273.936	-18.481	12.957	273.089
-18.411	12.612	273.660	-18.479	12.928	273.006
-18.406	12.585	273.692	-18.478	12.901	273.022
-18.404	12.555	273.663	-18.477	12.871	273.020
-18.400	12.526	273.758	-18.475	12.844	272.952
-18.397	12.493	273.767	-18.473	12.814	272.989
-18.393	12.472	273.943	-18.472	12.785	273.000
-18.390	12.446	274.001	-18.470	12.758	272.946
-18.389	12.415	273.647	-18.469	12.728	273.010
-18.387	12.389	273.587	-18.468	12.701	272.959
-18.389	12.363	273.585	-18.467	12.672	273.101
-18.387	12.335	273.539	-18.467	12.646	273.450
-18.386	12.309	273.498	-18.468	12.619	274.148
-18.385	12.274	274.212	-18.467	12.591	274.336
-18.383	12.246	274.359	-18.465	12.564	274.358
-18.387	12.209	276.245	-18.462	12.535	274.280
-18.387	12.181	276.823	-18.460	12.507	274.210
-18.380	12.154	276.267	-18.458	12.480	274.208
-18.378	12.122	276.576	-18.456	12.450	274.223
-18.381	12.108	275.101	-18.454	12.422	274.201
-18.381	12.079	274.852	-18.452	12.393	274.324
-18.380	12.054	274.644	-18.451	12.365	274.684
-18.373	12.029	274.517	-18.452	12.342	275.310
-18.371	12.005	274.335	-18.455	12.316	276.367
-18.369	11.981	274.154	-18.457	12.294	277.618
-18.370	11.954	276.043	-18.456	12.265	278.163
-18.369	11.929	276.384	-18.452	12.238	278.128
-18.363	11.896	281.468	-18.448	12.209	278.202
-18.361	11.875	282.792	-18.444	12.183	278.256
-18.359	11.847	284.460	-18.440	12.154	278.219
-18.358	11.801	283.305	-18.436	12.125	278.254
-18.356	11.770	284.304	-18.431	12.095	278.286
-18.347	11.742	279.626	-18.428	12.070	278.222
-18.343	11.710	279.038	-18.423	12.040	278.303
-18.337	11.669	277.644	-18.419	12.013	278.278
-18.332	11.634	276.801	-18.415	11.985	278.309
-18.312	11.615	278.582	-18.412	11.955	278.561
-18.303	11.589	278.569	-18.411	11.931	278.988
-18.306	11.570	279.686	-18.410	11.906	279.792
-18.301	11.545	279.982	-18.411	11.882	280.886
-18.306	11.524	281.640	-18.409	11.856	281.600
-18.304	11.496	282.480	-18.402	11.826	281.564
-18.302	11.476	283.098	-18.397	11.800	281.544
-18.310	11.459	284.951	-18.391	11.770	281.565
-18.310	11.438	285.929	-18.385	11.743	281.561
-18.313	11.419	283.542	-18.380	11.715	281.580
-18.314	11.397	283.664	-18.375	11.686	281.723
[truncated: 1,270 more rows]
