# Supplementary material for: Finding the best hardware configuration for 2D SLAM in indoor environments via simulation based on Google Cartographer
Source: Sci Rep. 2022 Nov 5;12:18815. doi: 10.1038/s41598-022-22938-y (PMC9637188; doi:10.1038/s41598-022-22938-y)
Supplement: Supplementary file 1 — Supplementary Information. [file 41598_2022_22938_MOESM1_ESM.zip › SLAM_readings/tunel_no_loop_closure/slam_l2di_tunel_6_4_2022_11_51_48_noloop.csv]

xr	yr	wr	xu	yu	wu
0.000	0.000	-0.001	0.000	0.000	0.000
0.000	0.000	-0.001	0.000	0.000	0.000
0.000	0.000	-0.001	0.000	0.000	0.000
0.002	-0.002	359.967	0.000	0.000	0.000
0.003	-0.003	359.967	0.000	0.000	0.000
0.003	-0.003	359.967	0.000	0.000	0.000
0.004	-0.004	359.966	0.000	0.000	0.000
0.000	-0.003	359.956	0.000	0.000	0.000
-0.001	-0.003	359.956	0.000	0.000	0.000
-0.001	-0.003	359.956	0.000	0.000	0.000
-0.001	-0.001	359.950	0.000	0.000	0.000
-0.001	-0.001	359.950	0.000	0.000	0.000
-0.002	0.000	359.949	0.000	0.000	0.000
-0.001	0.000	359.978	0.000	0.000	0.000
-0.001	0.000	359.978	0.000	0.000	0.000
-0.001	0.000	359.978	0.000	0.000	0.000
-0.001	0.001	359.978	0.000	0.000	0.000
0.004	-0.002	359.971	0.000	0.000	0.000
0.005	-0.002	359.971	0.000	0.000	0.000
0.006	-0.002	359.971	0.000	0.000	0.000
-0.002	-0.001	359.978	0.000	0.000	0.000
-0.003	-0.001	359.978	0.000	0.000	0.000
-0.004	0.000	359.978	0.000	0.000	0.000
-0.002	-0.001	359.987	0.000	0.000	0.000
-0.002	-0.001	359.987	0.000	0.000	0.000
-0.002	-0.001	359.987	0.000	0.000	0.000
0.004	-0.002	359.980	0.000	0.000	0.000
0.005	-0.002	359.980	0.000	0.000	0.000
0.002	0.001	359.983	0.000	0.000	0.000
0.002	0.002	359.983	0.000	0.000	0.000
0.002	0.003	359.983	0.000	0.000	0.000
0.002	0.004	359.983	0.000	0.000	0.000
-0.004	-0.001	359.937	0.000	0.000	0.000
-0.005	-0.001	359.937	0.000	0.000	0.000
-0.006	-0.001	359.937	0.000	0.000	0.000
-0.004	-0.002	359.977	0.000	0.000	0.000
-0.005	-0.003	359.977	0.000	0.000	0.000
-0.005	-0.004	359.976	0.000	0.000	0.000
0.000	-0.001	359.991	0.000	0.000	0.000
0.001	-0.001	359.991	0.000	0.000	0.000
0.001	0.000	359.954	0.000	0.000	0.000
0.002	0.000	359.954	0.000	0.000	0.000
0.003	0.000	359.954	0.000	0.000	0.000
-0.001	-0.004	359.959	0.000	0.000	0.000
-0.002	-0.005	359.958	0.000	0.000	0.000
-0.002	-0.005	359.958	0.000	0.000	0.000
0.000	-0.003	359.961	0.000	0.000	0.000
0.000	-0.003	359.961	0.000	0.000	0.000
0.001	-0.001	359.953	0.000	0.000	0.000
0.001	0.000	359.954	0.000	0.000	0.001
0.001	0.001	359.954	0.003	0.000	0.002
0.002	0.001	359.961	0.007	0.000	0.014
-0.003	-0.001	359.981	0.015	0.000	0.024
-0.004	-0.001	359.979	0.026	0.000	0.023
-0.005	-0.001	359.978	0.041	0.000	0.018
0.010	-0.006	359.937	0.058	0.000	0.016
0.012	-0.007	359.937	0.079	0.000	0.017
0.029	0.001	359.974	0.101	0.000	0.011
0.036	0.003	359.972	0.127	0.000	0.010
0.042	0.004	359.958	0.156	0.000	359.987
0.095	0.006	359.952	0.185	0.000	359.968
0.111	0.007	359.908	0.210	0.001	359.898
0.129	0.009	359.913	0.240	0.000	359.916
0.147	0.011	359.827	0.269	0.001	359.847
0.163	0.007	359.674	0.298	0.001	359.810
0.179	0.007	359.649	0.324	0.001	359.801
0.196	-0.002	359.611	0.354	0.001	359.774
0.214	-0.004	359.597	0.383	0.001	359.778
0.230	-0.006	359.674	0.409	0.000	359.839
0.236	-0.005	359.629	0.438	0.000	359.827
0.251	-0.006	359.596	0.467	0.001	359.761
0.264	-0.007	359.604	0.496	0.000	359.810
0.279	-0.008	359.553	0.525	0.000	359.756
0.330	0.001	359.618	0.553	0.001	359.709
0.350	0.002	359.634	0.580	0.000	359.706
0.409	0.003	359.608	0.608	0.000	359.677
0.441	0.004	359.641	0.639	0.000	359.665
0.474	0.005	359.653	0.668	0.000	359.676
0.525	-0.003	359.518	0.695	0.000	359.596
0.559	-0.004	359.488	0.724	0.000	359.572
0.597	-0.006	359.456	0.753	0.000	359.556
0.634	-0.005	359.467	0.779	0.000	359.491
0.667	-0.006	359.457	0.809	0.000	359.485
0.704	-0.006	359.473	0.839	0.000	359.513
0.724	-0.011	359.306	0.868	0.000	359.482
0.753	-0.013	359.341	0.894	-0.001	359.460
0.785	-0.015	359.300	0.923	-0.001	359.462
0.803	-0.017	359.205	0.953	-0.001	359.395
0.825	-0.019	359.182	0.979	-0.001	359.362
0.855	-0.021	359.165	1.008	-0.001	359.391
0.879	-0.023	359.105	1.038	-0.001	359.322
0.899	-0.012	359.153	1.066	-0.002	359.316
0.925	-0.012	359.122	1.096	-0.002	359.313
0.950	-0.007	359.176	1.123	-0.002	359.273
0.976	-0.006	359.197	1.152	-0.002	359.274
1.008	-0.008	359.198	1.180	-0.003	359.275
1.033	-0.007	359.141	1.210	-0.003	359.184
1.061	-0.007	359.141	1.237	-0.003	359.205
1.095	-0.009	359.050	1.266	-0.003	359.183
1.125	-0.010	359.011	1.296	-0.004	359.114
1.159	-0.011	359.107	1.325	-0.004	359.183
1.183	-0.012	359.053	1.351	-0.004	359.126
1.213	-0.013	359.088	1.380	-0.005	359.127
1.244	-0.014	359.140	1.409	-0.005	359.157
1.267	-0.020	359.070	1.436	-0.006	359.151
1.296	-0.022	359.068	1.465	-0.006	359.087
1.331	-0.020	359.066	1.495	-0.006	359.132
1.365	-0.022	359.014	1.524	-0.007	359.102
1.395	-0.023	358.985	1.553	-0.007	359.068
1.420	-0.023	359.017	1.581	-0.008	359.085
1.453	-0.024	358.978	1.610	-0.008	359.014
1.481	-0.025	358.970	1.639	-0.008	358.998
1.504	-0.025	359.051	1.668	-0.009	359.050
1.530	-0.026	358.960	1.694	-0.009	359.025
1.559	-0.027	359.012	1.724	-0.010	359.020
1.583	-0.025	358.945	1.753	-0.010	359.075
1.611	-0.026	358.905	1.782	-0.010	358.989
1.641	-0.026	358.933	1.812	-0.011	359.009
1.664	-0.024	358.943	1.839	-0.011	359.037
1.692	-0.023	358.889	1.868	-0.012	358.954
1.720	-0.023	358.903	1.897	-0.012	358.928
1.751	-0.025	358.919	1.923	-0.013	358.954
1.783	-0.025	358.900	1.953	-0.013	358.917
1.808	-0.028	358.889	1.983	-0.013	358.929
1.839	-0.029	358.854	2.011	-0.014	358.936
1.863	-0.030	358.796	2.039	-0.014	358.833
1.892	-0.031	358.870	2.069	-0.015	358.909
1.928	-0.031	358.864	2.098	-0.015	358.910
1.955	-0.032	358.849	2.127	-0.016	358.880
1.986	-0.035	358.822	2.154	-0.016	358.863
2.017	-0.036	358.827	2.183	-0.017	358.895
2.044	-0.037	358.774	2.212	-0.017	358.851
2.071	-0.037	358.895	2.240	-0.018	358.902
2.101	-0.037	358.847	2.270	-0.018	358.879
2.130	-0.038	358.817	2.299	-0.019	358.812
2.154	-0.035	358.839	2.329	-0.019	358.882
2.180	-0.035	358.768	2.356	-0.020	358.844
2.209	-0.035	358.745	2.385	-0.020	358.778
2.239	-0.041	358.716	2.412	-0.021	358.808
2.265	-0.042	358.661	2.442	-0.021	358.816
2.297	-0.044	358.647	2.472	-0.022	358.761
2.321	-0.045	358.723	2.499	-0.022	358.825
2.356	-0.043	358.703	2.528	-0.023	358.789
2.387	-0.043	358.729	2.558	-0.023	358.793
2.419	-0.040	358.811	2.585	-0.024	358.855
2.446	-0.040	358.735	2.614	-0.025	358.820
2.480	-0.040	358.729	2.644	-0.025	358.774
2.502	-0.047	358.728	2.671	-0.026	358.814
2.528	-0.049	358.698	2.699	-0.026	358.806
2.556	-0.050	358.757	2.729	-0.027	358.752
2.588	-0.052	358.788	2.759	-0.027	358.826
2.612	-0.053	358.698	2.786	-0.028	358.749
2.643	-0.047	358.739	2.816	-0.028	358.766
2.669	-0.047	358.743	2.842	-0.029	358.811
2.698	-0.046	358.708	2.871	-0.029	358.798
2.725	-0.048	358.725	2.901	-0.030	358.752
2.755	-0.049	358.736	2.929	-0.031	358.784
2.781	-0.049	358.676	2.958	-0.031	358.760
2.812	-0.049	358.743	2.987	-0.032	358.766
2.842	-0.050	358.755	3.016	-0.032	358.825
2.871	-0.053	358.708	3.044	-0.033	358.750
2.901	-0.055	358.801	3.074	-0.033	358.823
2.932	-0.056	358.824	3.103	-0.034	358.883
2.955	-0.061	358.822	3.130	-0.035	358.850
2.983	-0.063	358.895	3.159	-0.035	358.862
3.013	-0.066	358.906	3.189	-0.036	358.915
3.045	-0.064	358.822	3.217	-0.036	358.868
3.076	-0.065	358.883	3.247	-0.037	358.901
3.099	-0.060	358.852	3.274	-0.037	358.912
3.132	-0.060	358.846	3.303	-0.038	358.866
3.159	-0.059	358.955	3.332	-0.039	359.062
3.191	-0.056	359.291	3.359	-0.041	359.400
3.218	-0.055	359.831	3.383	-0.043	359.950
3.249	-0.054	0.748	3.409	-0.047	0.899
3.271	-0.063	1.757	3.434	-0.051	1.941
3.303	-0.064	2.012	3.464	-0.051	2.074
3.329	-0.065	2.024	3.490	-0.050	2.097
3.354	-0.066	2.201	3.518	-0.050	2.276
3.369	-0.083	2.741	3.547	-0.050	2.650
3.394	-0.087	3.328	3.572	-0.052	3.242
3.421	-0.085	3.919	3.597	-0.055	4.230
3.448	-0.088	5.129	3.621	-0.058	5.480
3.474	-0.090	5.879	3.646	-0.057	5.876
3.497	-0.088	5.908	3.674	-0.054	5.828
3.527	-0.090	5.916	3.704	-0.052	5.927
3.549	-0.079	6.066	3.733	-0.050	6.142
3.569	-0.078	6.417	3.758	-0.049	6.552
3.594	-0.076	7.090	3.784	-0.049	7.330
3.619	-0.074	8.104	3.809	-0.050	8.400
3.648	-0.069	9.212	3.830	-0.053	9.663
3.674	-0.066	10.696	3.854	-0.055	11.054
3.701	-0.064	11.069	3.883	-0.050	11.239
3.727	-0.077	11.275	3.909	-0.045	11.204
3.757	-0.078	11.338	3.937	-0.040	11.268
3.780	-0.076	11.523	3.966	-0.035	11.586
3.807	-0.077	12.047	3.992	-0.032	12.154
3.831	-0.077	12.796	4.016	-0.031	12.967
3.862	-0.061	13.623	4.041	-0.028	13.580
3.894	-0.057	13.775	4.071	-0.021	13.637
3.919	-0.054	13.815	4.099	-0.014	13.712
3.944	-0.050	13.902	4.126	-0.008	13.777
3.970	-0.036	13.911	4.154	-0.002	13.883
3.998	-0.030	13.937	4.182	0.005	13.912
4.023	-0.025	14.046	4.207	0.011	14.016
4.051	-0.019	14.325	4.236	0.016	14.378
4.082	-0.004	14.866	4.261	0.020	15.006
4.107	0.003	15.700	4.287	0.023	15.933
4.134	0.010	16.887	4.311	0.024	17.219
4.162	0.010	17.652	4.335	0.030	17.572
4.188	0.015	17.745	4.363	0.038	17.671
4.215	0.016	17.842	4.391	0.047	17.760
4.239	0.019	17.866	4.419	0.055	17.804
4.269	0.024	17.904	4.446	0.064	17.763
4.291	0.027	17.969	4.471	0.071	17.934
4.316	0.043	18.294	4.498	0.078	18.413
4.343	0.050	18.944	4.525	0.084	18.970
4.369	0.057	19.008	4.551	0.093	18.997
4.394	0.070	19.092	4.577	0.102	19.065
4.417	0.077	19.292	4.604	0.109	19.411
4.446	0.086	19.906	4.630	0.116	20.063
4.478	0.094	20.831	4.654	0.120	20.992
4.503	0.101	21.965	4.677	0.123	22.200
4.533	0.106	23.466	4.700	0.125	23.801
4.561	0.113	25.226	4.723	0.128	25.318
4.590	0.120	25.651	4.748	0.139	25.499
4.603	0.117	25.654	4.773	0.151	25.571
4.627	0.121	25.894	4.799	0.162	25.885
4.652	0.126	26.327	4.825	0.172	26.436
4.665	0.138	26.941	4.847	0.179	27.204
4.689	0.145	28.084	4.871	0.186	28.349
4.710	0.150	29.409	4.894	0.191	29.875
4.733	0.170	31.160	4.917	0.195	31.534
4.756	0.179	33.146	4.939	0.198	33.683
4.782	0.185	35.301	4.959	0.201	35.661
4.804	0.193	36.935	4.980	0.208	37.017
4.827	0.201	37.072	5.004	0.226	37.015
4.848	0.191	37.080	5.027	0.243	37.025
4.872	0.195	37.098	5.050	0.261	37.013
4.896	0.219	37.111	5.072	0.277	37.137
4.919	0.228	37.439	5.095	0.292	37.570
4.941	0.237	37.938	5.117	0.306	38.218
4.961	0.276	38.694	5.139	0.317	39.142
4.984	0.293	39.911	5.162	0.328	40.484
5.005	0.308	41.369	5.181	0.336	42.025
5.027	0.342	43.490	5.202	0.344	43.966
5.050	0.363	45.667	5.223	0.351	46.248
5.073	0.365	48.135	5.242	0.356	48.719
5.093	0.379	50.088	5.259	0.369	49.853
5.115	0.395	50.146	5.278	0.390	49.919
5.136	0.361	50.129	5.298	0.414	49.942
5.156	0.363	50.136	5.316	0.436	49.932
5.163	0.376	50.004	5.333	0.456	49.960
5.181	0.382	49.988	5.352	0.479	49.938
5.189	0.430	49.819	5.371	0.501	49.976
5.203	0.449	49.915	5.390	0.522	50.186
5.216	0.467	50.274	5.405	0.537	50.566
5.235	0.531	51.161	5.426	0.558	51.237
5.250	0.562	51.231	5.444	0.581	51.301
5.277	0.583	51.354	5.463	0.604	51.335
5.295	0.610	51.300	5.480	0.625	51.360
5.315	0.639	51.375	5.497	0.647	51.448
5.344	0.648	51.689	5.512	0.663	51.722
5.366	0.672	52.256	5.532	0.684	52.349
5.388	0.697	53.072	5.552	0.703	53.353
5.408	0.699	54.262	5.567	0.715	54.397
5.430	0.718	55.669	5.585	0.730	55.922
5.452	0.737	57.412	5.606	0.744	57.955
5.464	0.738	59.596	5.625	0.756	60.068
5.484	0.753	61.619	5.643	0.768	62.301
5.502	0.766	63.984	5.656	0.776	64.494
5.511	0.768	67.122	5.672	0.785	67.313
5.527	0.778	69.920	5.689	0.796	70.636
5.544	0.789	72.896	5.702	0.806	73.081
5.549	0.785	75.671	5.717	0.817	76.131
5.564	0.793	78.354	5.731	0.834	78.483
5.574	0.796	79.165	5.739	0.863	78.988
5.586	0.801	79.131	5.744	0.885	78.991
5.600	0.808	79.235	5.749	0.913	79.023
5.603	0.845	78.985	5.755	0.943	79.021
5.613	0.858	78.920	5.760	0.970	78.984
5.602	0.931	78.898	5.766	0.998	79.021
5.608	0.964	78.968	5.772	1.028	79.066
5.601	1.025	78.972	5.777	1.056	79.022
5.602	1.056	79.043	5.783	1.082	79.094
5.611	1.090	79.090	5.788	1.110	79.083
5.615	1.127	79.092	5.794	1.139	79.124
5.618	1.165	79.098	5.799	1.168	79.103
5.622	1.202	79.071	5.805	1.195	79.064
5.643	1.209	79.167	5.810	1.223	79.006
5.651	1.241	79.194	5.815	1.251	79.055
5.663	1.255	79.184	5.821	1.280	79.068
5.671	1.279	79.202	5.827	1.309	79.046
5.679	1.305	79.253	5.832	1.334	79.108
5.678	1.317	79.110	5.837	1.363	79.062
5.685	1.342	79.113	5.843	1.392	79.093
5.691	1.363	79.125	5.849	1.420	79.160
5.685	1.389	79.311	5.855	1.446	79.361
5.688	1.414	79.859	5.862	1.471	79.907
5.693	1.449	80.605	5.870	1.493	80.773
5.697	1.477	81.643	5.878	1.518	81.686
5.711	1.507	81.684	5.882	1.547	81.718
5.718	1.533	81.689	5.886	1.573	81.721
5.725	1.562	81.692	5.890	1.602	81.725
5.736	1.585	81.673	5.895	1.632	81.717
5.743	1.610	81.660	5.898	1.658	81.700
5.741	1.639	81.632	5.903	1.687	81.674
5.746	1.667	81.633	5.907	1.715	81.676
5.750	1.695	81.714	5.911	1.741	81.784
5.746	1.721	81.947	5.917	1.769	82.163
5.748	1.749	82.547	5.923	1.794	82.852
5.752	1.773	82.998	5.927	1.819	83.080
5.755	1.801	83.011	5.931	1.848	83.076
5.769	1.825	83.003	5.935	1.879	83.131
5.775	1.850	83.041	5.938	1.904	83.147
5.780	1.879	83.047	5.941	1.933	83.140
5.786	1.906	83.059	5.945	1.963	83.122
5.785	1.936	83.100	5.948	1.989	83.161
5.787	1.972	83.010	5.951	2.019	83.131
5.790	1.999	83.060	5.955	2.047	83.155
5.793	2.027	83.192	5.959	2.072	83.359
5.796	2.063	83.744	5.964	2.099	83.829
5.799	2.091	84.402	5.970	2.125	84.633
5.804	2.116	85.076	5.975	2.151	85.121
5.807	2.143	85.038	5.977	2.177	85.094
5.821	2.160	85.016	5.980	2.208	85.094
5.827	2.183	85.087	5.982	2.237	85.143
5.827	2.212	85.094	5.985	2.266	85.103
5.831	2.236	85.229	5.987	2.291	85.247
5.835	2.262	85.543	5.991	2.318	85.629
5.832	2.299	86.208	5.996	2.344	86.374
5.835	2.329	87.249	6.002	2.368	87.397
5.837	2.355	88.389	6.008	2.390	88.612
5.846	2.383	88.850	6.010	2.419	88.923
5.851	2.412	88.864	6.011	2.445	88.923
5.854	2.439	88.849	6.011	2.475	88.906
5.864	2.456	88.884	6.012	2.505	88.916
5.868	2.479	88.863	6.012	2.531	88.881
5.874	2.506	88.826	6.012	2.561	88.846
5.864	2.536	88.766	6.013	2.589	88.844
5.866	2.563	88.773	6.014	2.616	88.846
5.854	2.589	88.758	6.014	2.645	88.820
5.850	2.623	88.738	6.015	2.675	88.812
5.848	2.650	88.724	6.015	2.702	88.813
5.845	2.679	88.727	6.016	2.732	88.821
5.851	2.707	88.683	6.016	2.761	88.768
5.851	2.734	88.633	6.016	2.788	88.720
5.856	2.769	88.606	6.017	2.817	88.668
5.858	2.798	88.592	6.017	2.845	88.673
5.860	2.827	88.573	6.018	2.874	88.672
5.861	2.854	88.584	6.019	2.904	88.669
5.863	2.883	88.561	6.019	2.930	88.658
5.863	2.910	88.592	6.020	2.959	88.673
5.864	2.942	88.540	6.021	2.988	88.660
5.865	2.968	88.501	6.021	3.018	88.597
5.863	2.995	88.496	6.021	3.044	88.568
5.863	3.024	88.491	6.022	3.074	88.557
5.864	3.056	88.456	6.023	3.103	88.533
5.860	3.077	88.442	6.023	3.128	88.505
5.859	3.106	88.396	6.024	3.158	88.494
5.862	3.138	88.388	6.025	3.188	88.438
5.862	3.165	88.379	6.025	3.215	88.424
5.863	3.198	88.303	6.026	3.244	88.381
5.869	3.226	88.255	6.026	3.273	88.356
5.871	3.253	88.250	6.027	3.301	88.367
5.873	3.283	88.235	6.028	3.330	88.334
5.874	3.315	88.298	6.029	3.360	88.321
5.875	3.342	88.265	6.029	3.386	88.297
5.874	3.370	88.161	6.030	3.415	88.258
5.875	3.396	88.170	6.031	3.444	88.250
5.876	3.422	88.167	6.032	3.472	88.245
5.880	3.451	88.107	6.032	3.502	88.174
5.881	3.480	88.137	6.033	3.531	88.183
5.880	3.506	88.140	6.034	3.558	88.224
5.880	3.535	88.092	6.035	3.588	88.138
5.882	3.568	88.097	6.036	3.615	88.159
5.883	3.598	88.032	6.037	3.645	88.130
5.880	3.627	88.022	6.038	3.674	88.111
5.879	3.654	88.079	6.038	3.700	88.104
5.879	3.686	88.066	6.039	3.730	88.126
5.885	3.717	88.025	6.040	3.760	88.069
5.886	3.742	88.088	6.041	3.788	88.114
5.890	3.769	87.998	6.042	3.816	88.097
5.893	3.801	87.969	6.043	3.846	88.015
5.895	3.825	87.960	6.044	3.874	88.051
5.897	3.856	87.914	6.045	3.903	87.973
5.900	3.885	87.862	6.045	3.932	87.899
5.895	3.915	87.839	6.046	3.960	87.901
5.895	3.945	87.790	6.047	3.988	87.907
5.894	3.971	87.848	6.048	4.016	87.870
5.894	4.004	87.877	6.049	4.046	87.909
5.897	4.027	87.791	6.050	4.074	87.855
5.898	4.056	87.838	6.051	4.102	87.867
5.901	4.090	87.825	6.052	4.132	87.893
5.902	4.115	87.772	6.053	4.159	87.807
5.904	4.144	87.760	6.054	4.189	87.769
5.901	4.175	87.795	6.055	4.218	87.809
5.902	4.205	87.737	6.056	4.247	87.797
5.902	4.232	87.761	6.057	4.274	87.747
5.907	4.261	87.735	6.058	4.304	87.784
5.909	4.290	87.651	6.059	4.332	87.685
5.910	4.319	87.672	6.060	4.360	87.704
5.911	4.349	87.616	6.061	4.390	87.674
5.912	4.380	87.567	6.062	4.420	87.620
5.915	4.408	87.611	6.063	4.447	87.610
5.916	4.439	87.646	6.065	4.476	87.647
5.916	4.465	87.560	6.066	4.504	87.607
5.918	4.498	87.605	6.067	4.533	87.619
5.918	4.518	87.622	6.068	4.562	87.672
5.918	4.544	87.587	6.069	4.590	87.583
5.919	4.575	87.667	6.070	4.620	87.641
5.921	4.598	87.586	6.072	4.649	87.640
5.922	4.626	87.550	6.073	4.677	87.586
5.923	4.651	87.597	6.074	4.704	87.598
5.925	4.681	87.547	6.075	4.733	87.638
5.926	4.710	87.523	6.076	4.764	87.593
5.928	4.743	87.597	6.077	4.793	87.612
5.929	4.771	87.531	6.079	4.820	87.621
5.930	4.809	87.524	6.079	4.850	87.552
5.931	4.835	87.566	6.081	4.876	87.646
5.937	4.865	87.551	6.082	4.907	87.630
5.940	4.896	87.503	6.083	4.937	87.567
5.942	4.923	87.533	6.084	4.963	87.564
5.940	4.954	87.565	6.086	4.992	87.610
5.941	4.985	87.576	6.087	5.022	87.563
5.940	5.016	87.606	6.088	5.051	87.599
5.940	5.040	87.532	6.089	5.079	87.580
5.941	5.070	87.596	6.090	5.109	87.572
5.942	5.096	87.619	6.092	5.137	87.654
5.943	5.125	87.613	6.093	5.167	87.659
5.947	5.148	87.608	6.094	5.193	87.608
5.948	5.176	87.650	6.095	5.222	87.667
5.950	5.205	87.622	6.096	5.251	87.690
5.952	5.233	87.685	6.097	5.281	87.631
5.954	5.262	87.725	6.099	5.308	87.705
5.961	5.291	87.679	6.100	5.337	87.643
5.964	5.317	87.744	6.101	5.366	87.647
5.962	5.346	87.720	6.102	5.395	87.713
5.964	5.372	87.697	6.103	5.423	87.712
5.963	5.399	87.774	6.104	5.452	87.711
5.964	5.427	87.846	6.106	5.481	87.783
5.965	5.459	87.798	6.107	5.511	87.781
5.961	5.488	87.783	6.108	5.537	87.742
5.961	5.514	87.851	6.109	5.568	87.824
5.961	5.541	87.828	6.110	5.595	87.782
5.962	5.572	87.815	6.111	5.624	87.791
5.962	5.602	87.855	6.112	5.652	87.848
5.968	5.636	87.831	6.114	5.682	87.857
5.970	5.667	87.882	6.115	5.711	87.856
5.973	5.692	87.895	6.116	5.739	87.886
5.976	5.723	87.853	6.117	5.768	87.850
5.974	5.750	87.963	6.118	5.796	87.898
5.976	5.780	87.984	6.119	5.825	87.927
5.975	5.807	87.971	6.120	5.854	87.905
5.976	5.833	87.982	6.121	5.881	87.924
5.977	5.861	87.967	6.122	5.903	87.920
5.978	5.891	88.007	6.123	5.931	87.910
5.979	5.920	87.993	6.124	5.963	87.908
5.983	5.946	88.047	6.125	5.993	87.879
5.984	5.971	88.025	6.126	6.015	87.898
5.986	6.000	87.984	6.127	6.045	87.846
5.988	6.028	87.952	6.128	6.078	87.808
5.989	6.051	87.814	6.129	6.101	87.759
5.990	6.079	87.778	6.130	6.131	87.741
5.990	6.108	87.770	6.131	6.160	87.741
5.990	6.134	87.744	6.132	6.185	87.753
5.991	6.162	87.757	6.133	6.215	87.730
5.993	6.197	87.775	6.134	6.245	87.745
5.994	6.226	87.702	6.135	6.274	87.701
5.997	6.254	87.654	6.136	6.300	87.662
5.998	6.284	87.610	6.137	6.329	87.636
6.000	6.315	87.586	6.138	6.358	87.602
6.002	6.342	87.590	6.139	6.388	87.584
6.003	6.369	87.621	6.140	6.415	87.603
6.005	6.401	87.584	6.142	6.443	87.598
6.007	6.428	87.617	6.143	6.473	87.580
6.007	6.457	87.584	6.144	6.500	87.609
6.009	6.487	87.512	6.145	6.530	87.516
6.010	6.518	87.468	6.146	6.559	87.467
6.008	6.547	87.455	6.147	6.585	87.430
6.009	6.578	87.428	6.148	6.617	87.395
6.008	6.607	87.430	6.149	6.642	87.388
6.009	6.638	87.438	6.151	6.672	87.394
6.009	6.665	87.409	6.152	6.701	87.361
6.012	6.691	87.433	6.153	6.730	87.345
6.013	6.721	87.369	6.155	6.759	87.350
6.014	6.750	87.323	6.156	6.788	87.276
6.018	6.774	87.309	6.157	6.814	87.243
6.020	6.803	87.254	6.158	6.843	87.254
6.021	6.832	87.244	6.159	6.872	87.211
6.023	6.861	87.251	6.161	6.902	87.210
6.024	6.885	87.231	6.162	6.929	87.200
6.026	6.917	87.243	6.163	6.957	87.186
6.028	6.944	87.265	6.165	6.987	87.199
6.030	6.970	87.201	6.166	7.014	87.198
6.030	6.999	87.156	6.167	7.043	87.123
6.031	7.028	87.179	6.169	7.072	87.159
6.032	7.056	87.127	6.170	7.102	87.149
6.033	7.086	87.141	6.171	7.128	87.094
6.035	7.116	87.162	6.173	7.157	87.133
6.036	7.145	87.132	6.174	7.186	87.093
6.036	7.175	87.177	6.176	7.213	87.094
6.037	7.208	87.182	6.177	7.243	87.110
6.038	7.236	87.129	6.179	7.272	87.072
6.041	7.262	87.109	6.180	7.299	87.026
6.043	7.293	87.107	6.182	7.328	87.085
6.046	7.319	87.033	6.183	7.359	86.990
6.047	7.345	87.099	6.184	7.385	87.012
6.049	7.375	87.051	6.186	7.414	87.013
6.052	7.406	87.033	6.187	7.443	86.956
6.054	7.429	87.072	6.188	7.470	86.961
6.058	7.459	87.095	6.190	7.499	86.991
6.061	7.488	87.034	6.191	7.528	86.931
6.064	7.515	87.084	6.193	7.556	86.954
6.067	7.544	87.009	6.195	7.586	86.975
6.064	7.574	86.969	6.196	7.614	86.871
6.066	7.603	87.007	6.197	7.644	86.899
6.068	7.632	86.950	6.199	7.674	86.881
6.061	7.664	86.866	6.200	7.699	86.800
6.061	7.690	86.893	6.202	7.728	86.802
6.064	7.719	86.856	6.203	7.758	86.830
6.065	7.746	86.847	6.205	7.784	86.787
6.065	7.776	86.894	6.206	7.814	86.804
6.072	7.806	86.844	6.208	7.843	86.765
6.075	7.835	86.903	6.209	7.872	86.753
6.078	7.864	86.886	6.211	7.901	86.803
6.081	7.891	86.876	6.213	7.928	86.771
6.084	7.923	86.853	6.214	7.958	86.725
6.085	7.946	86.859	6.216	7.986	86.787
6.088	7.971	86.811	6.217	8.013	86.796
6.090	8.000	86.842	6.219	8.045	86.745
6.086	8.021	86.852	6.220	8.071	86.769
6.087	8.051	86.777	6.222	8.101	86.716
6.088	8.075	86.861	6.224	8.130	86.746
6.089	8.100	86.835	6.225	8.156	86.748
6.090	8.127	86.753	6.227	8.187	86.653
6.091	8.154	86.751	6.228	8.216	86.657
6.092	8.178	86.785	6.230	8.243	86.738
6.095	8.211	86.743	6.232	8.272	86.694
6.096	8.239	86.789	6.233	8.301	86.665
6.097	8.267	86.764	6.235	8.330	86.721
6.102	8.303	86.782	6.237	8.358	86.704
6.104	8.333	86.900	6.238	8.385	86.762
6.106	8.367	86.863	6.240	8.416	86.754
6.108	8.395	86.818	6.241	8.445	86.681
6.108	8.427	86.861	6.243	8.475	86.721
6.109	8.455	86.887	6.245	8.501	86.770
6.110	8.486	86.817	6.246	8.530	86.689
6.112	8.517	86.881	6.248	8.559	86.752
6.111	8.538	86.874	6.250	8.589	86.758
6.112	8.564	86.905	6.251	8.615	86.718
6.116	8.589	86.954	6.253	8.644	86.806
6.118	8.617	86.932	6.255	8.673	86.823
6.120	8.645	86.951	6.256	8.702	86.793
6.121	8.671	87.096	6.258	8.730	86.858
6.123	8.701	87.075	6.259	8.760	86.860
6.125	8.727	87.041	6.261	8.787	86.804
6.128	8.757	87.059	6.263	8.816	86.911
6.131	8.789	87.290	6.265	8.844	87.141
6.133	8.815	87.745	6.269	8.870	87.677
6.134	8.844	88.474	6.273	8.894	88.490
6.136	8.874	89.548	6.278	8.920	89.404
6.137	8.901	89.554	6.278	8.947	89.392
6.144	8.927	89.637	6.278	8.977	89.412
6.147	8.955	89.586	6.279	9.007	89.447
6.149	8.981	89.563	6.279	9.034	89.378
6.150	9.003	89.613	6.279	9.063	89.402
6.152	9.030	89.522	6.279	9.092	89.367
6.154	9.057	89.531	6.280	9.119	89.352
6.148	9.084	89.585	6.280	9.148	89.381
6.148	9.111	89.534	6.280	9.177	89.337
6.149	9.139	89.522	6.280	9.207	89.305
6.144	9.171	89.612	6.281	9.234	89.368
6.143	9.201	89.533	6.281	9.263	89.373
6.142	9.231	89.624	6.281	9.291	89.336
6.141	9.261	89.600	6.282	9.321	89.376
6.140	9.292	89.528	6.282	9.349	89.288
6.144	9.323	89.600	6.282	9.378	89.324
6.144	9.354	89.558	6.282	9.407	89.343
6.145	9.382	89.501	6.283	9.435	89.302
6.151	9.414	89.550	6.283	9.465	89.278
6.152	9.439	89.608	6.283	9.491	89.339
6.147	9.465	89.526	6.284	9.521	89.304
6.147	9.494	89.631	6.284	9.551	89.354
6.147	9.523	89.811	6.286	9.579	89.637
6.144	9.554	90.302	6.288	9.603	90.100
6.144	9.580	90.938	6.291	9.629	90.903
6.147	9.605	91.948	6.294	9.655	91.751
6.148	9.633	91.990	6.293	9.684	91.759
6.155	9.653	91.971	6.292	9.710	91.696
6.158	9.679	91.913	6.291	9.740	91.643
6.161	9.706	91.859	6.290	9.770	91.596
6.158	9.733	91.889	6.289	9.796	91.594
6.159	9.759	91.837	6.288	9.825	91.570
6.161	9.787	91.809	6.287	9.854	91.537
6.152	9.818	91.808	6.287	9.882	91.595
6.151	9.847	91.857	6.286	9.910	91.663
6.147	9.880	92.106	6.287	9.938	91.971
6.146	9.911	92.720	6.289	9.964	92.658
6.144	9.938	93.512	6.291	9.989	93.333
6.148	9.971	93.585	6.289	10.018	93.413
6.147	9.996	93.693	6.288	10.046	93.505
6.147	10.027	93.723	6.286	10.075	93.511
6.155	10.054	93.860	6.285	10.104	93.528
6.157	10.083	93.882	6.283	10.133	93.585
6.152	10.102	93.937	6.282	10.159	93.673
6.152	10.129	94.167	6.282	10.186	93.988
6.143	10.155	94.763	6.282	10.214	94.616
6.141	10.182	95.570	6.285	10.239	95.524
6.138	10.206	96.598	6.287	10.260	96.612
6.140	10.235	98.017	6.291	10.283	98.143
6.139	10.262	99.851	6.297	10.306	100.004
6.137	10.292	102.307	6.302	10.327	102.135
6.152	10.309	103.336	6.300	10.352	102.905
6.154	10.332	103.463	6.294	10.379	102.982
6.168	10.348	103.366	6.288	10.406	103.044
6.174	10.372	103.301	6.282	10.434	103.017
6.179	10.395	103.568	6.276	10.462	103.256
6.164	10.417	103.783	6.272	10.487	103.673
6.164	10.441	104.400	6.269	10.513	104.384
6.165	10.464	105.298	6.267	10.538	105.460
6.136	10.501	106.548	6.266	10.562	106.804
6.130	10.525	108.000	6.267	10.583	108.403
6.118	10.555	109.913	6.268	10.606	110.307
6.111	10.580	111.185	6.262	10.630	111.126
6.103	10.608	111.205	6.252	10.657	111.074
6.107	10.632	111.510	6.242	10.684	111.216
6.102	10.660	111.821	6.233	10.711	111.574
6.098	10.684	112.344	6.226	10.735	112.164
6.093	10.710	113.157	6.221	10.758	112.988
6.082	10.737	114.470	6.216	10.783	114.243
6.076	10.764	116.009	6.213	10.806	115.779
6.071	10.785	117.404	6.211	10.826	117.514
6.060	10.805	119.288	6.210	10.848	119.581
6.053	10.829	121.713	6.210	10.868	122.168
6.046	10.854	124.463	6.211	10.888	124.697
6.055	10.868	127.059	6.212	10.908	127.385
6.052	10.891	128.467	6.198	10.931	127.972
6.048	10.915	128.481	6.180	10.953	127.974
6.062	10.925	128.472	6.164	10.975	128.116
6.063	10.943	128.772	6.149	10.997	128.437
6.032	10.955	129.132	6.134	11.020	129.103
6.024	10.973	130.001	6.121	11.042	130.101
6.017	10.989	131.090	6.111	11.063	131.334
5.976	11.015	132.712	6.101	11.084	132.904
5.960	11.035	134.497	6.092	11.105	134.732
5.943	11.063	136.307	6.085	11.124	136.709
5.926	11.086	137.563	6.067	11.144	137.273
5.909	11.109	137.598	6.046	11.164	137.360
5.905	11.135	137.683	6.027	11.182	137.439
5.891	11.159	137.906	6.007	11.202	137.751
5.877	11.184	138.437	5.989	11.223	138.356
5.849	11.201	139.289	5.974	11.240	139.115
5.833	11.222	140.305	5.958	11.261	140.329
5.818	11.242	141.493	5.944	11.278	141.390
5.790	11.255	141.854	5.922	11.296	141.519
5.772	11.273	141.864	5.900	11.314	141.557
5.753	11.293	141.847	5.877	11.332	141.492
5.733	11.300	141.829	5.856	11.349	141.524
5.714	11.317	141.988	5.834	11.368	141.792
5.682	11.333	142.332	5.815	11.386	142.247
5.659	11.350	143.132	5.796	11.405	143.095
5.638	11.366	144.059	5.781	11.422	144.133
5.614	11.383	145.380	5.766	11.440	145.522
5.597	11.399	146.782	5.753	11.456	147.017
5.575	11.416	148.475	5.738	11.473	148.557
5.572	11.443	149.066	5.714	11.489	148.722
5.556	11.461	149.144	5.690	11.504	148.717
5.554	11.476	149.197	5.666	11.519	148.881
5.541	11.496	149.403	5.644	11.534	149.228
5.528	11.514	150.000	5.623	11.550	149.849
5.501	11.521	150.737	5.605	11.565	150.820
5.485	11.538	151.980	5.587	11.582	152.111
5.449	11.546	153.275	5.570	11.598	153.658
5.429	11.559	154.931	5.555	11.614	155.503
5.407	11.573	156.983	5.538	11.630	157.019
5.385	11.590	157.358	5.512	11.641	157.092
5.362	11.606	157.357	5.485	11.652	157.122
5.342	11.620	157.318	5.461	11.662	157.098
5.320	11.634	157.318	5.433	11.674	157.054
5.298	11.649	157.386	5.408	11.685	157.182
5.265	11.658	157.584	5.384	11.697	157.492
5.243	11.670	158.127	5.360	11.709	158.154
5.207	11.679	159.132	5.339	11.722	159.144
5.185	11.689	160.117	5.323	11.733	160.130
5.157	11.700	161.571	5.301	11.748	161.846
5.133	11.708	162.416	5.275	11.758	162.240
5.109	11.717	162.512	5.253	11.765	162.253
5.082	11.727	162.507	5.221	11.776	162.307
5.069	11.741	162.672	5.193	11.784	162.268
5.046	11.752	162.733	5.171	11.792	162.357
5.022	11.761	162.707	5.141	11.802	162.569
4.997	11.772	163.075	5.116	11.812	163.055
4.975	11.781	163.723	5.097	11.821	163.686
4.942	11.782	164.779	5.071	11.834	164.991
4.916	11.790	166.108	5.051	11.846	166.385
4.892	11.798	167.753	5.035	11.856	167.730
4.867	11.809	169.624	5.014	11.869	169.749
4.843	11.817	170.073	4.990	11.873	169.870
4.817	11.826	170.094	4.961	11.878	169.841
4.805	11.852	170.212	4.930	11.885	170.092
4.781	11.865	170.650	4.904	11.892	170.590
4.762	11.864	171.357	4.884	11.898	171.227
4.739	11.874	172.360	4.857	11.907	172.432
4.719	11.883	173.506	4.839	11.914	173.507
4.686	11.877	175.061	4.818	11.924	175.124
4.661	11.883	176.973	4.798	11.934	176.922
4.636	11.889	179.294	4.780	11.944	179.206
4.612	11.898	181.795	4.761	11.954	181.498
4.587	11.904	182.299	4.735	11.954	181.697
4.565	11.910	182.270	4.705	11.953	181.668
4.540	11.917	182.369	4.675	11.952	181.789
4.530	11.930	182.346	4.650	11.953	182.062
4.507	11.939	182.898	4.623	11.955	182.776
4.478	11.922	183.676	4.600	11.958	183.693
4.452	11.924	185.087	4.576	11.962	185.009
4.429	11.925	186.514	4.554	11.966	186.445
4.395	11.915	188.407	4.532	11.971	188.362
4.369	11.914	190.288	4.510	11.976	190.260
4.346	11.924	191.128	4.484	11.974	190.836
4.323	11.925	191.203	4.455	11.968	190.845
4.299	11.927	191.258	4.429	11.963	190.885
4.273	11.928	191.191	4.400	11.958	190.884
4.250	11.930	191.211	4.373	11.953	191.034
4.228	11.932	191.504	4.345	11.949	191.408
4.194	11.910	192.188	4.321	11.947	192.039
4.165	11.905	193.242	4.296	11.946	193.072
4.138	11.900	194.474	4.273	11.947	194.262
4.111	11.891	195.782	4.249	11.947	195.807
4.083	11.885	196.361	4.222	11.941	196.121
4.051	11.878	196.468	4.194	11.933	196.169
4.038	11.886	196.421	4.170	11.926	196.133
4.012	11.883	196.493	4.141	11.918	196.195
3.987	11.880	196.626	4.112	11.910	196.438
3.963	11.873	196.966	4.089	11.906	196.848
3.935	11.868	197.400	4.061	11.898	197.149
3.911	11.865	197.392	4.034	11.889	197.102
3.881	11.847	197.342	4.006	11.881	197.058
3.857	11.841	197.337	3.979	11.872	197.106
3.824	11.823	197.316	3.952	11.864	197.128
3.794	11.813	197.614	3.927	11.858	197.408
3.768	11.804	198.164	3.901	11.852	197.994
3.735	11.792	199.056	3.875	11.848	198.958
3.711	11.783	200.024	3.853	11.846	200.081
3.690	11.787	200.663	3.824	11.837	200.355
3.666	11.782	200.708	3.799	11.827	200.350
3.639	11.776	200.628	3.772	11.817	200.313
3.616	11.771	200.576	3.745	11.807	200.327
3.591	11.766	200.575	3.718	11.797	200.386
3.568	11.761	200.713	3.691	11.788	200.574
3.537	11.742	201.204	3.668	11.781	200.991
3.514	11.734	201.885	3.643	11.775	201.781
3.487	11.725	202.929	3.617	11.770	202.946
3.461	11.709	204.139	3.595	11.767	204.224
3.434	11.699	205.752	3.573	11.765	205.944
3.407	11.688	206.366	3.547	11.754	206.269
3.384	11.695	206.557	3.520	11.741	206.348
3.360	11.689	206.615	3.497	11.730	206.450
3.338	11.684	206.887	3.470	11.717	206.656
3.315	11.678	207.275	3.447	11.708	207.102
3.290	11.672	207.983	3.423	11.699	207.858
3.265	11.653	208.961	3.399	11.692	208.885
3.239	11.643	210.311	3.376	11.686	210.308
3.217	11.634	211.586	3.354	11.678	211.451
3.194	11.622	211.813	3.329	11.663	211.524
3.172	11.613	211.759	3.306	11.649	211.445
3.148	11.602	211.793	3.282	11.634	211.461
3.124	11.590	211.725	3.256	11.619	211.493
3.100	11.579	211.707	3.231	11.603	211.439
3.076	11.554	211.754	3.208	11.589	211.490
3.051	11.539	211.701	3.183	11.574	211.515
3.027	11.524	211.936	3.159	11.560	211.783
3.004	11.510	212.399	3.137	11.549	212.300
2.976	11.486	213.062	3.111	11.536	212.852
2.950	11.469	213.095	3.087	11.520	212.851
2.927	11.453	213.072	3.065	11.506	212.811
2.906	11.444	213.059	3.041	11.490	212.802
2.881	11.428	213.038	3.015	11.473	212.791
2.859	11.414	213.027	2.993	11.458	212.770
2.837	11.403	213.018	2.968	11.442	212.737
2.816	11.390	212.995	2.946	11.427	212.702
2.788	11.373	212.961	2.920	11.411	212.718
2.760	11.356	212.960	2.896	11.395	212.677
2.738	11.342	212.903	2.873	11.380	212.651
2.716	11.323	212.891	2.849	11.365	212.586
2.691	11.306	212.850	2.825	11.349	212.570
2.669	11.290	212.873	2.802	11.334	212.564
2.642	11.272	212.845	2.777	11.318	212.573
2.620	11.256	212.823	2.753	11.302	212.533
2.598	11.241	212.814	2.731	11.288	212.528
2.570	11.225	212.750	2.705	11.271	212.480
2.550	11.212	212.725	2.683	11.256	212.453
2.524	11.197	212.650	2.657	11.240	212.430
2.499	11.181	212.660	2.632	11.224	212.386
2.477	11.167	212.619	2.611	11.210	212.349
2.452	11.153	212.605	2.585	11.194	212.329
2.430	11.138	212.585	2.563	11.179	212.314
2.405	11.123	212.556	2.537	11.163	212.279
2.379	11.105	212.549	2.512	11.147	212.276
2.357	11.091	212.526	2.490	11.132	212.217
2.332	11.075	212.469	2.466	11.117	212.146
2.306	11.058	212.399	2.441	11.101	212.156
2.284	11.043	212.381	2.418	11.086	212.106
2.259	11.027	212.394	2.393	11.070	212.100
2.235	11.011	212.364	2.368	11.055	212.087
2.211	10.995	212.311	2.345	11.040	212.034
2.189	10.982	212.339	2.320	11.024	212.032
2.165	10.967	212.258	2.295	11.008	212.017
2.138	10.950	212.198	2.272	10.993	211.947
2.118	10.938	212.180	2.248	10.978	211.897
2.090	10.921	212.126	2.224	10.963	211.903
2.064	10.904	212.099	2.198	10.946	211.849
2.041	10.890	212.134	2.175	10.932	211.854
2.017	10.873	212.106	2.150	10.916	211.834
1.994	10.859	212.099	2.127	10.902	211.770
1.968	10.843	212.080	2.102	10.886	211.777
1.942	10.828	211.987	2.076	10.870	211.730
1.919	10.813	211.947	2.054	10.855	211.664
1.894	10.797	211.970	2.029	10.840	211.668
1.871	10.783	211.896	2.006	10.825	211.642
1.843	10.766	211.864	1.981	10.810	211.593
1.819	10.750	211.953	1.955	10.794	211.670
1.799	10.737	211.905	1.932	10.780	211.628
1.774	10.722	211.906	1.907	10.764	211.577
1.752	10.708	211.871	1.884	10.750	211.610
1.724	10.691	211.812	1.859	10.734	211.556
1.701	10.676	211.783	1.834	10.718	211.468
1.674	10.659	211.515	1.813	10.704	211.223
1.651	10.644	211.045	1.791	10.687	210.603
1.627	10.630	210.316	1.773	10.672	209.789
1.607	10.617	209.224	1.754	10.656	208.626
1.582	10.601	208.169	1.733	10.641	207.924
1.558	10.586	208.147	1.707	10.627	207.908
1.550	10.569	208.164	1.682	10.614	207.920
1.531	10.554	208.158	1.659	10.601	207.890
1.510	10.538	208.144	1.633	10.587	207.893
1.488	10.525	208.163	1.607	10.574	207.870
1.469	10.511	208.175	1.583	10.561	207.873
1.448	10.496	208.083	1.556	10.546	207.728
1.415	10.488	207.872	1.535	10.533	207.456
1.390	10.474	207.318	1.512	10.519	206.929
1.368	10.462	207.186	1.487	10.506	206.975
1.330	10.452	207.114	1.461	10.492	206.843
1.303	10.439	207.011	1.437	10.479	206.662
1.275	10.426	206.567	1.414	10.465	206.192
1.250	10.412	205.986	1.394	10.452	205.489
1.223	10.399	204.819	1.373	10.436	204.298
1.192	10.384	203.372	1.355	10.421	202.943
1.182	10.371	202.060	1.338	10.407	201.431
1.157	10.357	200.156	1.323	10.392	199.262
1.134	10.344	198.558	1.304	10.379	198.037
1.106	10.329	198.285	1.277	10.370	197.918
1.116	10.304	197.955	1.248	10.360	197.831
1.102	10.291	197.866	1.223	10.352	197.676
1.084	10.275	197.538	1.199	10.342	197.310
1.064	10.275	197.068	1.174	10.331	196.645
1.046	10.263	196.184	1.152	10.320	195.670
1.029	10.252	195.070	1.132	10.309	194.497
0.986	10.256	194.293	1.104	10.300	194.057
0.961	10.248	194.320	1.076	10.293	194.088
0.939	10.241	194.331	1.051	10.287	194.145
0.900	10.235	194.321	1.023	10.280	194.015
0.872	10.227	194.034	0.996	10.271	193.647
0.844	10.220	193.520	0.972	10.263	193.065
0.810	10.213	192.759	0.948	10.253	192.152
0.780	10.206	191.677	0.926	10.243	190.976
0.750	10.199	190.183	0.905	10.232	189.370
0.732	10.186	188.434	0.887	10.221	187.772
0.701	10.177	186.105	0.869	10.210	185.524
0.699	10.163	184.246	0.849	10.201	183.945
0.675	10.150	183.970	0.820	10.199	183.882
0.668	10.138	184.035	0.792	10.197	183.777
0.652	10.126	183.854	0.764	10.193	183.487
0.637	10.115	183.362	0.740	10.190	182.910
0.600	10.123	182.627	0.716	10.184	181.991
0.577	10.116	181.402	0.690	10.177	180.603
0.555	10.110	179.930	0.670	10.171	179.263
0.514	10.121	178.275	0.649	10.165	177.664
0.485	10.119	177.940	0.619	10.166	177.633
0.460	10.117	177.868	0.593	10.167	177.594
0.434	10.113	177.806	0.563	10.168	177.536
0.403	10.111	177.844	0.534	10.169	177.554
0.381	10.109	177.769	0.506	10.170	177.515
0.350	10.112	177.827	0.477	10.171	177.499
0.322	10.111	177.806	0.449	10.173	177.547
0.293	10.110	177.762	0.421	10.174	177.505
0.264	10.122	177.824	0.392	10.174	177.410
0.232	10.124	177.613	0.364	10.175	177.199
0.206	10.131	177.255	0.339	10.174	176.738
0.177	10.135	176.658	0.312	10.174	176.281
0.147	10.138	176.613	0.282	10.175	176.260
0.119	10.136	176.532	0.253	10.177	176.225
0.093	10.138	176.544	0.227	10.179	176.235
0.067	10.134	176.472	0.198	10.181	176.179
0.039	10.135	176.248	0.169	10.181	175.923
0.014	10.135	175.857	0.145	10.181	175.424
-0.016	10.134	175.091	0.119	10.179	174.565
-0.048	10.134	173.935	0.095	10.176	173.406
-0.072	10.133	172.475	0.072	10.172	171.838
-0.096	10.133	171.233	0.048	10.172	170.929
-0.113	10.116	171.080	0.020	10.176	170.892
-0.134	10.111	171.051	-0.010	10.181	170.879
-0.156	10.106	171.051	-0.035	10.185	170.833
-0.178	10.107	171.090	-0.065	10.189	170.660
-0.199	10.103	170.694	-0.090	10.191	170.254
-0.226	10.125	170.088	-0.116	10.192	169.498
-0.251	10.129	169.174	-0.142	10.192	168.462
-0.273	10.132	167.956	-0.165	10.192	167.294
-0.309	10.150	167.556	-0.194	10.198	167.241
-0.336	10.157	167.584	-0.221	10.205	167.299
-0.361	10.164	167.631	-0.248	10.211	167.325
-0.394	10.162	167.471	-0.273	10.215	167.147
-0.423	10.167	167.101	-0.303	10.220	166.612
-0.459	10.171	166.420	-0.328	10.222	165.889
-0.486	10.176	165.517	-0.351	10.223	164.876
-0.517	10.181	164.059	-0.375	10.223	163.404
-0.543	10.181	162.371	-0.394	10.222	161.899
-0.572	10.185	160.465	-0.416	10.220	160.023
-0.602	10.189	158.176	-0.440	10.217	157.129
-0.619	10.181	156.146	-0.464	10.222	155.996
-0.644	10.182	155.982	-0.484	10.230	155.896
-0.650	10.169	155.990	-0.511	10.242	155.861
-0.672	10.166	155.736	-0.542	10.254	155.457
-0.691	10.163	155.331	-0.562	10.261	155.069
-0.707	10.178	154.792	-0.586	10.268	154.273
-0.727	10.180	153.762	-0.614	10.275	152.970
-0.746	10.218	152.350	-0.632	10.279	151.779
-0.766	10.229	150.799	-0.655	10.282	150.046
-0.794	10.252	148.922	-0.678	10.287	148.206
-0.817	10.267	148.496	-0.705	10.302	148.006
-0.847	10.261	148.195	-0.724	10.314	147.945
-0.872	10.270	148.229	-0.749	10.330	147.938
-0.897	10.279	148.195	-0.774	10.345	147.868
-0.925	10.285	147.952	-0.798	10.358	147.524
-0.949	10.292	147.470	-0.820	10.369	146.984
-0.973	10.317	146.705	-0.844	10.380	146.109
-0.999	10.330	145.430	-0.866	10.388	144.787
-1.023	10.352	143.950	-0.886	10.395	143.390
-1.048	10.367	143.456	-0.910	10.412	143.139
-1.073	10.383	143.386	-0.933	10.429	143.073
-1.096	10.386	143.394	-0.955	10.445	143.077
-1.122	10.399	143.275	-0.979	10.462	142.989
-1.142	10.413	143.038	-1.003	10.478	142.628
-1.163	10.425	142.530	-1.023	10.490	142.070
-1.177	10.448	141.665	-1.045	10.503	141.168
-1.198	10.465	140.532	-1.067	10.513	139.960
-1.219	10.481	139.039	-1.089	10.523	138.280
-1.236	10.493	137.385	-1.108	10.531	136.648
-1.259	10.510	136.395	-1.129	10.548	136.072
-1.277	10.524	136.333	-1.150	10.568	136.065
-1.301	10.521	136.200	-1.171	10.588	135.897
-1.317	10.529	135.957	-1.190	10.604	135.612
-1.340	10.548	135.465	-1.211	10.621	134.969
-1.362	10.562	134.584	-1.232	10.636	134.060
-1.383	10.591	133.503	-1.251	10.648	132.883
-1.407	10.611	131.819	-1.271	10.660	131.307
-1.426	10.629	130.013	-1.292	10.671	129.299
-1.447	10.647	128.959	-1.308	10.687	128.696
-1.466	10.664	128.907	-1.327	10.710	128.660
-1.486	10.665	128.930	-1.345	10.732	128.629
-1.505	10.678	128.717	-1.362	10.751	128.377
-1.528	10.694	128.192	-1.380	10.770	127.818
-1.548	10.716	127.465	-1.400	10.788	126.903
-1.569	10.732	126.270	-1.418	10.804	125.698
-1.575	10.765	124.918	-1.436	10.817	124.202
-1.594	10.788	122.874	-1.454	10.831	122.392
-1.606	10.802	120.934	-1.472	10.842	120.203
-1.623	10.822	119.025	-1.488	10.855	118.698
-1.638	10.839	118.708	-1.502	10.880	118.483
-1.658	10.842	118.641	-1.517	10.905	118.409
-1.677	10.859	118.461	-1.531	10.930	118.235
-1.694	10.874	118.058	-1.545	10.952	117.750
-1.711	10.895	117.507	-1.559	10.972	117.016
-1.729	10.913	116.411	-1.575	10.992	115.851
-1.737	10.951	115.206	-1.590	11.010	114.461
-1.751	10.972	113.726	-1.604	11.025	113.043
-1.760	10.999	112.067	-1.619	11.044	111.733
-1.774	11.023	111.965	-1.630	11.072	111.673
-1.786	11.046	111.921	-1.640	11.098	111.657
-1.804	11.060	111.720	-1.651	11.123	111.458
-1.819	11.082	111.242	-1.663	11.147	110.873
-1.833	11.103	110.439	-1.676	11.170	109.921
-1.842	11.128	109.405	-1.688	11.189	108.859
-1.855	11.151	107.821	-1.701	11.208	107.364
-1.867	11.172	106.242	-1.714	11.225	105.679
-1.877	11.198	104.331	-1.728	11.243	103.716
-1.889	11.221	102.597	-1.738	11.264	102.477
-1.904	11.230	102.631	-1.745	11.293	102.407
-1.916	11.247	102.602	-1.751	11.320	102.364
-1.930	11.269	102.546	-1.757	11.348	102.363
-1.932	11.296	102.449	-1.764	11.376	102.173
-1.942	11.318	102.098	-1.771	11.401	101.796
-1.936	11.353	101.665	-1.779	11.425	101.174
-1.942	11.380	100.748	-1.788	11.449	100.212
-1.947	11.404	99.626	-1.797	11.470	99.026
-1.947	11.441	98.130	-1.807	11.491	97.442
-1.951	11.470	96.404	-1.818	11.512	95.693
-1.964	11.486	94.613	-1.826	11.530	93.853
-1.972	11.515	94.044	-1.830	11.559	93.570
-1.979	11.538	94.047	-1.831	11.588	93.635
-1.999	11.543	93.789	-1.833	11.615	93.555
-2.010	11.565	93.696	-1.836	11.643	93.374
-2.009	11.589	93.369	-1.840	11.669	92.884
-2.015	11.610	92.657	-1.845	11.693	92.111
-2.023	11.632	91.595	-1.850	11.718	91.006
-2.008	11.682	91.068	-1.852	11.745	90.694
-2.010	11.708	91.076	-1.852	11.772	90.716
-2.010	11.736	91.074	-1.853	11.801	90.728
-2.012	11.768	91.156	-1.853	11.831	90.803
-2.014	11.791	91.155	-1.853	11.859	90.849
-2.006	11.825	91.204	-1.853	11.888	90.849
-2.006	11.855	91.312	-1.853	11.917	90.931
-2.003	11.885	91.331	-1.853	11.943	90.965
-2.002	11.911	91.327	-1.854	11.973	90.972
-2.000	11.944	91.427	-1.854	12.002	91.010
-2.001	11.966	91.394	-1.854	12.030	91.018
-2.001	11.995	91.426	-1.855	12.059	90.994
-2.000	12.021	91.471	-1.855	12.086	91.072
-1.999	12.053	91.423	-1.856	12.116	91.077
-2.004	12.082	91.521	-1.856	12.145	91.094
-2.005	12.107	91.460	-1.857	12.172	90.981
-2.009	12.135	91.087	-1.859	12.201	90.557
-2.010	12.161	90.502	-1.862	12.224	89.922
-2.012	12.190	89.593	-1.866	12.249	88.902
-2.015	12.220	88.990	-1.867	12.276	88.574
-2.016	12.248	88.974	-1.867	12.305	88.508
-2.023	12.268	88.883	-1.866	12.332	88.473
-2.026	12.295	88.866	-1.865	12.362	88.479
-2.030	12.325	88.864	-1.865	12.391	88.492
-2.028	12.350	88.920	-1.864	12.418	88.544
-2.030	12.376	88.916	-1.863	12.449	88.530
-2.032	12.403	88.980	-1.862	12.478	88.579
-2.024	12.440	88.917	-1.861	12.505	88.597
-2.024	12.468	88.870	-1.860	12.533	88.603
-2.023	12.500	88.917	-1.860	12.563	88.549
-2.015	12.533	88.900	-1.859	12.592	88.541
-2.013	12.562	88.887	-1.859	12.618	88.499
-2.010	12.593	88.885	-1.858	12.648	88.553
-2.004	12.629	89.045	-1.857	12.678	88.588
-2.002	12.655	89.045	-1.856	12.705	88.621
-2.000	12.683	89.090	-1.855	12.734	88.622
-1.997	12.714	89.124	-1.854	12.763	88.644
-1.994	12.745	89.071	-1.854	12.792	88.655
-2.000	12.767	89.127	-1.853	12.819	88.681
-1.999	12.797	89.090	-1.852	12.848	88.660
-2.001	12.818	89.181	-1.851	12.875	88.625
-2.001	12.848	89.182	-1.851	12.905	88.651
-2.001	12.872	89.165	-1.850	12.933	88.649
-2.003	12.901	89.197	-1.849	12.964	88.745
-2.003	12.927	89.244	-1.848	12.991	88.784
-2.003	12.964	89.265	-1.848	13.019	88.750
-2.003	12.989	89.245	-1.847	13.047	88.725
-2.003	13.019	89.201	-1.846	13.077	88.765
-2.001	13.053	89.113	-1.846	13.106	88.723
-2.001	13.081	89.175	-1.845	13.134	88.775
-2.000	13.112	89.163	-1.844	13.163	88.743
-1.999	13.142	89.218	-1.843	13.192	88.756
-1.999	13.169	89.269	-1.842	13.219	88.839
-1.998	13.203	89.246	-1.842	13.249	88.866
-1.996	13.229	89.313	-1.841	13.279	88.813
-1.995	13.253	89.309	-1.841	13.305	88.834
-1.994	13.282	89.279	-1.840	13.334	88.824
-1.994	13.311	89.280	-1.839	13.364	88.838
-1.994	13.338	89.307	-1.838	13.391	88.909
-1.995	13.365	89.282	-1.838	13.419	88.891
-1.995	13.393	89.389	-1.837	13.449	88.896
-1.995	13.422	89.397	-1.836	13.480	88.962
-1.993	13.448	89.366	-1.836	13.505	88.918
-1.993	13.477	89.335	-1.835	13.534	88.945
-1.992	13.508	89.353	-1.835	13.564	88.919
-1.992	13.538	89.333	-1.835	13.592	88.867
-1.992	13.566	89.397	-1.834	13.620	88.924
-1.991	13.596	89.343	-1.833	13.649	88.951
-1.992	13.625	89.376	-1.832	13.678	88.959
-1.991	13.655	89.456	-1.832	13.707	88.983
-1.989	13.681	89.382	-1.831	13.734	89.001
-1.989	13.711	89.414	-1.831	13.764	88.980
-1.988	13.740	89.405	-1.830	13.792	88.990
-1.985	13.770	89.332	-1.829	13.821	89.001
-1.984	13.800	89.385	-1.829	13.848	88.964
-1.983	13.827	89.415	-1.828	13.878	88.985
-1.982	13.853	89.378	-1.828	13.906	88.959
-1.982	13.880	89.447	-1.827	13.935	89.053
-1.981	13.909	89.450	-1.826	13.964	89.108
-1.983	13.939	89.430	-1.826	13.993	89.070
-1.983	13.966	89.424	-1.826	14.019	89.014
-1.983	13.995	89.422	-1.825	14.048	89.063
-1.985	14.025	89.396	-1.824	14.078	89.053
-1.986	14.057	89.458	-1.824	14.107	89.052
-1.986	14.081	89.416	-1.823	14.134	89.076
-1.986	14.112	89.486	-1.823	14.163	89.057
-1.987	14.142	89.533	-1.822	14.193	89.119
-1.987	14.172	89.497	-1.821	14.219	89.151
-1.982	14.196	89.455	-1.821	14.249	89.106
-1.981	14.225	89.495	-1.821	14.278	89.065
-1.978	14.253	89.487	-1.820	14.306	89.090
-1.977	14.281	89.470	-1.820	14.336	89.074
-1.976	14.310	89.493	-1.819	14.362	89.124
-1.976	14.338	89.451	-1.819	14.391	89.131
-1.976	14.368	89.525	-1.818	14.420	89.124
-1.975	14.397	89.570	-1.818	14.449	89.148
-1.976	14.425	89.520	-1.817	14.476	89.117
-1.975	14.457	89.447	-1.817	14.505	89.089
-1.975	14.484	89.493	-1.816	14.535	89.137
-1.976	14.513	89.502	-1.816	14.563	89.099
-1.976	14.541	89.539	-1.815	14.591	89.070
-1.976	14.571	89.550	-1.815	14.621	89.151
-1.975	14.598	89.525	-1.814	14.650	89.175
-1.975	14.624	89.598	-1.814	14.676	89.192
-1.975	14.653	89.576	-1.813	14.706	89.145
-1.974	14.682	89.527	-1.813	14.736	89.083
-1.974	14.711	89.498	-1.813	14.764	89.073
-1.973	14.737	89.516	-1.812	14.791	89.127
-1.972	14.769	89.468	-1.812	14.820	89.072
-1.971	14.796	89.519	-1.811	14.850	89.066
-1.970	14.825	89.512	-1.810	14.878	89.103
-1.972	14.854	89.585	-1.810	14.905	89.092
-1.972	14.887	89.568	-1.809	14.934	89.121
-1.972	14.912	89.478	-1.809	14.962	89.107
-1.970	14.940	89.451	-1.809	14.991	89.016
-1.970	14.967	89.526	-1.808	15.021	89.072
-1.968	14.993	89.458	-1.808	15.048	89.077
-1.968	15.022	89.431	-1.807	15.077	89.036
-1.967	15.050	89.488	-1.806	15.106	89.112
-1.969	15.079	89.571	-1.806	15.135	89.122
-1.969	15.108	89.583	-1.806	15.164	89.062
-1.969	15.137	89.533	-1.805	15.193	89.049
-1.968	15.164	89.398	-1.805	15.219	89.043
-1.968	15.192	89.402	-1.804	15.248	88.999
-1.967	15.221	89.434	-1.804	15.277	89.026
-1.966	15.254	89.367	-1.803	15.307	88.992
-1.965	15.286	89.364	-1.803	15.335	88.995
-1.965	15.312	89.428	-1.802	15.363	89.050
-1.965	15.339	89.377	-1.802	15.391	89.016
-1.964	15.369	89.494	-1.801	15.420	89.069
-1.964	15.399	89.779	-1.799	15.448	89.501
-1.962	15.423	90.199	-1.797	15.472	89.786
-1.961	15.452	90.260	-1.797	15.501	89.809
-1.960	15.481	90.292	-1.797	15.530	89.837
-1.957	15.507	90.264	-1.797	15.560	89.836
-1.956	15.532	90.306	-1.797	15.587	89.845
-1.955	15.560	90.284	-1.796	15.615	89.898
-1.954	15.588	90.264	-1.796	15.644	89.925
-1.953	15.616	90.438	-1.795	15.674	90.111
-1.952	15.642	90.770	-1.794	15.699	90.541
-1.956	15.675	91.342	-1.791	15.725	91.179
-1.956	15.707	92.309	-1.788	15.750	92.180
-1.954	15.733	93.578	-1.783	15.774	93.523
-1.954	15.758	94.937	-1.777	15.796	95.105
-1.954	15.787	96.734	-1.773	15.815	96.623
-1.953	15.812	97.022	-1.775	15.844	96.753
-1.941	15.826	97.151	-1.779	15.875	96.730
-1.938	15.852	97.274	-1.782	15.901	96.902
-1.936	15.874	97.478	-1.784	15.928	97.213
-1.927	15.891	97.984	-1.784	15.954	97.870
-1.922	15.915	98.915	-1.783	15.980	98.894
-1.937	15.944	100.005	-1.781	16.003	100.073
-1.937	15.969	101.386	-1.779	16.025	101.559
-1.938	15.995	103.186	-1.775	16.048	103.506
-1.946	16.021	104.940	-1.772	16.065	105.101
-1.948	16.047	107.295	-1.769	16.088	107.490
-1.951	16.074	108.407	-1.774	16.115	108.121
-1.942	16.095	108.624	-1.783	16.143	108.202
-1.941	16.120	108.895	-1.789	16.164	108.462
-1.941	16.143	109.282	-1.796	16.194	108.996
-1.943	16.161	109.926	-1.801	16.220	109.833
-1.944	16.183	110.888	-1.804	16.240	110.746
-1.944	16.207	112.264	-1.807	16.263	112.164
-1.965	16.239	113.901	-1.808	16.290	114.166
-1.970	16.262	115.697	-1.808	16.308	115.708
-1.981	16.291	117.101	-1.816	16.332	116.633
-1.987	16.314	117.093	-1.831	16.361	116.604
-1.994	16.340	117.125	-1.844	16.387	116.647
-2.000	16.360	117.124	-1.854	16.407	116.775
-2.007	16.387	117.519	-1.865	16.433	117.162
-2.027	16.410	118.176	-1.874	16.458	117.930
-2.038	16.434	119.176	-1.882	16.484	119.123
-2.056	16.455	120.151	-1.887	16.503	120.262
-2.070	16.482	121.931	-1.893	16.525	121.755
-2.082	16.503	123.584	-1.897	16.548	123.736
-2.084	16.529	125.234	-1.908	16.573	124.857
-2.093	16.551	125.389	-1.921	16.592	124.881
-2.104	16.576	125.300	-1.938	16.616	124.859
-2.114	16.602	125.516	-1.953	16.640	125.055
-2.113	16.620	125.759	-1.966	16.661	125.438
-2.122	16.644	126.393	-1.978	16.683	126.142
-2.145	16.663	127.292	-1.989	16.706	127.189
-2.157	16.686	128.499	-1.999	16.728	128.495
-2.170	16.708	130.042	-2.007	16.750	130.146
-2.188	16.725	132.031	-2.015	16.769	131.773
-2.201	16.744	132.710	-2.031	16.791	132.384
-2.215	16.765	132.765	-2.050	16.812	132.443
-2.217	16.787	133.031	-2.069	16.834	132.696
-2.228	16.808	133.507	-2.085	16.856	133.194
-2.239	16.827	134.096	-2.099	16.875	133.885
-2.260	16.853	135.045	-2.113	16.896	134.956
-2.273	16.875	136.326	-2.125	16.917	136.329
-2.302	16.897	137.999	-2.136	16.938	138.083
-2.318	16.917	139.429	-2.149	16.956	139.277
-2.331	16.937	139.615	-2.172	16.975	139.246
-2.348	16.957	139.754	-2.193	16.995	139.390
-2.364	16.979	139.938	-2.214	17.014	139.670
-2.382	16.994	140.292	-2.231	17.031	140.105
-2.399	17.015	141.044	-2.249	17.051	140.921
-2.425	17.027	142.171	-2.264	17.070	142.175
-2.446	17.045	143.678	-2.277	17.087	143.520
-2.463	17.061	144.960	-2.292	17.105	144.829
-2.480	17.080	145.329	-2.315	17.122	144.942
-2.499	17.098	145.439	-2.338	17.139	145.075
-2.516	17.114	145.732	-2.358	17.155	145.452
-2.531	17.133	146.329	-2.378	17.173	146.155
-2.548	17.151	147.261	-2.396	17.190	147.153
-2.576	17.168	148.696	-2.413	17.207	148.422
-2.592	17.182	149.923	-2.427	17.223	149.862
-2.612	17.199	150.790	-2.448	17.238	150.367
-2.632	17.215	150.811	-2.475	17.253	150.457
-2.651	17.231	151.008	-2.497	17.267	150.700
-2.674	17.245	151.506	-2.520	17.283	151.217
-2.694	17.260	152.272	-2.541	17.298	151.992
-2.712	17.274	153.280	-2.560	17.313	153.065
-2.741	17.284	154.510	-2.576	17.327	154.397
-2.764	17.298	156.199	-2.592	17.343	156.079
-2.787	17.312	158.131	-2.609	17.360	157.774
-2.800	17.329	158.367	-2.633	17.370	157.975
-2.821	17.345	158.572	-2.658	17.382	158.161
-2.831	17.360	158.881	-2.684	17.395	158.692
-2.849	17.376	159.654	-2.707	17.407	159.499
-2.867	17.392	160.737	-2.726	17.419	160.457
-2.890	17.394	162.081	-2.746	17.432	161.808
-2.906	17.404	163.345	-2.764	17.445	163.229
-2.929	17.414	163.880	-2.791	17.454	163.582
-2.952	17.426	163.928	-2.818	17.462	163.639
-2.968	17.435	164.031	-2.842	17.470	163.776
-2.999	17.437	164.437	-2.868	17.480	164.247
-3.022	17.446	165.210	-2.892	17.490	165.066
-3.056	17.452	166.135	-2.913	17.500	166.024
-3.080	17.459	167.365	-2.935	17.512	167.468
-3.109	17.468	168.663	-2.958	17.521	168.450
-3.137	17.481	168.775	-2.986	17.527	168.517
-3.162	17.490	168.755	-3.013	17.533	168.530
-3.190	17.499	168.770	-3.042	17.539	168.534
-3.211	17.512	169.085	-3.069	17.546	168.821
-3.232	17.521	169.434	-3.093	17.552	169.266
-3.260	17.522	170.187	-3.117	17.560	170.025
-3.286	17.530	171.053	-3.143	17.568	170.774
-3.310	17.537	171.116	-3.170	17.573	170.841
-3.336	17.544	171.138	-3.199	17.578	170.868
-3.366	17.541	171.210	-3.227	17.583	170.927
-3.397	17.543	171.195	-3.256	17.587	170.927
-3.422	17.547	171.206	-3.285	17.592	170.938
-3.446	17.550	171.296	-3.311	17.597	171.041
-3.474	17.554	171.228	-3.339	17.602	171.043
-3.509	17.558	171.248	-3.368	17.606	170.995
-3.542	17.563	171.430	-3.398	17.612	171.243
-3.570	17.570	171.760	-3.421	17.617	171.589
-3.601	17.575	172.403	-3.448	17.625	172.326
-3.628	17.580	173.270	-3.469	17.631	173.204
-3.653	17.590	174.092	-3.496	17.637	173.814
-3.679	17.595	174.101	-3.526	17.640	173.855
-3.704	17.601	174.167	-3.552	17.643	173.868
-3.719	17.608	174.186	-3.581	17.646	173.924
-3.744	17.615	174.209	-3.611	17.649	173.881
-3.769	17.621	174.299	-3.640	17.653	173.921
-3.794	17.617	174.239	-3.666	17.655	173.963
-3.821	17.621	174.256	-3.695	17.659	174.016
-3.854	17.615	174.347	-3.725	17.662	174.063
-3.880	17.617	174.352	-3.751	17.665	174.080
-3.908	17.618	174.308	-3.781	17.667	174.027
-3.948	17.620	174.354	-3.810	17.671	174.114
-3.975	17.622	174.317	-3.836	17.673	174.128
-4.004	17.625	174.313	-3.864	17.676	174.080
-4.036	17.627	174.378	-3.893	17.679	174.111
-4.067	17.636	174.458	-3.923	17.682	174.152
-4.098	17.640	174.455	-3.949	17.685	174.141
-4.126	17.645	174.487	-3.979	17.688	174.202
-4.157	17.650	174.490	-4.007	17.691	174.197
-4.180	17.651	174.513	-4.034	17.694	174.216
-4.213	17.655	174.526	-4.062	17.696	174.227
-4.239	17.658	174.485	-4.091	17.699	174.183
-4.266	17.657	174.497	-4.120	17.702	174.220
-4.292	17.659	174.559	-4.148	17.705	174.280
-4.317	17.661	174.552	-4.176	17.708	174.240
-4.345	17.663	174.575	-4.205	17.711	174.248
-4.373	17.665	174.578	-4.234	17.714	174.311
-4.396	17.670	174.486	-4.261	17.716	174.241
-4.423	17.673	174.521	-4.290	17.719	174.291
-4.458	17.674	174.522	-4.319	17.722	174.254
-4.491	17.676	174.498	-4.348	17.725	174.248
-4.514	17.678	174.538	-4.374	17.728	174.285
-4.544	17.681	174.534	-4.404	17.731	174.309
-4.575	17.684	174.525	-4.433	17.733	174.267
-4.602	17.686	174.577	-4.460	17.736	174.296
-4.631	17.692	174.496	-4.489	17.739	174.252
-4.661	17.695	174.512	-4.518	17.742	174.266
-4.686	17.699	174.518	-4.545	17.744	174.284
-4.714	17.702	174.521	-4.573	17.747	174.269
-4.744	17.706	174.553	-4.603	17.750	174.258
-4.769	17.709	174.556	-4.630	17.753	174.296
-4.797	17.713	174.524	-4.658	17.755	174.270
-4.828	17.711	174.528	-4.688	17.758	174.270
-4.857	17.713	174.496	-4.717	17.761	174.229
-4.883	17.715	174.456	-4.744	17.763	174.154
-4.912	17.717	174.469	-4.772	17.766	174.164
-4.942	17.720	174.445	-4.801	17.769	174.200
-4.968	17.723	174.387	-4.827	17.772	174.178
-4.998	17.725	174.422	-4.857	17.775	174.199
-5.024	17.730	174.528	-4.884	17.778	174.385
-5.054	17.734	174.961	-4.911	17.783	174.799
-5.082	17.737	175.631	-4.937	17.789	175.576
-5.110	17.743	176.734	-4.959	17.795	176.598
-5.137	17.747	177.888	-4.984	17.801	177.742
-5.165	17.751	178.101	-5.012	17.802	177.760
-5.188	17.761	178.065	-5.040	17.803	177.778
-5.219	17.768	178.037	-5.069	17.804	177.778
-5.234	17.771	178.068	-5.096	17.805	177.778
-5.262	17.777	178.046	-5.125	17.806	177.743
-5.287	17.782	178.015	-5.156	17.807	177.680
-5.316	17.772	177.986	-5.183	17.808	177.694
-5.340	17.774	177.928	-5.211	17.809	177.661
-5.375	17.766	177.862	-5.241	17.810	177.630
-5.401	17.765	177.825	-5.268	17.812	177.635
-5.430	17.765	177.996	-5.297	17.814	177.832
-5.464	17.762	178.377	-5.324	17.817	178.272
-5.494	17.761	179.084	-5.350	17.821	179.052
-5.524	17.768	179.962	-5.372	17.825	179.961
-5.555	17.770	180.231	-5.400	17.825	180.073
-5.587	17.771	180.196	-5.431	17.825	180.029
-5.602	17.787	180.268	-5.457	17.825	180.048
-5.633	17.793	180.170	-5.486	17.825	180.008
-5.655	17.788	180.130	-5.516	17.824	179.903
-5.685	17.791	180.144	-5.545	17.824	179.886
-5.708	17.783	180.178	-5.571	17.824	179.899
-5.736	17.782	180.169	-5.600	17.824	179.902
-5.764	17.781	180.165	-5.630	17.824	179.917
-5.793	17.775	180.101	-5.657	17.824	179.911
-5.822	17.773	180.146	-5.686	17.824	179.883
-5.851	17.771	180.151	-5.716	17.824	179.878
-5.881	17.771	180.093	-5.743	17.824	179.840
-5.911	17.769	180.131	-5.772	17.824	179.858
-5.941	17.768	180.172	-5.801	17.824	179.901
-5.972	17.777	180.151	-5.829	17.824	179.880
-6.000	17.777	180.168	-5.856	17.824	179.848
-6.031	17.781	180.153	-5.886	17.824	179.895
-6.061	17.782	180.101	-5.914	17.824	179.837
-6.090	17.783	180.094	-5.943	17.824	179.827
-6.116	17.778	180.022	-5.971	17.824	179.814
-6.146	17.778	180.046	-5.999	17.824	179.818
-6.174	17.776	180.143	-6.027	17.824	179.852
-6.200	17.775	180.117	-6.054	17.824	179.857
-6.229	17.774	180.076	-6.084	17.824	179.801
-6.259	17.776	180.101	-6.113	17.824	179.832
-6.289	17.776	180.059	-6.141	17.824	179.769
-6.313	17.777	180.052	-6.168	17.824	179.721
-6.346	17.778	179.998	-6.199	17.824	179.746
-6.372	17.778	180.011	-6.227	17.824	179.773
-6.400	17.778	180.015	-6.256	17.824	179.749
-6.425	17.778	180.041	-6.283	17.824	179.758
-6.454	17.778	179.986	-6.312	17.824	179.749
-6.483	17.779	180.017	-6.340	17.824	179.771
-6.509	17.779	179.982	-6.367	17.824	179.725
-6.541	17.779	179.922	-6.397	17.824	179.651
-6.567	17.779	179.913	-6.426	17.824	179.643
-6.597	17.780	179.919	-6.453	17.825	179.684
-6.623	17.780	179.910	-6.480	17.825	179.676
-6.658	17.779	179.936	-6.511	17.825	179.667
-6.684	17.779	179.903	-6.540	17.825	179.639
-6.714	17.780	179.917	-6.568	17.825	179.646
-6.744	17.780	179.878	-6.595	17.825	179.636
-6.776	17.780	179.795	-6.624	17.825	179.565
-6.810	17.780	179.792	-6.655	17.825	179.532
-6.834	17.781	179.790	-6.681	17.825	179.536
-6.864	17.781	179.861	-6.710	17.826	179.668
-6.890	17.780	180.175	-6.736	17.828	180.030
-6.921	17.780	180.768	-6.762	17.831	180.709
-6.950	17.780	180.905	-6.793	17.830	180.691
-6.972	17.783	180.971	-6.818	17.830	180.667
-7.001	17.784	181.055	-6.848	17.830	180.709
-7.026	17.787	180.948	-6.877	17.829	180.733
-7.050	17.789	180.972	-6.905	17.829	180.673
-7.078	17.790	180.946	-6.934	17.828	180.720
-7.105	17.787	180.908	-6.963	17.828	180.675
-7.133	17.787	180.994	-6.993	17.828	180.719
-7.159	17.781	180.976	-7.018	17.827	180.719
-7.187	17.779	180.938	-7.047	17.827	180.691
-7.214	17.777	180.970	-7.077	17.826	180.720
-7.242	17.778	181.001	-7.106	17.826	180.746
-7.267	17.777	180.943	-7.132	17.826	180.712
-7.295	17.776	181.010	-7.162	17.825	180.724
-7.328	17.778	180.959	-7.193	17.825	180.774
-7.354	17.778	180.995	-7.219	17.824	180.742
-7.383	17.778	181.052	-7.248	17.824	180.781
-7.416	17.779	181.041	-7.278	17.824	180.777
-7.445	17.778	181.060	-7.306	17.823	180.778
-7.472	17.775	181.088	-7.333	17.823	180.878
-7.502	17.774	181.055	-7.362	17.823	180.857
-7.532	17.773	181.051	-7.391	17.822	180.811
-7.560	17.775	181.168	-7.417	17.822	180.881
-7.590	17.775	181.113	-7.446	17.821	180.886
-7.623	17.771	181.155	-7.475	17.821	180.918
-7.654	17.770	181.179	-7.505	17.821	180.949
-7.685	17.768	181.172	-7.533	17.820	180.911
-7.709	17.770	181.230	-7.560	17.819	180.913
-7.740	17.770	181.211	-7.589	17.819	180.959
-7.767	17.774	181.225	-7.619	17.818	180.951
-7.795	17.774	181.279	-7.648	17.818	180.951
-7.819	17.774	181.238	-7.676	17.817	180.961
-7.848	17.775	181.254	-7.704	17.817	180.933
-7.877	17.775	181.255	-7.733	17.816	180.960
-7.903	17.772	181.199	-7.759	17.816	180.948
-7.929	17.771	181.167	-7.788	17.815	180.891
-7.958	17.766	181.224	-7.817	17.815	180.914
-7.986	17.764	181.202	-7.846	17.814	180.906
-8.012	17.762	181.207	-7.874	17.814	180.900
-8.038	17.763	181.226	-7.904	17.813	180.901
-8.064	17.762	181.206	-7.926	17.813	180.895
-8.095	17.765	181.209	-7.958	17.812	180.866
-8.124	17.765	181.221	-7.988	17.812	180.878
-8.150	17.765	181.180	-8.013	17.811	180.849
-8.183	17.764	181.179	-8.045	17.811	180.871
-8.214	17.763	181.184	-8.075	17.810	180.847
-8.243	17.763	181.145	-8.103	17.810	180.810
-8.270	17.762	181.102	-8.126	17.809	180.788
-8.301	17.763	181.073	-8.158	17.809	180.763
-8.332	17.762	181.048	-8.187	17.808	180.755
-8.360	17.762	181.046	-8.210	17.808	180.764
-8.392	17.762	181.033	-8.244	17.807	180.718
-8.423	17.762	181.029	-8.274	17.807	180.715
-8.452	17.762	181.012	-8.303	17.806	180.728
-8.480	17.762	180.984	-8.326	17.806	180.672
-8.510	17.757	180.956	-8.359	17.805	180.635
-8.544	17.756	180.952	-8.388	17.805	180.625
-8.568	17.755	180.938	-8.410	17.805	180.623
-8.594	17.755	180.916	-8.439	17.804	180.613
-8.623	17.754	180.906	-8.469	17.804	180.615
-8.653	17.756	180.877	-8.499	17.804	180.604
-8.676	17.756	180.871	-8.524	17.803	180.594
-8.703	17.757	180.818	-8.553	17.803	180.520
-8.731	17.757	180.774	-8.581	17.802	180.481
-8.757	17.755	180.766	-8.611	17.802	180.473
-8.782	17.755	180.743	-8.638	17.801	180.453
-8.809	17.754	180.746	-8.666	17.801	180.447
-8.840	17.755	180.714	-8.696	17.801	180.460
-8.868	17.755	180.701	-8.725	17.801	180.434
-8.894	17.755	180.694	-8.753	17.800	180.412
-8.922	17.756	180.654	-8.781	17.800	180.368
-8.953	17.754	180.620	-8.810	17.799	180.324
-8.980	17.754	180.632	-8.837	17.799	180.316
-9.009	17.753	180.611	-8.865	17.799	180.294
-9.035	17.752	180.579	-8.894	17.799	180.286
-9.063	17.752	180.610	-8.924	17.799	180.324
-9.092	17.753	180.582	-8.953	17.799	180.296
-9.117	17.753	180.541	-8.980	17.798	180.240
-9.148	17.754	180.493	-9.009	17.798	180.203
-9.180	17.754	180.474	-9.039	17.798	180.174
-9.206	17.754	180.423	-9.067	17.797	180.127
-9.228	17.765	180.455	-9.094	17.797	180.120
-9.256	17.768	180.441	-9.122	17.797	180.118
-9.289	17.770	180.479	-9.152	17.797	180.134
-9.311	17.773	180.472	-9.178	17.797	180.146
-9.338	17.767	180.404	-9.207	17.797	180.087
-9.365	17.767	180.367	-9.236	17.797	180.059
-9.394	17.761	180.339	-9.267	17.796	180.031
-9.422	17.759	180.315	-9.292	17.796	180.009
-9.448	17.757	180.269	-9.322	17.796	179.992
-9.475	17.755	180.277	-9.351	17.796	179.983
-9.503	17.753	180.251	-9.380	17.796	179.954
-9.529	17.757	180.311	-9.406	17.796	179.959
-9.557	17.757	180.260	-9.435	17.796	179.915
-9.585	17.757	180.202	-9.464	17.796	179.857
-9.618	17.760	180.176	-9.493	17.796	179.846
-9.644	17.760	180.161	-9.522	17.796	179.845
-9.671	17.764	180.179	-9.551	17.796	179.831
-9.696	17.765	180.183	-9.577	17.796	179.814
-9.725	17.766	180.151	-9.606	17.796	179.805
-9.752	17.764	180.100	-9.635	17.796	179.809
-9.784	17.765	180.072	-9.664	17.796	179.789
-9.814	17.762	180.028	-9.691	17.796	179.753
-9.842	17.759	180.068	-9.720	17.796	179.741
-9.872	17.757	180.088	-9.750	17.796	179.773
-9.900	17.756	180.056	-9.776	17.796	179.735
-9.920	17.758	180.021	-9.805	17.796	179.709
-9.948	17.758	179.973	-9.835	17.796	179.681
-9.984	17.760	179.902	-9.863	17.796	179.668
-10.011	17.760	179.908	-9.889	17.796	179.623
-10.041	17.760	179.864	-9.919	17.796	179.609
-10.076	17.759	179.874	-9.948	17.796	179.584
-10.106	17.760	179.939	-9.977	17.797	179.625
-10.136	17.762	179.917	-10.004	17.797	179.608
-10.168	17.762	179.872	-10.032	17.797	179.545
-10.200	17.763	179.861	-10.061	17.797	179.538
-10.232	17.766	179.819	-10.091	17.797	179.499
-10.260	17.767	179.815	-10.117	17.797	179.473
-10.293	17.768	179.825	-10.148	17.797	179.472
-10.323	17.767	179.720	-10.178	17.798	179.460
-10.352	17.767	179.729	-10.203	17.798	179.440
-10.384	17.764	179.790	-10.233	17.798	179.453
-10.419	17.763	179.689	-10.261	17.798	179.378
-10.444	17.763	179.666	-10.288	17.798	179.349
-10.472	17.763	179.604	-10.317	17.798	179.333
-10.503	17.763	179.580	-10.347	17.799	179.288
-10.529	17.764	179.600	-10.374	17.799	179.263
-10.559	17.763	179.608	-10.403	17.799	179.275
-10.584	17.764	179.539	-10.433	17.800	179.242
-10.609	17.765	179.564	-10.459	17.800	179.220
-10.640	17.766	179.509	-10.488	17.800	179.198
-10.669	17.767	179.434	-10.517	17.800	179.115
-10.698	17.768	179.410	-10.547	17.800	179.080
-10.717	17.767	179.376	-10.573	17.801	179.104
-10.744	17.767	179.367	-10.603	17.801	179.071
-10.769	17.767	179.360	-10.632	17.802	179.061
-10.792	17.767	179.299	-10.661	17.802	179.025
-10.815	17.767	179.270	-10.687	17.802	178.966
-10.833	17.770	179.110	-10.715	17.802	178.823
-10.856	17.771	178.693	-10.743	17.800	178.342
-10.876	17.771	178.095	-10.768	17.798	177.603
-10.900	17.771	177.146	-10.794	17.795	176.629
-10.923	17.772	176.756	-10.823	17.796	176.501
-10.951	17.761	176.750	-10.849	17.798	176.468
-10.981	17.760	176.822	-10.878	17.800	176.532
-11.005	17.759	176.742	-10.906	17.801	176.489
-11.033	17.757	176.776	-10.936	17.803	176.496
-11.065	17.766	176.824	-10.965	17.805	176.577
-11.090	17.768	176.757	-10.993	17.807	176.541
-11.119	17.769	176.853	-11.022	17.809	176.555
-11.155	17.779	176.862	-11.052	17.810	176.566
-11.185	17.782	176.816	-11.078	17.812	176.525
-11.214	17.782	176.901	-11.108	17.814	176.555
-11.245	17.785	176.941	-11.137	17.816	176.615
-11.276	17.783	176.852	-11.165	17.817	176.564
-11.303	17.784	176.940	-11.194	17.819	176.610
-11.334	17.786	176.958	-11.222	17.821	176.668
-11.366	17.789	176.886	-11.252	17.823	176.628
-11.395	17.790	176.966	-11.279	17.824	176.694
-11.426	17.790	176.977	-11.308	17.826	176.687
-11.460	17.792	176.975	-11.337	17.828	176.664
-11.489	17.796	177.065	-11.366	17.830	176.726
-11.517	17.798	177.046	-11.392	17.831	176.754
-11.548	17.801	177.033	-11.422	17.833	176.707
-11.578	17.802	177.074	-11.451	17.835	176.757
-11.610	17.804	177.054	-11.482	17.836	176.776
-11.638	17.806	177.010	-11.507	17.838	176.711
-11.674	17.801	177.084	-11.537	17.839	176.780
-11.702	17.801	177.059	-11.566	17.841	176.751
-11.729	17.805	177.060	-11.595	17.842	176.712
-11.757	17.806	177.162	-11.622	17.844	176.827
-11.787	17.807	177.141	-11.650	17.846	176.831
-11.812	17.811	177.191	-11.680	17.848	176.811
-11.841	17.813	177.233	-11.710	17.849	176.881
-11.863	17.814	177.236	-11.739	17.851	176.889
-11.888	17.815	177.304	-11.767	17.853	176.901
-11.917	17.817	177.320	-11.796	17.854	176.954
-11.943	17.821	177.255	-11.824	17.856	176.927
-11.971	17.823	177.294	-11.853	17.857	176.903
-12.001	17.822	177.347	-11.883	17.859	176.958
-12.028	17.823	177.320	-11.909	17.860	176.974
-12.057	17.827	177.312	-11.939	17.862	176.980
-12.086	17.829	177.352	-11.968	17.864	177.032
-12.118	17.833	177.222	-11.997	17.865	177.014
-12.144	17.835	177.298	-12.024	17.867	177.020
-12.175	17.838	177.302	-12.054	17.868	177.064
-12.209	17.839	177.300	-12.084	17.870	177.063
-12.238	17.841	177.380	-12.111	17.871	177.061
-12.269	17.841	177.398	-12.140	17.873	177.109
-12.300	17.842	177.365	-12.170	17.874	177.112
-12.328	17.844	177.442	-12.197	17.876	177.133
-12.352	17.843	177.442	-12.227	17.877	177.176
-12.382	17.844	177.398	-12.255	17.879	177.149
-12.409	17.845	177.480	-12.282	17.880	177.200
-12.441	17.847	177.481	-12.311	17.882	177.268
-12.466	17.848	177.484	-12.339	17.883	177.233
-12.495	17.850	177.528	-12.369	17.885	177.253
-12.526	17.855	177.578	-12.398	17.886	177.308
-12.549	17.856	177.566	-12.425	17.888	177.308
-12.580	17.855	177.653	-12.455	17.889	177.355
-12.607	17.856	177.649	-12.484	17.891	177.386
-12.635	17.858	177.674	-12.513	17.892	177.392
-12.664	17.859	177.768	-12.542	17.894	177.444
-12.690	17.860	177.786	-12.569	17.895	177.497
-12.719	17.862	177.821	-12.597	17.896	177.472
-12.753	17.864	177.806	-12.625	17.898	177.501
-12.781	17.865	177.809	-12.655	17.899	177.515
-12.813	17.866	177.791	-12.685	17.900	177.523
-12.841	17.867	177.780	-12.711	17.901	177.501
-12.874	17.869	177.778	-12.741	17.903	177.494
-12.901	17.869	177.745	-12.768	17.904	177.459
-12.927	17.869	177.713	-12.797	17.905	177.440
-12.953	17.871	177.740	-12.825	17.906	177.416
-12.980	17.872	177.688	-12.853	17.907	177.423
-13.010	17.874	177.658	-12.883	17.909	177.373
-13.038	17.877	177.666	-12.912	17.910	177.408
-13.066	17.879	177.613	-12.941	17.912	177.396
-13.093	17.880	177.580	-12.967	17.912	177.323
-13.124	17.880	177.609	-12.996	17.914	177.302
-13.153	17.881	177.576	-13.024	17.915	177.254
-13.179	17.882	177.568	-13.053	17.916	177.222
-13.209	17.883	177.570	-13.082	17.918	177.260
-13.238	17.884	177.522	-13.111	17.919	177.252
-13.265	17.885	177.523	-13.137	17.920	177.213
-13.297	17.887	177.546	-13.167	17.922	177.276
-13.323	17.889	177.491	-13.196	17.923	177.206
-13.353	17.890	177.486	-13.225	17.924	177.157
-13.385	17.889	177.459	-13.253	17.925	177.102
-13.409	17.890	177.410	-13.280	17.927	177.079
-13.440	17.892	177.379	-13.311	17.928	177.062
-13.466	17.893	177.383	-13.337	17.930	177.104
-13.494	17.895	177.311	-13.366	17.931	177.032
-13.523	17.897	177.372	-13.394	17.933	177.063
-13.552	17.898	177.359	-13.424	17.934	177.088
-13.578	17.900	177.290	-13.452	17.935	176.979
-13.611	17.901	177.267	-13.481	17.937	176.964
-13.639	17.903	177.260	-13.510	17.938	176.989
-13.664	17.905	177.201	-13.539	17.940	176.946
-13.692	17.907	177.260	-13.568	17.941	176.940
-13.718	17.909	177.221	-13.594	17.943	176.947
-13.753	17.910	177.180	-13.624	17.944	176.891
-13.780	17.912	177.246	-13.652	17.946	176.934
-13.809	17.914	177.153	-13.681	17.948	176.946
-13.836	17.915	177.121	-13.707	17.949	176.863
-13.865	17.916	177.153	-13.738	17.950	176.883
-13.895	17.918	177.099	-13.766	17.952	176.887
-13.922	17.919	177.098	-13.796	17.953	176.829
-13.949	17.920	177.138	-13.823	17.955	176.841
-13.978	17.922	177.020	-13.852	17.956	176.792
-14.007	17.923	177.007	-13.880	17.958	176.750
-14.036	17.924	177.010	-13.909	17.959	176.761
-14.067	17.926	176.958	-13.938	17.961	176.729
-14.094	17.927	176.936	-13.965	17.962	176.665
-14.124	17.929	176.990	-13.995	17.964	176.726
-14.153	17.930	176.936	-14.025	17.966	176.695
-14.182	17.931	176.921	-14.054	17.967	176.641
-14.208	17.933	176.953	-14.081	17.969	176.686
-14.243	17.934	176.921	-14.110	17.971	176.651
-14.269	17.935	176.940	-14.139	17.972	176.618
-14.299	17.936	176.926	-14.168	17.974	176.615
-14.324	17.941	176.803	-14.194	17.975	176.570
-14.353	17.943	176.837	-14.224	17.977	176.578
-14.382	17.945	176.866	-14.253	17.979	176.638
-14.410	17.950	176.809	-14.282	17.981	176.566
-14.436	17.952	176.849	-14.312	17.982	176.555
-14.461	17.955	176.818	-14.339	17.984	176.593
-14.495	17.951	176.806	-14.368	17.986	176.583
-14.521	17.952	176.865	-14.397	17.987	176.538
-14.547	17.954	176.796	-14.425	17.989	176.582
-14.577	17.955	176.756	-14.453	17.991	176.526
-14.606	17.956	176.849	-14.483	17.992	176.565
-14.636	17.959	176.848	-14.512	17.994	176.593
-14.666	17.961	176.801	-14.539	17.996	176.536
-14.692	17.962	176.849	-14.568	17.998	176.569
-14.723	17.966	176.828	-14.597	17.999	176.592
-14.752	17.969	176.818	-14.627	18.001	176.561
-14.779	17.971	176.897	-14.653	18.003	176.570
-14.809	17.972	176.772	-14.682	18.005	176.595
-14.841	17.975	176.800	-14.712	18.006	176.526
-14.868	17.977	176.862	-14.741	18.008	176.588
-14.895	17.977	176.810	-14.769	18.010	176.568
-14.925	17.978	176.806	-14.799	18.011	176.529
-14.955	17.980	176.839	-14.825	18.013	176.571
-14.980	17.979	176.806	-14.854	18.015	176.607
-15.009	17.980	176.868	-14.883	18.017	176.579
-15.038	17.981	176.886	-14.912	18.018	176.589
-15.065	17.983	176.816	-14.942	18.020	176.608
-15.090	17.984	176.881	-14.968	18.021	176.559
-15.124	17.988	176.872	-14.997	18.024	176.649
-15.150	17.990	176.771	-15.027	18.025	176.573
-15.182	17.992	176.843	-15.056	18.027	176.584
-15.208	17.994	176.852	-15.085	18.029	176.628
-15.239	18.000	176.876	-15.113	18.030	176.670
-15.266	18.003	176.940	-15.140	18.032	176.632
-15.299	18.002	176.964	-15.170	18.034	176.666
-15.323	18.003	176.950	-15.194	18.035	176.696
-15.356	18.005	177.302	-15.225	18.039	177.076
-15.383	18.006	177.737	-15.251	18.042	177.656
-15.412	18.006	178.490	-15.276	18.047	178.496
-15.442	18.007	179.571	-15.300	18.053	179.617
-15.469	18.008	180.795	-15.318	18.058	180.794
-15.490	18.016	182.719	-15.341	18.066	182.820
-15.518	18.019	184.299	-15.367	18.070	184.099
-15.524	18.041	184.438	-15.396	18.068	184.168
-15.544	18.048	184.433	-15.418	18.067	184.171
-15.565	18.056	184.418	-15.450	18.064	184.140
-15.580	18.057	184.389	-15.479	18.062	184.132
-15.600	18.063	184.456	-15.507	18.061	184.287
-15.634	18.041	184.698	-15.530	18.061	184.602
-15.658	18.041	185.260	-15.560	18.062	185.417
-15.682	18.040	186.137	-15.585	18.064	186.367
-15.729	18.025	187.489	-15.608	18.067	187.724
-15.755	18.021	189.022	-15.626	18.070	189.030
-15.788	18.016	191.038	-15.648	18.075	190.893
-15.824	18.026	192.229	-15.678	18.073	191.727
-15.852	18.025	192.267	-15.701	18.068	191.801
-15.881	18.024	192.372	-15.729	18.063	191.940
-15.894	18.038	192.696	-15.754	18.060	192.361
-15.925	18.040	193.398	-15.780	18.057	193.053
-15.939	18.031	194.216	-15.806	18.056	194.100
-15.964	18.031	195.578	-15.829	18.056	195.485
-15.988	18.030	197.198	-15.851	18.057	197.103
-16.006	18.018	198.908	-15.876	18.060	199.253
-16.026	18.015	200.791	-15.893	18.061	200.861
-16.048	18.018	201.285	-15.921	18.052	201.163
-16.068	18.016	201.283	-15.946	18.042	201.150
-16.092	18.021	201.607	-15.972	18.033	201.333
-16.115	18.022	201.971	-15.999	18.024	201.750
-16.149	18.001	202.587	-16.025	18.017	202.438
-16.169	17.997	203.356	-16.046	18.012	203.330
-16.195	17.991	204.667	-16.071	18.008	204.690
-16.225	17.964	206.159	-16.094	18.005	206.234
-16.249	17.954	207.893	-16.115	18.004	207.920
-16.281	17.961	209.572	-16.139	17.998	209.353
-16.309	17.956	209.694	-16.164	17.985	209.472
-16.339	17.957	209.941	-16.189	17.972	209.720
-16.371	17.953	210.517	-16.214	17.961	210.280
-16.397	17.950	211.320	-16.235	17.952	211.049
-16.414	17.929	212.472	-16.258	17.944	212.251
-16.438	17.921	213.796	-16.281	17.938	213.768
-16.449	17.899	215.473	-16.301	17.933	215.355
-16.471	17.887	216.725	-16.325	17.921	216.243
-16.489	17.884	216.752	-16.349	17.904	216.359
-16.508	17.875	216.828	-16.370	17.889	216.446
-16.531	17.864	216.985	-16.396	17.871	216.664
-16.549	17.851	217.155	-16.415	17.858	216.982
-16.570	17.840	217.706	-16.438	17.845	217.626
-16.595	17.815	218.618	-16.461	17.833	218.625
-16.617	17.800	219.846	-16.482	17.823	219.960
-16.637	17.786	220.271	-16.502	17.807	220.143
-16.664	17.769	220.452	-16.525	17.789	220.218
-16.687	17.753	220.558	-16.548	17.770	220.274
-16.711	17.737	220.554	-16.570	17.751	220.277
-16.736	17.720	220.599	-16.590	17.734	220.270
-16.760	17.704	220.569	-16.613	17.715	220.345
-16.785	17.688	220.519	-16.634	17.696	220.287
-16.806	17.659	220.540	-16.657	17.677	220.231
-16.828	17.641	220.604	-16.678	17.660	220.363
-16.845	17.616	220.987	-16.700	17.644	220.813
-16.867	17.595	221.655	-16.722	17.629	221.510
-16.886	17.577	222.480	-16.741	17.617	222.358
-16.912	17.557	223.865	-16.763	17.605	223.592
-16.934	17.537	225.286	-16.784	17.594	225.047
-16.954	17.519	225.523	-16.804	17.574	225.245
-16.976	17.522	225.538	-16.823	17.555	225.273
-16.999	17.507	225.642	-16.845	17.534	225.375
-17.024	17.510	225.745	-16.866	17.513	225.441
-17.042	17.502	225.945	-16.885	17.496	225.656
-17.064	17.492	226.306	-16.905	17.478	226.113
-17.076	17.453	226.945	-16.924	17.462	226.832
-17.096	17.437	227.993	-16.945	17.447	227.905
-17.114	17.421	229.281	-16.964	17.435	229.178
-17.129	17.387	230.779	-16.984	17.422	230.926
-17.148	17.367	232.947	-17.004	17.412	233.026
-17.171	17.357	234.622	-17.021	17.401	234.454
-17.191	17.339	235.212	-17.039	17.379	234.836
-17.211	17.321	235.341	-17.056	17.355	234.913
-17.232	17.319	235.532	-17.073	17.333	235.213
-17.251	17.306	235.946	-17.088	17.315	235.676
-17.271	17.292	236.726	-17.107	17.295	236.605
-17.282	17.262	237.893	-17.124	17.276	237.640
-17.296	17.248	238.123	-17.138	17.255	237.756
-17.313	17.231	238.133	-17.154	17.231	237.831
-17.323	17.200	238.091	-17.170	17.206	237.832
-17.338	17.180	238.349	-17.185	17.183	238.113
-17.349	17.147	238.758	-17.201	17.161	238.503
-17.362	17.125	239.378	-17.218	17.141	239.295
-17.376	17.102	240.315	-17.232	17.124	240.210
-17.393	17.068	241.566	-17.250	17.107	241.685
-17.408	17.042	242.657	-17.265	17.085	242.480
-17.429	17.034	242.827	-17.277	17.062	242.424
-17.446	17.013	242.872	-17.291	17.036	242.493
-17.465	16.996	242.797	-17.304	17.010	242.456
-17.480	16.978	242.791	-17.317	16.985	242.457
-17.496	16.960	242.871	-17.331	16.960	242.547
-17.501	16.928	243.025	-17.344	16.936	242.815
-17.513	16.907	243.476	-17.358	16.916	243.355
-17.517	16.871	244.329	-17.372	16.895	244.288
-17.528	16.843	245.395	-17.388	16.875	245.512
-17.539	16.816	246.814	-17.403	16.857	246.936
-17.555	16.800	247.543	-17.414	16.834	247.271
-17.567	16.775	247.637	-17.425	16.808	247.325
-17.580	16.749	247.727	-17.437	16.781	247.415
-17.603	16.738	247.794	-17.449	16.752	247.485
-17.615	16.720	247.974	-17.459	16.729	247.706
-17.630	16.698	248.339	-17.471	16.704	248.147
-17.638	16.667	249.012	-17.485	16.681	248.932
-17.650	16.645	249.949	-17.496	16.662	249.874
-17.663	16.621	251.230	-17.509	16.642	251.222
-17.670	16.595	252.560	-17.522	16.620	252.275
-17.681	16.573	252.578	-17.530	16.594	252.260
-17.693	16.549	252.621	-17.539	16.567	252.190
-17.705	16.529	252.631	-17.548	16.539	252.298
-17.716	16.508	252.758	-17.557	16.513	252.507
-17.720	16.476	253.217	-17.568	16.489	253.020
-17.729	16.452	253.895	-17.578	16.466	253.785
-17.739	16.426	254.972	-17.590	16.444	254.946
-17.747	16.402	256.255	-17.601	16.425	256.259
-17.755	16.373	256.874	-17.608	16.397	256.553
-17.764	16.346	256.900	-17.615	16.369	256.525
-17.776	16.331	256.838	-17.621	16.343	256.507
-17.785	16.306	256.875	-17.628	16.315	256.506
-17.795	16.282	256.864	-17.635	16.286	256.559
-17.802	16.250	256.830	-17.642	16.257	256.517
-17.809	16.229	256.836	-17.648	16.232	256.557
-17.818	16.203	257.018	-17.655	16.205	256.775
-17.816	16.167	257.464	-17.664	16.179	257.301
-17.822	16.141	258.182	-17.673	16.155	258.123
-17.828	16.113	259.215	-17.682	16.132	259.128
-17.833	16.079	259.298	-17.687	16.103	259.027
-17.839	16.052	259.326	-17.692	16.077	259.052
-17.845	16.022	259.291	-17.698	16.047	259.054
-17.858	16.005	259.346	-17.704	16.019	259.105
-17.865	15.981	259.375	-17.709	15.992	259.131
-17.872	15.954	259.417	-17.714	15.963	259.107
-17.875	15.933	259.422	-17.719	15.937	259.144
-17.881	15.907	259.651	-17.726	15.909	259.432
-17.882	15.872	260.094	-17.734	15.882	260.052
-17.887	15.842	260.626	-17.740	15.858	260.448
-17.891	15.819	260.656	-17.745	15.831	260.483
-17.896	15.789	260.828	-17.750	15.803	260.537
-17.902	15.758	260.812	-17.755	15.774	260.560
-17.906	15.732	260.845	-17.759	15.746	260.553
-17.911	15.705	260.943	-17.764	15.719	260.721
-17.920	15.677	261.248	-17.770	15.692	261.068
-17.926	15.648	261.874	-17.777	15.667	261.675
-17.932	15.621	262.558	-17.783	15.642	262.345
-17.938	15.590	262.690	-17.787	15.614	262.444
-17.944	15.564	262.744	-17.791	15.585	262.483
-17.951	15.542	262.795	-17.795	15.556	262.482
-17.958	15.512	262.831	-17.799	15.528	262.526
-17.959	15.488	262.770	-17.803	15.498	262.511
-17.964	15.464	262.794	-17.806	15.474	262.517
-17.969	15.436	262.798	-17.810	15.444	262.531
-17.966	15.403	262.780	-17.814	15.415	262.499
-17.969	15.373	262.771	-17.817	15.388	262.500
-17.971	15.347	262.765	-17.821	15.360	262.494
-17.973	15.318	262.745	-17.825	15.330	262.494
-17.975	15.288	262.741	-17.829	15.301	262.514
-17.977	15.262	262.769	-17.833	15.274	262.507
-17.983	15.234	262.742	-17.836	15.246	262.491
-17.986	15.205	262.702	-17.840	15.217	262.449
-17.989	15.179	262.705	-17.843	15.191	262.434
-17.997	15.148	262.700	-17.847	15.162	262.429
-18.001	15.118	262.627	-17.851	15.132	262.381
-18.006	15.090	262.631	-17.854	15.105	262.351
-18.010	15.060	262.627	-17.858	15.077	262.396
-18.014	15.031	262.595	-17.862	15.047	262.332
-18.018	15.003	262.575	-17.865	15.021	262.284
-18.023	14.973	262.531	-17.869	14.992	262.244
-18.027	14.943	262.484	-17.873	14.963	262.217
-18.027	14.919	262.518	-17.876	14.936	262.185
-18.030	14.889	262.481	-17.881	14.905	262.198
-18.033	14.863	262.461	-17.884	14.879	262.188
-18.039	14.835	262.523	-17.888	14.851	262.210
-18.042	14.807	262.455	-17.892	14.823	262.192
-18.045	14.780	262.382	-17.896	14.794	262.097
-18.048	14.752	262.338	-17.899	14.765	262.051
-18.051	14.727	262.316	-17.903	14.738	262.006
-18.054	14.698	262.273	-17.907	14.709	261.992
-18.059	14.670	262.294	-17.911	14.681	261.983
-18.063	14.644	262.247	-17.915	14.653	261.986
-18.066	14.616	262.249	-17.919	14.625	261.962
-18.073	14.585	262.246	-17.923	14.596	261.982
-18.078	14.556	262.153	-17.926	14.568	261.909
-18.082	14.530	262.117	-17.930	14.541	261.867
-18.086	14.500	262.108	-17.934	14.512	261.850
-18.090	14.471	262.092	-17.938	14.483	261.843
-18.094	14.445	262.099	-17.942	14.455	261.807
-18.099	14.415	262.091	-17.946	14.426	261.799
-18.101	14.384	262.066	-17.951	14.397	261.839
-18.105	14.358	262.255	-17.955	14.372	262.042
-18.110	14.328	262.669	-17.961	14.346	262.513
-18.114	14.295	263.129	-17.966	14.318	262.829
-18.118	14.269	263.118	-17.970	14.289	262.825
-18.126	14.244	263.176	-17.973	14.263	262.783
-18.132	14.214	263.201	-17.977	14.233	262.854
-18.137	14.185	263.204	-17.980	14.204	262.857
-18.139	14.161	263.219	-17.984	14.177	262.861
-18.143	14.132	263.245	-17.987	14.149	262.927
-18.148	14.104	263.237	-17.991	14.120	262.936
-18.149	14.080	263.251	-17.995	14.090	262.936
-18.153	14.055	263.302	-17.998	14.064	262.994
-18.153	14.023	263.247	-18.002	14.034	262.952
-18.156	13.994	263.310	-18.005	14.004	262.966
-18.159	13.967	263.340	-18.009	13.978	263.035
-18.162	13.936	263.364	-18.012	13.950	263.034
-18.165	13.907	263.376	-18.016	13.920	263.078
-18.168	13.881	263.371	-18.019	13.894	263.084
-18.172	13.850	263.363	-18.023	13.865	263.077
-18.176	13.820	263.393	-18.027	13.836	263.089
-18.179	13.790	263.396	-18.030	13.806	263.101
-18.185	13.768	263.382	-18.034	13.779	263.092
-18.189	13.737	263.367	-18.037	13.751	263.089
-18.193	13.711	263.376	-18.040	13.723	263.092
-18.195	13.681	263.374	-18.044	13.694	263.077
-18.199	13.655	263.362	-18.047	13.667	263.040
-18.203	13.624	263.361	-18.051	13.638	263.037
-18.206	13.597	263.341	-18.054	13.609	263.046
-18.209	13.565	263.326	-18.058	13.580	263.045
-18.212	13.541	263.381	-18.061	13.554	263.025
-18.216	13.511	263.319	-18.064	13.524	263.023
-18.220	13.481	263.273	-18.068	13.495	262.947
-18.224	13.453	263.226	-18.071	13.469	262.900
-18.238	13.427	263.215	-18.075	13.438	262.924
-18.243	13.404	263.180	-18.078	13.412	262.859
-18.250	13.376	263.201	-18.081	13.382	262.846
-18.255	13.350	263.162	-18.085	13.355	262.845
-18.261	13.319	263.124	-18.088	13.326	262.825
-18.267	13.290	263.167	-18.092	13.297	262.813
-18.263	13.259	263.137	-18.096	13.269	262.825
-18.266	13.232	263.086	-18.099	13.242	262.757
-18.270	13.203	263.105	-18.102	13.213	262.766
-18.266	13.172	263.067	-18.106	13.184	262.779
-18.267	13.147	263.039	-18.109	13.157	262.729
-18.273	13.120	263.003	-18.113	13.128	262.740
-18.276	13.091	262.958	-18.117	13.099	262.669
-18.279	13.063	262.942	-18.120	13.070	262.645
-18.285	13.038	263.050	-18.124	13.045	262.684
-18.289	13.009	262.967	-18.127	13.014	262.645
-18.293	12.980	262.956	-18.131	12.984	262.594
-18.298	12.953	262.952	-18.135	12.957	262.635
-18.302	12.927	262.902	-18.138	12.930	262.582
-18.305	12.899	262.913	-18.142	12.901	262.583
-18.308	12.871	262.858	-18.146	12.871	262.598
-18.312	12.846	262.823	-18.149	12.845	262.520
-18.316	12.818	262.869	-18.153	12.816	262.493
-18.320	12.787	262.859	-18.157	12.787	262.523
-18.324	12.765	262.779	-18.160	12.760	262.474
-18.330	12.736	262.838	-18.164	12.731	262.477
-18.335	12.705	262.818	-18.168	12.701	262.528
-18.336	12.677	262.741	-18.171	12.672	262.434
-18.339	12.651	262.780	-18.175	12.647	262.467
-18.343	12.622	262.717	-18.179	12.616	262.451
-18.347	12.593	262.664	-18.182	12.588	262.410
-18.348	12.567	262.813	-18.187	12.562	262.595
-18.351	12.537	263.158	-18.192	12.534	263.089
-18.355	12.509	263.701	-18.197	12.507	263.373
-18.358	12.480	263.720	-18.201	12.478	263.406
-18.361	12.454	263.772	-18.204	12.453	263.442
-18.372	12.426	263.800	-18.207	12.423	263.498
-18.377	12.397	263.869	-18.211	12.393	263.561
-18.382	12.371	263.860	-18.214	12.369	263.559
-18.385	12.344	263.908	-18.218	12.338	263.640
-18.390	12.316	264.124	-18.222	12.310	263.866
-18.395	12.288	264.527	-18.227	12.283	264.402
-18.394	12.261	265.232	-18.233	12.256	265.049
-18.398	12.233	265.377	-18.235	12.234	265.092
-18.403	12.210	265.478	-18.238	12.200	265.155
-18.407	12.181	265.418	-18.240	12.171	265.152
-18.411	12.157	265.466	-18.242	12.148	265.119
-18.413	12.129	265.434	-18.245	12.116	265.164
-18.416	12.105	265.424	-18.247	12.091	265.127
-18.420	12.074	265.518	-18.249	12.062	265.203
-18.421	12.039	265.617	-18.253	12.030	265.396
-18.424	12.012	265.949	-18.256	12.008	265.705
-18.427	11.982	266.413	-18.260	11.976	266.090
-18.424	11.950	266.448	-18.262	11.947	266.136
-18.425	11.922	266.405	-18.264	11.925	266.053
-18.431	11.895	266.395	-18.266	11.895	266.080
-18.434	11.866	266.358	-18.268	11.863	266.056
-18.438	11.835	266.281	-18.270	11.834	266.015
-18.435	11.812	266.425	-18.272	11.810	266.131
-18.437	11.783	266.644	-18.275	11.779	266.435
-18.441	11.756	267.156	-18.279	11.758	266.876
-18.443	11.730	267.883	-18.284	11.733	267.726
-18.445	11.702	268.556	-18.287	11.705	268.210
-18.447	11.674	268.603	-18.288	11.676	268.282
-18.457	11.656	268.517	-18.289	11.649	268.239
-18.461	11.630	268.613	-18.290	11.619	268.338
-18.465	11.603	268.763	-18.292	11.591	268.551
-18.467	11.570	269.226	-18.295	11.564	269.030
-18.470	11.548	269.831	-18.298	11.540	269.710
-18.465	11.517	270.820	-18.302	11.515	270.699
-18.467	11.488	271.819	-18.305	11.490	271.454
-18.468	11.461	271.957	-18.305	11.462	271.533
-18.472	11.435	271.945	-18.305	11.433	271.650
-18.474	11.408	271.971	-18.304	11.404	271.656
-18.475	11.382	271.955	-18.303	11.377	271.665
-18.472	11.352	272.099	-18.303	11.349	271.816
-18.473	11.327	272.450	-18.304	11.322	272.259
-18.474	11.299	273.144	-18.306	11.295	273.027
-18.470	11.267	274.312	-18.310	11.271	274.122
-18.469	11.244	275.350	-18.314	11.249	275.299
-18.469	11.213	277.000	-18.318	11.226	276.881
-18.475	11.191	277.479	-18.316	11.199	277.223
-18.476	11.164	277.589	-18.312	11.170	277.237
-18.477	11.136	277.661	-18.309	11.139	277.310
-18.485	11.120	277.649	-18.306	11.113	277.344
-18.488	11.095	277.968	-18.304	11.086	277.651
-18.474	11.072	278.355	-18.302	11.060	278.198
-18.472	11.046	279.092	-18.302	11.034	279.003
-18.470	11.023	280.035	-18.303	11.012	280.003
-18.460	10.991	280.592	-18.300	10.984	280.290
-18.457	10.966	280.668	-18.295	10.955	280.385
-18.462	10.940	280.674	-18.290	10.927	280.387
-18.461	10.910	280.806	-18.286	10.899	280.577
-18.460	10.887	281.060	-18.282	10.872	280.915
-18.451	10.851	281.709	-18.280	10.845	281.547
-18.449	10.828	282.419	-18.279	10.823	282.369
-18.445	10.796	283.872	-18.279	10.798	283.677
-18.438	10.767	284.730	-18.276	10.771	284.402
-18.434	10.738	284.830	-18.269	10.742	284.496
-18.431	10.712	284.881	-18.263	10.718	284.543
-18.433	10.694	284.911	-18.256	10.689	284.578
-18.430	10.667	285.015	-18.249	10.661	284.736
[truncated: 1,268 more rows]
