# Supplementary material for: Finding the best hardware configuration for 2D SLAM in indoor environments via simulation based on Google Cartographer
Source: Sci Rep. 2022 Nov 5;12:18815. doi: 10.1038/s41598-022-22938-y (PMC9637188; doi:10.1038/s41598-022-22938-y)
Supplement: Supplementary file 1 — Supplementary Information. [file 41598_2022_22938_MOESM1_ESM.zip › SLAM_readings/tunel_no_loop_closure/slam_l2dio_tunel_5_4_2022_23_18_27_noloop.csv]

xr	yr	wr	xu	yu	wu
0.000	0.000	0.000	0.000	0.000	0.000
0.000	0.000	-0.001	0.000	0.000	0.000
0.000	0.000	-0.001	0.000	0.000	0.000
0.001	-0.002	359.963	0.000	0.000	0.000
0.001	-0.002	359.963	0.000	0.000	0.000
0.001	-0.002	359.963	0.000	0.000	0.000
0.001	-0.002	359.974	0.000	0.000	0.000
0.001	-0.002	359.973	0.000	0.000	0.000
0.001	-0.002	359.973	0.000	0.000	0.000
0.001	-0.002	359.975	0.000	0.000	0.000
0.001	-0.002	359.975	0.000	0.000	0.000
0.001	-0.002	359.974	0.000	0.000	0.000
0.001	-0.002	359.966	0.000	0.000	0.000
0.001	-0.002	359.966	0.000	0.000	0.000
0.002	-0.002	359.954	0.000	0.000	0.000
0.002	-0.002	359.953	0.000	0.000	0.000
0.002	-0.002	359.953	0.000	0.000	0.000
0.002	-0.002	359.964	0.000	0.000	0.000
0.002	-0.002	359.963	0.000	0.000	0.000
0.001	-0.001	359.983	0.000	0.000	0.000
0.001	-0.001	359.983	0.000	0.000	0.000
0.001	-0.001	359.983	0.000	0.000	0.000
0.000	-0.004	359.954	0.000	0.000	0.000
0.001	-0.004	359.955	0.003	0.000	0.002
0.004	-0.004	359.959	0.007	0.000	0.011
0.013	-0.001	359.975	0.014	0.000	0.025
0.022	-0.001	359.982	0.025	0.000	0.031
0.035	-0.001	0.006	0.039	0.000	0.027
0.052	-0.001	0.001	0.056	0.000	0.024
0.064	-0.003	359.955	0.076	0.000	0.024
0.086	-0.003	359.945	0.100	0.000	0.014
0.114	-0.003	359.945	0.125	0.000	0.013
0.140	-0.001	0.014	0.153	0.000	0.004
0.167	-0.002	359.970	0.182	0.000	359.971
0.194	0.000	359.858	0.208	0.001	359.910
0.221	0.000	359.851	0.238	0.000	359.921
0.248	0.000	359.780	0.266	0.001	359.832
0.285	-0.004	359.418	0.295	0.001	359.780
0.309	-0.004	359.403	0.322	0.001	359.770
0.338	-0.001	359.594	0.351	0.001	359.766
0.366	-0.001	359.634	0.381	0.001	359.778
0.390	0.000	359.638	0.407	0.001	359.796
0.418	0.000	359.580	0.436	0.001	359.748
0.450	0.000	359.600	0.466	0.001	359.701
0.475	0.000	359.604	0.493	0.000	359.766
0.510	-0.004	359.515	0.522	0.000	359.705
0.537	-0.004	359.501	0.552	0.000	359.670
0.564	0.000	359.471	0.579	0.000	359.672
0.592	0.000	359.482	0.608	0.000	359.653
0.626	0.000	359.513	0.637	0.000	359.611
0.650	-0.001	359.467	0.664	0.000	359.639
0.677	-0.001	359.406	0.694	0.000	359.567
0.706	-0.007	359.402	0.723	0.000	359.597
0.731	-0.007	359.334	0.747	0.000	359.587
0.758	-0.007	359.317	0.780	0.000	359.514
0.788	-0.009	359.406	0.808	0.000	359.493
0.815	-0.009	359.356	0.838	0.000	359.461
0.839	-0.010	359.311	0.860	0.000	359.411
0.875	-0.008	359.329	0.893	-0.001	359.408
0.899	-0.008	359.308	0.918	-0.001	359.437
0.928	-0.012	359.351	0.947	-0.001	359.376
0.954	-0.012	359.381	0.980	-0.002	359.416
0.988	-0.009	359.274	1.003	-0.002	359.354
1.015	-0.009	359.254	1.032	-0.002	359.311
1.045	-0.010	359.221	1.065	-0.002	359.305
1.069	-0.011	359.156	1.090	-0.002	359.244
1.097	-0.011	359.173	1.119	-0.002	359.241
1.132	-0.012	359.156	1.152	-0.003	359.247
1.154	-0.013	359.068	1.175	-0.003	359.199
1.181	-0.013	359.119	1.204	-0.003	359.223
1.213	-0.012	359.082	1.237	-0.004	359.226
1.237	-0.013	359.021	1.261	-0.004	359.131
1.270	-0.012	359.059	1.290	-0.004	359.128
1.297	-0.013	359.062	1.324	-0.005	359.164
1.329	-0.015	358.961	1.346	-0.005	359.100
1.360	-0.015	358.971	1.377	-0.005	359.106
1.381	-0.016	359.004	1.404	-0.006	359.166
1.413	-0.017	358.962	1.433	-0.006	359.102
1.440	-0.018	359.014	1.463	-0.007	359.120
1.473	-0.019	358.937	1.491	-0.007	359.125
1.500	-0.019	358.879	1.518	-0.007	359.013
1.531	-0.021	358.889	1.548	-0.008	359.019
1.558	-0.022	358.868	1.578	-0.008	359.045
1.584	-0.023	358.840	1.605	-0.008	358.961
1.616	-0.022	358.885	1.634	-0.009	358.966
1.640	-0.022	358.827	1.661	-0.009	358.992
1.673	-0.022	358.884	1.691	-0.010	358.956
1.701	-0.022	358.881	1.721	-0.010	358.955
1.731	-0.024	358.766	1.749	-0.010	358.927
1.758	-0.025	358.725	1.776	-0.011	358.873
1.783	-0.025	358.768	1.804	-0.011	358.906
1.813	-0.027	358.723	1.835	-0.012	358.887
1.838	-0.028	358.709	1.861	-0.012	358.846
1.865	-0.028	358.768	1.890	-0.013	358.901
1.901	-0.029	358.680	1.920	-0.013	358.859
1.928	-0.029	358.727	1.949	-0.014	358.855
1.956	-0.030	358.721	1.976	-0.015	358.888
1.988	-0.032	358.627	2.006	-0.015	358.786
2.013	-0.032	358.646	2.035	-0.015	358.771
2.046	-0.035	358.757	2.061	-0.016	358.847
2.073	-0.035	358.693	2.091	-0.016	358.793
2.099	-0.036	358.675	2.120	-0.017	358.757
2.129	-0.034	358.708	2.149	-0.018	358.818
2.156	-0.035	358.651	2.179	-0.018	358.768
2.183	-0.036	358.660	2.205	-0.019	358.782
2.213	-0.038	358.582	2.236	-0.019	358.769
2.239	-0.039	358.504	2.265	-0.019	358.672
2.264	-0.039	358.529	2.291	-0.020	358.696
2.299	-0.038	358.592	2.321	-0.021	358.764
2.328	-0.039	358.536	2.349	-0.021	358.691
2.362	-0.040	358.588	2.379	-0.022	358.680
2.389	-0.041	358.570	2.405	-0.023	358.712
2.414	-0.041	358.555	2.434	-0.023	358.699
2.443	-0.042	358.624	2.464	-0.024	358.706
2.473	-0.043	358.551	2.494	-0.024	358.696
2.495	-0.043	358.486	2.521	-0.024	358.601
2.529	-0.045	358.571	2.551	-0.025	358.663
2.556	-0.045	358.585	2.580	-0.026	358.718
2.580	-0.046	358.536	2.608	-0.026	358.636
2.611	-0.048	358.533	2.638	-0.027	358.669
2.636	-0.048	358.477	2.663	-0.028	358.688
2.672	-0.050	358.577	2.693	-0.028	358.653
2.699	-0.051	358.610	2.722	-0.029	358.670
2.724	-0.051	358.501	2.750	-0.030	358.632
2.753	-0.054	358.482	2.779	-0.030	358.597
2.783	-0.055	358.529	2.809	-0.031	358.644
2.808	-0.055	358.501	2.839	-0.032	358.634
2.839	-0.054	358.541	2.864	-0.033	358.716
2.866	-0.055	358.845	2.892	-0.035	359.095
2.903	-0.055	359.562	2.919	-0.038	359.758
2.926	-0.055	359.849	2.947	-0.039	359.981
2.950	-0.055	359.854	2.974	-0.039	359.989
2.982	-0.062	359.841	3.004	-0.039	359.918
3.010	-0.063	359.826	3.033	-0.039	359.889
3.034	-0.063	359.768	3.059	-0.039	359.880
3.067	-0.063	359.693	3.089	-0.038	359.830
3.094	-0.063	359.664	3.118	-0.038	359.812
3.121	-0.064	359.663	3.145	-0.038	359.789
3.154	-0.062	359.937	3.174	-0.040	0.054
3.178	-0.062	0.386	3.202	-0.042	0.630
3.200	-0.061	1.105	3.225	-0.045	1.419
3.229	-0.062	1.996	3.250	-0.048	2.314
3.256	-0.061	2.154	3.279	-0.047	2.306
3.283	-0.065	2.344	3.308	-0.046	2.398
3.308	-0.063	2.518	3.333	-0.046	2.623
3.338	-0.067	2.952	3.362	-0.047	3.132
3.362	-0.065	3.742	3.388	-0.049	3.980
3.386	-0.069	4.757	3.410	-0.052	5.055
3.407	-0.067	6.131	3.433	-0.056	6.471
3.430	-0.063	7.609	3.457	-0.059	7.602
3.460	-0.068	7.748	3.484	-0.056	7.740
3.488	-0.064	7.910	3.514	-0.052	7.892
3.516	-0.070	8.125	3.541	-0.050	8.233
3.541	-0.066	8.608	3.566	-0.049	8.748
3.567	-0.062	9.512	3.592	-0.049	9.682
3.586	-0.059	10.503	3.615	-0.050	10.878
3.610	-0.060	12.034	3.638	-0.053	12.431
3.637	-0.053	12.858	3.666	-0.048	12.818
3.664	-0.056	12.922	3.691	-0.042	12.750
3.688	-0.051	12.957	3.719	-0.036	12.752
3.714	-0.045	12.853	3.748	-0.030	12.757
3.742	-0.047	12.812	3.776	-0.023	12.802
3.766	-0.042	12.889	3.802	-0.018	12.873
3.798	-0.038	12.869	3.831	-0.011	12.828
3.824	-0.032	12.859	3.860	-0.004	12.805
3.854	-0.028	12.843	3.886	0.002	12.908
3.883	-0.021	13.052	3.914	0.007	13.138
3.905	-0.016	13.452	3.939	0.011	13.657
3.937	-0.003	14.466	3.966	0.013	14.551
3.954	0.002	15.415	3.988	0.014	15.560
3.974	0.008	16.555	4.013	0.016	16.604
4.006	0.005	16.595	4.042	0.025	16.676
4.029	0.012	16.718	4.067	0.032	16.781
4.060	0.012	16.828	4.095	0.040	16.839
4.087	0.020	16.897	4.123	0.048	16.895
4.110	0.027	17.101	4.147	0.054	17.178
4.143	0.038	17.669	4.176	0.060	17.791
4.164	0.045	18.416	4.199	0.063	18.641
4.188	0.053	19.730	4.223	0.066	19.852
4.210	0.058	20.440	4.247	0.072	20.374
4.235	0.068	20.542	4.277	0.083	20.480
4.270	0.067	20.694	4.304	0.093	20.519
4.295	0.076	20.805	4.328	0.102	20.598
4.320	0.086	21.039	4.356	0.111	20.902
4.348	0.093	21.313	4.380	0.117	21.395
4.371	0.102	22.038	4.405	0.123	22.165
4.395	0.110	23.309	4.429	0.127	23.411
4.414	0.118	24.322	4.451	0.133	24.207
4.440	0.121	24.262	4.479	0.145	24.227
4.467	0.134	24.250	4.505	0.157	24.225
4.497	0.140	24.286	4.530	0.168	24.302
4.522	0.152	24.485	4.555	0.178	24.547
4.545	0.163	24.931	4.579	0.187	25.021
4.571	0.173	25.679	4.605	0.194	25.920
4.592	0.184	26.831	4.628	0.201	26.997
4.617	0.187	27.137	4.654	0.214	27.012
4.644	0.200	27.273	4.680	0.227	27.091
4.669	0.208	27.112	4.704	0.239	27.057
4.693	0.221	27.196	4.731	0.253	27.134
4.724	0.233	27.344	4.754	0.264	27.380
4.747	0.245	27.775	4.780	0.275	27.933
4.772	0.255	28.457	4.804	0.283	28.705
4.792	0.266	29.601	4.827	0.290	29.861
4.813	0.279	30.626	4.851	0.301	30.625
4.844	0.286	30.573	4.874	0.315	30.589
4.865	0.299	30.667	4.900	0.329	30.689
4.891	0.311	30.902	4.924	0.342	30.983
4.914	0.326	31.423	4.947	0.353	31.559
4.943	0.336	32.240	4.971	0.363	32.484
4.958	0.346	33.320	4.992	0.371	33.591
4.977	0.359	34.527	5.015	0.381	34.645
5.008	0.371	34.672	5.040	0.398	34.630
5.028	0.385	34.720	5.062	0.414	34.603
5.050	0.401	34.801	5.087	0.430	34.741
5.078	0.412	35.029	5.111	0.445	35.056
5.098	0.426	35.489	5.133	0.458	35.603
5.123	0.440	36.213	5.155	0.469	36.443
5.141	0.453	37.331	5.177	0.479	37.633
5.159	0.467	38.689	5.199	0.488	39.007
5.180	0.471	40.257	5.219	0.494	40.672
5.196	0.485	41.649	5.240	0.508	41.626
5.227	0.497	41.819	5.263	0.527	41.707
5.247	0.515	41.922	5.285	0.546	41.879
5.276	0.530	42.245	5.304	0.561	42.276
5.293	0.546	42.824	5.326	0.577	42.969
5.310	0.561	43.722	5.347	0.590	43.999
5.331	0.575	45.022	5.367	0.601	45.364
5.346	0.591	47.001	5.387	0.611	47.029
5.364	0.597	48.476	5.407	0.623	48.534
5.378	0.614	49.024	5.425	0.641	48.770
5.397	0.635	49.087	5.445	0.664	48.954
5.431	0.651	49.152	5.465	0.684	49.216
5.448	0.670	49.602	5.482	0.701	49.669
5.464	0.690	50.286	5.501	0.719	50.488
5.488	0.703	51.265	5.520	0.734	51.595
5.498	0.717	52.455	5.538	0.747	52.962
5.511	0.734	54.097	5.557	0.761	54.651
5.535	0.747	56.122	5.577	0.772	56.549
5.542	0.761	57.857	5.595	0.788	58.080
5.575	0.780	58.383	5.610	0.810	58.279
5.590	0.804	58.433	5.626	0.834	58.448
5.611	0.821	58.799	5.640	0.855	58.794
5.624	0.843	59.355	5.657	0.877	59.465
5.636	0.864	60.247	5.673	0.896	60.435
5.655	0.878	61.256	5.689	0.913	61.572
5.666	0.898	62.774	5.705	0.929	63.190
5.683	0.911	64.663	5.721	0.945	64.839
5.692	0.931	64.998	5.733	0.970	64.915
5.704	0.956	65.074	5.746	0.996	65.006
5.732	0.980	65.174	5.759	1.022	65.239
5.742	1.002	65.547	5.771	1.044	65.721
5.759	1.027	66.246	5.785	1.066	66.471
5.768	1.048	67.270	5.799	1.087	67.541
5.776	1.069	68.581	5.813	1.105	68.909
5.791	1.085	69.933	5.826	1.126	70.093
5.810	1.106	70.174	5.837	1.153	70.219
5.818	1.131	70.139	5.845	1.178	70.184
5.827	1.156	70.303	5.856	1.204	70.349
5.842	1.181	70.619	5.867	1.230	70.797
5.849	1.204	71.159	5.877	1.251	71.448
5.857	1.226	72.111	5.890	1.273	72.463
5.868	1.249	73.430	5.902	1.294	73.731
5.874	1.271	74.962	5.915	1.312	75.284
5.878	1.288	76.404	5.926	1.336	76.416
5.896	1.310	76.464	5.932	1.362	76.401
5.902	1.336	76.483	5.939	1.390	76.481
5.921	1.363	76.686	5.947	1.417	76.851
5.927	1.390	77.212	5.956	1.443	77.464
5.932	1.412	77.952	5.964	1.465	78.256
5.944	1.437	78.960	5.974	1.487	79.408
5.947	1.460	80.209	5.982	1.512	80.291
5.956	1.484	80.212	5.987	1.539	80.245
5.961	1.514	80.289	5.992	1.569	80.304
5.974	1.535	80.376	5.997	1.594	80.532
5.979	1.563	80.751	6.004	1.620	81.055
5.982	1.588	81.469	6.012	1.645	81.854
5.990	1.617	82.662	6.019	1.669	82.724
5.993	1.639	82.769	6.022	1.696	82.788
6.004	1.669	82.633	6.026	1.726	82.758
6.008	1.694	82.682	6.029	1.752	82.772
6.016	1.724	82.753	6.034	1.781	82.936
6.019	1.751	83.059	6.038	1.806	83.241
6.021	1.775	83.607	6.044	1.832	83.922
6.025	1.802	84.274	6.049	1.860	84.378
6.028	1.826	84.308	6.052	1.886	84.432
6.034	1.853	84.319	6.055	1.916	84.484
6.036	1.880	84.596	6.059	1.943	84.764
6.043	1.911	85.027	6.063	1.968	85.251
6.045	1.937	85.836	6.069	1.993	86.117
6.052	1.960	86.781	6.075	2.019	87.088
6.053	1.983	86.960	6.077	2.046	87.170
6.054	2.011	87.038	6.078	2.075	87.177
6.062	2.038	87.165	6.080	2.101	87.308
6.063	2.066	87.316	6.083	2.130	87.526
6.067	2.097	87.487	6.084	2.158	87.608
6.068	2.122	87.497	6.085	2.187	87.569
6.069	2.149	87.453	6.087	2.216	87.561
6.074	2.178	87.451	6.088	2.243	87.561
6.075	2.206	87.435	6.089	2.273	87.578
6.078	2.237	87.426	6.090	2.303	87.506
6.080	2.261	87.365	6.091	2.330	87.458
6.078	2.293	87.350	6.092	2.359	87.412
6.080	2.321	87.374	6.093	2.385	87.475
6.081	2.345	87.578	6.096	2.413	87.739
6.079	2.375	87.630	6.097	2.441	87.817
6.080	2.403	87.612	6.098	2.470	87.772
6.086	2.435	87.682	6.099	2.500	87.729
6.087	2.462	87.673	6.100	2.526	87.761
6.090	2.493	87.607	6.101	2.556	87.719
6.091	2.521	87.612	6.102	2.585	87.727
6.092	2.545	87.622	6.103	2.611	87.771
6.095	2.575	87.656	6.105	2.640	87.780
6.095	2.607	87.943	6.107	2.668	88.080
6.096	2.632	88.231	6.109	2.696	88.281
6.097	2.660	88.242	6.110	2.725	88.301
6.100	2.686	88.157	6.110	2.752	88.267
6.101	2.713	88.212	6.111	2.781	88.298
6.103	2.746	88.162	6.113	2.810	88.332
6.104	2.773	88.307	6.114	2.838	88.458
6.107	2.802	88.541	6.116	2.866	88.743
6.107	2.829	88.566	6.116	2.895	88.684
6.108	2.856	88.623	6.117	2.924	88.719
6.111	2.885	88.566	6.117	2.951	88.734
6.111	2.912	88.571	6.118	2.981	88.736
6.112	2.943	88.721	6.119	3.010	88.794
6.113	2.969	88.758	6.120	3.039	88.841
6.114	2.995	88.821	6.121	3.065	88.963
6.114	3.022	89.183	6.123	3.093	89.396
6.113	3.058	89.546	6.124	3.121	89.662
6.114	3.082	89.548	6.125	3.148	89.635
6.114	3.109	89.556	6.125	3.178	89.640
6.117	3.140	89.500	6.125	3.204	89.629
6.118	3.168	89.483	6.125	3.233	89.568
6.119	3.200	89.502	6.125	3.264	89.624
6.119	3.226	89.446	6.125	3.292	89.556
6.120	3.261	89.421	6.125	3.321	89.526
6.120	3.284	89.388	6.125	3.348	89.460
6.120	3.311	89.336	6.125	3.377	89.440
6.123	3.338	89.344	6.126	3.401	89.424
6.123	3.366	89.344	6.126	3.435	89.454
6.122	3.397	89.306	6.126	3.464	89.429
6.122	3.422	89.352	6.126	3.487	89.445
6.122	3.456	89.325	6.127	3.520	89.463
6.123	3.483	89.296	6.127	3.550	89.389
6.123	3.512	89.245	6.127	3.574	89.321
6.124	3.539	89.198	6.127	3.603	89.301
6.124	3.566	89.143	6.127	3.636	89.258
6.123	3.596	89.222	6.128	3.659	89.275
6.124	3.624	89.192	6.128	3.689	89.282
6.125	3.657	89.120	6.128	3.715	89.195
6.125	3.682	89.154	6.129	3.745	89.237
6.127	3.714	89.031	6.129	3.774	89.223
6.126	3.747	89.104	6.129	3.803	89.175
6.126	3.771	89.094	6.129	3.831	89.157
6.129	3.802	89.083	6.130	3.860	89.142
6.129	3.827	89.082	6.130	3.887	89.125
6.130	3.860	89.073	6.131	3.917	89.143
6.130	3.886	89.001	6.131	3.947	89.104
6.131	3.910	89.010	6.131	3.974	89.063
6.131	3.943	89.004	6.132	4.003	89.089
6.132	3.970	88.923	6.132	4.033	89.045
6.134	3.999	88.933	6.132	4.059	88.999
6.134	4.029	88.963	6.133	4.089	89.039
6.135	4.054	88.881	6.133	4.119	88.987
6.134	4.085	88.912	6.134	4.146	88.963
6.134	4.112	88.924	6.134	4.175	89.008
6.136	4.149	88.867	6.135	4.205	88.960
6.136	4.171	88.918	6.135	4.231	88.974
6.135	4.201	88.916	6.136	4.259	88.982
6.136	4.231	88.826	6.136	4.290	88.897
6.137	4.257	88.847	6.136	4.318	88.883
6.137	4.285	88.862	6.137	4.347	88.949
6.138	4.310	88.815	6.137	4.374	88.865
6.138	4.344	88.827	6.138	4.405	88.853
6.138	4.369	88.795	6.138	4.431	88.881
6.139	4.397	88.765	6.139	4.462	88.831
6.140	4.430	88.816	6.139	4.491	88.850
6.141	4.454	88.734	6.140	4.518	88.810
6.141	4.488	88.711	6.140	4.547	88.718
6.142	4.516	88.733	6.141	4.578	88.751
6.143	4.541	88.732	6.141	4.604	88.781
6.144	4.573	88.673	6.142	4.634	88.718
6.145	4.597	88.811	6.143	4.661	88.867
6.146	4.628	89.093	6.145	4.689	89.235
6.145	4.655	89.703	6.148	4.715	89.903
6.147	4.684	90.078	6.149	4.741	90.060
6.147	4.709	90.049	6.149	4.772	90.056
6.147	4.734	90.022	6.149	4.799	90.030
6.152	4.766	90.002	6.149	4.829	90.041
6.152	4.793	89.989	6.149	4.858	89.997
6.152	4.824	89.877	6.148	4.885	89.950
6.152	4.851	89.846	6.148	4.914	89.892
6.153	4.880	89.798	6.148	4.942	89.854
6.153	4.908	89.748	6.148	4.971	89.826
6.153	4.939	89.812	6.148	5.000	89.851
6.153	4.965	89.755	6.148	5.030	89.808
6.153	4.990	89.734	6.148	5.056	89.765
6.153	5.022	89.713	6.148	5.086	89.802
6.154	5.049	89.677	6.148	5.116	89.725
6.154	5.084	89.679	6.148	5.142	89.722
6.154	5.109	89.639	6.148	5.171	89.653
6.154	5.143	89.628	6.148	5.201	89.598
6.154	5.168	89.640	6.148	5.227	89.618
6.155	5.202	89.571	6.148	5.257	89.654
6.155	5.226	89.492	6.148	5.288	89.554
6.155	5.257	89.580	6.148	5.315	89.584
6.155	5.283	89.522	6.148	5.345	89.579
6.156	5.311	89.471	6.148	5.374	89.511
6.157	5.341	89.476	6.149	5.401	89.526
6.157	5.368	89.468	6.149	5.430	89.515
6.156	5.398	89.470	6.149	5.457	89.477
6.156	5.425	89.534	6.149	5.486	89.503
6.156	5.452	89.459	6.149	5.516	89.524
6.156	5.477	89.389	6.149	5.543	89.423
6.156	5.505	89.434	6.150	5.573	89.475
6.158	5.535	89.426	6.150	5.602	89.440
6.158	5.562	89.383	6.150	5.631	89.366
6.157	5.592	89.405	6.150	5.657	89.385
6.158	5.617	89.363	6.150	5.689	89.379
6.158	5.654	89.351	6.151	5.718	89.347
6.158	5.682	89.393	6.151	5.744	89.375
6.158	5.708	89.325	6.151	5.775	89.347
6.158	5.737	89.276	6.151	5.803	89.295
6.159	5.762	89.360	6.152	5.833	89.359
6.159	5.791	89.334	6.152	5.860	89.288
6.159	5.817	89.325	6.152	5.889	89.242
6.162	5.852	89.254	6.152	5.918	89.250
6.162	5.876	89.188	6.153	5.945	89.277
6.163	5.908	89.166	6.153	5.974	89.239
6.164	5.935	89.224	6.153	6.004	89.303
6.164	5.960	89.139	6.154	6.031	89.249
6.164	5.992	89.232	6.154	6.060	89.236
6.164	6.020	89.286	6.154	6.089	89.303
6.165	6.040	89.322	6.155	6.117	89.244
6.166	6.067	89.319	6.155	6.147	89.201
6.163	6.109	89.300	6.155	6.177	89.210
6.164	6.135	89.216	6.155	6.203	89.189
6.169	6.165	89.174	6.156	6.232	89.168
6.169	6.192	89.200	6.156	6.262	89.241
6.170	6.217	89.136	6.156	6.290	89.182
6.173	6.253	89.118	6.157	6.320	89.182
6.173	6.280	89.158	6.157	6.349	89.240
6.171	6.311	89.125	6.157	6.375	89.188
6.172	6.338	89.130	6.158	6.405	89.167
6.170	6.370	89.238	6.158	6.434	89.225
6.170	6.394	89.171	6.159	6.462	89.187
6.170	6.422	89.228	6.159	6.492	89.182
6.170	6.456	89.226	6.160	6.521	89.238
6.171	6.480	89.159	6.160	6.548	89.157
6.174	6.515	89.244	6.160	6.577	89.219
6.175	6.545	89.244	6.161	6.608	89.240
6.173	6.572	89.182	6.161	6.633	89.203
6.173	6.599	89.248	6.161	6.662	89.231
6.174	6.632	89.304	6.162	6.693	89.336
6.174	6.657	89.291	6.162	6.720	89.300
6.174	6.684	89.382	6.163	6.750	89.339
6.175	6.711	89.401	6.163	6.779	89.395
6.176	6.743	89.395	6.163	6.806	89.352
6.176	6.770	89.430	6.164	6.835	89.419
6.178	6.799	89.413	6.164	6.861	89.428
6.178	6.826	89.422	6.164	6.892	89.407
6.178	6.854	89.472	6.165	6.921	89.445
6.179	6.884	89.445	6.165	6.948	89.471
6.179	6.912	89.435	6.165	6.978	89.449
6.180	6.946	89.495	6.165	7.007	89.457
6.181	6.970	89.473	6.166	7.035	89.431
6.181	6.998	89.462	6.166	7.062	89.436
6.180	7.030	89.458	6.166	7.090	89.416
6.180	7.057	89.411	6.166	7.119	89.372
6.181	7.084	89.410	6.166	7.149	89.337
6.183	7.114	89.340	6.167	7.175	89.333
6.184	7.140	89.360	6.167	7.205	89.338
6.184	7.167	89.354	6.167	7.234	89.355
6.182	7.198	89.344	6.167	7.263	89.302
6.182	7.222	89.314	6.168	7.290	89.288
6.183	7.261	89.255	6.168	7.319	89.226
6.183	7.286	89.213	6.168	7.348	89.191
6.186	7.317	89.200	6.168	7.374	89.163
6.186	7.345	89.198	6.168	7.405	89.156
6.186	7.367	89.200	6.169	7.431	89.149
6.190	7.400	89.195	6.169	7.460	89.149
6.190	7.426	89.139	6.169	7.489	89.108
6.191	7.457	89.094	6.170	7.519	89.068
6.187	7.485	89.095	6.170	7.545	89.070
6.187	7.515	89.078	6.170	7.575	89.029
6.188	7.539	89.043	6.171	7.604	88.995
6.189	7.569	89.044	6.171	7.631	89.004
6.189	7.597	89.025	6.172	7.660	88.989
6.190	7.622	89.026	6.172	7.687	88.981
6.192	7.655	88.981	6.172	7.716	88.931
6.191	7.686	88.933	6.173	7.746	88.884
6.192	7.711	88.899	6.173	7.773	88.863
6.193	7.741	88.875	6.174	7.802	88.855
6.194	7.766	88.855	6.174	7.830	88.837
6.194	7.793	88.834	6.174	7.859	88.811
6.195	7.826	88.825	6.175	7.889	88.804
6.195	7.850	88.823	6.175	7.914	88.779
6.197	7.886	88.756	6.176	7.945	88.754
6.198	7.910	88.758	6.176	7.973	88.719
6.197	7.940	88.767	6.177	8.000	88.711
6.198	7.967	88.773	6.178	8.030	88.716
6.198	7.993	88.749	6.178	8.057	88.703
6.200	8.024	88.733	6.179	8.087	88.690
6.200	8.051	88.748	6.179	8.116	88.691
6.201	8.076	88.711	6.180	8.144	88.643
6.202	8.109	88.637	6.180	8.172	88.603
6.202	8.133	88.614	6.181	8.199	88.577
6.203	8.161	88.587	6.181	8.229	88.566
6.207	8.190	88.586	6.182	8.258	88.553
6.208	8.217	88.589	6.183	8.285	88.559
6.205	8.248	88.551	6.183	8.314	88.524
6.206	8.275	88.553	6.184	8.343	88.503
6.207	8.302	88.509	6.185	8.372	88.499
6.208	8.333	88.520	6.185	8.400	88.452
6.209	8.360	88.497	6.186	8.428	88.418
6.210	8.395	88.515	6.187	8.457	88.453
6.211	8.417	88.475	6.187	8.484	88.416
6.210	8.449	88.446	6.188	8.513	88.408
6.211	8.474	88.414	6.189	8.541	88.371
6.212	8.501	88.385	6.189	8.570	88.339
6.214	8.534	88.374	6.190	8.599	88.327
6.214	8.556	88.345	6.191	8.626	88.305
6.215	8.592	88.350	6.192	8.656	88.271
6.216	8.614	88.378	6.193	8.684	88.317
6.217	8.641	88.336	6.193	8.713	88.274
6.219	8.676	88.254	6.194	8.741	88.230
6.219	8.698	88.231	6.195	8.769	88.242
6.219	8.734	88.247	6.196	8.798	88.188
6.220	8.761	88.241	6.196	8.827	88.182
6.220	8.789	88.277	6.197	8.855	88.170
6.221	8.819	88.200	6.198	8.884	88.134
6.222	8.844	88.242	6.199	8.915	88.142
6.224	8.876	88.197	6.200	8.940	88.198
6.225	8.904	88.146	6.201	8.970	88.097
6.226	8.935	88.234	6.202	9.000	88.097
6.227	8.960	88.127	6.202	9.026	88.068
6.227	8.987	88.126	6.203	9.056	88.021
6.229	9.020	88.144	6.204	9.085	88.011
6.230	9.045	88.145	6.205	9.114	88.039
6.230	9.073	88.064	6.206	9.142	87.974
6.231	9.097	88.134	6.207	9.168	88.021
6.235	9.128	88.025	6.208	9.200	88.025
6.236	9.155	88.055	6.209	9.228	87.982
6.235	9.188	88.064	6.210	9.255	88.014
6.236	9.216	88.035	6.211	9.284	87.974
6.237	9.243	88.006	6.212	9.314	87.927
6.239	9.275	88.065	6.213	9.344	87.953
6.240	9.299	88.012	6.214	9.370	87.925
6.241	9.327	88.010	6.215	9.400	87.892
6.240	9.356	88.042	6.216	9.426	87.944
6.241	9.384	87.969	6.217	9.456	87.906
6.242	9.411	88.202	6.219	9.484	88.174
6.245	9.441	88.548	6.222	9.509	88.648
6.246	9.466	89.263	6.226	9.534	89.452
6.248	9.492	90.194	6.230	9.560	90.433
6.248	9.518	90.612	6.230	9.588	90.547
6.247	9.544	90.576	6.230	9.617	90.616
6.256	9.572	90.624	6.230	9.645	90.700
6.255	9.599	90.920	6.231	9.672	91.020
6.256	9.629	91.526	6.234	9.699	91.635
6.256	9.651	92.296	6.237	9.722	92.429
6.254	9.673	93.412	6.239	9.747	93.263
6.257	9.705	93.518	6.238	9.777	93.358
6.256	9.730	93.630	6.237	9.803	93.467
6.254	9.757	93.685	6.236	9.831	93.590
6.259	9.789	93.971	6.235	9.859	93.914
6.257	9.813	94.456	6.236	9.885	94.542
6.260	9.842	95.262	6.238	9.910	95.456
6.257	9.864	96.326	6.241	9.934	96.646
6.261	9.892	97.697	6.244	9.958	97.816
6.258	9.915	98.044	6.241	9.984	97.971
6.253	9.946	98.004	6.237	10.014	98.017
6.262	9.977	98.195	6.233	10.041	98.021
6.258	10.003	98.306	6.230	10.070	98.256
6.253	10.030	98.705	6.228	10.097	98.698
6.251	10.054	99.294	6.227	10.120	99.431
6.247	10.076	100.233	6.228	10.145	100.520
6.242	10.098	101.569	6.230	10.169	101.932
6.246	10.121	103.300	6.232	10.191	103.619
6.241	10.142	104.907	6.231	10.216	104.813
6.248	10.168	105.153	6.225	10.243	104.858
6.240	10.196	105.134	6.218	10.269	104.886
6.233	10.222	105.142	6.211	10.297	104.936
6.232	10.255	105.241	6.205	10.324	105.217
6.224	10.281	105.771	6.200	10.351	105.806
6.218	10.303	106.518	6.198	10.374	106.649
6.216	10.332	107.733	6.196	10.399	107.902
6.209	10.353	109.098	6.195	10.422	109.363
6.209	10.375	110.639	6.196	10.443	110.994
6.202	10.392	112.909	6.197	10.464	113.105
6.195	10.408	114.429	6.191	10.489	114.201
6.202	10.435	114.502	6.179	10.516	114.301
6.188	10.464	114.487	6.168	10.540	114.277
6.177	10.488	114.512	6.157	10.566	114.319
6.176	10.524	114.661	6.146	10.592	114.529
6.165	10.547	115.020	6.137	10.617	114.990
6.157	10.577	115.656	6.129	10.642	115.757
6.148	10.596	116.545	6.123	10.664	116.664
6.139	10.625	117.898	6.118	10.688	118.044
6.130	10.642	119.358	6.113	10.710	119.707
6.122	10.655	121.127	6.109	10.731	121.160
6.113	10.682	121.565	6.094	10.757	121.332
6.099	10.705	121.623	6.080	10.781	121.493
6.098	10.735	121.777	6.067	10.805	121.701
6.082	10.760	122.239	6.055	10.829	122.273
6.066	10.784	123.158	6.045	10.852	123.146
6.062	10.805	124.007	6.037	10.873	124.154
6.047	10.825	125.468	6.029	10.895	125.621
6.037	10.840	126.865	6.022	10.917	127.278
6.033	10.866	128.546	6.012	10.937	128.288
6.017	10.886	128.508	5.993	10.961	128.360
6.000	10.907	128.513	5.975	10.984	128.347
5.994	10.941	128.621	5.959	11.005	128.472
5.976	10.962	128.966	5.943	11.028	128.863
5.957	10.991	129.599	5.930	11.049	129.511
5.945	11.006	130.465	5.918	11.070	130.513
5.930	11.023	131.739	5.907	11.093	131.935
5.919	11.046	133.249	5.897	11.113	133.456
5.907	11.058	134.963	5.890	11.133	135.365
5.899	11.081	137.432	5.883	11.153	137.674
5.889	11.091	139.789	5.875	11.172	140.006
5.872	11.104	140.625	5.857	11.189	140.261
5.861	11.139	140.597	5.835	11.209	140.347
5.842	11.154	140.851	5.815	11.226	140.627
5.828	11.183	141.217	5.795	11.246	141.203
5.809	11.198	141.953	5.778	11.264	142.054
5.794	11.219	143.073	5.763	11.282	143.244
5.777	11.231	144.363	5.752	11.297	144.349
5.761	11.243	145.998	5.737	11.318	146.365
5.748	11.261	147.883	5.724	11.337	148.254
5.735	11.269	149.928	5.715	11.352	150.230
5.714	11.280	151.209	5.691	11.370	151.007
5.705	11.308	151.272	5.671	11.381	151.055
5.679	11.323	151.412	5.645	11.396	151.197
5.662	11.349	151.630	5.619	11.413	151.674
5.640	11.360	152.227	5.602	11.425	152.235
5.619	11.377	153.098	5.579	11.442	153.348
5.600	11.386	154.313	5.564	11.456	154.441
5.581	11.403	155.807	5.547	11.471	156.013
5.563	11.410	157.410	5.530	11.485	157.420
5.542	11.419	157.654	5.503	11.497	157.606
5.522	11.444	157.677	5.478	11.507	157.613
5.496	11.455	157.694	5.451	11.518	157.601
5.467	11.474	157.664	5.424	11.529	157.594
5.447	11.482	157.782	5.401	11.540	157.748
5.421	11.492	158.252	5.376	11.552	158.275
5.393	11.506	159.068	5.353	11.566	159.207
5.374	11.513	160.090	5.334	11.578	160.300
5.352	11.521	161.567	5.314	11.591	161.776
5.331	11.535	163.105	5.297	11.603	163.110
5.307	11.541	163.309	5.269	11.612	163.170
5.285	11.548	163.379	5.243	11.620	163.253
5.259	11.568	163.390	5.215	11.629	163.323
5.233	11.584	163.376	5.187	11.637	163.342
5.209	11.591	163.507	5.162	11.646	163.473
5.183	11.598	163.856	5.136	11.655	163.869
5.155	11.610	164.563	5.111	11.665	164.636
5.134	11.616	165.546	5.089	11.676	165.663
5.114	11.621	166.645	5.069	11.686	166.801
5.086	11.631	167.001	5.040	11.693	166.828
5.061	11.643	167.036	5.014	11.699	166.905
5.033	11.649	167.046	4.984	11.707	166.965
5.006	11.655	167.038	4.959	11.712	166.943
4.976	11.670	167.303	4.931	11.720	167.213
4.950	11.675	167.789	4.905	11.728	167.718
4.930	11.679	168.389	4.883	11.736	168.430
4.903	11.685	169.464	4.860	11.745	169.510
4.882	11.689	170.571	4.838	11.755	170.853
4.859	11.700	172.537	4.818	11.766	172.608
4.839	11.702	173.774	4.793	11.774	173.703
4.814	11.716	173.906	4.766	11.778	173.810
4.787	11.718	174.060	4.738	11.782	174.023
4.759	11.731	174.359	4.713	11.786	174.372
4.733	11.733	175.042	4.685	11.792	175.049
4.704	11.742	175.845	4.663	11.797	175.889
4.683	11.743	177.183	4.640	11.805	177.252
4.660	11.750	178.645	4.619	11.813	178.824
4.640	11.750	180.344	4.596	11.819	180.223
4.620	11.749	180.549	4.569	11.820	180.365
4.588	11.761	180.601	4.540	11.820	180.469
4.561	11.760	180.541	4.510	11.819	180.404
4.531	11.769	180.686	4.485	11.820	180.563
4.504	11.769	181.045	4.457	11.821	180.997
4.476	11.767	181.765	4.430	11.824	181.786
4.450	11.770	182.691	4.408	11.827	182.730
4.430	11.768	184.011	4.382	11.832	184.064
4.407	11.766	184.348	4.356	11.830	184.201
4.377	11.773	184.364	4.326	11.828	184.188
4.352	11.771	184.412	4.300	11.827	184.268
4.318	11.776	184.625	4.271	11.825	184.565
4.290	11.774	185.158	4.246	11.826	185.085
4.268	11.772	185.984	4.220	11.828	186.003
4.246	11.773	187.108	4.195	11.830	187.192
4.226	11.770	188.392	4.174	11.834	188.513
4.205	11.767	189.862	4.148	11.834	189.603
4.175	11.770	189.859	4.122	11.829	189.605
4.143	11.776	189.791	4.092	11.825	189.697
4.118	11.771	189.941	4.067	11.821	189.866
4.090	11.766	190.346	4.037	11.818	190.322
4.067	11.761	190.954	4.015	11.817	190.960
4.040	11.760	191.938	3.990	11.817	191.993
4.010	11.761	193.420	3.965	11.817	193.430
3.992	11.757	194.756	3.943	11.818	194.883
3.969	11.750	195.221	3.916	11.813	195.208
3.937	11.753	195.421	3.888	11.805	195.234
3.913	11.747	195.580	3.862	11.799	195.481
3.882	11.745	195.934	3.836	11.794	195.905
3.858	11.738	196.636	3.810	11.790	196.684
3.838	11.732	197.576	3.787	11.788	197.645
3.813	11.730	198.861	3.762	11.786	198.973
3.793	11.723	200.563	3.739	11.786	200.757
3.778	11.717	202.347	3.720	11.787	202.602
3.750	11.719	203.389	3.693	11.779	203.332
3.725	11.707	203.443	3.668	11.768	203.314
3.692	11.710	203.533	3.640	11.757	203.460
3.664	11.697	203.815	3.614	11.747	203.779
3.643	11.687	204.325	3.591	11.740	204.354
3.617	11.684	205.168	3.566	11.733	205.300
3.596	11.674	206.350	3.542	11.726	206.322
3.573	11.662	206.446	3.517	11.714	206.366
3.544	11.654	206.547	3.493	11.702	206.370
3.519	11.641	206.547	3.466	11.689	206.389
3.487	11.633	206.657	3.442	11.677	206.536
3.464	11.622	207.070	3.416	11.667	207.010
3.444	11.611	207.764	3.392	11.658	207.762
3.420	11.601	208.836	3.369	11.652	208.904
3.400	11.589	210.303	3.346	11.645	210.315
3.380	11.577	210.759	3.322	11.633	210.581
3.346	11.567	210.827	3.296	11.617	210.573
3.327	11.556	210.862	3.274	11.604	210.590
3.297	11.547	210.796	3.248	11.589	210.628
3.274	11.533	210.795	3.222	11.574	210.679
3.253	11.521	210.803	3.200	11.560	210.700
3.223	11.506	210.900	3.173	11.545	210.657
3.202	11.493	210.951	3.149	11.531	210.742
3.171	11.477	210.953	3.124	11.516	210.803
3.149	11.464	210.995	3.101	11.502	210.857
3.126	11.450	211.097	3.075	11.487	210.924
3.104	11.437	211.100	3.052	11.473	210.899
3.076	11.420	211.138	3.026	11.457	210.887
3.054	11.407	211.169	3.003	11.444	210.983
3.031	11.393	211.349	2.979	11.431	211.206
3.002	11.376	211.817	2.953	11.418	211.705
2.982	11.363	212.490	2.932	11.409	212.430
2.965	11.352	213.190	2.910	11.397	212.968
2.937	11.338	213.243	2.884	11.381	213.020
2.914	11.323	213.311	2.860	11.365	213.041
2.893	11.309	213.292	2.838	11.350	213.010
2.865	11.295	213.264	2.812	11.333	212.961
2.843	11.281	213.231	2.790	11.319	212.960
2.814	11.263	213.188	2.765	11.302	212.972
2.791	11.248	213.149	2.739	11.285	212.890
2.765	11.234	213.098	2.717	11.270	212.848
2.743	11.220	213.056	2.694	11.255	212.772
2.720	11.205	213.026	2.669	11.239	212.802
2.696	11.186	212.989	2.645	11.224	212.772
2.674	11.172	212.961	2.621	11.207	212.742
2.650	11.157	212.955	2.597	11.192	212.722
2.624	11.142	212.953	2.573	11.176	212.696
2.601	11.127	212.911	2.549	11.160	212.649
2.580	11.113	212.830	2.525	11.145	212.612
2.549	11.094	212.842	2.500	11.129	212.595
2.528	11.081	212.854	2.478	11.114	212.598
2.505	11.066	212.836	2.452	11.098	212.592
2.480	11.048	212.783	2.429	11.083	212.550
2.458	11.034	212.774	2.405	11.067	212.577
2.432	11.018	212.723	2.380	11.051	212.502
2.408	11.001	212.709	2.358	11.036	212.457
2.385	10.987	212.649	2.332	11.020	212.433
2.358	10.969	212.633	2.307	11.004	212.401
2.337	10.955	212.611	2.284	10.989	212.365
2.313	10.940	212.572	2.259	10.973	212.324
2.284	10.920	212.523	2.236	10.958	212.289
2.265	10.908	212.583	2.213	10.943	212.307
2.241	10.893	212.511	2.188	10.927	212.318
2.216	10.877	212.465	2.165	10.912	212.223
2.193	10.862	212.487	2.140	10.896	212.261
2.163	10.845	212.458	2.114	10.879	212.215
2.142	10.832	212.489	2.092	10.865	212.179
2.118	10.817	212.434	2.066	10.849	212.181
2.093	10.800	212.414	2.043	10.834	212.190
2.070	10.785	212.436	2.018	10.819	212.164
2.049	10.772	212.479	1.995	10.804	212.181
2.024	10.756	212.425	1.970	10.788	212.163
1.998	10.739	212.416	1.945	10.772	212.146
1.974	10.724	212.423	1.921	10.757	212.202
1.947	10.707	212.401	1.896	10.741	212.124
1.926	10.694	212.454	1.874	10.727	212.155
1.899	10.674	212.414	1.849	10.711	212.142
1.878	10.661	212.429	1.824	10.696	212.180
1.854	10.646	212.447	1.800	10.681	212.193
1.829	10.630	212.449	1.777	10.666	212.219
1.803	10.614	212.440	1.752	10.650	212.194
1.777	10.598	212.500	1.727	10.634	212.202
1.756	10.585	212.440	1.704	10.620	212.240
1.728	10.567	212.494	1.679	10.604	212.213
1.707	10.554	212.545	1.656	10.589	212.280
1.682	10.538	212.544	1.631	10.573	212.242
1.659	10.523	212.563	1.607	10.558	212.255
1.634	10.508	212.644	1.583	10.543	212.347
1.611	10.493	212.612	1.559	10.528	212.345
1.591	10.480	212.613	1.535	10.512	212.302
1.563	10.464	212.486	1.512	10.496	212.113
1.540	10.450	212.011	1.490	10.480	211.622
1.517	10.437	211.270	1.471	10.465	210.892
1.495	10.423	210.420	1.452	10.448	209.750
1.478	10.413	209.213	1.436	10.433	208.619
1.455	10.393	208.706	1.410	10.417	208.403
1.430	10.380	208.637	1.387	10.405	208.354
1.409	10.368	208.614	1.361	10.390	208.299
1.390	10.355	208.546	1.335	10.376	208.325
1.368	10.343	208.408	1.312	10.363	208.090
1.340	10.326	208.087	1.288	10.348	207.726
1.319	10.315	207.555	1.268	10.334	207.064
1.299	10.305	206.567	1.248	10.319	206.018
1.275	10.291	205.224	1.229	10.303	204.678
1.253	10.281	203.974	1.211	10.290	203.724
1.232	10.263	203.950	1.184	10.278	203.713
1.210	10.253	203.821	1.159	10.266	203.630
1.187	10.234	203.583	1.134	10.254	203.292
1.161	10.223	203.026	1.110	10.240	202.663
1.142	10.215	202.296	1.091	10.228	201.803
1.120	10.201	201.081	1.072	10.214	200.520
1.099	10.193	199.570	1.053	10.200	198.946
1.081	10.176	198.158	1.036	10.187	197.322
1.066	10.172	195.990	1.019	10.172	195.192
1.046	10.167	195.057	0.995	10.164	194.746
1.025	10.144	194.950	0.965	10.156	194.734
0.994	10.136	194.999	0.939	10.150	194.783
0.967	10.118	194.960	0.910	10.142	194.805
0.940	10.111	194.981	0.882	10.135	194.752
0.917	10.104	195.045	0.856	10.128	194.779
0.885	10.093	194.958	0.828	10.119	194.641
0.859	10.086	194.580	0.802	10.111	194.246
0.835	10.080	194.064	0.780	10.102	193.643
0.808	10.074	193.198	0.756	10.092	192.684
0.786	10.069	191.906	0.734	10.081	191.356
0.760	10.057	191.179	0.710	10.075	191.069
0.735	10.052	191.240	0.681	10.069	191.152
0.710	10.047	191.162	0.655	10.064	191.124
0.681	10.035	191.140	0.628	10.058	190.891
0.654	10.030	190.791	0.600	10.050	190.443
0.625	10.021	190.182	0.575	10.043	189.800
0.602	10.017	189.191	0.553	10.034	188.792
0.582	10.014	188.100	0.528	10.026	187.774
0.556	10.005	188.020	0.500	10.023	187.799
0.529	10.001	188.015	0.471	10.018	187.743
0.502	9.990	187.870	0.445	10.014	187.575
0.474	9.986	187.448	0.417	10.008	187.114
0.451	9.984	186.808	0.394	10.003	186.442
0.424	9.978	185.800	0.370	9.995	185.276
0.403	9.976	184.545	0.348	9.986	183.874
0.380	9.968	182.827	0.327	9.977	182.189
0.364	9.967	181.048	0.309	9.969	180.265
0.346	9.967	178.670	0.289	9.958	177.911
0.324	9.953	176.811	0.264	9.954	176.618
0.296	9.955	176.673	0.237	9.955	176.544
0.262	9.936	176.771	0.209	9.957	176.537
0.237	9.937	176.763	0.180	9.959	176.612
0.206	9.932	176.713	0.151	9.959	176.415
0.178	9.933	176.412	0.123	9.959	176.021
0.153	9.936	175.882	0.099	9.958	175.424
0.126	9.935	174.891	0.075	9.956	174.499
0.104	9.932	173.829	0.049	9.953	173.263
0.082	9.936	173.224	0.022	9.955	173.022
0.050	9.933	173.068	-0.007	9.958	172.918
0.025	9.936	173.017	-0.030	9.961	172.883
-0.002	9.939	172.841	-0.062	9.964	172.602
-0.035	9.938	172.468	-0.089	9.965	172.110
-0.058	9.942	171.872	-0.110	9.965	171.521
-0.085	9.942	170.808	-0.135	9.964	170.459
-0.107	9.946	169.413	-0.161	9.962	168.806
-0.129	9.943	167.768	-0.180	9.959	167.312
-0.147	9.947	165.746	-0.202	9.955	165.348
-0.165	9.952	163.442	-0.225	9.950	162.596
-0.188	9.940	160.902	-0.242	9.945	160.619
-0.204	9.948	159.599	-0.270	9.950	159.496
-0.229	9.957	159.488	-0.296	9.959	159.434
-0.261	9.944	159.491	-0.320	9.968	159.353
-0.294	9.949	159.403	-0.351	9.978	158.984
-0.316	9.957	158.938	-0.371	9.983	158.508
-0.341	9.967	158.166	-0.396	9.989	157.693
-0.363	9.969	157.118	-0.419	9.993	156.628
-0.384	9.979	155.647	-0.443	9.996	155.044
-0.409	9.982	153.953	-0.465	9.998	153.476
-0.430	9.993	153.420	-0.491	10.010	153.231
-0.463	9.996	153.447	-0.515	10.022	153.266
-0.488	10.008	153.298	-0.541	10.034	153.106
-0.517	10.017	152.929	-0.567	10.046	152.697
-0.536	10.027	152.433	-0.590	10.054	152.051
-0.562	10.039	151.521	-0.614	10.062	151.016
-0.577	10.048	150.388	-0.635	10.068	149.871
-0.599	10.061	148.585	-0.659	10.073	148.118
-0.620	10.065	147.478	-0.682	10.083	147.260
-0.647	10.068	147.462	-0.706	10.097	147.196
-0.673	10.085	147.455	-0.731	10.113	147.207
-0.694	10.098	147.328	-0.753	10.127	147.036
-0.728	10.108	147.029	-0.778	10.141	146.729
-0.748	10.122	146.526	-0.801	10.153	146.112
-0.772	10.136	145.651	-0.823	10.163	145.244
-0.794	10.146	144.371	-0.846	10.172	143.925
-0.810	10.158	143.682	-0.869	10.186	143.313
-0.836	10.169	143.569	-0.891	10.201	143.311
-0.858	10.186	143.549	-0.915	10.219	143.269
-0.884	10.202	143.586	-0.938	10.237	143.310
-0.904	10.216	143.577	-0.959	10.252	143.300
-0.932	10.236	143.612	-0.983	10.269	143.279
-0.955	10.251	143.511	-1.005	10.286	143.229
-0.975	10.265	143.314	-1.028	10.302	143.030
-1.000	10.286	142.879	-1.052	10.317	142.485
-1.018	10.300	142.172	-1.072	10.328	141.730
-1.038	10.313	141.101	-1.095	10.339	140.528
-1.054	10.327	139.798	-1.115	10.349	139.157
-1.077	10.338	138.593	-1.137	10.363	138.335
-1.099	10.358	138.521	-1.160	10.383	138.255
-1.128	10.365	138.567	-1.180	10.400	138.292
-1.147	10.383	138.328	-1.201	10.418	138.006
-1.167	10.401	137.971	-1.223	10.435	137.580
-1.190	10.417	137.366	-1.242	10.449	136.944
-1.206	10.433	136.358	-1.263	10.462	135.924
-1.226	10.449	134.966	-1.285	10.474	134.488
-1.238	10.462	133.529	-1.303	10.483	132.969
-1.259	10.474	131.704	-1.324	10.495	131.358
-1.276	10.493	131.578	-1.343	10.517	131.301
-1.307	10.507	131.499	-1.363	10.539	131.221
-1.330	10.526	131.470	-1.380	10.558	131.168
-1.348	10.547	131.191	-1.400	10.579	130.893
-1.362	10.563	130.758	-1.418	10.597	130.355
-1.383	10.582	130.032	-1.438	10.614	129.518
-1.403	10.598	128.914	-1.457	10.628	128.276
-1.416	10.614	127.488	-1.474	10.640	126.853
-1.429	10.633	125.982	-1.493	10.656	125.650
-1.450	10.649	125.802	-1.511	10.680	125.542
-1.464	10.668	125.794	-1.526	10.701	125.477
-1.490	10.688	125.605	-1.543	10.723	125.238
-1.506	10.713	125.046	-1.562	10.745	124.663
-1.525	10.732	124.321	-1.579	10.764	123.778
-1.537	10.749	123.302	-1.595	10.779	122.718
-1.549	10.768	121.920	-1.613	10.795	121.264
-1.562	10.790	121.237	-1.629	10.819	120.813
-1.576	10.813	121.296	-1.642	10.841	120.852
-1.590	10.837	121.257	-1.657	10.865	120.791
-1.612	10.859	120.965	-1.673	10.889	120.458
-1.624	10.881	120.475	-1.688	10.909	119.881
-1.640	10.904	119.576	-1.704	10.929	118.905
-1.648	10.920	118.463	-1.719	10.945	117.768
-1.668	10.941	116.917	-1.737	10.964	116.165
-1.676	10.959	116.135	-1.749	10.985	115.659
-1.688	10.984	116.089	-1.762	11.012	115.680
-1.713	11.007	116.149	-1.775	11.039	115.700
-1.723	11.029	116.015	-1.787	11.062	115.523
-1.735	11.054	115.640	-1.801	11.087	115.062
-1.752	11.079	114.941	-1.814	11.106	114.430
-1.761	11.099	113.945	-1.829	11.128	113.318
-1.769	11.118	112.741	-1.843	11.145	112.029
-1.783	11.140	111.034	-1.858	11.163	110.250
-1.790	11.158	109.004	-1.872	11.180	108.620
-1.808	11.173	108.652	-1.881	11.205	108.451
-1.816	11.197	108.652	-1.891	11.231	108.387
-1.840	11.226	108.601	-1.901	11.258	108.059
-1.848	11.252	108.052	-1.912	11.283	107.433
-1.854	11.273	107.312	-1.922	11.303	106.659
-1.868	11.295	106.082	-1.934	11.325	105.501
-1.873	11.314	104.770	-1.946	11.345	104.045
-1.887	11.333	103.051	-1.958	11.363	102.324
-1.890	11.349	101.395	-1.969	11.384	100.843
-1.910	11.371	101.114	-1.975	11.412	100.791
-1.916	11.400	101.101	-1.980	11.438	100.804
-1.928	11.432	101.070	-1.986	11.467	100.804
-1.933	11.459	101.107	-1.991	11.497	100.787
-1.939	11.486	101.215	-1.996	11.522	100.920
-1.946	11.514	101.270	-2.001	11.550	100.949
-1.952	11.540	101.297	-2.007	11.580	100.988
-1.957	11.569	101.145	-2.013	11.605	100.729
-1.963	11.599	100.642	-2.020	11.632	100.185
-1.968	11.627	99.877	-2.028	11.655	99.394
-1.971	11.645	98.928	-2.036	11.677	98.410
-1.981	11.671	97.615	-2.045	11.700	97.141
-1.984	11.695	97.442	-2.049	11.729	97.104
-1.995	11.721	97.482	-2.053	11.756	97.054
-1.998	11.747	97.483	-2.057	11.787	97.014
-2.002	11.777	97.456	-2.060	11.815	97.054
-2.009	11.809	97.223	-2.065	11.843	96.874
-2.011	11.831	96.999	-2.069	11.868	96.575
-2.015	11.864	96.363	-2.075	11.893	95.879
-2.017	11.884	95.488	-2.081	11.916	94.898
-2.019	11.905	94.270	-2.089	11.939	93.564
-2.025	11.931	92.781	-2.095	11.964	92.493
-2.026	11.958	92.772	-2.097	11.993	92.473
-2.036	11.984	92.768	-2.098	12.020	92.441
-2.038	12.014	92.792	-2.099	12.049	92.491
-2.043	12.045	92.786	-2.100	12.079	92.539
-2.044	12.069	92.833	-2.101	12.106	92.569
-2.046	12.096	92.888	-2.102	12.135	92.628
-2.049	12.126	93.015	-2.103	12.162	92.670
-2.050	12.153	92.825	-2.106	12.191	92.422
-2.051	12.182	92.346	-2.109	12.218	91.903
-2.052	12.209	92.031	-2.110	12.247	91.760
-2.053	12.234	91.981	-2.111	12.273	91.712
-2.057	12.267	92.043	-2.113	12.303	91.692
-2.058	12.291	92.022	-2.113	12.330	91.711
-2.059	12.319	91.959	-2.114	12.360	91.676
-2.061	12.348	92.027	-2.115	12.386	91.651
-2.062	12.376	91.971	-2.116	12.415	91.653
-2.062	12.406	91.868	-2.117	12.445	91.584
-2.063	12.433	91.874	-2.118	12.475	91.578
-2.064	12.463	91.875	-2.119	12.500	91.599
-2.065	12.490	91.865	-2.120	12.529	91.545
-2.066	12.517	91.901	-2.121	12.559	91.538
-2.067	12.551	91.898	-2.121	12.586	91.565
-2.068	12.575	91.819	-2.122	12.615	91.503
-2.069	12.603	91.865	-2.123	12.645	91.503
-2.070	12.627	91.796	-2.124	12.671	91.507
-2.071	12.663	91.802	-2.125	12.700	91.441
-2.071	12.690	91.871	-2.125	12.731	91.491
-2.072	12.721	91.755	-2.126	12.758	91.455
-2.073	12.749	91.738	-2.127	12.787	91.428
-2.074	12.781	91.775	-2.128	12.816	91.402
-2.075	12.805	91.734	-2.128	12.843	91.443
-2.076	12.832	91.719	-2.129	12.873	91.390
-2.075	12.868	91.761	-2.130	12.902	91.426
-2.076	12.892	91.707	-2.131	12.930	91.413
-2.076	12.925	91.688	-2.131	12.959	91.382
-2.077	12.950	91.713	-2.132	12.986	91.418
-2.078	12.977	91.682	-2.133	13.015	91.361
-2.079	13.009	91.613	-2.134	13.044	91.300
-2.080	13.033	91.638	-2.135	13.072	91.319
-2.081	13.061	91.579	-2.135	13.102	91.322
-2.082	13.093	91.601	-2.136	13.129	91.270
-2.082	13.120	91.582	-2.137	13.159	91.329
-2.083	13.148	91.516	-2.137	13.188	91.260
-2.085	13.178	91.549	-2.138	13.214	91.282
-2.086	13.205	91.467	-2.139	13.243	91.225
-2.085	13.239	91.259	-2.141	13.270	90.932
-2.085	13.263	90.865	-2.144	13.297	90.362
-2.086	13.288	90.051	-2.148	13.322	89.499
-2.088	13.319	89.540	-2.148	13.350	89.310
-2.088	13.344	89.587	-2.148	13.377	89.282
-2.088	13.371	89.614	-2.148	13.408	89.337
-2.093	13.401	89.561	-2.148	13.436	89.290
-2.093	13.428	89.629	-2.148	13.464	89.295
-2.095	13.461	89.487	-2.148	13.492	89.188
-2.094	13.486	89.187	-2.149	13.519	88.821
-2.094	13.510	88.659	-2.151	13.543	88.226
-2.094	13.542	88.412	-2.150	13.573	88.168
-2.094	13.572	88.447	-2.150	13.603	88.185
-2.093	13.594	88.364	-2.149	13.630	88.118
-2.092	13.621	88.371	-2.148	13.659	88.094
-2.094	13.653	88.329	-2.147	13.689	88.118
-2.093	13.678	88.290	-2.147	13.715	88.051
-2.092	13.708	88.274	-2.146	13.745	88.012
-2.092	13.740	88.286	-2.145	13.773	88.021
-2.092	13.764	88.248	-2.144	13.802	87.965
-2.091	13.801	88.249	-2.143	13.831	87.956
-2.090	13.826	88.269	-2.142	13.860	87.978
-2.089	13.853	88.181	-2.142	13.890	87.874
-2.090	13.884	88.178	-2.141	13.918	87.882
-2.089	13.912	88.105	-2.140	13.944	87.878
-2.088	13.942	88.036	-2.139	13.973	87.788
-2.087	13.970	88.075	-2.138	14.003	87.806
-2.086	13.998	88.082	-2.137	14.030	87.843
-2.085	14.027	88.095	-2.136	14.061	87.794
-2.084	14.052	88.121	-2.135	14.087	87.787
-2.083	14.080	88.071	-2.134	14.118	87.831
-2.080	14.113	88.036	-2.133	14.149	87.782
-2.079	14.138	88.091	-2.132	14.174	87.812
-2.078	14.171	87.978	-2.131	14.204	87.772
-2.077	14.195	87.932	-2.130	14.232	87.697
-2.077	14.225	87.988	-2.129	14.260	87.775
-2.076	14.255	87.974	-2.128	14.290	87.785
-2.075	14.277	87.939	-2.127	14.318	87.721
-2.071	14.313	88.013	-2.126	14.346	87.753
-2.071	14.340	87.948	-2.125	14.376	87.769
-2.072	14.372	87.951	-2.124	14.405	87.721
-2.071	14.397	87.962	-2.123	14.433	87.752
-2.070	14.424	87.899	-2.122	14.462	87.700
-2.067	14.460	87.954	-2.121	14.492	87.652
-2.066	14.485	88.005	-2.120	14.519	87.718
-2.064	14.518	87.952	-2.119	14.549	87.732
-2.063	14.544	87.928	-2.118	14.576	87.661
-2.061	14.574	87.963	-2.117	14.606	87.702
-2.060	14.602	87.898	-2.115	14.634	87.704
-2.059	14.626	87.958	-2.115	14.661	87.660
-2.058	14.654	87.957	-2.113	14.691	87.718
-2.058	14.684	87.929	-2.112	14.720	87.693
-2.057	14.709	87.920	-2.112	14.748	87.647
-2.056	14.743	87.982	-2.110	14.777	87.718
-2.055	14.770	87.955	-2.109	14.806	87.719
-2.054	14.797	87.968	-2.108	14.836	87.673
-2.052	14.827	87.938	-2.107	14.862	87.721
-2.051	14.854	87.929	-2.106	14.891	87.700
-2.050	14.881	88.020	-2.105	14.920	87.727
-2.050	14.914	88.061	-2.103	14.950	87.793
-2.049	14.942	88.038	-2.103	14.978	87.745
-2.046	14.973	88.010	-2.102	15.007	87.739
-2.045	14.998	88.026	-2.100	15.036	87.814
-2.044	15.023	87.994	-2.099	15.062	87.793
-2.044	15.056	88.126	-2.098	15.092	87.819
-2.043	15.083	88.092	-2.097	15.121	87.862
-2.041	15.118	88.048	-2.096	15.150	87.818
-2.040	15.143	88.124	-2.095	15.178	87.855
-2.040	15.173	88.125	-2.094	15.208	87.930
-2.040	15.200	88.182	-2.093	15.232	87.910
-2.039	15.227	88.216	-2.092	15.264	87.945
-2.038	15.255	88.243	-2.091	15.293	87.989
-2.035	15.285	88.249	-2.090	15.320	87.989
-2.034	15.312	88.281	-2.089	15.349	88.023
-2.032	15.347	88.243	-2.088	15.378	88.013
-2.031	15.370	88.250	-2.087	15.407	87.994
-2.035	15.399	88.310	-2.086	15.433	87.976
-2.034	15.427	88.294	-2.085	15.464	87.965
-2.034	15.451	88.282	-2.084	15.490	87.960
-2.030	15.483	88.178	-2.084	15.519	87.955
-2.029	15.510	88.180	-2.083	15.549	87.951
-2.028	15.535	88.181	-2.082	15.577	87.912
-2.029	15.569	88.254	-2.081	15.605	87.915
-2.028	15.597	88.424	-2.079	15.633	88.108
-2.028	15.621	88.776	-2.076	15.658	88.603
-2.023	15.652	89.108	-2.074	15.687	88.828
-2.023	15.679	89.119	-2.074	15.716	88.849
-2.023	15.709	89.225	-2.073	15.744	88.929
-2.018	15.735	89.400	-2.071	15.770	89.206
-2.018	15.762	89.883	-2.069	15.797	89.782
-2.016	15.794	90.635	-2.064	15.823	90.668
-2.016	15.812	91.646	-2.060	15.846	91.811
-2.017	15.835	93.037	-2.054	15.868	93.257
-2.009	15.858	94.823	-2.048	15.891	95.087
-2.011	15.880	96.001	-2.047	15.915	95.697
-2.014	15.907	96.066	-2.050	15.943	95.761
-2.010	15.935	96.251	-2.053	15.972	95.802
-2.013	15.962	96.354	-2.055	16.000	95.935
-2.004	15.994	96.522	-2.056	16.027	96.321
-2.007	16.018	97.081	-2.056	16.052	97.009
-2.009	16.046	98.060	-2.055	16.077	98.089
-2.013	16.066	99.374	-2.052	16.101	99.457
-2.017	16.088	100.970	-2.048	16.123	101.049
-2.013	16.109	102.700	-2.044	16.144	102.801
-2.019	16.134	103.530	-2.049	16.172	103.151
-2.010	16.165	103.557	-2.056	16.201	103.145
-2.015	16.189	103.699	-2.061	16.225	103.317
-2.012	16.224	103.980	-2.065	16.252	103.796
-2.019	16.250	104.672	-2.068	16.279	104.657
-2.026	16.275	105.768	-2.070	16.304	105.786
-2.025	16.296	106.811	-2.070	16.327	107.084
-2.031	16.316	108.312	-2.070	16.349	108.655
-2.037	16.333	110.062	-2.069	16.371	110.415
-2.033	16.356	112.224	-2.067	16.391	112.655
-2.041	16.373	114.633	-2.068	16.414	114.416
-2.034	16.405	114.959	-2.079	16.441	114.571
-2.045	16.429	115.288	-2.089	16.465	114.864
-2.042	16.463	115.615	-2.098	16.490	115.375
-2.053	16.485	116.305	-2.106	16.515	116.210
-2.062	16.504	117.212	-2.112	16.537	117.259
-2.069	16.532	118.713	-2.117	16.561	118.784
-2.077	16.546	120.085	-2.121	16.582	120.396
-2.077	16.571	122.181	-2.124	16.605	122.299
-2.086	16.583	124.293	-2.126	16.626	124.755
-2.094	16.596	126.623	-2.127	16.646	127.018
-2.096	16.628	127.970	-2.142	16.670	127.567
-2.113	16.650	128.103	-2.159	16.694	127.731
-2.114	16.679	128.283	-2.174	16.714	128.012
-2.132	16.700	128.875	-2.189	16.738	128.709
-2.146	16.718	129.635	-2.200	16.759	129.630
-2.158	16.751	130.835	-2.211	16.781	130.952
-2.171	16.764	132.378	-2.219	16.799	132.374
-2.180	16.790	134.109	-2.227	16.820	134.269
-2.193	16.802	135.313	-2.245	16.841	134.931
-2.202	16.832	135.330	-2.264	16.860	134.996
-2.222	16.851	135.351	-2.285	16.881	134.999
-2.242	16.871	135.383	-2.303	16.900	134.997
-2.257	16.897	135.506	-2.322	16.920	135.288
-2.277	16.916	136.031	-2.339	16.942	135.931
-2.294	16.935	136.709	-2.354	16.960	136.741
-2.311	16.951	137.872	-2.368	16.980	137.900
-2.328	16.966	138.745	-2.387	17.000	138.350
-2.347	16.993	138.798	-2.408	17.019	138.455
-2.365	17.009	138.879	-2.429	17.039	138.595
-2.381	17.036	139.026	-2.449	17.058	138.847
-2.401	17.052	139.491	-2.466	17.076	139.369
-2.428	17.075	140.275	-2.484	17.096	140.175
-2.442	17.087	141.282	-2.499	17.114	141.220
-2.457	17.105	142.068	-2.518	17.133	141.793
-2.478	17.121	142.119	-2.542	17.152	141.828
-2.497	17.136	142.095	-2.562	17.167	141.811
-2.517	17.164	142.240	-2.584	17.185	141.971
-2.538	17.180	142.563	-2.604	17.204	142.474
-2.559	17.199	143.137	-2.622	17.221	143.189
-2.579	17.213	144.214	-2.638	17.239	144.191
-2.592	17.228	145.358	-2.651	17.254	145.308
-2.613	17.242	145.946	-2.674	17.271	145.599
-2.635	17.265	145.930	-2.700	17.290	145.647
-2.657	17.280	146.183	-2.723	17.306	145.974
-2.680	17.302	146.661	-2.740	17.321	146.437
-2.699	17.314	147.395	-2.762	17.340	147.361
-2.715	17.329	148.320	-2.776	17.354	148.292
-2.735	17.341	149.767	-2.791	17.371	149.804
-2.752	17.361	150.964	-2.813	17.388	150.703
-2.776	17.374	150.966	-2.841	17.403	150.658
-2.797	17.385	151.043	-2.860	17.415	150.726
-2.818	17.407	151.275	-2.885	17.430	151.006
-2.842	17.420	151.806	-2.910	17.447	151.719
-2.865	17.438	152.602	-2.926	17.459	152.415
-2.883	17.448	153.608	-2.945	17.475	153.608
-2.906	17.458	155.203	-2.963	17.491	155.080
-2.918	17.474	156.617	-2.978	17.505	156.538
-2.943	17.484	157.206	-3.004	17.518	156.858
-2.966	17.509	157.201	-3.030	17.529	156.881
-2.986	17.518	157.332	-3.055	17.541	157.091
-3.012	17.534	157.624	-3.079	17.553	157.450
-3.035	17.543	158.312	-3.102	17.565	158.167
-3.054	17.551	159.167	-3.121	17.578	159.152
-3.080	17.565	159.624	-3.148	17.589	159.427
-3.105	17.574	159.654	-3.175	17.600	159.490
-3.129	17.590	159.711	-3.199	17.608	159.463
-3.154	17.599	159.781	-3.227	17.619	159.519
-3.183	17.612	159.797	-3.254	17.629	159.549
-3.209	17.622	159.796	-3.283	17.640	159.529
-3.236	17.635	159.877	-3.308	17.650	159.632
-3.259	17.643	160.021	-3.334	17.661	159.856
-3.286	17.652	160.559	-3.358	17.672	160.390
-3.314	17.663	161.319	-3.379	17.683	161.231
-3.334	17.669	162.489	-3.401	17.696	162.448
-3.355	17.681	163.722	-3.419	17.708	163.752
-3.376	17.686	164.642	-3.443	17.718	164.348
-3.402	17.693	164.704	-3.472	17.726	164.430
-3.428	17.711	164.603	-3.501	17.734	164.368
-3.451	17.717	164.633	-3.527	17.741	164.333
-3.478	17.725	164.635	-3.555	17.749	164.445
-3.507	17.739	164.943	-3.581	17.758	164.791
-3.531	17.745	165.460	-3.603	17.767	165.339
-3.561	17.755	166.407	-3.628	17.778	166.352
-3.579	17.759	167.446	-3.647	17.787	167.375
-3.604	17.771	167.945	-3.674	17.795	167.777
-3.631	17.776	168.034	-3.703	17.802	167.896
-3.654	17.789	168.176	-3.730	17.808	167.990
-3.682	17.795	168.405	-3.758	17.815	168.222
-3.709	17.805	168.822	-3.784	17.822	168.712
-3.734	17.810	169.531	-3.809	17.831	169.541
-3.761	17.818	170.683	-3.830	17.839	170.531
-3.784	17.822	170.967	-3.858	17.844	170.688
-3.805	17.825	171.011	-3.885	17.849	170.694
-3.835	17.830	171.028	-3.914	17.854	170.756
-3.863	17.840	171.055	-3.943	17.859	170.807
-3.890	17.844	171.127	-3.972	17.864	170.874
-3.922	17.853	171.303	-3.997	17.869	171.136
-3.949	17.857	171.762	-4.023	17.875	171.639
-3.977	17.864	172.525	-4.048	17.882	172.446
-3.997	17.867	173.477	-4.069	17.890	173.490
-4.021	17.869	174.480	-4.095	17.896	174.278
-4.048	17.878	174.503	-4.126	17.899	174.262
-4.073	17.880	174.548	-4.151	17.901	174.261
-4.104	17.891	174.507	-4.180	17.904	174.271
-4.131	17.893	174.580	-4.210	17.908	174.408
-4.156	17.895	174.913	-4.235	17.912	174.776
-4.190	17.901	175.582	-4.261	17.917	175.460
-4.208	17.903	176.301	-4.284	17.922	176.067
-4.239	17.907	176.298	-4.313	17.924	176.069
-4.267	17.908	176.297	-4.343	17.926	176.115
-4.294	17.914	176.248	-4.370	17.928	176.081
-4.322	17.916	176.238	-4.399	17.930	176.050
-4.343	17.918	176.349	-4.425	17.932	176.208
-4.376	17.924	176.710	-4.453	17.936	176.628
-4.403	17.925	177.366	-4.479	17.940	177.333
-4.433	17.926	177.947	-4.508	17.943	177.722
-4.456	17.927	177.969	-4.533	17.945	177.779
-4.488	17.933	177.955	-4.563	17.946	177.722
-4.518	17.934	178.022	-4.593	17.947	177.788
-4.542	17.935	178.045	-4.621	17.948	177.830
-4.571	17.936	177.963	-4.650	17.949	177.799
-4.596	17.937	178.173	-4.676	17.951	178.058
-4.628	17.939	178.647	-4.703	17.954	178.525
-4.655	17.939	179.242	-4.731	17.957	178.997
-4.683	17.944	179.292	-4.758	17.958	179.045
-4.710	17.944	179.236	-4.788	17.958	179.039
-4.734	17.953	179.222	-4.814	17.959	178.983
-4.762	17.953	179.255	-4.844	17.959	179.000
-4.790	17.954	179.229	-4.873	17.960	178.963
-4.816	17.956	179.193	-4.901	17.960	178.917
-4.844	17.957	179.219	-4.931	17.961	178.944
-4.873	17.958	179.150	-4.957	17.961	178.952
-4.900	17.959	179.133	-4.987	17.962	178.896
-4.934	17.959	179.174	-5.017	17.962	178.962
-4.961	17.960	179.114	-5.043	17.963	178.919
-4.990	17.960	179.252	-5.072	17.964	179.066
-5.018	17.960	179.625	-5.099	17.966	179.465
-5.043	17.960	180.201	-5.124	17.969	180.167
-5.071	17.961	180.440	-5.153	17.970	180.264
-5.098	17.960	180.489	-5.183	17.969	180.246
-5.124	17.962	180.442	-5.208	17.969	180.255
-5.151	17.962	180.344	-5.237	17.969	180.174
-5.187	17.965	180.346	-5.266	17.969	180.171
-5.208	17.965	180.396	-5.292	17.969	180.205
-5.236	17.964	180.395	-5.323	17.968	180.196
-5.271	17.964	180.425	-5.353	17.968	180.167
-5.295	17.964	180.436	-5.380	17.968	180.192
-5.320	17.963	180.435	-5.409	17.968	180.193
-5.355	17.964	180.378	-5.438	17.968	180.199
-5.379	17.964	180.305	-5.464	17.967	180.163
-5.411	17.963	180.295	-5.493	17.967	180.077
-5.440	17.964	180.309	-5.522	17.967	180.093
-5.468	17.964	180.284	-5.551	17.967	180.113
-5.493	17.964	180.268	-5.577	17.967	180.096
-5.525	17.964	180.298	-5.608	17.967	180.109
-5.552	17.964	180.276	-5.637	17.967	180.078
-5.576	17.963	180.257	-5.664	17.966	180.025
-5.608	17.960	180.130	-5.694	17.966	180.004
-5.638	17.960	180.078	-5.722	17.966	179.953
-5.666	17.962	180.123	-5.749	17.966	179.940
-5.693	17.962	180.138	-5.780	17.966	179.941
-5.718	17.962	180.132	-5.807	17.966	179.960
-5.751	17.961	180.189	-5.836	17.966	179.988
-5.776	17.961	180.169	-5.863	17.966	179.960
-5.809	17.961	180.105	-5.893	17.965	179.890
-5.840	17.962	180.079	-5.922	17.965	179.825
-5.864	17.962	180.041	-5.949	17.965	179.808
-5.896	17.961	179.993	-5.978	17.965	179.815
-5.921	17.961	180.003	-6.005	17.965	179.812
-5.952	17.961	180.043	-6.034	17.966	179.841
-5.979	17.961	180.063	-6.064	17.966	179.840
-6.004	17.961	180.057	-6.091	17.966	179.836
-6.035	17.962	179.964	-6.120	17.965	179.767
-6.066	17.963	179.899	-6.148	17.965	179.725
-6.094	17.963	179.891	-6.176	17.965	179.692
-6.121	17.963	179.853	-6.206	17.965	179.651
-6.150	17.961	179.866	-6.233	17.965	179.638
-6.177	17.962	179.876	-6.263	17.966	179.667
-6.209	17.962	179.843	-6.292	17.966	179.665
-6.234	17.962	179.846	-6.319	17.966	179.648
-6.261	17.962	179.780	-6.347	17.966	179.592
-6.292	17.963	179.737	-6.377	17.966	179.555
-6.317	17.963	179.727	-6.404	17.966	179.560
-6.350	17.961	179.730	-6.434	17.966	179.534
-6.378	17.962	179.723	-6.460	17.966	179.514
-6.408	17.964	179.755	-6.490	17.966	179.530
-6.433	17.964	179.753	-6.516	17.967	179.524
-6.466	17.964	179.701	-6.547	17.967	179.487
-6.491	17.964	179.675	-6.573	17.967	179.470
-6.522	17.964	179.593	-6.603	17.967	179.411
-6.549	17.964	179.567	-6.632	17.967	179.376
-6.574	17.964	179.558	-6.659	17.967	179.361
-6.603	17.961	179.495	-6.689	17.967	179.352
-6.633	17.962	179.510	-6.719	17.968	179.355
-6.661	17.963	179.562	-6.745	17.968	179.349
-6.689	17.963	179.562	-6.774	17.968	179.318
-6.719	17.965	179.502	-6.800	17.968	179.286
-6.746	17.966	179.462	-6.830	17.969	179.269
-6.775	17.964	179.358	-6.858	17.969	179.245
-6.802	17.964	179.367	-6.888	17.969	179.248
-6.831	17.966	179.402	-6.915	17.970	179.244
-6.858	17.966	179.391	-6.945	17.970	179.216
-6.891	17.967	179.407	-6.974	17.970	179.235
-6.915	17.968	179.373	-7.001	17.970	179.193
-6.952	17.968	179.369	-7.030	17.971	179.152
-6.976	17.968	179.330	-7.059	17.971	179.113
-7.001	17.968	179.287	-7.085	17.971	179.083
-7.028	17.969	179.302	-7.116	17.972	179.084
-7.062	17.969	179.422	-7.144	17.973	179.227
-7.084	17.969	179.618	-7.170	17.974	179.498
-7.117	17.970	179.735	-7.199	17.974	179.442
-7.144	17.970	179.724	-7.229	17.975	179.453
-7.169	17.970	179.644	-7.256	17.975	179.388
-7.199	17.970	179.593	-7.285	17.975	179.430
-7.226	17.971	179.580	-7.315	17.976	179.449
-7.257	17.972	179.621	-7.340	17.976	179.439
-7.285	17.972	179.704	-7.371	17.976	179.463
-7.316	17.973	179.709	-7.397	17.976	179.473
-7.346	17.973	179.632	-7.428	17.977	179.434
-7.368	17.972	179.578	-7.455	17.977	179.428
-7.396	17.972	179.500	-7.485	17.977	179.347
-7.430	17.974	179.545	-7.514	17.977	179.294
-7.456	17.974	179.583	-7.542	17.978	179.366
-7.483	17.975	179.511	-7.570	17.978	179.393
-7.516	17.974	179.639	-7.601	17.978	179.347
-7.542	17.974	179.678	-7.627	17.979	179.402
-7.572	17.975	179.640	-7.655	17.979	179.348
-7.602	17.975	179.613	-7.684	17.979	179.373
-7.627	17.975	179.582	-7.714	17.979	179.411
-7.655	17.977	179.587	-7.741	17.980	179.372
-7.683	17.977	179.632	-7.771	17.980	179.349
-7.715	17.976	179.654	-7.798	17.980	179.323
-7.742	17.976	179.674	-7.827	17.981	179.413
-7.773	17.978	179.710	-7.855	17.981	179.464
-7.797	17.978	179.711	-7.883	17.982	179.471
-7.830	17.978	179.731	-7.913	17.982	179.430
-7.857	17.978	179.758	-7.942	17.982	179.457
-7.884	17.978	179.732	-7.971	17.983	179.513
-7.910	17.981	179.744	-7.998	17.983	179.544
-7.943	17.981	179.737	-8.027	17.983	179.570
-7.973	17.981	179.868	-8.057	17.984	179.577
-8.003	17.981	179.921	-8.084	17.984	179.665
-8.028	17.981	179.933	-8.112	17.984	179.680
-8.059	17.981	179.960	-8.142	17.985	179.730
-8.084	17.981	179.976	-8.170	17.985	179.721
-8.115	17.981	179.980	-8.200	17.985	179.676
-8.142	17.981	180.047	-8.228	17.985	179.763
-8.172	17.981	180.078	-8.254	17.986	179.815
-8.200	17.981	180.069	-8.284	17.986	179.852
-8.230	17.983	180.139	-8.312	17.986	179.933
-8.260	17.983	180.224	-8.341	17.986	179.952
-8.288	17.984	180.237	-8.369	17.986	179.944
-8.314	17.984	180.211	-8.399	17.987	180.003
-8.344	17.984	180.175	-8.425	17.986	179.978
-8.373	17.984	180.247	-8.456	17.987	179.986
-8.400	17.985	180.296	-8.483	17.987	180.085
-8.428	17.985	180.359	-8.512	17.987	180.143
-8.455	17.984	180.408	-8.540	17.987	180.210
-8.485	17.986	180.506	-8.568	17.988	180.317
-8.514	17.985	180.522	-8.597	17.987	180.280
-8.541	17.985	180.579	-8.626	17.987	180.257
-8.568	17.985	180.605	-8.655	17.987	180.343
-8.599	17.984	180.555	-8.681	17.987	180.295
-8.623	17.984	180.624	-8.711	17.987	180.401
-8.657	17.983	180.747	-8.739	17.988	180.478
-8.681	17.983	180.757	-8.769	17.987	180.467
-8.713	17.984	180.850	-8.796	17.988	180.568
-8.740	17.984	180.821	-8.827	17.988	180.624
-8.769	17.984	180.857	-8.853	17.987	180.592
-8.796	17.983	180.877	-8.882	17.987	180.597
-8.822	17.983	180.878	-8.911	17.987	180.626
-8.852	17.983	180.962	-8.939	17.987	180.655
-8.878	17.983	181.072	-8.967	17.987	180.807
-8.901	17.985	181.072	-8.996	17.987	180.872
-8.928	17.984	181.115	-9.025	17.986	180.818
-8.953	17.984	181.131	-9.052	17.986	180.869
-8.987	17.983	181.018	-9.082	17.986	180.883
-9.011	17.982	181.001	-9.109	17.985	180.841
-9.040	17.984	181.143	-9.139	17.985	180.896
-9.067	17.984	181.134	-9.168	17.985	180.900
-9.093	17.983	181.254	-9.195	17.984	180.969
-9.120	17.983	181.328	-9.224	17.984	181.080
-9.149	17.980	181.309	-9.253	17.984	181.100
-9.174	17.979	181.372	-9.281	17.984	181.105
-9.201	17.979	181.369	-9.309	17.983	181.119
-9.231	17.978	181.403	-9.339	17.982	181.057
-9.256	17.979	181.390	-9.366	17.982	181.052
-9.287	17.978	181.145	-9.394	17.980	180.798
-9.308	17.978	180.998	-9.420	17.979	180.743
-9.339	17.976	180.926	-9.450	17.979	180.663
-9.364	17.976	180.915	-9.479	17.978	180.622
-9.396	17.974	180.886	-9.509	17.978	180.606
-9.420	17.974	180.859	-9.536	17.977	180.540
-9.451	17.973	180.861	-9.565	17.977	180.551
-9.478	17.973	180.787	-9.594	17.976	180.478
-9.506	17.973	180.741	-9.622	17.976	180.454
-9.530	17.973	180.794	-9.651	17.976	180.454
-9.558	17.973	180.711	-9.679	17.975	180.457
-9.585	17.972	180.676	-9.706	17.975	180.404
-9.612	17.972	180.677	-9.735	17.975	180.442
-9.645	17.971	180.641	-9.765	17.974	180.381
-9.673	17.970	180.655	-9.795	17.974	180.353
-9.703	17.971	180.634	-9.821	17.974	180.356
-9.730	17.970	180.568	-9.851	17.973	180.290
-9.755	17.970	180.581	-9.879	17.973	180.300
-9.783	17.970	180.611	-9.908	17.973	180.312
-9.810	17.970	180.551	-9.938	17.973	180.273
-9.837	17.969	180.600	-9.964	17.973	180.272
-9.874	17.971	180.539	-9.994	17.973	180.310
-9.899	17.971	180.472	-10.024	17.972	180.215
-9.925	17.970	180.532	-10.052	17.972	180.227
-9.955	17.970	180.481	-10.081	17.972	180.200
-9.982	17.969	180.432	-10.109	17.971	180.133
-10.007	17.969	180.471	-10.137	17.971	180.161
-10.038	17.968	180.466	-10.166	17.971	180.217
-10.065	17.967	180.489	-10.195	17.971	180.218
-10.093	17.969	180.542	-10.223	17.971	180.242
-10.121	17.969	180.464	-10.252	17.971	180.265
-10.148	17.969	180.489	-10.281	17.971	180.202
-10.176	17.968	180.564	-10.310	17.971	180.276
-10.201	17.969	180.523	-10.339	17.970	180.240
-10.225	17.969	180.531	-10.366	17.970	180.206
-10.256	17.969	180.520	-10.396	17.970	180.275
-10.283	17.969	180.520	-10.424	17.970	180.336
-10.311	17.968	180.562	-10.452	17.970	180.325
-10.336	17.968	180.645	-10.482	17.970	180.359
-10.365	17.966	180.625	-10.512	17.970	180.391
-10.389	17.966	180.676	-10.538	17.969	180.345
-10.417	17.966	180.678	-10.567	17.970	180.427
-10.448	17.966	180.634	-10.591	17.969	180.379
-10.475	17.966	180.729	-10.624	17.969	180.410
-10.506	17.966	180.780	-10.653	17.969	180.488
-10.528	17.966	180.760	-10.680	17.969	180.501
-10.557	17.964	180.814	-10.710	17.969	180.491
-10.585	17.964	180.811	-10.733	17.968	180.521
-10.616	17.964	180.788	-10.767	17.968	180.478
-10.641	17.964	180.834	-10.796	17.968	180.510
-10.668	17.965	180.799	-10.819	17.967	180.448
-10.696	17.965	180.769	-10.852	17.967	180.400
-10.729	17.964	180.763	-10.881	17.967	180.432
-10.750	17.964	180.750	-10.904	17.967	180.467
-10.779	17.963	180.767	-10.936	17.966	180.455
-10.806	17.963	180.765	-10.966	17.966	180.461
-10.833	17.964	180.726	-10.990	17.966	180.447
-10.861	17.964	180.737	-11.023	17.965	180.434
-10.885	17.963	180.704	-11.047	17.965	180.412
-10.916	17.961	180.668	-11.075	17.964	180.336
-10.945	17.963	180.586	-11.108	17.964	180.336
-10.969	17.962	180.601	-11.131	17.964	180.351
-11.004	17.960	180.629	-11.161	17.964	180.345
-11.030	17.960	180.650	-11.190	17.964	180.338
-11.055	17.960	180.628	-11.217	17.963	180.324
-11.089	17.961	180.601	-11.246	17.963	180.310
-11.113	17.960	180.571	-11.275	17.963	180.297
-11.143	17.961	180.538	-11.308	17.962	180.226
-11.168	17.960	180.516	-11.330	17.962	180.215
-11.197	17.959	180.510	-11.359	17.962	180.207
-11.224	17.958	180.507	-11.389	17.962	180.226
-11.251	17.958	180.494	-11.419	17.962	180.207
-11.278	17.959	180.450	-11.445	17.962	180.202
-11.306	17.959	180.429	-11.474	17.961	180.182
-11.336	17.958	180.409	-11.504	17.961	180.141
-11.361	17.958	180.372	-11.530	17.961	180.115
-11.381	17.959	180.366	-11.558	17.961	180.096
-11.406	17.959	180.372	-11.587	17.961	180.104
-11.431	17.958	180.412	-11.617	17.961	180.097
-11.459	17.958	180.402	-11.646	17.960	180.068
-11.483	17.957	180.392	-11.672	17.961	180.083
-11.513	17.957	180.374	-11.701	17.960	180.054
-11.535	17.957	180.333	-11.729	17.960	180.028
-11.565	17.957	180.316	-11.758	17.960	179.981
-11.590	17.956	180.286	-11.787	17.960	179.952
-11.618	17.957	180.283	-11.813	17.960	179.967
-11.645	17.957	180.265	-11.844	17.960	179.970
-11.675	17.958	180.342	-11.874	17.960	179.932
-11.700	17.957	180.322	-11.899	17.960	179.936
-11.734	17.958	180.130	-11.929	17.960	179.878
-11.761	17.958	180.082	-11.958	17.960	179.858
-11.795	17.958	180.032	-11.985	17.959	179.821
-11.822	17.958	180.012	-12.015	17.959	179.807
-11.855	17.956	180.079	-12.045	17.959	179.784
-11.880	17.956	180.099	-12.071	17.960	179.780
-11.911	17.955	180.093	-12.100	17.960	179.754
-11.939	17.955	180.086	-12.128	17.959	179.726
-11.968	17.955	180.101	-12.158	17.960	179.736
-11.999	17.955	180.049	-12.187	17.960	179.664
-12.020	17.955	180.034	-12.213	17.960	179.638
-12.056	17.958	179.919	-12.243	17.960	179.670
-12.086	17.958	179.911	-12.272	17.960	179.632
-12.111	17.957	179.948	-12.298	17.960	179.625
-12.138	17.958	179.936	-12.329	17.960	179.606
-12.172	17.958	179.919	-12.358	17.960	179.582
-12.196	17.958	179.967	-12.384	17.961	179.621
-12.224	17.958	179.900	-12.414	17.961	179.624
-12.256	17.958	179.864	-12.443	17.961	179.550
-12.280	17.958	179.883	-12.471	17.961	179.571
-12.307	17.958	179.835	-12.501	17.961	179.557
-12.339	17.958	179.780	-12.530	17.961	179.511
-12.364	17.959	179.783	-12.556	17.961	179.518
-12.397	17.959	179.733	-12.585	17.961	179.467
-12.424	17.959	179.760	-12.614	17.962	179.478
-12.461	17.958	179.828	-12.644	17.962	179.500
-12.483	17.958	179.744	-12.670	17.962	179.452
-12.517	17.959	179.702	-12.700	17.962	179.410
-12.542	17.959	179.728	-12.730	17.963	179.462
-12.569	17.959	179.647	-12.760	17.963	179.402
-12.598	17.959	179.687	-12.787	17.963	179.352
-12.626	17.959	179.707	-12.816	17.963	179.407
-12.651	17.960	179.650	-12.843	17.963	179.361
-12.684	17.960	179.658	-12.872	17.964	179.347
-12.711	17.960	179.684	-12.901	17.964	179.360
-12.743	17.961	179.578	-12.929	17.964	179.323
-12.770	17.961	179.632	-12.959	17.964	179.315
-12.802	17.960	179.644	-12.988	17.965	179.369
-12.826	17.960	179.544	-13.015	17.965	179.270
-12.857	17.961	179.576	-13.045	17.965	179.282
-12.887	17.962	179.498	-13.074	17.966	179.304
-12.911	17.962	179.477	-13.101	17.966	179.222
-12.947	17.963	179.509	-13.131	17.966	179.210
-12.974	17.963	179.497	-13.160	17.966	179.236
-13.002	17.963	179.425	-13.186	17.967	179.175
-13.028	17.966	179.523	-13.218	17.967	179.202
-13.055	17.966	179.477	-13.246	17.968	179.216
-13.085	17.971	179.373	-13.277	17.968	179.130
-13.114	17.971	179.441	-13.303	17.968	179.181
-13.139	17.972	179.442	-13.332	17.969	179.195
-13.172	17.970	179.426	-13.359	17.969	179.120
-13.196	17.971	179.439	-13.389	17.969	179.100
-13.231	17.972	179.377	-13.418	17.970	179.146
-13.255	17.973	179.320	-13.446	17.970	179.096
-13.279	17.973	179.397	-13.475	17.970	179.131
-13.312	17.974	179.294	-13.504	17.971	179.124
-13.339	17.974	179.251	-13.534	17.971	179.057
-13.368	17.974	179.383	-13.560	17.972	179.115
-13.398	17.974	179.381	-13.589	17.972	179.105
-13.429	17.975	179.333	-13.619	17.972	179.065
-13.457	17.977	179.383	-13.647	17.973	179.077
-13.485	17.977	179.274	-13.675	17.973	179.054
-13.509	17.977	179.277	-13.702	17.973	178.999
-13.537	17.978	179.326	-13.732	17.974	179.055
-13.573	17.977	179.256	-13.762	17.974	179.003
-13.595	17.978	179.213	-13.790	17.974	178.943
-13.628	17.979	179.258	-13.819	17.975	179.015
-13.655	17.979	179.216	-13.848	17.976	178.985
-13.689	17.980	179.201	-13.877	17.976	178.947
-13.714	17.980	179.236	-13.903	17.976	178.987
-13.741	17.981	179.170	-13.933	17.977	178.962
-13.775	17.981	179.173	-13.962	17.977	178.954
-13.799	17.981	179.232	-13.992	17.978	179.025
-13.831	17.981	179.198	-14.019	17.978	178.946
-13.859	17.982	179.267	-14.048	17.979	178.973
-13.889	17.982	179.318	-14.078	17.980	179.047
-13.914	17.984	179.247	-14.105	17.980	179.031
-13.941	17.984	179.266	-14.134	17.980	178.984
-13.974	17.986	179.282	-14.163	17.981	179.053
-13.999	17.986	179.231	-14.193	17.982	179.045
-14.023	17.986	179.299	-14.219	17.982	179.067
-14.061	17.987	179.330	-14.249	17.983	179.121
-14.088	17.987	179.277	-14.278	17.983	179.059
-14.119	17.989	179.329	-14.308	17.984	179.105
-14.143	17.989	179.346	-14.334	17.984	179.143
-14.179	17.989	179.272	-14.363	17.984	179.103
-14.203	17.989	179.313	-14.393	17.985	179.112
-14.231	17.990	179.355	-14.423	17.985	179.180
-14.260	17.991	179.333	-14.450	17.986	179.148
-14.286	17.992	179.387	-14.479	17.986	179.177
-14.320	17.992	179.398	-14.509	17.987	179.206
-14.347	17.992	179.391	-14.535	17.987	179.190
-14.372	17.993	179.435	-14.563	17.988	179.240
-14.406	17.993	179.430	-14.593	17.988	179.247
-14.428	17.993	179.398	-14.621	17.988	179.214
-14.458	17.993	179.453	-14.650	17.989	179.258
-14.487	17.994	179.406	-14.679	17.990	179.306
-14.512	17.994	179.416	-14.706	17.990	179.270
-14.545	17.995	179.487	-14.735	17.990	179.296
-14.572	17.996	179.471	-14.765	17.990	179.285
-14.599	17.996	179.458	-14.794	17.991	179.244
-14.631	17.997	179.367	-14.821	17.991	179.246
-14.656	17.998	179.346	-14.848	17.991	179.220
-14.683	17.998	179.331	-14.879	17.992	179.188
-14.713	17.999	179.341	-14.906	17.992	179.194
-14.740	18.000	179.382	-14.935	17.992	179.218
-14.773	17.999	179.358	-14.965	17.993	179.230
-14.798	17.999	179.321	-14.991	17.993	179.163
-14.825	17.999	179.286	-15.020	17.993	179.145
-14.859	17.999	179.467	-15.049	17.994	179.145
-14.884	17.999	179.626	-15.074	17.995	179.350
-14.917	18.003	180.018	-15.101	17.998	179.836
-14.943	18.002	180.800	-15.127	18.001	180.696
-14.970	18.002	181.421	-15.155	18.003	181.144
-14.994	18.005	181.315	-15.182	18.002	181.107
-15.021	18.004	181.384	-15.212	18.002	181.082
-15.046	18.004	181.405	-15.239	18.001	181.146
-15.078	18.010	181.358	-15.270	18.001	181.126
-15.103	18.009	181.516	-15.295	18.001	181.341
-15.135	18.010	181.799	-15.322	18.002	181.681
-15.165	18.008	182.566	-15.349	18.005	182.433
-15.185	18.008	183.491	-15.374	18.008	183.523
-15.211	18.011	184.224	-15.399	18.008	184.070
-15.237	18.008	184.244	-15.428	18.006	184.069
-15.265	18.013	184.256	-15.457	18.004	184.025
-15.292	18.011	184.247	-15.484	18.002	184.046
-15.317	18.009	184.392	-15.512	18.001	184.226
-15.350	18.009	184.767	-15.540	18.001	184.648
-15.374	18.007	185.323	-15.565	18.002	185.353
-15.401	18.006	186.256	-15.590	18.004	186.272
-15.425	18.003	186.497	-15.617	18.001	186.353
-15.454	18.007	186.589	-15.646	17.998	186.363
-15.482	18.004	186.584	-15.675	17.995	186.439
-15.506	18.001	186.572	-15.702	17.992	186.423
-15.538	18.001	186.847	-15.730	17.990	186.703
-15.564	17.997	187.269	-15.757	17.989	187.184
-15.596	17.995	187.977	-15.784	17.989	187.969
-15.615	17.992	188.944	-15.805	17.990	188.902
-15.640	17.988	189.351	-15.834	17.987	189.122
-15.672	17.988	189.435	-15.863	17.982	189.152
-15.699	17.983	189.474	-15.889	17.978	189.221
-15.723	17.979	189.736	-15.916	17.975	189.533
-15.755	17.982	190.337	-15.944	17.974	190.226
-15.773	17.978	190.994	-15.967	17.973	191.050
-15.802	17.976	192.267	-15.992	17.973	192.197
-15.824	17.971	193.467	-16.018	17.972	193.214
-15.849	17.964	193.635	-16.045	17.966	193.292
-15.881	17.966	193.579	-16.073	17.960	193.407
-15.906	17.960	193.864	-16.099	17.955	193.721
-15.935	17.952	194.447	-16.126	17.951	194.286
-15.958	17.952	195.117	-16.149	17.948	195.063
-15.980	17.945	196.238	-16.174	17.947	196.234
-16.002	17.938	197.691	-16.199	17.947	197.729
-16.023	17.942	199.178	-16.221	17.946	199.136
-16.048	17.933	199.456	-16.247	17.936	199.171
-16.083	17.934	199.469	-16.275	17.927	199.210
-16.106	17.926	199.513	-16.300	17.918	199.235
-16.132	17.917	199.690	-16.328	17.910	199.536
-16.164	17.912	200.037	-16.355	17.903	199.967
-16.188	17.903	200.785	-16.380	17.897	200.688
-16.208	17.895	201.641	-16.402	17.893	201.611
-16.234	17.892	203.071	-16.428	17.889	203.075
-16.255	17.883	204.643	-16.451	17.888	204.709
-16.280	17.881	206.232	-16.471	17.885	206.118
-16.296	17.871	206.470	-16.498	17.873	206.262
-16.328	17.872	206.524	-16.524	17.860	206.303
-16.356	17.858	206.616	-16.550	17.848	206.453
-16.383	17.851	206.847	-16.574	17.837	206.713
-16.407	17.839	207.361	-16.599	17.827	207.265
-16.434	17.828	208.017	-16.621	17.820	208.024
-16.452	17.818	209.145	-16.645	17.812	209.166
-16.472	17.807	210.464	-16.668	17.807	210.557
-16.495	17.799	212.140	-16.691	17.803	212.311
-16.508	17.790	213.722	-16.710	17.799	213.885
-16.535	17.789	214.525	-16.734	17.785	214.264
-16.557	17.773	214.490	-16.758	17.769	214.309
-16.590	17.770	214.552	-16.781	17.754	214.460
-16.614	17.753	214.968	-16.805	17.740	214.967
-16.633	17.739	215.600	-16.827	17.728	215.629
-16.658	17.726	216.759	-16.851	17.717	216.786
-16.674	17.714	217.912	-16.871	17.709	218.152
-16.698	17.704	219.580	-16.892	17.702	219.829
-16.713	17.692	221.325	-16.914	17.692	221.351
-16.741	17.684	221.861	-16.936	17.675	221.588
-16.762	17.665	221.968	-16.956	17.657	221.725
-16.779	17.649	222.220	-16.979	17.639	222.047
-16.811	17.635	222.756	-16.999	17.624	222.653
-16.829	17.618	223.641	-17.019	17.611	223.502
-16.852	17.608	224.788	-17.039	17.599	224.705
-16.866	17.593	226.062	-17.060	17.587	226.204
-16.878	17.580	227.748	-17.080	17.576	227.704
-16.905	17.564	228.170	-17.100	17.555	227.871
-16.922	17.545	228.224	-17.120	17.533	227.966
-16.938	17.527	228.373	-17.137	17.515	228.119
-16.967	17.512	228.662	-17.157	17.496	228.531
-16.983	17.492	229.363	-17.177	17.479	229.276
-17.005	17.476	230.276	-17.196	17.463	230.349
-17.019	17.458	231.638	-17.215	17.450	231.690
-17.040	17.445	233.368	-17.235	17.437	233.416
-17.051	17.430	234.739	-17.253	17.421	234.623
-17.076	17.415	234.905	-17.268	17.400	234.600
-17.092	17.392	234.944	-17.285	17.376	234.630
-17.118	17.374	235.105	-17.303	17.353	234.874
-17.132	17.354	235.502	-17.319	17.333	235.344
-17.146	17.333	236.237	-17.337	17.314	236.130
-17.166	17.310	237.170	-17.354	17.297	237.259
-17.175	17.294	238.561	-17.372	17.281	238.671
-17.195	17.273	239.259	-17.388	17.259	239.051
-17.210	17.248	239.350	-17.402	17.234	239.070
-17.222	17.234	239.400	-17.417	17.212	239.325
-17.237	17.209	239.781	-17.433	17.189	239.801
-17.251	17.189	240.351	-17.448	17.170	240.518
-17.263	17.169	241.359	-17.464	17.150	241.515
-17.273	17.150	242.585	-17.480	17.132	242.854
-17.288	17.131	244.143	-17.497	17.115	244.483
-17.296	17.115	245.787	-17.512	17.102	246.331
-17.313	17.099	247.852	-17.527	17.087	248.210
-17.321	17.077	248.553	-17.538	17.061	248.502
-17.329	17.056	248.671	-17.549	17.037	248.618
-17.355	17.030	249.059	-17.561	17.009	249.056
-17.363	17.010	249.547	-17.572	16.988	249.632
-17.381	16.987	250.454	-17.585	16.966	250.565
-17.388	16.964	251.780	-17.598	16.946	251.867
-17.403	16.945	253.098	-17.610	16.929	253.347
-17.408	16.927	254.966	-17.624	16.911	255.280
-17.413	16.908	256.471	-17.635	16.887	256.257
-17.429	16.879	256.472	-17.642	16.859	256.244
-17.435	16.852	256.474	-17.648	16.834	256.249
-17.441	16.828	256.452	-17.655	16.805	256.221
-17.463	16.806	256.369	-17.662	16.776	256.204
-17.470	16.779	256.270	-17.668	16.750	256.171
-17.481	16.753	256.239	-17.675	16.721	256.104
-17.487	16.727	256.254	-17.682	16.693	256.110
-17.494	16.697	256.219	-17.688	16.667	256.127
-17.501	16.670	256.423	-17.696	16.640	256.364
-17.509	16.639	256.812	-17.705	16.614	256.882
-17.514	16.616	257.458	-17.714	16.592	257.660
-17.524	16.590	258.548	-17.724	16.568	258.832
-17.528	16.569	259.518	-17.732	16.543	259.409
-17.532	16.543	259.566	-17.736	16.517	259.377
-17.547	16.520	259.591	-17.742	16.487	259.422
-17.552	16.492	259.621	-17.748	16.459	259.487
-17.556	16.468	259.620	-17.753	16.432	259.515
-17.563	16.430	259.903	-17.759	16.405	259.817
-17.567	16.406	260.311	-17.766	16.379	260.345
-17.570	16.383	260.938	-17.774	16.355	261.100
-17.578	16.357	261.995	-17.782	16.331	262.199
-17.580	16.334	262.786	-17.788	16.306	262.641
-17.591	16.301	262.882	-17.791	16.279	262.614
-17.595	16.274	262.885	-17.795	16.248	262.702
-17.598	16.249	262.894	-17.799	16.221	262.696
-17.610	16.216	262.856	-17.803	16.192	262.711
-17.612	16.195	262.850	-17.806	16.166	262.701
-17.618	16.161	262.943	-17.810	16.138	262.753
-17.622	16.134	263.036	-17.814	16.108	262.849
-17.625	16.110	263.043	-17.817	16.081	262.919
-17.628	16.079	262.965	-17.821	16.051	262.887
-17.631	16.052	263.034	-17.824	16.022	262.892
-17.634	16.027	263.025	-17.828	15.995	262.882
-17.637	16.000	263.040	-17.831	15.967	262.897
-17.642	15.968	263.023	-17.835	15.938	262.901
-17.645	15.944	263.070	-17.838	15.911	262.942
-17.649	15.913	263.094	-17.842	15.883	263.001
-17.652	15.885	263.231	-17.846	15.854	263.058
-17.655	15.859	263.243	-17.850	15.825	263.148
-17.661	15.828	263.244	-17.853	15.797	263.128
-17.664	15.801	263.251	-17.856	15.768	263.151
-17.667	15.768	263.282	-17.859	15.739	263.100
-17.670	15.744	263.314	-17.863	15.712	263.130
-17.675	15.711	263.340	-17.867	15.683	263.172
-17.678	15.681	263.376	-17.870	15.654	263.203
-17.681	15.659	263.434	-17.874	15.627	263.320
-17.685	15.628	263.702	-17.878	15.600	263.643
-17.687	15.601	264.132	-17.883	15.572	263.934
-17.692	15.567	264.157	-17.886	15.545	263.931
-17.694	15.543	264.143	-17.889	15.515	263.942
-17.697	15.518	264.070	-17.891	15.488	263.884
-17.704	15.488	263.990	-17.894	15.460	263.855
-17.706	15.461	263.976	-17.898	15.430	263.903
-17.709	15.437	263.941	-17.900	15.403	263.826
-17.711	15.403	263.999	-17.904	15.374	263.816
-17.714	15.376	263.952	-17.907	15.344	263.818
-17.717	15.347	263.949	-17.910	15.318	263.805
-17.720	15.320	264.137	-17.914	15.290	264.024
-17.723	15.289	264.481	-17.918	15.266	264.497
-17.726	15.262	264.784	-17.922	15.237	264.662
-17.728	15.235	264.853	-17.925	15.209	264.764
-17.735	15.203	265.012	-17.928	15.179	264.859
-17.736	15.181	265.030	-17.931	15.151	264.866
-17.743	15.151	265.087	-17.933	15.122	264.876
-17.745	15.127	265.095	-17.936	15.099	264.873
-17.747	15.100	265.101	-17.939	15.066	264.949
-17.748	15.067	265.148	-17.942	15.037	264.986
-17.750	15.042	265.185	-17.944	15.013	265.022
-17.752	15.015	265.257	-17.947	14.982	265.073
-17.756	14.985	265.334	-17.950	14.951	265.130
-17.759	14.958	265.306	-17.952	14.923	265.157
-17.762	14.929	265.369	-17.955	14.899	265.190
-17.764	14.901	265.409	-17.957	14.866	265.175
-17.767	14.874	265.448	-17.960	14.837	265.175
-17.770	14.847	265.438	-17.962	14.813	265.222
-17.772	14.820	265.445	-17.965	14.784	265.264
-17.774	14.795	265.506	-17.967	14.757	265.320
-17.778	14.763	265.645	-17.971	14.729	265.495
-17.780	14.735	266.144	-17.976	14.698	266.114
-17.783	14.699	266.380	-17.977	14.675	266.113
-17.784	14.675	266.407	-17.979	14.646	266.147
-17.790	14.643	266.427	-17.981	14.613	266.108
-17.791	14.622	266.480	-17.984	14.589	266.202
-17.793	14.594	266.553	-17.986	14.556	266.311
-17.794	14.564	266.607	-17.988	14.533	266.310
-17.796	14.536	266.594	-17.990	14.504	266.367
-17.798	14.509	266.616	-17.991	14.475	266.364
-17.802	14.476	266.670	-17.993	14.442	266.334
-17.804	14.451	266.694	-17.995	14.420	266.389
-17.806	14.424	266.690	-17.997	14.390	266.429
-17.807	14.400	266.744	-17.999	14.362	266.504
-17.810	14.366	266.872	-18.001	14.333	266.580
-17.811	14.341	266.905	-18.003	14.304	266.572
-17.813	14.314	266.920	-18.005	14.274	266.614
-17.815	14.285	266.935	-18.007	14.248	266.638
-17.817	14.257	266.884	-18.008	14.218	266.646
-17.818	14.233	266.969	-18.010	14.192	266.694
-17.819	14.199	267.054	-18.012	14.162	266.706
-17.821	14.172	267.083	-18.014	14.133	266.731
-17.822	14.147	267.186	-18.016	14.105	266.851
-17.824	14.119	267.263	-18.018	14.077	266.944
-17.826	14.092	267.326	-18.019	14.047	266.959
-17.828	14.058	267.385	-18.021	14.018	266.957
-17.829	14.034	267.398	-18.022	13.992	266.996
-17.830	14.007	267.374	-18.024	13.963	267.016
-17.832	13.973	267.546	-18.026	13.933	267.127
-17.833	13.946	267.555	-18.028	13.907	267.143
-17.834	13.919	267.616	-18.029	13.878	267.169
-17.836	13.891	267.738	-18.031	13.847	267.300
-17.837	13.866	267.725	-18.032	13.821	267.295
-17.838	13.838	267.751	-18.034	13.791	267.338
-17.841	13.808	267.773	-18.035	13.765	267.386
-17.842	13.780	267.776	-18.037	13.734	267.353
-17.846	13.747	267.747	-18.038	13.705	267.410
-17.847	13.720	267.788	-18.040	13.677	267.530
-17.848	13.695	267.824	-18.042	13.650	267.593
-17.849	13.663	267.992	-18.043	13.621	267.625
-17.850	13.637	267.994	-18.044	13.591	267.642
-17.851	13.612	268.000	-18.045	13.566	267.645
-17.852	13.580	268.029	-18.047	13.536	267.717
-17.853	13.553	268.071	-18.048	13.505	267.773
-17.856	13.523	268.086	-18.049	13.479	267.761
-17.857	13.495	268.233	-18.051	13.449	267.813
-17.858	13.470	268.271	-18.052	13.422	267.883
-17.860	13.438	268.309	-18.054	13.392	267.979
-17.860	13.411	268.439	-18.055	13.363	268.061
-17.861	13.386	268.436	-18.056	13.337	268.090
-17.864	13.352	268.462	-18.057	13.308	268.044
-17.864	13.322	268.479	-18.058	13.278	268.132
-17.867	13.295	268.425	-18.059	13.252	268.147
-17.868	13.264	268.532	-18.060	13.222	268.203
-17.868	13.240	268.657	-18.062	13.192	268.289
-17.869	13.210	268.707	-18.063	13.166	268.324
-17.869	13.180	268.732	-18.064	13.136	268.352
-17.870	13.158	268.766	-18.065	13.110	268.423
-17.872	13.126	268.713	-18.065	13.082	268.421
-17.873	13.099	268.763	-18.066	13.052	268.398
-17.875	13.066	268.799	-18.067	13.022	268.474
-17.876	13.039	268.767	-18.068	12.995	268.471
-17.876	13.014	268.859	-18.069	12.966	268.570
-17.878	12.983	268.975	-18.071	12.937	268.672
-17.878	12.956	269.032	-18.071	12.908	268.694
-17.880	12.926	269.064	-18.072	12.880	268.719
-17.880	12.901	269.094	-18.073	12.852	268.772
-17.881	12.874	269.006	-18.074	12.823	268.751
-17.882	12.842	269.114	-18.075	12.795	268.819
-17.882	12.818	269.122	-18.075	12.767	268.890
-17.882	12.784	269.221	-18.076	12.737	268.875
-17.883	12.759	269.314	-18.077	12.711	268.950
-17.883	12.732	269.335	-18.078	12.681	269.059
-17.884	12.701	269.434	-18.078	12.652	269.051
-17.884	12.676	269.526	-18.079	12.624	269.079
-17.887	12.642	269.452	-18.079	12.595	269.084
-17.887	12.615	269.417	-18.080	12.566	269.074
-17.887	12.589	269.436	-18.081	12.539	269.189
-17.887	12.562	269.458	-18.082	12.510	269.272
-17.888	12.530	269.605	-18.082	12.481	269.247
-17.888	12.506	269.669	-18.083	12.454	269.332
-17.889	12.478	269.638	-18.083	12.425	269.331
-17.890	12.443	269.666	-18.084	12.396	269.360
-17.890	12.422	269.709	-18.084	12.369	269.381
-17.891	12.394	269.635	-18.084	12.339	269.301
-17.894	12.359	269.641	-18.084	12.310	269.331
-17.894	12.334	269.717	-18.085	12.282	269.422
-17.894	12.307	269.675	-18.086	12.253	269.464
-17.893	12.275	269.814	-18.086	12.223	269.468
-17.893	12.250	269.835	-18.087	12.199	269.547
-17.893	12.224	269.860	-18.086	12.169	269.472
-17.895	12.189	269.824	-18.087	12.139	269.487
-17.895	12.161	269.781	-18.087	12.109	269.523
-17.895	12.136	269.775	-18.088	12.082	269.515
-17.896	12.105	269.874	-18.088	12.053	269.580
-17.896	12.081	269.918	-18.088	12.027	269.603
-17.896	12.053	269.906	-18.089	11.997	269.636
-17.897	12.021	270.010	-18.089	11.967	269.737
-17.897	11.996	269.979	-18.090	11.941	269.746
-17.899	11.963	269.948	-18.089	11.911	269.644
-17.899	11.935	270.029	-18.090	11.883	269.766
-17.898	11.908	270.345	-18.092	11.857	270.155
-17.896	11.876	270.971	-18.095	11.830	270.824
-17.895	11.854	271.600	-18.096	11.805	271.221
-17.899	11.824	271.631	-18.095	11.776	271.242
-17.898	11.798	271.593	-18.095	11.748	271.217
-17.897	11.771	271.627	-18.094	11.718	271.184
-17.901	11.738	271.581	-18.094	11.688	271.229
-17.900	11.713	271.480	-18.093	11.661	271.179
-17.900	11.682	271.523	-18.092	11.632	271.200
-17.900	11.655	271.495	-18.092	11.605	271.197
-17.899	11.627	271.446	-18.091	11.575	271.117
-17.901	11.596	271.398	-18.090	11.547	271.112
-17.900	11.569	271.405	-18.090	11.518	271.178
-17.899	11.540	271.411	-18.089	11.491	271.108
-17.898	11.513	271.440	-18.089	11.461	271.094
-17.897	11.486	271.402	-18.088	11.432	271.131
-17.895	11.456	271.375	-18.088	11.404	271.091
-17.894	11.429	271.392	-18.087	11.375	271.104
-17.895	11.395	271.371	-18.087	11.346	271.094
-17.895	11.367	271.330	-18.086	11.320	271.036
-17.894	11.339	271.381	-18.085	11.290	271.041
-17.894	11.312	271.375	-18.085	11.260	271.083
-17.893	11.287	271.320	-18.084	11.233	271.010
-17.892	11.259	271.364	-18.084	11.203	271.022
-17.893	11.229	271.301	-18.083	11.176	271.034
-17.892	11.201	271.342	-18.083	11.146	270.989
-17.890	11.167	271.360	-18.082	11.118	271.019
-17.890	11.140	271.281	-18.082	11.089	270.997
-17.889	11.116	271.266	-18.081	11.062	270.937
-17.888	11.089	271.338	-18.081	11.033	270.989
-17.889	11.058	271.264	-18.080	11.002	270.987
-17.888	11.033	271.343	-18.080	10.977	271.072
-17.887	11.006	271.616	-18.081	10.948	271.432
-17.887	10.973	272.260	-18.083	10.922	272.085
-17.886	10.949	272.577	-18.083	10.896	272.254
-17.884	10.922	272.598	-18.082	10.866	272.298
-17.889	10.889	272.572	-18.081	10.835	272.282
-17.888	10.864	272.575	-18.080	10.809	272.282
-17.886	10.832	272.782	-18.080	10.781	272.499
-17.884	10.805	273.194	-18.081	10.753	273.037
-17.883	10.781	273.843	-18.083	10.730	273.778
-17.883	10.756	274.906	-18.086	10.705	274.924
-17.881	10.736	276.120	-18.090	10.684	276.234
-17.885	10.712	277.839	-18.094	10.661	277.957
-17.882	10.696	279.619	-18.099	10.641	279.777
-17.891	10.666	280.453	-18.096	10.613	280.202
-17.886	10.640	280.461	-18.091	10.587	280.212
-17.881	10.614	280.655	-18.087	10.558	280.428
-17.887	10.584	280.972	-18.084	10.530	280.870
-17.882	10.560	281.526	-18.083	10.506	281.524
-17.878	10.538	282.480	-18.082	10.480	282.560
-17.876	10.507	283.889	-18.083	10.457	283.993
-17.871	10.490	285.424	-18.085	10.435	285.518
-17.866	10.470	287.540	-18.088	10.413	287.495
-17.859	10.451	288.027	-18.081	10.387	287.773
-17.865	10.414	288.098	-18.072	10.359	287.831
-17.857	10.391	288.247	-18.064	10.332	288.051
-17.858	10.352	288.674	-18.058	10.306	288.566
-17.850	10.329	289.398	-18.054	10.282	289.327
-17.843	10.308	290.482	-18.051	10.258	290.431
-17.834	10.286	291.911	-18.048	10.235	291.866
-17.836	10.264	293.324	-18.047	10.213	293.456
-17.828	10.246	295.282	-18.047	10.191	295.478
-17.833	10.222	297.077	-18.044	10.169	296.985
-17.820	10.199	297.303	-18.030	10.142	297.094
-17.808	10.175	297.494	-18.019	10.117	297.324
-17.812	10.141	297.951	-18.009	10.094	297.825
-17.800	10.119	298.731	-18.000	10.070	298.663
-17.788	10.099	299.825	-17.993	10.046	299.865
-17.782	10.073	301.141	-17.987	10.024	301.287
-17.772	10.056	302.594	-17.982	10.001	302.966
[truncated: 1,212 more rows]
