# Supplementary material for: Finding the best hardware configuration for 2D SLAM in indoor environments via simulation based on Google Cartographer
Source: Sci Rep. 2022 Nov 5;12:18815. doi: 10.1038/s41598-022-22938-y (PMC9637188; doi:10.1038/s41598-022-22938-y)
Supplement: Supplementary file 1 — Supplementary Information. [file 41598_2022_22938_MOESM1_ESM.zip › SLAM_readings/tunel_no_loop_closure/slam_l2do_tunel_5_4_2022_23_11_57_noloop.csv]

xr	yr	wr	xu	yu	wu
0.000	0.000	0.000	0.000	0.000	0.000
0.000	0.000	0.000	0.000	0.000	0.000
-0.008	-0.001	0.008	0.000	0.000	0.000
-0.008	-0.001	0.008	0.000	0.000	0.000
0.000	0.001	359.986	0.000	0.000	0.000
0.000	0.001	359.986	0.000	0.000	0.000
0.000	0.001	359.986	0.000	0.000	0.000
-0.003	-0.001	359.964	0.000	0.000	0.000
-0.003	-0.001	359.964	0.000	0.000	0.000
0.002	-0.001	359.972	0.000	0.000	0.000
0.002	-0.001	359.972	0.000	0.000	0.000
0.002	-0.001	359.959	0.000	0.000	0.000
0.002	-0.001	359.959	0.000	0.000	0.000
0.002	-0.002	359.949	0.000	0.000	0.000
0.002	-0.002	359.949	0.000	0.000	0.000
0.002	-0.002	359.949	0.000	0.000	0.000
0.003	-0.001	359.968	0.000	0.000	0.000
0.003	-0.001	359.968	0.000	0.000	0.000
-0.003	0.000	359.974	0.000	0.000	0.000
-0.003	0.000	359.974	0.000	0.000	0.000
-0.001	-0.003	359.993	0.000	0.000	0.000
-0.001	-0.003	359.993	0.000	0.000	0.000
-0.001	-0.003	359.993	0.000	0.000	0.000
0.002	-0.001	359.957	0.000	0.000	0.000
0.002	-0.001	359.957	0.000	0.000	0.000
0.002	0.003	0.005	0.000	0.000	0.000
0.002	0.003	0.005	0.000	0.000	0.000
0.007	-0.001	359.974	0.000	0.000	0.000
0.007	-0.001	359.974	0.000	0.000	0.000
0.003	-0.001	359.954	0.000	0.000	0.000
0.003	-0.001	359.954	0.000	0.000	0.000
0.003	-0.001	359.954	0.000	0.000	0.000
0.001	-0.001	359.972	0.000	0.000	0.000
0.001	-0.001	359.972	0.000	0.000	0.000
0.000	0.000	359.967	0.000	0.000	0.000
0.000	0.000	359.967	0.000	0.000	0.000
-0.005	-0.001	359.986	0.000	0.000	0.000
-0.005	-0.001	359.986	0.000	0.000	0.000
-0.005	-0.001	359.986	0.000	0.000	0.000
0.002	-0.003	359.954	0.000	0.000	0.000
0.002	-0.003	359.954	0.000	0.000	0.000
0.002	-0.003	359.954	0.000	0.000	0.000
-0.001	-0.003	359.967	0.000	0.000	0.000
0.007	-0.001	359.984	0.000	0.000	0.000
0.007	-0.001	359.984	0.000	0.000	0.000
0.004	0.000	359.961	0.000	0.000	0.000
0.004	0.000	359.961	0.000	0.000	0.000
0.004	0.000	359.961	0.000	0.000	0.000
0.002	0.000	359.981	0.000	0.000	0.000
0.002	0.000	359.981	0.000	0.000	0.000
0.002	0.000	359.981	0.000	0.000	0.000
0.001	0.000	359.967	0.000	0.000	0.000
0.003	-0.002	359.950	0.000	0.000	0.000
0.003	-0.002	359.950	0.000	0.000	0.000
0.003	-0.002	359.950	0.000	0.000	0.000
0.000	0.000	359.955	0.000	0.000	0.000
0.000	0.000	359.955	0.000	0.000	0.000
0.002	-0.001	359.962	0.000	0.000	0.000
0.002	-0.001	359.962	0.000	0.000	0.000
0.003	-0.002	359.963	0.000	0.000	0.000
0.003	-0.002	359.963	0.000	0.000	0.000
0.003	-0.002	359.963	0.000	0.000	0.000
0.002	-0.003	359.956	0.000	0.000	0.000
0.002	-0.003	359.956	0.000	0.000	0.000
0.002	-0.002	359.944	0.000	0.000	0.000
0.002	-0.002	359.944	0.000	0.000	0.000
0.001	0.002	359.974	0.000	0.000	0.000
0.001	0.002	359.974	0.000	0.000	0.000
0.004	0.000	359.983	0.000	0.000	0.000
0.004	0.000	359.983	0.000	0.000	0.000
0.004	0.000	359.983	0.000	0.000	0.000
0.002	-0.001	359.958	0.000	0.000	0.000
0.002	-0.001	359.958	0.000	0.000	0.000
0.001	-0.001	359.952	0.000	0.000	0.000
0.001	-0.001	359.952	0.000	0.000	0.000
0.001	-0.001	359.952	0.000	0.000	0.000
0.001	-0.001	359.960	0.000	0.000	0.000
0.001	-0.001	359.960	0.000	0.000	0.000
0.004	-0.001	359.970	0.003	0.000	0.002
0.008	-0.001	359.970	0.007	0.000	0.015
0.015	-0.001	359.970	0.015	0.000	0.024
0.025	-0.001	359.961	0.024	0.000	0.023
0.035	-0.001	359.961	0.039	0.000	0.020
0.048	-0.002	359.947	0.058	0.000	0.012
0.067	-0.002	359.947	0.075	0.000	0.014
0.086	-0.005	0.006	0.102	0.000	0.010
0.107	-0.005	0.006	0.123	0.000	0.011
0.134	-0.005	0.006	0.151	0.000	-0.003
0.165	-0.003	359.963	0.180	0.000	359.971
0.203	0.000	359.980	0.213	0.001	359.909
0.228	0.000	359.980	0.235	0.000	359.938
0.262	-0.002	359.667	0.265	0.001	359.859
0.287	-0.002	359.667	0.293	0.001	359.837
0.316	-0.003	359.705	0.321	0.001	359.823
0.343	-0.003	359.705	0.355	0.001	359.844
0.372	-0.004	359.689	0.377	0.000	359.861
0.402	0.001	359.769	0.408	0.000	359.888
0.424	0.000	359.770	0.433	0.000	359.834
0.455	0.000	359.780	0.463	0.000	359.867
0.481	-0.004	359.773	0.492	0.000	359.908
0.506	-0.004	359.774	0.520	0.000	359.807
0.538	-0.006	359.688	0.549	0.000	359.791
0.563	-0.006	359.691	0.576	0.000	359.802
0.598	-0.005	359.682	0.607	0.000	359.768
0.622	-0.005	359.683	0.634	0.000	359.769
0.660	-0.005	359.628	0.664	0.000	359.736
0.682	-0.005	359.644	0.690	0.000	359.690
0.712	-0.007	359.572	0.720	0.000	359.704
0.739	-0.007	359.575	0.750	0.000	359.697
0.764	-0.007	359.574	0.777	0.000	359.634
0.796	-0.008	359.507	0.806	0.000	359.685
0.826	-0.008	359.493	0.836	0.000	359.664
0.848	-0.008	359.486	0.862	0.000	359.623
0.879	-0.011	359.564	0.891	-0.001	359.660
0.906	-0.011	359.565	0.921	-0.001	359.638
0.935	-0.010	359.533	0.948	0.000	359.552
0.962	-0.010	359.553	0.979	-0.001	359.595
0.994	-0.010	359.514	1.007	-0.001	359.579
1.018	-0.010	359.514	1.035	-0.001	359.545
1.045	-0.010	359.520	1.064	-0.001	359.573
1.081	-0.009	359.463	1.093	-0.001	359.485
1.106	-0.009	359.478	1.120	-0.001	359.493
1.140	-0.012	359.452	1.149	-0.002	359.514
1.167	-0.012	359.459	1.179	-0.002	359.456
1.192	-0.012	359.467	1.205	-0.002	359.407
1.224	-0.014	359.398	1.236	-0.002	359.439
1.249	-0.014	359.398	1.262	-0.002	359.354
1.284	-0.017	359.349	1.292	-0.002	359.387
1.310	-0.017	359.349	1.320	-0.003	359.401
1.340	-0.015	359.259	1.350	-0.003	359.321
1.367	-0.016	359.260	1.379	-0.003	359.325
1.397	-0.018	359.209	1.406	-0.004	359.365
1.422	-0.018	359.226	1.436	-0.004	359.326
1.448	-0.018	359.237	1.465	-0.004	359.321
1.480	-0.019	359.241	1.491	-0.004	359.358
1.512	-0.020	359.205	1.520	-0.004	359.272
1.539	-0.020	359.205	1.551	-0.005	359.333
1.569	-0.019	359.174	1.579	-0.005	359.298
1.600	-0.020	359.174	1.608	-0.005	359.245
1.622	-0.020	359.174	1.636	-0.006	359.235
1.660	-0.021	359.152	1.666	-0.006	359.253
1.682	-0.021	359.161	1.694	-0.006	359.217
1.713	-0.023	359.103	1.722	-0.007	359.251
1.740	-0.023	359.106	1.752	-0.007	359.234
1.764	-0.024	359.106	1.779	-0.007	359.205
1.799	-0.026	359.077	1.808	-0.008	359.275
1.832	-0.025	359.085	1.838	-0.008	359.196
1.856	-0.026	359.085	1.865	-0.008	359.149
1.884	-0.026	359.085	1.894	-0.009	359.177
1.915	-0.028	359.007	1.923	-0.009	359.166
1.939	-0.028	359.019	1.950	-0.009	359.112
1.969	-0.028	359.029	1.981	-0.010	359.144
2.003	-0.029	359.023	2.010	-0.010	359.104
2.027	-0.029	359.023	2.037	-0.010	359.127
2.059	-0.029	359.014	2.067	-0.011	359.161
2.089	-0.029	359.014	2.096	-0.011	359.088
2.111	-0.029	359.014	2.122	-0.011	359.053
2.145	-0.032	359.026	2.151	-0.012	359.112
2.171	-0.033	359.037	2.183	-0.012	359.121
2.198	-0.035	358.930	2.208	-0.013	359.071
2.226	-0.035	358.930	2.239	-0.013	359.102
2.259	-0.035	358.925	2.267	-0.013	359.042
2.289	-0.036	358.925	2.297	-0.014	359.079
2.315	-0.035	358.916	2.325	-0.014	359.049
2.340	-0.036	358.916	2.352	-0.014	359.004
2.367	-0.036	358.916	2.382	-0.015	359.016
2.398	-0.038	358.904	2.408	-0.015	359.013
2.433	-0.039	358.906	2.438	-0.016	358.982
2.460	-0.040	358.906	2.468	-0.016	358.989
2.485	-0.040	358.906	2.495	-0.017	359.020
2.517	-0.041	358.850	2.524	-0.017	358.978
2.551	-0.041	358.862	2.554	-0.018	359.060
2.575	-0.041	358.862	2.581	-0.018	359.009
2.603	-0.042	358.862	2.610	-0.018	358.963
2.636	-0.043	358.902	2.640	-0.019	358.996
2.664	-0.043	358.877	2.669	-0.020	359.015
2.691	-0.044	358.877	2.697	-0.020	358.953
2.716	-0.044	358.877	2.726	-0.020	358.976
2.745	-0.046	358.854	2.755	-0.021	358.952
2.777	-0.047	358.824	2.784	-0.021	358.920
2.805	-0.047	358.824	2.811	-0.022	359.020
2.836	-0.047	358.846	2.840	-0.022	358.920
2.867	-0.048	358.842	2.870	-0.022	358.894
2.891	-0.048	358.827	2.897	-0.023	358.962
2.919	-0.049	358.827	2.926	-0.024	358.976
2.946	-0.049	358.827	2.956	-0.024	358.929
2.974	-0.049	358.836	2.984	-0.025	358.963
3.002	-0.049	358.836	3.014	-0.025	358.938
3.029	-0.050	358.836	3.042	-0.025	358.950
3.059	-0.052	358.839	3.069	-0.026	358.979
3.086	-0.053	358.839	3.099	-0.026	358.913
3.117	-0.054	358.833	3.129	-0.027	358.920
3.142	-0.055	358.833	3.156	-0.028	358.996
3.178	-0.055	358.824	3.186	-0.028	358.973
3.205	-0.055	358.824	3.215	-0.028	358.929
3.234	-0.056	358.840	3.242	-0.029	358.972
3.259	-0.056	358.840	3.272	-0.029	358.941
3.289	-0.057	358.840	3.300	-0.030	358.989
3.317	-0.061	358.831	3.328	-0.030	359.002
3.344	-0.061	358.826	3.358	-0.031	358.976
3.379	-0.060	358.842	3.387	-0.031	358.980
3.404	-0.061	358.842	3.414	-0.032	359.018
3.431	-0.061	358.842	3.443	-0.032	358.979
3.463	-0.064	358.860	3.472	-0.032	358.973
3.488	-0.064	358.860	3.500	-0.033	359.003
3.518	-0.064	358.850	3.529	-0.033	358.945
3.545	-0.065	358.850	3.559	-0.034	359.016
3.579	-0.063	358.919	3.588	-0.034	358.978
3.604	-0.063	358.919	3.616	-0.035	358.972
3.637	-0.067	358.850	3.646	-0.035	358.991
3.659	-0.068	358.854	3.672	-0.036	358.997
3.687	-0.068	358.863	3.702	-0.037	359.108
3.717	-0.070	358.821	3.729	-0.039	359.512
3.749	-0.072	358.978	3.753	-0.042	0.158
3.772	-0.073	359.306	3.779	-0.046	1.155
3.795	-0.074	359.944	3.802	-0.052	2.464
3.806	-0.067	1.851	3.823	-0.057	4.020
3.830	-0.066	3.195	3.848	-0.060	5.046
3.860	-0.075	5.441	3.878	-0.058	5.078
3.885	-0.072	6.051	3.905	-0.056	5.047
3.914	-0.073	6.819	3.934	-0.054	5.133
3.951	-0.082	4.997	3.961	-0.051	5.119
3.976	-0.080	4.997	3.990	-0.049	5.164
4.007	-0.075	5.074	4.019	-0.047	5.337
4.036	-0.072	5.074	4.045	-0.046	5.659
4.060	-0.070	5.074	4.071	-0.046	6.368
4.080	-0.068	5.655	4.097	-0.048	7.426
4.101	-0.067	6.155	4.118	-0.051	8.571
4.134	-0.066	8.379	4.143	-0.055	10.335
4.150	-0.064	9.509	4.164	-0.057	11.846
4.172	-0.072	12.053	4.192	-0.051	11.969
4.202	-0.064	12.392	4.222	-0.045	11.996
4.229	-0.058	12.488	4.248	-0.040	11.999
4.260	-0.064	12.262	4.277	-0.034	12.015
4.291	-0.058	11.992	4.303	-0.029	12.211
4.318	-0.052	11.992	4.329	-0.025	12.557
4.341	-0.047	12.002	4.355	-0.022	13.231
4.374	-0.044	12.817	4.381	-0.022	14.338
4.395	-0.039	13.623	4.403	-0.021	15.562
4.413	-0.035	15.658	4.427	-0.021	17.038
4.431	-0.031	16.976	4.449	-0.023	18.951
4.455	-0.036	19.705	4.469	-0.025	20.919
4.470	-0.030	21.820	4.491	-0.027	23.393
4.498	-0.032	24.636	4.516	-0.018	23.780
4.520	-0.021	25.623	4.542	-0.007	23.838
4.544	-0.015	25.621	4.569	0.005	23.858
4.566	-0.005	25.633	4.593	0.015	23.960
4.591	0.008	25.642	4.620	0.026	24.245
4.628	0.007	23.891	4.644	0.034	24.807
4.651	0.017	23.925	4.669	0.042	25.658
4.677	0.017	24.784	4.691	0.047	26.713
4.697	0.027	25.743	4.714	0.052	28.160
4.723	0.037	28.591	4.737	0.055	29.916
4.736	0.044	29.805	4.758	0.061	31.358
4.762	0.053	32.286	4.783	0.075	31.549
4.782	0.067	33.109	4.805	0.089	31.602
4.813	0.079	33.518	4.830	0.102	31.953
4.832	0.091	33.518	4.853	0.113	32.572
4.864	0.094	32.323	4.877	0.123	33.540
4.882	0.105	32.957	4.900	0.131	34.889
4.899	0.116	33.839	4.920	0.139	36.317
4.924	0.123	36.568	4.942	0.145	38.204
4.939	0.134	38.185	4.963	0.150	40.448
4.956	0.139	40.988	4.983	0.153	42.704
4.973	0.155	43.159	5.004	0.169	43.433
5.004	0.165	45.686	5.025	0.188	43.485
5.022	0.183	45.686	5.046	0.208	43.477
5.048	0.193	43.481	5.068	0.228	43.483
5.068	0.212	43.481	5.089	0.248	43.516
5.092	0.226	43.446	5.109	0.267	43.522
5.111	0.244	43.446	5.130	0.286	43.599
5.132	0.263	43.435	5.151	0.306	43.644
5.152	0.282	43.459	5.171	0.324	43.860
5.172	0.301	43.459	5.193	0.341	44.454
5.196	0.320	43.737	5.213	0.356	45.345
5.209	0.332	44.207	5.233	0.369	46.476
5.237	0.349	46.143	5.253	0.380	47.897
5.250	0.361	47.153	5.272	0.391	49.593
5.269	0.369	49.896	5.291	0.401	51.311
5.278	0.382	51.870	5.310	0.411	53.516
5.297	0.395	54.608	5.327	0.430	54.022
5.321	0.412	55.232	5.344	0.452	54.190
5.339	0.438	55.305	5.362	0.474	54.554
5.354	0.459	55.305	5.380	0.493	55.250
5.373	0.475	54.467	5.396	0.510	56.154
5.386	0.493	55.094	5.414	0.527	57.436
5.403	0.511	57.076	5.432	0.542	58.977
5.423	0.524	59.689	5.448	0.555	60.795
5.429	0.537	61.352	5.466	0.569	62.728
5.438	0.554	63.042	5.479	0.590	63.220
5.464	0.577	64.987	5.493	0.616	63.329
5.476	0.602	65.172	5.506	0.642	63.320
5.505	0.626	63.666	5.520	0.668	63.414
5.516	0.647	63.666	5.532	0.692	63.503
5.534	0.672	63.295	5.545	0.718	63.525
5.545	0.694	63.295	5.558	0.744	63.514
5.559	0.716	63.385	5.570	0.768	63.499
5.575	0.744	63.397	5.583	0.795	63.458
5.587	0.769	63.397	5.596	0.821	63.559
5.598	0.791	63.397	5.608	0.845	63.574
5.611	0.821	63.412	5.622	0.871	63.642
5.623	0.846	63.412	5.635	0.894	63.980
5.635	0.868	63.418	5.648	0.916	64.486
5.653	0.897	63.831	5.662	0.938	65.327
5.662	0.915	64.329	5.677	0.958	66.466
5.668	0.938	66.019	5.691	0.975	67.946
5.677	0.956	67.118	5.707	0.992	69.718
5.695	0.972	70.263	5.720	1.010	71.066
5.702	0.995	71.623	5.729	1.037	71.200
5.721	1.023	72.680	5.739	1.066	71.216
5.729	1.046	72.680	5.747	1.091	71.210
5.744	1.070	71.213	5.756	1.118	71.108
5.753	1.096	71.213	5.766	1.145	71.235
5.765	1.123	71.004	5.776	1.171	71.591
5.772	1.143	71.004	5.786	1.193	72.153
5.783	1.171	71.557	5.798	1.216	73.069
5.790	1.190	72.103	5.810	1.237	74.271
5.795	1.210	73.768	5.821	1.256	75.647
5.801	1.233	74.813	5.830	1.281	76.249
5.807	1.259	75.609	5.837	1.310	76.281
5.820	1.285	77.263	5.844	1.337	76.465
5.826	1.311	77.263	5.852	1.362	76.882
5.846	1.339	76.273	5.861	1.387	77.498
5.852	1.362	76.375	5.868	1.415	77.663
5.864	1.392	77.121	5.874	1.443	77.658
5.870	1.416	77.121	5.880	1.472	77.599
5.875	1.440	77.504	5.886	1.498	77.599
5.881	1.467	77.504	5.892	1.527	77.666
5.887	1.494	77.499	5.898	1.553	77.665
5.896	1.520	77.537	5.905	1.581	77.848
5.902	1.546	77.537	5.912	1.608	78.174
5.912	1.575	77.581	5.920	1.632	78.684
5.917	1.598	77.644	5.927	1.658	79.083
5.925	1.629	78.502	5.932	1.687	79.098
5.930	1.652	78.637	5.938	1.714	79.154
5.938	1.679	79.187	5.944	1.743	79.187
5.942	1.710	79.025	5.949	1.769	79.188
5.948	1.738	79.025	5.955	1.799	79.258
5.955	1.770	79.077	5.960	1.827	79.324
5.960	1.794	79.077	5.965	1.854	79.291
5.965	1.825	79.172	5.971	1.883	79.269
5.969	1.849	79.172	5.976	1.912	79.241
5.976	1.876	79.189	5.981	1.938	79.232
5.981	1.903	79.189	5.987	1.967	79.312
5.990	1.931	79.140	5.993	1.997	79.362
5.995	1.956	79.140	5.998	2.023	79.375
5.999	1.985	79.164	6.004	2.051	79.436
6.006	2.017	79.253	6.009	2.081	79.451
6.010	2.041	79.252	6.014	2.107	79.434
6.017	2.073	79.310	6.020	2.137	79.435
6.022	2.098	79.299	6.024	2.164	79.369
6.028	2.130	79.297	6.030	2.192	79.511
6.033	2.156	79.297	6.037	2.219	79.876
6.041	2.184	79.300	6.044	2.243	80.485
6.046	2.208	79.454	6.051	2.267	81.225
6.052	2.243	80.651	6.056	2.296	81.229
6.055	2.268	80.868	6.060	2.323	81.247
6.064	2.292	81.413	6.064	2.352	81.205
6.068	2.319	81.413	6.068	2.382	81.200
6.075	2.347	81.252	6.072	2.408	81.174
6.080	2.377	81.252	6.077	2.438	81.121
6.085	2.405	81.155	6.081	2.466	81.160
6.089	2.430	81.155	6.085	2.493	81.147
6.096	2.460	81.104	6.091	2.521	81.372
6.100	2.484	81.104	6.097	2.547	81.832
6.104	2.509	81.221	6.103	2.573	82.360
6.108	2.536	81.333	6.106	2.603	82.318
6.113	2.562	82.039	6.109	2.628	82.262
6.116	2.590	82.065	6.113	2.657	82.266
6.120	2.621	82.159	6.117	2.686	82.209
6.124	2.647	82.161	6.121	2.716	82.180
6.127	2.668	82.161	6.124	2.742	82.176
6.132	2.702	82.141	6.128	2.771	82.161
6.137	2.736	82.141	6.132	2.800	82.127
6.140	2.760	82.141	6.135	2.828	82.066
6.144	2.787	82.141	6.139	2.855	82.049
6.149	2.819	82.103	6.143	2.886	82.007
6.153	2.844	82.103	6.147	2.912	81.973
6.159	2.875	82.070	6.151	2.942	81.978
6.162	2.900	82.064	6.154	2.965	81.949
6.164	2.933	81.869	6.158	2.997	81.883
6.168	2.959	81.869	6.162	3.027	81.891
6.172	2.989	81.910	6.167	3.051	82.094
6.176	3.016	81.910	6.173	3.080	82.662
6.181	3.045	82.002	6.180	3.106	83.517
6.189	3.071	83.278	6.187	3.128	84.577
6.192	3.094	84.254	6.194	3.151	85.644
6.193	3.118	85.073	6.196	3.174	85.652
6.203	3.145	86.229	6.199	3.206	85.748
6.205	3.172	86.251	6.201	3.236	85.778
6.209	3.199	85.657	6.203	3.261	85.771
6.213	3.230	85.709	6.205	3.293	85.789
6.214	3.255	85.709	6.206	3.317	85.780
6.218	3.284	85.743	6.208	3.344	85.782
6.220	3.311	85.743	6.211	3.379	85.792
6.222	3.340	85.756	6.213	3.402	85.799
6.224	3.368	85.756	6.215	3.432	85.785
6.226	3.404	85.801	6.217	3.464	85.864
6.228	3.427	85.812	6.219	3.487	85.876
6.232	3.454	85.888	6.221	3.517	85.893
6.234	3.481	85.888	6.223	3.547	85.925
6.236	3.514	85.918	6.226	3.580	85.914
6.237	3.539	85.918	6.227	3.602	85.918
6.238	3.570	85.749	6.230	3.635	85.964
6.240	3.595	85.736	6.231	3.658	85.971
6.243	3.627	85.838	6.233	3.688	85.997
6.244	3.651	85.837	6.236	3.716	86.036
6.249	3.683	85.930	6.238	3.745	86.065
6.251	3.708	85.916	6.240	3.773	86.121
6.252	3.732	85.908	6.241	3.801	86.127
6.254	3.766	86.033	6.243	3.831	86.105
6.256	3.796	86.067	6.245	3.858	86.095
6.258	3.826	86.054	6.247	3.888	86.079
6.260	3.855	86.110	6.249	3.914	86.140
6.261	3.882	86.108	6.251	3.944	86.251
6.265	3.914	86.123	6.253	3.974	86.221
6.267	3.938	86.123	6.255	4.000	86.188
6.270	3.970	86.180	6.257	4.029	86.244
6.271	3.995	86.180	6.259	4.059	86.266
6.273	4.020	86.182	6.260	4.086	86.246
6.278	4.052	86.171	6.262	4.115	86.256
6.279	4.076	86.182	6.264	4.142	86.326
6.281	4.108	86.210	6.266	4.171	86.388
6.282	4.135	86.210	6.269	4.201	86.501
6.285	4.168	86.313	6.270	4.229	86.478
6.287	4.195	86.313	6.272	4.258	86.483
6.288	4.226	86.405	6.274	4.288	86.469
6.289	4.251	86.403	6.275	4.314	86.447
6.291	4.283	86.452	6.277	4.343	86.511
6.293	4.310	86.439	6.280	4.372	86.804
6.297	4.337	86.424	6.283	4.399	87.032
6.298	4.362	86.424	6.284	4.426	87.050
6.300	4.394	86.915	6.286	4.456	87.073
6.301	4.418	86.915	6.287	4.481	86.976
6.303	4.453	87.023	6.288	4.512	86.992
6.304	4.480	87.038	6.290	4.540	87.013
6.308	4.509	87.016	6.291	4.568	86.942
6.309	4.533	87.021	6.293	4.596	86.951
6.311	4.558	87.021	6.295	4.625	86.968
6.314	4.590	86.949	6.296	4.655	86.948
6.315	4.617	86.949	6.298	4.684	86.993
6.318	4.652	86.978	6.299	4.710	86.984
6.319	4.680	86.978	6.300	4.740	86.871
6.320	4.710	86.983	6.302	4.768	86.875
6.322	4.739	86.985	6.303	4.796	86.874
6.323	4.764	86.992	6.305	4.826	86.809
6.326	4.790	86.956	6.307	4.852	86.854
6.324	4.819	86.750	6.308	4.882	86.821
6.326	4.847	86.769	6.310	4.912	86.797
6.328	4.879	86.846	6.311	4.939	86.823
6.330	4.906	86.846	6.313	4.968	86.792
6.333	4.939	86.836	6.314	4.997	86.719
6.334	4.964	86.836	6.316	5.024	86.760
6.336	4.995	86.806	6.317	5.053	86.709
6.338	5.023	86.806	6.319	5.084	86.678
6.339	5.046	86.797	6.321	5.111	86.746
6.340	5.073	86.797	6.323	5.140	86.697
6.343	5.105	86.740	6.324	5.167	86.644
6.344	5.132	86.740	6.326	5.195	86.669
6.345	5.162	86.730	6.327	5.224	86.603
6.347	5.190	86.730	6.329	5.253	86.582
6.351	5.221	86.697	6.331	5.283	86.634
6.352	5.247	86.695	6.332	5.310	86.573
6.354	5.275	86.695	6.334	5.338	86.569
6.355	5.308	86.733	6.336	5.367	86.609
6.357	5.335	86.753	6.337	5.396	86.592
6.358	5.363	86.602	6.339	5.422	86.569
6.359	5.390	86.603	6.341	5.453	86.563
6.362	5.421	86.628	6.342	5.479	86.503
6.364	5.448	86.628	6.344	5.510	86.517
6.367	5.469	86.646	6.346	5.540	86.526
6.368	5.494	86.646	6.347	5.566	86.456
6.368	5.530	86.611	6.349	5.594	86.450
6.370	5.557	86.617	6.351	5.623	86.451
6.371	5.588	86.626	6.353	5.651	86.399
6.372	5.615	86.613	6.355	5.680	86.451
6.374	5.640	86.604	6.357	5.708	86.676
6.377	5.673	86.600	6.361	5.735	87.136
6.378	5.697	86.600	6.363	5.760	87.372
6.385	5.720	86.801	6.365	5.789	87.448
6.387	5.747	86.801	6.367	5.819	87.489
6.389	5.775	87.578	6.368	5.846	87.557
6.389	5.804	87.665	6.370	5.876	87.578
6.390	5.832	87.665	6.371	5.906	87.632
6.391	5.857	87.665	6.372	5.932	87.669
6.393	5.883	87.747	6.374	5.961	87.688
6.394	5.910	87.747	6.375	5.991	87.705
6.393	5.940	87.857	6.377	6.019	87.789
6.398	5.973	87.862	6.378	6.049	87.825
6.399	6.003	87.862	6.379	6.078	87.829
6.399	6.025	87.855	6.381	6.104	87.904
6.399	6.058	88.108	6.382	6.134	87.887
6.403	6.087	87.760	6.383	6.162	87.913
6.404	6.114	87.760	6.385	6.192	87.965
6.403	6.141	88.129	6.386	6.218	87.945
6.404	6.169	88.117	6.387	6.247	88.003
6.409	6.201	87.823	6.388	6.278	87.984
6.410	6.226	87.823	6.389	6.305	87.914
6.412	6.254	87.936	6.390	6.335	87.921
6.412	6.279	87.936	6.391	6.360	87.995
6.413	6.309	87.985	6.393	6.389	88.234
6.415	6.340	88.025	6.396	6.414	88.723
6.416	6.366	88.081	6.399	6.442	89.102
6.422	6.388	88.856	6.399	6.472	89.145
6.422	6.416	88.877	6.400	6.498	89.177
6.421	6.446	89.372	6.400	6.528	89.198
6.422	6.476	89.372	6.401	6.558	89.201
6.421	6.499	89.393	6.401	6.585	89.233
6.422	6.527	89.393	6.402	6.615	89.235
6.422	6.551	89.393	6.402	6.641	89.234
6.423	6.582	89.437	6.403	6.670	89.227
6.424	6.609	89.437	6.403	6.699	89.192
6.428	6.642	89.309	6.403	6.729	89.163
6.428	6.666	89.309	6.404	6.755	89.208
6.429	6.701	89.245	6.404	6.786	89.178
6.430	6.724	89.245	6.405	6.812	89.154
6.430	6.753	89.302	6.405	6.841	89.183
6.430	6.783	89.302	6.405	6.871	89.095
6.430	6.812	89.224	6.406	6.897	89.076
6.431	6.838	89.224	6.406	6.926	89.077
6.433	6.868	89.139	6.407	6.953	89.244
6.434	6.895	89.139	6.409	6.982	89.628
6.432	6.925	89.199	6.410	7.010	89.763
6.433	6.950	89.199	6.410	7.038	89.750
6.432	6.975	89.808	6.410	7.065	89.748
6.432	7.002	89.808	6.410	7.094	89.743
6.435	7.036	89.797	6.410	7.125	89.695
6.435	7.064	89.816	6.411	7.153	89.771
6.434	7.091	89.872	6.411	7.179	89.817
6.434	7.119	89.872	6.411	7.210	89.801
6.434	7.143	89.872	6.412	7.237	89.835
6.434	7.178	89.900	6.411	7.265	89.778
6.434	7.201	89.909	6.411	7.294	89.710
6.437	7.234	89.918	6.412	7.323	89.765
6.437	7.261	89.929	6.412	7.352	89.730
6.437	7.290	89.848	6.412	7.379	89.716
6.437	7.317	89.834	6.412	7.409	89.740
6.438	7.342	89.729	6.412	7.436	89.754
6.439	7.377	89.808	6.412	7.465	89.764
6.439	7.405	89.813	6.412	7.496	89.735
6.439	7.428	89.813	6.412	7.522	89.664
6.438	7.462	89.816	6.412	7.552	89.663
6.439	7.489	89.805	6.413	7.581	89.734
6.440	7.513	89.777	6.413	7.608	89.735
6.440	7.541	89.777	6.413	7.637	89.734
6.440	7.571	89.756	6.413	7.666	89.697
6.440	7.595	89.743	6.413	7.693	89.734
6.441	7.631	89.754	6.414	7.724	89.765
6.441	7.656	89.741	6.414	7.753	89.749
6.441	7.681	89.733	6.414	7.780	89.736
6.441	7.712	89.759	6.414	7.808	89.732
6.443	7.743	89.767	6.414	7.838	89.760
6.443	7.768	89.767	6.415	7.865	89.829
6.443	7.796	89.767	6.415	7.895	89.866
6.442	7.825	89.838	6.415	7.922	89.896
6.442	7.850	89.838	6.415	7.951	89.897
6.442	7.880	89.916	6.415	7.979	89.867
6.443	7.910	89.950	6.416	8.009	89.979
6.443	7.935	89.950	6.416	8.035	89.985
6.443	7.965	89.950	6.416	8.065	89.991
6.444	7.995	90.026	6.416	8.094	90.055
6.444	8.022	90.026	6.416	8.121	90.114
6.443	8.051	90.130	6.417	8.150	90.186
6.443	8.079	90.130	6.417	8.180	90.244
6.443	8.106	90.130	6.417	8.207	90.268
6.444	8.138	90.328	6.416	8.237	90.207
6.444	8.163	90.328	6.417	8.264	90.330
6.447	8.199	90.309	6.417	8.294	90.383
6.447	8.224	90.309	6.417	8.321	90.453
6.447	8.250	90.300	6.417	8.350	90.535
6.448	8.280	90.345	6.417	8.380	90.580
6.445	8.312	90.611	6.417	8.406	90.607
6.444	8.342	90.611	6.417	8.436	90.679
6.444	8.364	90.611	6.417	8.463	90.670
6.446	8.394	90.695	6.416	8.492	90.678
6.445	8.428	90.795	6.416	8.522	90.741
6.445	8.453	90.791	6.416	8.549	90.747
6.444	8.478	90.782	6.416	8.579	90.906
6.443	8.506	90.839	6.416	8.606	91.008
6.443	8.533	90.839	6.416	8.636	90.985
6.444	8.568	90.922	6.415	8.663	91.003
6.443	8.595	90.922	6.415	8.693	91.086
6.443	8.621	90.928	6.415	8.719	91.066
6.442	8.652	91.184	6.415	8.748	91.172
6.441	8.677	91.194	6.414	8.776	91.232
6.440	8.708	91.291	6.414	8.806	91.251
6.442	8.740	91.246	6.414	8.834	91.388
6.442	8.767	91.227	6.413	8.862	91.433
6.444	8.794	91.418	6.413	8.892	91.414
6.444	8.821	91.418	6.412	8.919	91.450
6.439	8.850	91.541	6.411	8.949	91.455
6.439	8.877	91.541	6.411	8.977	91.463
6.436	8.907	91.633	6.411	9.005	91.600
6.435	8.932	91.633	6.410	9.034	91.676
6.440	8.960	91.580	6.410	9.062	91.699
6.440	8.988	91.580	6.409	9.091	91.795
6.440	9.024	91.819	6.408	9.120	91.829
6.439	9.049	91.831	6.408	9.147	91.827
6.438	9.076	91.845	6.407	9.177	91.908
6.433	9.107	91.994	6.406	9.204	91.904
6.432	9.134	92.001	6.406	9.233	91.960
6.435	9.162	92.026	6.405	9.263	92.118
6.434	9.186	92.029	6.404	9.290	92.153
6.436	9.219	92.120	6.404	9.320	92.201
6.435	9.249	92.120	6.402	9.349	92.221
6.431	9.276	92.336	6.401	9.375	92.189
6.430	9.302	92.336	6.401	9.404	92.241
6.429	9.332	92.336	6.400	9.433	92.294
6.432	9.357	92.255	6.399	9.463	92.296
6.431	9.382	92.255	6.398	9.490	92.391
6.431	9.414	92.339	6.397	9.518	92.493
6.430	9.442	92.339	6.396	9.548	92.521
6.431	9.471	92.449	6.395	9.573	92.612
6.430	9.498	92.449	6.394	9.604	92.654
6.429	9.526	92.557	6.393	9.633	92.602
6.428	9.551	92.557	6.392	9.661	92.655
6.423	9.585	92.701	6.391	9.690	92.696
6.422	9.607	92.701	6.389	9.717	92.729
6.421	9.634	92.701	6.388	9.746	92.812
6.425	9.668	92.663	6.387	9.774	92.821
6.419	9.704	92.827	6.386	9.803	92.860
6.417	9.729	92.826	6.385	9.830	92.953
6.416	9.755	92.829	6.384	9.859	93.153
6.417	9.786	93.011	6.385	9.885	93.577
6.423	9.815	93.191	6.387	9.912	94.339
6.422	9.835	93.614	6.389	9.934	95.320
6.421	9.858	94.343	6.393	9.959	96.850
6.420	9.880	96.370	6.397	9.981	98.438
6.419	9.897	97.568	6.402	10.002	100.227
6.422	9.922	100.936	6.407	10.024	102.273
6.418	9.941	102.366	6.401	10.049	102.359
6.426	9.977	104.113	6.395	10.080	102.460
6.431	10.004	102.385	6.390	10.105	102.638
6.426	10.031	102.387	6.386	10.133	103.123
6.420	10.059	102.395	6.384	10.157	103.873
6.416	10.082	103.101	6.383	10.182	104.940
6.411	10.104	103.886	6.382	10.206	106.426
6.407	10.121	106.067	6.382	10.227	107.832
6.401	10.142	107.432	6.377	10.255	108.517
6.405	10.176	109.211	6.368	10.282	108.583
6.396	10.202	109.195	6.360	10.307	108.725
6.387	10.228	109.185	6.353	10.334	109.183
6.387	10.260	108.601	6.348	10.359	109.879
6.380	10.282	108.781	6.344	10.384	110.920
6.375	10.300	110.135	6.341	10.406	112.173
6.367	10.321	111.132	6.340	10.429	113.829
6.369	10.345	114.142	6.339	10.451	115.665
6.361	10.362	116.109	6.339	10.472	117.712
6.360	10.388	118.768	6.329	10.496	118.383
6.345	10.412	119.482	6.316	10.521	118.349
6.330	10.438	119.775	6.302	10.547	118.514
6.333	10.466	119.017	6.291	10.571	118.881
6.321	10.489	119.065	6.281	10.594	119.522
6.315	10.514	118.775	6.273	10.617	120.431
6.305	10.533	119.648	6.267	10.640	121.642
6.297	10.560	122.062	6.261	10.663	123.276
6.287	10.577	123.256	6.257	10.685	125.275
6.287	10.600	125.217	6.245	10.706	125.858
6.271	10.620	126.298	6.228	10.730	125.842
6.255	10.641	126.996	6.211	10.755	125.923
6.242	10.666	127.116	6.194	10.778	125.928
6.227	10.686	127.116	6.177	10.800	125.866
6.214	10.724	125.928	6.161	10.824	125.945
6.201	10.742	125.928	6.145	10.846	125.937
6.182	10.774	125.867	6.129	10.869	126.124
6.169	10.792	125.869	6.116	10.891	126.588
6.153	10.819	126.193	6.100	10.915	126.954
6.137	10.840	126.198	6.083	10.938	127.000
6.122	10.860	126.198	6.067	10.960	127.163
6.106	10.887	126.932	6.052	10.983	127.516
6.090	10.909	126.932	6.037	11.006	128.160
6.078	10.928	127.347	6.025	11.028	129.066
6.064	10.947	127.855	6.014	11.049	130.294
6.048	10.966	129.634	6.006	11.069	131.681
6.036	10.981	130.661	5.994	11.090	132.882
6.023	11.007	133.297	5.973	11.112	132.892
6.003	11.026	133.386	5.956	11.132	132.990
5.984	11.047	133.386	5.937	11.153	133.302
5.971	11.076	132.887	5.921	11.174	133.896
5.956	11.094	132.966	5.908	11.194	134.734
5.946	11.117	134.104	5.892	11.215	135.539
5.930	11.132	134.726	5.872	11.234	135.547
5.909	11.153	135.218	5.852	11.255	135.733
5.889	11.176	136.361	5.833	11.276	136.168
5.869	11.195	136.361	5.818	11.295	136.781
5.853	11.219	136.033	5.803	11.315	137.779
5.837	11.235	136.834	5.790	11.335	139.158
5.825	11.256	139.096	5.778	11.353	140.601
5.812	11.267	140.325	5.767	11.373	142.540
5.803	11.282	142.948	5.749	11.392	143.484
5.782	11.295	144.024	5.728	11.408	143.557
5.763	11.323	144.834	5.705	11.426	143.639
5.743	11.338	144.834	5.682	11.443	143.656
5.719	11.363	143.610	5.660	11.460	143.852
5.699	11.377	143.610	5.640	11.477	144.279
5.678	11.396	143.644	5.620	11.495	144.992
5.664	11.413	144.567	5.603	11.513	146.018
5.648	11.425	145.435	5.588	11.529	147.224
5.630	11.444	147.465	5.574	11.547	148.906
5.614	11.453	148.792	5.561	11.565	150.942
5.604	11.477	151.460	5.543	11.580	151.973
5.579	11.489	152.737	5.517	11.593	151.950
5.548	11.507	152.999	5.495	11.605	152.040
5.524	11.519	153.136	5.468	11.621	152.316
5.497	11.533	153.150	5.445	11.636	152.880
5.486	11.552	152.129	5.428	11.647	153.514
5.468	11.562	152.528	5.408	11.663	154.652
5.444	11.579	154.272	5.388	11.680	156.285
5.427	11.587	155.234	5.374	11.693	157.721
5.415	11.599	158.052	5.361	11.708	159.645
5.397	11.606	160.038	5.341	11.723	161.281
5.379	11.628	162.671	5.312	11.733	161.359
5.351	11.635	163.080	5.288	11.742	161.480
5.324	11.644	163.080	5.261	11.752	161.750
5.303	11.665	161.541	5.238	11.762	162.235
5.279	11.673	161.572	5.214	11.773	163.070
5.253	11.690	162.269	5.194	11.784	164.091
5.231	11.697	163.233	5.174	11.796	165.573
5.212	11.707	165.911	5.155	11.809	167.354
5.195	11.711	167.377	5.138	11.823	169.373
5.176	11.725	169.937	5.122	11.833	171.365
5.148	11.729	171.943	5.095	11.840	171.836
5.131	11.744	173.134	5.068	11.844	172.021
5.106	11.748	173.134	5.041	11.849	172.353
5.077	11.764	171.781	5.015	11.856	172.983
5.056	11.768	171.908	4.990	11.862	173.891
5.036	11.778	173.140	4.968	11.869	174.859
5.009	11.780	174.005	4.938	11.872	174.959
4.981	11.789	175.781	4.912	11.874	174.994
4.954	11.791	175.766	4.884	11.878	175.287
4.928	11.798	174.928	4.858	11.883	175.916
4.903	11.801	175.001	4.832	11.889	176.817
4.876	11.801	176.154	4.807	11.891	177.040
4.849	11.801	176.625	4.777	11.893	177.023
4.821	11.808	177.699	4.749	11.894	177.087
4.789	11.809	177.728	4.720	11.896	177.234
4.767	11.810	177.728	4.694	11.899	177.656
4.736	11.818	177.063	4.667	11.903	178.321
4.715	11.820	177.252	4.644	11.908	179.195
4.693	11.822	177.739	4.620	11.913	180.473
4.669	11.827	179.522	4.600	11.920	181.963
4.649	11.828	180.718	4.575	11.924	182.956
4.624	11.826	181.651	4.548	11.923	183.024
4.599	11.832	183.632	4.519	11.922	183.186
4.572	11.830	183.642	4.491	11.922	183.643
4.547	11.829	183.654	4.466	11.924	184.336
4.518	11.845	183.609	4.440	11.926	185.333
4.498	11.844	184.307	4.419	11.929	186.561
4.468	11.844	186.620	4.396	11.934	188.202
4.451	11.842	187.894	4.375	11.939	190.024
4.422	11.853	190.371	4.346	11.935	190.221
4.396	11.848	190.718	4.319	11.930	190.268
4.369	11.843	190.940	4.291	11.926	190.488
4.344	11.842	190.717	4.265	11.923	191.028
4.321	11.838	190.732	4.242	11.922	191.686
4.290	11.849	190.982	4.216	11.922	192.835
4.268	11.844	191.958	4.192	11.922	194.202
4.244	11.843	194.633	4.170	11.924	195.885
4.221	11.836	195.799	4.140	11.917	196.129
4.197	11.828	196.524	4.115	11.909	196.127
4.164	11.829	197.263	4.089	11.902	196.183
4.137	11.821	197.263	4.061	11.895	196.440
4.111	11.818	196.117	4.035	11.890	196.923
4.086	11.813	196.176	4.009	11.886	197.800
4.063	11.815	197.247	3.987	11.883	198.809
4.044	11.808	198.027	3.963	11.882	200.260
4.026	11.802	198.843	3.938	11.876	200.929
3.992	11.795	201.094	3.911	11.865	200.958
3.969	11.786	201.336	3.886	11.856	201.018
3.943	11.775	201.525	3.858	11.846	201.122
3.914	11.771	201.446	3.833	11.838	201.505
3.890	11.762	201.446	3.808	11.831	202.173
3.862	11.760	201.584	3.784	11.826	203.129
3.843	11.752	202.333	3.760	11.820	204.028
3.816	11.742	204.338	3.734	11.809	204.137
3.792	11.730	204.589	3.709	11.798	204.191
3.767	11.719	204.730	3.681	11.786	204.229
3.738	11.714	204.495	3.657	11.776	204.561
3.713	11.702	204.495	3.631	11.768	205.215
3.685	11.696	204.376	3.608	11.761	206.068
3.661	11.688	206.067	3.583	11.751	206.500
3.636	11.675	206.305	3.559	11.738	206.546
3.609	11.664	206.657	3.533	11.725	206.499
3.585	11.652	206.657	3.506	11.712	206.540
3.556	11.642	206.544	3.481	11.699	206.564
3.533	11.631	206.555	3.456	11.687	206.597
3.508	11.618	206.565	3.429	11.674	206.597
3.483	11.606	206.544	3.405	11.662	206.656
3.458	11.593	206.544	3.379	11.649	206.727
3.430	11.581	206.577	3.355	11.636	206.734
3.406	11.569	206.577	3.327	11.622	206.733
3.376	11.556	206.650	3.302	11.609	206.708
3.354	11.545	206.650	3.278	11.598	206.849
3.330	11.533	206.650	3.251	11.587	207.269
3.304	11.519	206.707	3.229	11.578	207.857
3.281	11.508	206.918	3.204	11.568	208.545
3.252	11.500	208.041	3.179	11.555	208.566
3.224	11.485	208.138	3.153	11.540	208.520
3.202	11.475	208.582	3.129	11.527	208.539
3.177	11.461	208.582	3.103	11.514	208.591
3.153	11.448	208.582	3.078	11.500	208.549
3.127	11.437	208.572	3.052	11.486	208.574
3.105	11.425	208.572	3.029	11.473	208.602
3.076	11.410	208.588	3.002	11.458	208.496
3.052	11.396	208.588	2.979	11.445	208.477
3.030	11.384	208.588	2.952	11.431	208.521
3.005	11.371	208.538	2.929	11.418	208.441
2.980	11.358	208.538	2.902	11.404	208.432
2.954	11.344	208.515	2.879	11.391	208.476
2.929	11.331	208.515	2.852	11.376	208.422
2.907	11.319	208.515	2.828	11.364	208.456
2.880	11.301	208.501	2.803	11.350	208.431
2.858	11.289	208.501	2.779	11.336	208.353
2.827	11.275	208.493	2.752	11.322	208.355
2.805	11.263	208.506	2.728	11.309	208.366
2.778	11.249	208.451	2.703	11.295	208.339
2.753	11.236	208.430	2.678	11.282	208.377
2.726	11.221	208.431	2.652	11.268	208.348
2.706	11.210	208.438	2.629	11.255	208.310
2.678	11.196	208.434	2.602	11.241	208.330
2.656	11.184	208.434	2.578	11.228	208.265
2.629	11.170	208.400	2.553	11.214	208.219
2.605	11.157	208.400	2.526	11.200	208.274
2.578	11.143	208.356	2.502	11.187	208.224
2.553	11.130	208.356	2.478	11.173	208.220
2.531	11.118	208.356	2.451	11.159	208.304
2.505	11.103	208.341	2.427	11.146	208.271
2.480	11.090	208.341	2.401	11.132	208.210
2.451	11.075	208.334	2.376	11.119	208.251
2.428	11.062	208.334	2.350	11.105	208.210
2.403	11.046	208.321	2.326	11.092	208.203
2.378	11.033	208.321	2.300	11.078	208.236
2.354	11.020	208.321	2.277	11.065	208.174
2.326	11.008	208.262	2.250	11.051	208.202
2.304	10.996	208.265	2.226	11.038	208.229
2.279	10.983	208.273	2.200	11.024	208.169
2.253	10.968	208.308	2.176	11.011	208.136
2.224	10.955	208.298	2.150	10.997	208.158
2.202	10.944	208.300	2.125	10.983	208.082
2.178	10.931	208.307	2.099	10.970	208.150
2.147	10.913	208.290	2.073	10.955	208.138
2.123	10.900	208.290	2.050	10.943	208.079
2.097	10.885	208.226	2.023	10.929	208.108
2.075	10.874	208.226	2.000	10.916	208.089
2.046	10.857	208.202	1.973	10.902	208.019
2.024	10.846	208.202	1.949	10.889	208.055
1.996	10.831	208.182	1.923	10.875	208.068
1.974	10.819	208.182	1.897	10.861	207.997
1.950	10.806	208.182	1.872	10.848	208.061
1.924	10.792	208.181	1.848	10.835	208.000
1.896	10.777	208.166	1.822	10.821	207.986
1.874	10.765	208.182	1.798	10.808	208.002
1.849	10.752	208.197	1.773	10.795	207.985
1.823	10.741	208.205	1.747	10.781	207.949
1.801	10.729	208.217	1.722	10.767	208.001
1.769	10.713	208.190	1.695	10.753	207.982
1.749	10.702	208.190	1.671	10.741	207.986
1.720	10.686	208.139	1.646	10.727	208.011
1.696	10.673	208.139	1.619	10.713	207.968
1.668	10.659	208.121	1.596	10.701	207.968
1.643	10.646	208.141	1.569	10.686	208.005
1.621	10.634	208.161	1.545	10.673	207.923
1.593	10.619	208.219	1.518	10.659	207.925
1.571	10.608	208.219	1.495	10.647	207.953
1.547	10.594	208.228	1.468	10.632	207.920
1.521	10.579	208.140	1.444	10.620	207.953
1.497	10.567	208.140	1.420	10.606	207.774
1.467	10.553	208.066	1.395	10.591	207.334
1.445	10.541	208.066	1.375	10.577	206.658
1.424	10.526	207.342	1.355	10.562	205.702
1.404	10.516	206.583	1.337	10.548	204.469
1.378	10.496	204.447	1.310	10.534	204.150
1.359	10.488	204.078	1.285	10.523	204.172
1.332	10.474	203.831	1.257	10.511	204.213
1.307	10.463	203.831	1.233	10.500	204.253
1.285	10.448	204.307	1.207	10.488	204.257
1.260	10.437	204.307	1.180	10.475	204.014
1.237	10.426	204.298	1.158	10.463	203.460
1.209	10.412	204.094	1.138	10.450	202.659
1.189	10.403	203.651	1.112	10.438	202.370
1.168	10.394	202.567	1.088	10.427	202.338
1.143	10.384	202.584	1.060	10.415	202.265
1.118	10.364	202.618	1.034	10.404	202.085
1.095	10.354	202.618	1.011	10.393	201.650
1.064	10.341	202.311	0.988	10.380	200.901
1.045	10.333	201.984	0.968	10.367	199.883
1.019	10.327	200.511	0.943	10.355	199.181
0.996	10.320	200.037	0.919	10.346	199.113
0.970	10.297	198.735	0.891	10.336	199.162
0.943	10.289	198.678	0.864	10.326	198.933
0.919	10.281	198.678	0.841	10.316	198.516
0.891	10.269	199.132	0.817	10.305	197.730
0.873	10.262	198.858	0.796	10.293	196.729
0.850	10.249	197.319	0.775	10.281	195.477
0.827	10.243	196.446	0.749	10.272	195.149
0.803	10.237	195.826	0.722	10.264	195.061
0.774	10.223	194.312	0.695	10.255	194.758
0.748	10.217	194.223	0.672	10.247	194.266
0.720	10.201	194.803	0.647	10.237	193.501
0.702	10.195	194.336	0.625	10.227	192.383
0.676	10.183	192.420	0.605	10.216	190.956
0.661	10.180	191.523	0.586	10.205	189.294
0.636	10.176	190.231	0.559	10.199	188.927
0.609	10.164	188.730	0.529	10.194	188.986
0.587	10.161	188.532	0.502	10.190	189.005
0.558	10.147	188.720	0.474	10.186	189.047
0.534	10.144	188.720	0.446	10.182	189.157
0.498	10.135	189.211	0.418	10.177	189.150
0.467	10.130	189.239	0.389	10.172	189.028
0.443	10.126	189.239	0.363	10.166	188.704
0.413	10.121	189.239	0.338	10.159	188.092
0.394	10.116	188.981	0.315	10.152	187.251
0.372	10.112	188.342	0.293	10.144	185.949
0.348	10.102	186.569	0.273	10.136	184.620
0.323	10.099	185.529	0.243	10.133	184.508
0.295	10.097	184.887	0.215	10.130	184.484
0.266	10.092	183.629	0.187	10.127	184.306
0.242	10.091	183.629	0.159	10.124	184.025
0.210	10.086	184.509	0.133	10.120	183.446
0.189	10.083	184.469	0.109	10.114	182.617
0.161	10.076	183.464	0.086	10.108	181.364
0.139	10.067	181.194	0.065	10.101	179.981
0.119	10.067	180.101	0.043	10.092	177.992
0.101	10.066	178.801	0.019	10.090	177.313
0.077	10.055	176.777	-0.011	10.091	177.222
0.049	10.058	176.300	-0.038	10.092	177.036
0.018	10.055	176.480	-0.065	10.092	176.713
-0.015	10.051	177.095	-0.092	10.090	175.987
-0.037	10.051	176.945	-0.116	10.087	175.076
-0.063	10.048	175.503	-0.140	10.084	173.770
-0.082	10.050	174.640	-0.161	10.079	172.293
-0.104	10.044	172.029	-0.183	10.074	170.432
-0.122	10.047	170.185	-0.199	10.069	168.820
-0.136	10.049	168.406	-0.222	10.062	165.892
-0.160	10.047	165.217	-0.250	10.066	165.216
-0.190	10.039	163.740	-0.272	10.072	165.183
-0.224	10.049	163.517	-0.305	10.079	164.999
-0.250	10.045	165.300	-0.326	10.084	164.708
-0.276	10.052	165.300	-0.354	10.088	164.033
-0.300	10.054	164.781	-0.377	10.091	163.219
-0.325	10.052	163.178	-0.400	10.093	162.072
-0.346	10.059	162.204	-0.427	10.094	160.216
-0.362	10.064	161.180	-0.446	10.094	158.838
-0.381	10.062	158.291	-0.468	10.093	156.643
-0.402	10.072	156.624	-0.492	10.101	156.195
-0.437	10.079	154.800	-0.519	10.113	156.214
-0.460	10.089	154.800	-0.544	10.123	156.036
-0.492	10.093	156.363	-0.570	10.133	155.609
-0.514	10.103	156.346	-0.594	10.140	154.879
-0.543	10.107	155.532	-0.619	10.147	153.809
-0.562	10.116	154.916	-0.643	10.152	152.541
-0.580	10.118	152.906	-0.664	10.155	150.895
-0.597	10.126	151.545	-0.688	10.159	148.820
-0.622	10.134	148.945	-0.710	10.170	148.369
-0.645	10.148	148.184	-0.734	10.184	148.291
-0.679	10.156	147.475	-0.757	10.197	147.994
-0.706	10.165	148.425	-0.782	10.209	147.340
-0.729	10.178	148.238	-0.805	10.219	146.458
-0.746	10.187	146.879	-0.826	10.227	145.300
-0.764	10.200	145.885	-0.849	10.234	143.737
-0.785	10.205	143.491	-0.871	10.242	142.086
-0.804	10.221	142.149	-0.893	10.257	141.858
-0.829	10.234	141.185	-0.916	10.275	141.818
-0.856	10.241	141.835	-0.937	10.291	141.681
-0.878	10.258	141.835	-0.960	10.306	141.315
-0.903	10.275	141.799	-0.982	10.321	140.702
-0.920	10.288	141.509	-1.003	10.332	139.699
-0.938	10.302	140.888	-1.025	10.344	138.297
-0.957	10.314	138.957	-1.044	10.352	136.815
-0.975	10.322	136.439	-1.066	10.360	134.937
-0.988	10.334	134.539	-1.086	10.368	132.937
-1.013	10.347	132.349	-1.105	10.387	132.648
-1.032	10.368	131.770	-1.124	10.408	132.648
-1.061	10.380	132.169	-1.145	10.429	132.396
-1.077	10.399	132.169	-1.163	10.446	132.008
-1.103	10.417	132.854	-1.184	10.464	131.269
-1.118	10.432	132.624	-1.202	10.478	130.293
-1.138	10.446	130.942	-1.222	10.492	128.882
-1.158	10.461	128.687	-1.240	10.506	127.735
-1.173	10.481	127.797	-1.257	10.528	127.692
-1.188	10.501	127.334	-1.275	10.551	127.712
-1.210	10.525	126.878	-1.293	10.575	127.701
-1.227	10.547	126.878	-1.311	10.598	127.736
-1.248	10.567	127.931	-1.328	10.619	127.713
-1.265	10.589	127.931	-1.346	10.643	127.762
-1.283	10.609	127.962	-1.362	10.664	127.794
-1.300	10.631	127.962	-1.381	10.688	127.760
-1.319	10.654	128.125	-1.399	10.710	127.523
-1.334	10.674	128.125	-1.416	10.728	127.072
-1.354	10.697	127.942	-1.434	10.747	126.248
-1.367	10.713	127.621	-1.450	10.761	125.310
-1.385	10.732	125.745	-1.469	10.777	123.862
-1.398	10.750	124.708	-1.488	10.792	122.079
-1.420	10.764	121.836	-1.504	10.804	120.235
-1.427	10.777	120.066	-1.523	10.816	118.044
-1.436	10.794	118.077	-1.538	10.838	117.348
-1.460	10.812	116.166	-1.552	10.862	117.127
-1.472	10.837	116.166	-1.566	10.886	116.739
-1.483	10.859	116.163	-1.579	10.905	116.192
-1.509	10.879	117.157	-1.594	10.927	115.218
-1.520	10.900	116.607	-1.610	10.946	113.902
-1.536	10.918	114.783	-1.623	10.961	112.493
-1.544	10.934	113.603	-1.639	10.978	110.605
-1.559	10.948	110.075	-1.655	10.994	108.520
-1.563	10.961	108.420	-1.667	11.010	106.620
-1.581	10.980	105.706	-1.676	11.037	106.441
-1.588	11.010	105.205	-1.685	11.063	106.205
-1.607	11.032	106.291	-1.695	11.089	105.763
-1.616	11.059	106.253	-1.704	11.112	105.031
-1.629	11.077	105.800	-1.715	11.133	104.024
-1.636	11.099	104.797	-1.726	11.155	102.597
-1.642	11.122	102.543	-1.737	11.174	101.043
-1.646	11.139	101.096	-1.750	11.192	98.985
-1.661	11.163	98.531	-1.756	11.220	98.541
-1.664	11.188	97.623	-1.760	11.247	98.482
-1.679	11.215	97.149	-1.765	11.275	98.453
-1.683	11.241	96.993	-1.768	11.302	98.531
-1.686	11.270	96.993	-1.773	11.331	98.558
-1.693	11.299	98.849	-1.777	11.359	98.508
-1.699	11.333	98.788	-1.782	11.387	98.363
-1.703	11.355	98.788	-1.788	11.414	97.912
-1.710	11.382	98.660	-1.794	11.437	97.157
-1.714	11.404	98.156	-1.802	11.461	96.069
-1.717	11.427	97.436	-1.811	11.483	94.689
-1.731	11.443	95.559	-1.821	11.505	92.915
-1.737	11.462	93.127	-1.825	11.529	92.177
-1.737	11.490	92.233	-1.826	11.555	92.187
-1.745	11.522	91.606	-1.827	11.585	92.211
-1.746	11.550	91.469	-1.828	11.614	92.201
-1.746	11.575	91.474	-1.829	11.641	92.216
-1.750	11.604	92.529	-1.830	11.670	92.201
-1.751	11.632	92.540	-1.831	11.700	92.183
-1.752	11.662	92.568	-1.833	11.729	92.174
-1.753	11.687	92.568	-1.834	11.756	92.138
-1.755	11.717	92.577	-1.835	11.784	92.155
-1.756	11.743	92.577	-1.836	11.812	92.127
-1.759	11.773	92.518	-1.837	11.842	92.096
-1.760	11.798	92.518	-1.839	11.869	91.923
-1.761	11.829	92.518	-1.842	11.896	91.479
-1.762	11.854	92.484	-1.846	11.922	90.645
-1.768	11.875	91.367	-1.851	11.944	89.621
-1.768	11.898	90.349	-1.855	11.970	88.499
-1.767	11.931	88.508	-1.855	11.997	88.421
-1.766	11.957	88.508	-1.854	12.026	88.425
-1.769	11.988	88.743	-1.853	12.056	88.432
-1.769	12.013	88.743	-1.853	12.083	88.323
-1.768	12.041	88.743	-1.852	12.113	88.407
-1.770	12.069	88.724	-1.852	12.140	88.363
-1.769	12.096	88.724	-1.851	12.171	88.321
-1.770	12.126	88.741	-1.850	12.199	88.293
-1.769	12.152	88.729	-1.849	12.227	88.331
-1.768	12.183	88.701	-1.849	12.256	88.295
-1.767	12.210	88.683	-1.848	12.285	88.323
-1.767	12.240	88.631	-1.847	12.313	88.312
-1.765	12.274	88.621	-1.846	12.342	88.295
-1.764	12.299	88.621	-1.845	12.370	88.376
-1.763	12.332	88.727	-1.845	12.399	88.295
-1.762	12.359	88.727	-1.844	12.428	88.254
-1.761	12.387	88.664	-1.843	12.456	88.302
-1.760	12.415	88.664	-1.842	12.486	88.312
-1.761	12.443	88.665	-1.842	12.514	88.265
-1.761	12.474	88.665	-1.841	12.543	88.304
-1.759	12.501	88.637	-1.840	12.571	88.254
-1.758	12.532	88.637	-1.839	12.601	88.281
-1.757	12.560	88.634	-1.839	12.629	88.325
-1.756	12.587	88.634	-1.838	12.658	88.224
-1.755	12.615	88.634	-1.837	12.687	88.218
-1.757	12.644	88.649	-1.836	12.714	88.257
-1.757	12.672	88.649	-1.836	12.743	88.218
-1.754	12.703	88.646	-1.835	12.770	88.185
-1.754	12.730	88.646	-1.834	12.801	88.230
-1.751	12.761	88.464	-1.833	12.831	88.152
-1.750	12.789	88.464	-1.833	12.858	88.185
-1.750	12.821	88.473	-1.832	12.887	88.234
-1.749	12.846	88.473	-1.831	12.915	88.179
-1.750	12.875	88.509	-1.830	12.943	88.171
-1.749	12.901	88.509	-1.829	12.972	88.195
-1.748	12.936	88.523	-1.828	13.002	88.199
-1.748	12.960	88.523	-1.828	13.031	88.176
-1.747	12.990	88.506	-1.827	13.058	88.225
-1.746	13.018	88.506	-1.826	13.088	88.179
-1.745	13.043	88.506	-1.825	13.116	88.229
-1.743	13.075	88.478	-1.824	13.144	88.223
-1.743	13.103	88.478	-1.824	13.174	88.173
-1.743	13.133	88.514	-1.823	13.203	88.214
-1.742	13.157	88.514	-1.822	13.230	88.245
-1.741	13.194	88.504	-1.821	13.261	88.208
-1.740	13.219	88.504	-1.820	13.290	88.220
-1.739	13.244	88.504	-1.819	13.317	88.223
-1.738	13.278	88.522	-1.819	13.346	88.184
-1.737	13.308	88.519	-1.817	13.374	88.275
-1.736	13.334	88.519	-1.817	13.403	88.250
-1.735	13.362	88.519	-1.816	13.433	88.249
-1.736	13.398	88.576	-1.815	13.462	88.300
-1.736	13.420	88.576	-1.814	13.489	88.333
-1.733	13.451	88.613	-1.813	13.518	88.292
-1.733	13.478	88.613	-1.812	13.548	88.358
-1.732	13.506	88.613	-1.812	13.575	88.331
-1.730	13.536	88.561	-1.811	13.605	88.332
-1.730	13.561	88.561	-1.810	13.630	88.409
-1.729	13.594	88.618	-1.809	13.662	88.398
-1.728	13.621	88.618	-1.808	13.689	88.452
-1.728	13.653	88.673	-1.808	13.717	88.476
-1.727	13.680	88.673	-1.807	13.746	88.481
-1.727	13.708	88.673	-1.806	13.776	88.494
-1.725	13.739	88.727	-1.805	13.805	88.532
-1.725	13.763	88.727	-1.805	13.833	88.502
-1.725	13.795	88.770	-1.804	13.861	88.506
-1.724	13.822	88.770	-1.803	13.890	88.471
-1.723	13.851	88.804	-1.803	13.917	88.447
-1.722	13.879	88.804	-1.802	13.946	88.431
-1.722	13.904	88.804	-1.802	13.974	88.422
-1.721	13.935	88.772	-1.801	14.004	88.405
-1.720	13.963	88.772	-1.800	14.033	88.412
-1.720	13.988	88.772	-1.800	14.059	88.398
-1.717	14.022	88.663	-1.799	14.090	88.387
-1.717	14.047	88.663	-1.798	14.116	88.333
-1.717	14.080	88.647	-1.798	14.144	88.285
-1.717	14.107	88.647	-1.797	14.175	88.290
-1.716	14.132	88.647	-1.796	14.202	88.245
-1.715	14.165	88.556	-1.795	14.232	88.245
-1.714	14.190	88.556	-1.795	14.259	88.242
-1.714	14.224	88.551	-1.794	14.288	88.204
-1.713	14.254	88.565	-1.793	14.317	88.182
-1.712	14.280	88.499	-1.793	14.344	88.171
-1.711	14.307	88.500	-1.792	14.373	88.105
-1.710	14.340	88.440	-1.791	14.403	88.081
-1.710	14.364	88.444	-1.790	14.429	88.106
-1.709	14.392	88.453	-1.789	14.459	88.085
-1.710	14.424	88.413	-1.789	14.488	88.064
-1.709	14.451	88.413	-1.788	14.518	88.004
-1.707	14.481	88.387	-1.787	14.544	87.990
-1.706	14.509	88.387	-1.786	14.573	87.966
-1.705	14.538	88.387	-1.785	14.602	87.949
-1.704	14.568	88.308	-1.785	14.629	87.920
-1.704	14.593	88.308	-1.783	14.660	87.957
-1.703	14.621	88.304	-1.783	14.685	87.915
-1.702	14.652	88.304	-1.782	14.715	87.878
-1.701	14.680	88.135	-1.781	14.745	87.870
-1.700	14.706	88.157	-1.780	14.772	87.820
-1.699	14.735	88.183	-1.779	14.799	87.793
-1.699	14.767	88.133	-1.778	14.829	87.808
-1.698	14.792	88.124	-1.776	14.856	87.972
-1.698	14.820	88.114	-1.773	14.884	88.383
-1.695	14.849	88.039	-1.770	14.907	89.032
-1.690	14.873	88.781	-1.765	14.932	90.091
-1.690	14.894	89.567	-1.763	14.959	90.675
-1.691	14.926	91.536	-1.763	14.988	90.694
-1.693	14.952	91.653	-1.764	15.015	90.702
-1.684	14.983	90.980	-1.764	15.045	90.757
-1.684	15.010	90.993	-1.765	15.073	90.757
-1.685	15.035	91.002	-1.765	15.101	90.778
-1.684	15.066	91.054	-1.765	15.131	90.734
-1.684	15.101	91.002	-1.766	15.161	90.801
-1.684	15.123	90.986	-1.766	15.187	90.823
-1.685	15.150	90.973	-1.766	15.216	90.885
-1.687	15.180	90.971	-1.766	15.240	90.921
-1.688	15.207	90.971	-1.767	15.273	90.934
-1.688	15.234	91.311	-1.766	15.302	91.216
-1.689	15.260	91.323	-1.765	15.327	91.649
-1.683	15.292	91.319	-1.762	15.353	92.474
-1.684	15.315	91.874	-1.758	15.377	93.575
-1.685	15.338	93.624	-1.754	15.396	94.724
-1.687	15.362	94.599	-1.755	15.428	95.225
-1.681	15.391	96.018	-1.758	15.457	95.201
-1.684	15.416	96.054	-1.760	15.479	95.294
-1.683	15.448	95.635	-1.762	15.508	95.359
-1.686	15.475	95.635	-1.764	15.539	95.723
-1.689	15.504	95.741	-1.763	15.561	96.237
-1.691	15.526	95.938	-1.762	15.586	97.162
-1.690	15.556	97.162	-1.759	15.613	98.630
-1.694	15.576	98.018	-1.756	15.632	99.947
-1.696	15.596	99.060	-1.756	15.658	101.085
-1.691	15.612	101.817	-1.760	15.684	101.122
-1.697	15.640	102.486	-1.766	15.712	101.195
-1.697	15.672	102.525	-1.770	15.740	101.576
-1.694	15.706	101.563	-1.772	15.765	102.149
-1.699	15.729	101.758	-1.774	15.791	103.041
-1.703	15.752	102.317	-1.774	15.815	104.293
-1.710	15.775	104.134	-1.773	15.836	105.663
-1.706	15.801	106.464	-1.773	15.861	107.185
-1.713	15.819	107.624	-1.780	15.887	107.398
-1.721	15.845	109.196	-1.789	15.914	107.423
-1.730	15.870	109.196	-1.797	15.942	107.643
-1.739	15.897	109.196	-1.803	15.969	108.143
-1.732	15.931	107.771	-1.808	15.992	108.850
-1.737	15.950	108.114	-1.811	16.018	109.931
-1.740	15.974	109.947	-1.813	16.039	111.136
-1.748	15.994	110.912	-1.819	16.065	112.119
-1.750	16.025	112.720	-1.830	16.092	112.201
-1.760	16.047	112.836	-1.839	16.118	112.325
-1.771	16.073	112.920	-1.849	16.144	112.644
-1.779	16.105	112.725	-1.857	16.170	113.241
-1.787	16.126	112.779	-1.862	16.193	114.066
-1.793	16.148	113.635	-1.867	16.217	115.333
-1.801	16.180	116.326	-1.871	16.239	116.898
-1.807	16.193	117.310	-1.873	16.259	118.482
-1.817	16.210	118.939	-1.882	16.284	119.385
-1.825	16.240	120.973	-1.897	16.310	119.380
-1.843	16.269	121.077	-1.909	16.332	119.543
-1.850	16.301	119.794	-1.921	16.358	120.065
-1.860	16.319	119.809	-1.931	16.381	120.834
-1.871	16.345	121.108	-1.939	16.404	121.882
-1.881	16.361	121.939	-1.946	16.425	123.067
-1.887	16.386	124.012	-1.952	16.447	124.684
-1.897	16.399	125.639	-1.957	16.470	126.750
-1.900	16.425	128.156	-1.966	16.490	127.829
-1.918	16.445	129.275	-1.984	16.513	127.838
-1.936	16.466	129.921	-2.001	16.537	128.008
-1.952	16.493	129.759	-2.017	16.560	128.476
-1.962	16.522	128.287	-2.031	16.581	129.175
-1.976	16.540	128.569	-2.043	16.603	130.231
-1.989	16.561	130.458	-2.054	16.624	131.493
-2.000	16.572	131.216	-2.063	16.644	132.973
-2.007	16.599	133.684	-2.077	16.666	133.912
-2.024	16.615	134.591	-2.095	16.684	133.988
-2.044	16.634	135.227	-2.115	16.706	134.152
-2.053	16.665	135.933	-2.133	16.727	134.508
-2.071	16.683	135.933	-2.149	16.747	135.120
-2.089	16.706	134.710	-2.165	16.768	136.095
-2.102	16.721	135.272	-2.177	16.787	137.216
-2.120	16.738	137.141	-2.188	16.806	138.622
-2.139	16.755	138.103	-2.209	16.825	138.915
-2.156	16.774	139.349	-2.229	16.843	138.927
-2.179	16.794	139.349	-2.251	16.863	139.102
-2.196	16.823	139.215	-2.270	16.883	139.573
-2.213	16.838	139.244	-2.288	16.902	140.337
-2.228	16.852	139.489	-2.303	16.920	141.323
-2.246	16.872	141.186	-2.318	16.939	142.715
-2.263	16.885	142.071	-2.332	16.955	143.656
-2.278	16.911	143.896	-2.356	16.973	143.838
-2.297	16.934	144.455	-2.379	16.992	144.039
-2.317	16.948	144.455	-2.398	17.008	144.387
-2.338	16.963	144.455	-2.418	17.025	145.083
-2.360	16.981	144.743	-2.438	17.043	145.723
-2.380	16.994	145.100	-2.461	17.059	145.700
-2.404	17.019	146.219	-2.486	17.075	145.722
-2.424	17.033	146.210	-2.508	17.091	145.763
-2.446	17.051	146.016	-2.531	17.107	145.985
-2.468	17.066	146.020	-2.552	17.124	146.528
-2.490	17.082	146.255	-2.571	17.141	147.368
-2.507	17.094	146.647	-2.587	17.156	148.353
-2.530	17.112	148.517	-2.604	17.174	149.757
-2.544	17.122	149.457	-2.619	17.191	151.513
-2.560	17.138	152.305	-2.633	17.207	153.217
-2.581	17.146	153.726	-2.658	17.220	153.360
-2.607	17.171	154.813	-2.684	17.234	153.516
-2.630	17.181	154.803	-2.706	17.247	153.926
-2.652	17.204	153.713	-2.728	17.261	154.629
-2.673	17.215	153.929	-2.750	17.277	155.750
-2.691	17.236	155.331	-2.767	17.290	156.942
-2.710	17.245	156.263	-2.785	17.306	158.648
-2.724	17.256	158.996	-2.808	17.317	159.097
-2.750	17.265	159.812	-2.835	17.328	159.254
-2.774	17.273	160.252	-2.859	17.338	159.474
-2.801	17.291	160.568	-2.884	17.350	159.969
-2.824	17.299	160.594	-2.905	17.361	160.647
-2.844	17.320	160.625	-2.926	17.374	161.748
-2.862	17.327	161.546	-2.947	17.387	163.230
-2.880	17.333	162.473	-2.965	17.399	164.766
-2.904	17.343	165.139	-2.991	17.409	165.265
-2.927	17.355	166.541	-3.016	17.415	165.293
-2.957	17.362	166.702	-3.045	17.423	165.318
-2.981	17.368	166.702	-3.070	17.431	165.628
-3.008	17.381	165.428	-3.096	17.440	166.226
-3.030	17.388	165.519	-3.118	17.449	167.040
-3.053	17.398	166.760	-3.142	17.458	167.811
-3.080	17.404	167.423	-3.172	17.465	167.827
-3.105	17.409	167.762	-3.198	17.471	167.931
-3.130	17.422	168.720	-3.223	17.477	168.105
-3.156	17.427	168.720	-3.250	17.485	168.604
-3.185	17.436	168.297	-3.276	17.494	169.376
-3.210	17.442	168.710	-3.302	17.500	169.617
-3.238	17.449	169.942	-3.331	17.506	169.662
-3.263	17.454	169.942	-3.357	17.511	169.753
-3.290	17.464	169.793	-3.385	17.517	170.030
-3.317	17.469	169.802	-3.411	17.524	170.605
-3.336	17.478	170.219	-3.433	17.531	171.409
-3.362	17.482	170.708	-3.461	17.537	171.658
-3.389	17.488	172.133	-3.488	17.541	171.701
-3.420	17.492	172.147	-3.518	17.546	171.727
-3.447	17.501	171.911	-3.546	17.550	171.736
-3.471	17.504	171.911	-3.574	17.554	171.755
-3.503	17.510	171.911	-3.603	17.559	171.814
-3.527	17.514	171.911	-3.629	17.563	171.950
-3.557	17.517	172.038	-3.656	17.569	172.309
-3.582	17.520	172.038	-3.681	17.573	172.664
-3.606	17.528	172.374	-3.711	17.577	172.725
-3.633	17.532	172.374	-3.740	17.581	172.767
-3.662	17.537	172.897	-3.766	17.585	172.922
-3.690	17.541	172.883	-3.793	17.590	173.215
-3.723	17.546	173.129	-3.820	17.596	173.820
-3.743	17.548	173.190	-3.845	17.600	174.069
-3.769	17.550	173.958	-3.875	17.603	174.112
-3.794	17.553	173.984	-3.902	17.607	174.236
-3.822	17.556	173.984	-3.930	17.611	174.565
-3.853	17.563	174.326	-3.957	17.614	174.671
-3.885	17.568	174.678	-3.986	17.616	174.654
-3.908	17.570	174.678	-4.014	17.619	174.661
-3.936	17.576	174.957	-4.044	17.622	174.674
-3.964	17.578	174.971	-4.073	17.625	174.643
-3.991	17.578	174.995	-4.100	17.627	174.658
-4.019	17.581	174.995	-4.129	17.631	174.810
-4.055	17.587	174.970	-4.157	17.635	175.204
-4.077	17.589	174.970	-4.181	17.639	175.805
-4.102	17.592	175.107	-4.208	17.644	176.376
-4.130	17.593	176.152	-4.235	17.646	176.366
-4.158	17.600	177.238	-4.262	17.647	176.403
-4.187	17.602	176.658	-4.292	17.649	176.405
-4.215	17.604	176.658	-4.320	17.651	176.418
-4.239	17.605	176.668	-4.349	17.653	176.361
-4.272	17.606	176.707	-4.378	17.655	176.465
-4.303	17.610	176.652	-4.405	17.658	176.813
-4.330	17.611	176.652	-4.433	17.661	177.178
-4.359	17.614	177.082	-4.461	17.662	177.170
-4.387	17.615	177.082	-4.490	17.663	177.098
-4.415	17.620	177.379	-4.517	17.665	177.090
-4.442	17.621	177.379	-4.546	17.666	177.125
-4.469	17.621	177.307	-4.573	17.668	177.112
-4.497	17.623	177.307	-4.604	17.669	177.089
-4.528	17.624	177.361	-4.630	17.670	177.102
-4.554	17.625	177.361	-4.659	17.672	177.197
-4.580	17.627	177.350	-4.685	17.674	177.421
-4.607	17.628	177.346	-4.714	17.675	177.359
-4.635	17.632	177.446	-4.744	17.677	177.372
-4.663	17.634	177.434	-4.772	17.678	177.373
-4.690	17.632	177.501	-4.802	17.680	177.354
-4.715	17.633	177.501	-4.828	17.681	177.376
-4.744	17.636	177.586	-4.857	17.683	177.449
-4.772	17.637	177.586	-4.887	17.684	177.454
-4.801	17.639	177.662	-4.914	17.685	177.482
-4.829	17.640	177.662	-4.944	17.686	177.402
-4.859	17.642	177.718	-4.971	17.687	177.405
-4.886	17.643	177.718	-5.000	17.689	177.425
-4.917	17.643	177.716	-5.030	17.690	177.447
-4.942	17.644	177.716	-5.057	17.692	177.471
-4.973	17.645	177.652	-5.086	17.693	177.485
-5.000	17.646	177.652	-5.116	17.695	177.530
-5.026	17.647	177.652	-5.143	17.696	177.578
-5.059	17.650	177.750	-5.173	17.697	177.617
-5.092	17.652	177.812	-5.200	17.698	177.579
-5.117	17.652	177.812	-5.230	17.700	177.564
-5.144	17.654	177.832	-5.256	17.701	177.539
-5.172	17.655	177.832	-5.287	17.703	177.660
-5.199	17.657	177.862	-5.313	17.704	177.675
-5.227	17.658	177.862	-5.342	17.706	177.952
-5.260	17.661	177.920	-5.368	17.709	178.410
-5.285	17.662	177.933	-5.396	17.712	178.796
-5.316	17.667	178.436	-5.425	17.713	178.869
-5.341	17.668	178.449	-5.453	17.713	178.942
-5.375	17.664	179.127	-5.482	17.714	178.938
-5.400	17.664	179.127	-5.509	17.715	178.975
-5.427	17.664	179.127	-5.538	17.715	179.022
-5.459	17.663	179.176	-5.566	17.716	178.985
-5.486	17.664	179.176	-5.595	17.716	178.969
-5.521	17.664	179.252	-5.624	17.717	178.995
-5.543	17.664	179.267	-5.651	17.717	178.988
-5.577	17.667	179.174	-5.680	17.718	179.058
-5.609	17.667	179.232	-5.709	17.719	179.164
-5.633	17.668	179.232	-5.738	17.720	179.185
-5.660	17.668	179.232	-5.766	17.720	179.172
-5.688	17.668	179.349	-5.794	17.720	179.156
-5.716	17.668	179.354	-5.822	17.720	179.069
-5.744	17.669	179.423	-5.851	17.721	179.146
-5.772	17.669	179.416	-5.880	17.722	179.206
-5.805	17.671	179.356	-5.909	17.722	179.163
-5.830	17.671	179.376	-5.936	17.723	179.247
-5.861	17.672	179.468	-5.965	17.723	179.253
-5.888	17.673	179.468	-5.995	17.723	179.226
-5.917	17.671	179.497	-6.021	17.724	179.228
-5.942	17.671	179.503	-6.049	17.724	179.176
-5.970	17.672	179.535	-6.080	17.724	179.136
-6.005	17.673	179.482	-6.108	17.725	179.241
-6.035	17.673	179.414	-6.135	17.726	179.242
-6.060	17.674	179.414	-6.164	17.726	179.206
-6.089	17.674	179.501	-6.193	17.726	179.210
-6.116	17.674	179.501	-6.222	17.726	179.134
-6.140	17.674	179.504	-6.248	17.726	179.078
-6.176	17.674	179.523	-6.279	17.727	179.097
-6.203	17.676	179.434	-6.308	17.727	179.019
-6.228	17.676	179.436	-6.335	17.728	179.093
-6.260	17.676	179.341	-6.364	17.729	179.143
-6.288	17.677	179.341	-6.393	17.729	179.151
-6.319	17.677	179.378	-6.421	17.729	179.140
-6.344	17.678	179.389	-6.450	17.730	179.135
-6.371	17.678	179.399	-6.477	17.730	179.023
-6.398	17.678	179.377	-6.506	17.730	179.015
-6.423	17.678	179.377	-6.534	17.731	179.015
-6.457	17.679	179.287	-6.563	17.731	179.041
-6.484	17.679	179.287	-6.592	17.732	179.069
-6.516	17.679	179.310	-6.621	17.732	179.007
-6.541	17.679	179.310	-6.649	17.732	178.987
-6.570	17.682	179.248	-6.678	17.733	179.032
-6.595	17.682	179.236	-6.706	17.733	179.042
-6.627	17.680	179.215	-6.735	17.734	179.025
-6.652	17.681	179.227	-6.763	17.734	179.029
-6.685	17.683	179.287	-6.792	17.735	179.022
-6.716	17.683	179.287	-6.821	17.736	179.097
-6.743	17.685	179.317	-6.849	17.736	179.176
-6.770	17.685	179.317	-6.879	17.737	179.167
-6.798	17.684	179.353	-6.907	17.737	179.160
-6.823	17.684	179.353	-6.935	17.737	179.175
-6.850	17.684	179.353	-6.964	17.738	179.207
-6.884	17.684	179.453	-6.993	17.738	179.210
-6.908	17.684	179.453	-7.020	17.739	179.212
-6.941	17.686	179.464	-7.050	17.739	179.232
-6.969	17.686	179.493	-7.076	17.740	179.271
-6.996	17.686	179.493	-7.106	17.740	179.364
-7.024	17.686	179.493	-7.135	17.741	179.354
-7.048	17.686	179.493	-7.162	17.741	179.398
-7.082	17.688	179.587	-7.191	17.741	179.339
-7.116	17.689	179.630	-7.220	17.742	179.384
-7.147	17.689	179.630	-7.250	17.742	179.435
-7.171	17.689	179.618	-7.277	17.743	179.523
-7.203	17.689	179.642	-7.305	17.743	179.554
-7.227	17.689	179.642	-7.334	17.743	179.544
-7.255	17.689	179.642	-7.364	17.744	179.585
-7.282	17.691	179.873	-7.393	17.744	179.611
-7.310	17.691	179.873	-7.422	17.744	179.586
-7.339	17.692	179.859	-7.448	17.745	179.648
-7.366	17.692	179.859	-7.476	17.745	179.637
-7.401	17.693	179.875	-7.507	17.745	179.734
-7.423	17.693	179.863	-7.533	17.746	179.803
-7.457	17.693	179.896	-7.562	17.746	179.845
-7.482	17.693	179.876	-7.591	17.746	179.875
-7.512	17.694	180.075	-7.620	17.746	179.862
-7.542	17.695	180.121	-7.648	17.746	179.862
-7.569	17.695	180.121	-7.678	17.747	179.980
-7.594	17.695	180.121	-7.704	17.747	180.015
-7.627	17.693	180.238	-7.734	17.747	180.023
-7.656	17.694	180.300	-7.764	17.747	180.112
-7.684	17.694	180.300	-7.790	17.748	180.165
-7.709	17.693	180.291	-7.819	17.748	180.201
-7.738	17.693	180.401	-7.846	17.747	180.210
-7.765	17.693	180.401	-7.876	17.747	180.177
-7.797	17.693	180.459	-7.906	17.747	180.139
-7.822	17.693	180.459	-7.933	17.747	180.256
-7.853	17.693	180.524	-7.962	17.748	180.314
-7.887	17.690	180.620	-7.992	17.748	180.384
-7.909	17.690	180.620	-8.018	17.748	180.480
-7.937	17.690	180.620	-8.047	17.747	180.444
-7.968	17.691	180.707	-8.079	17.748	180.518
-7.993	17.690	180.707	-8.104	17.747	180.526
-8.024	17.690	180.802	-8.131	17.747	180.518
-8.051	17.690	180.802	-8.160	17.747	180.536
-8.081	17.691	180.777	-8.190	17.747	180.619
-8.110	17.692	180.852	-8.216	17.747	180.634
-8.137	17.691	180.850	-8.246	17.747	180.775
-8.168	17.691	180.958	-8.275	17.747	180.793
-8.201	17.693	181.008	-8.305	17.746	180.744
-8.223	17.692	181.008	-8.331	17.746	180.727
-8.252	17.690	181.116	-8.361	17.746	180.790
-8.283	17.690	181.116	-8.391	17.745	180.805
-8.310	17.689	181.148	-8.417	17.745	180.891
-8.337	17.689	181.148	-8.446	17.745	180.937
-8.368	17.690	181.201	-8.473	17.745	180.994
-8.394	17.689	181.212	-8.503	17.745	181.118
-8.420	17.689	181.223	-8.532	17.744	181.117
-8.450	17.687	181.351	-8.559	17.744	181.098
-8.481	17.687	181.390	-8.588	17.743	181.122
-8.509	17.687	181.390	-8.618	17.743	181.073
-8.543	17.687	181.427	-8.647	17.742	181.143
-8.564	17.686	181.427	-8.671	17.742	181.245
-8.597	17.684	181.501	-8.703	17.742	181.303
-8.625	17.684	181.501	-8.726	17.742	181.388
-8.653	17.685	181.628	-8.756	17.741	181.355
-8.679	17.684	181.628	-8.783	17.740	181.337
-8.707	17.684	181.619	-8.813	17.740	181.377
-8.734	17.683	181.599	-8.846	17.739	181.429
-8.763	17.683	181.688	-8.869	17.739	181.424
-8.791	17.682	181.684	-8.899	17.738	181.525
-8.815	17.681	181.684	-8.926	17.738	181.596
-8.847	17.682	181.758	-8.955	17.737	181.637
-8.873	17.681	181.893	-8.989	17.737	181.729
-8.898	17.681	181.893	-9.012	17.736	181.758
-8.923	17.678	182.039	-9.041	17.735	181.699
-8.950	17.677	182.049	-9.071	17.734	181.776
-8.981	17.678	182.114	-9.097	17.734	181.747
-9.005	17.677	182.114	-9.126	17.733	181.835
-9.035	17.676	182.099	-9.156	17.733	181.952
-9.062	17.675	182.099	-9.182	17.732	181.970
-9.086	17.674	182.177	-9.212	17.731	182.000
-9.115	17.675	182.363	-9.241	17.730	182.092
-9.143	17.674	182.367	-9.268	17.729	182.086
-9.168	17.673	182.367	-9.297	17.728	182.100
-9.198	17.671	182.409	-9.328	17.727	182.134
-9.222	17.672	182.434	-9.354	17.727	182.149
-9.249	17.671	182.434	-9.384	17.726	182.295
-9.279	17.668	182.504	-9.410	17.726	182.375
-9.305	17.667	182.504	-9.439	17.724	182.380
-9.331	17.669	182.671	-9.469	17.723	182.397
-9.360	17.669	182.678	-9.498	17.722	182.461
-9.384	17.668	182.695	-9.524	17.721	182.385
-9.411	17.666	182.707	-9.553	17.720	182.508
-9.439	17.663	182.780	-9.583	17.719	182.524
-9.470	17.662	182.811	-9.610	17.718	182.517
-9.500	17.660	182.809	-9.638	17.716	182.378
-9.522	17.659	182.809	-9.663	17.713	181.951
-9.546	17.659	182.791	-9.691	17.711	181.547
-9.572	17.652	182.276	-9.721	17.710	181.503
-9.596	17.651	182.276	-9.748	17.709	181.519
-9.624	17.649	182.276	-9.778	17.709	181.533
-9.656	17.652	181.869	-9.807	17.708	181.549
-9.681	17.651	181.869	-9.832	17.706	181.343
-9.708	17.650	181.869	-9.861	17.703	180.754
-9.738	17.649	181.790	-9.884	17.700	180.031
-9.762	17.643	180.685	-9.912	17.698	179.700
-9.792	17.644	180.124	-9.942	17.699	179.706
-9.817	17.639	179.314	-9.968	17.699	179.724
-9.843	17.640	179.314	-9.997	17.699	179.643
-9.873	17.641	180.018	-10.025	17.697	179.276
-9.895	17.641	180.008	-10.049	17.695	178.709
-9.922	17.639	179.545	-10.075	17.693	177.961
-9.951	17.633	178.330	-10.105	17.694	177.962
-9.980	17.634	178.224	-10.133	17.695	177.972
-10.004	17.639	178.260	-10.162	17.696	177.934
-10.028	17.640	178.260	-10.189	17.696	177.908
-10.058	17.639	178.312	-10.219	17.698	177.926
-10.085	17.639	178.331	-10.247	17.698	177.883
-10.113	17.641	178.284	-10.274	17.699	177.811
-10.140	17.642	178.275	-10.303	17.700	177.862
-10.167	17.643	178.264	-10.332	17.702	177.863
-10.195	17.645	178.169	-10.359	17.703	177.874
-10.220	17.645	178.202	-10.389	17.704	177.889
-10.248	17.646	178.202	-10.417	17.705	177.872
-10.282	17.648	178.211	-10.447	17.705	177.779
-10.306	17.648	178.198	-10.474	17.706	177.758
-10.334	17.649	178.198	-10.503	17.707	177.705
-10.365	17.651	178.134	-10.529	17.708	177.771
-10.392	17.652	178.134	-10.559	17.710	177.826
-10.425	17.652	178.115	-10.589	17.711	177.752
-10.447	17.652	178.115	-10.617	17.712	177.750
-10.472	17.655	178.117	-10.647	17.713	177.752
-10.498	17.656	178.117	-10.673	17.714	177.683
-10.528	17.656	178.096	-10.703	17.714	177.619
-10.552	17.657	178.100	-10.730	17.715	177.575
-10.587	17.657	178.075	-10.759	17.716	177.516
-10.616	17.658	178.075	-10.790	17.718	177.566
-10.645	17.660	177.861	-10.816	17.719	177.533
-10.672	17.661	177.861	-10.846	17.720	177.515
-10.701	17.662	177.888	-10.872	17.721	177.488
-10.731	17.663	177.888	-10.902	17.722	177.431
-10.760	17.665	177.860	-10.932	17.723	177.397
-10.784	17.666	177.860	-10.957	17.724	177.376
-10.819	17.666	177.751	-10.988	17.725	177.343
-10.843	17.667	177.751	-11.016	17.726	177.190
-10.873	17.668	177.691	-11.042	17.726	176.827
-10.900	17.669	177.691	-11.070	17.726	176.508
-10.932	17.672	177.484	-11.099	17.728	176.495
-10.957	17.673	177.484	-11.125	17.729	176.487
-10.983	17.672	176.823	-11.155	17.731	176.455
-11.013	17.674	176.820	-11.182	17.733	176.493
-11.046	17.674	176.879	-11.212	17.735	176.572
-11.073	17.676	176.879	-11.241	17.737	176.610
-11.100	17.679	176.905	-11.268	17.739	176.607
-11.127	17.681	176.905	-11.298	17.741	176.606
-11.158	17.681	176.957	-11.327	17.742	176.611
-11.184	17.684	176.956	-11.353	17.744	176.660
-11.211	17.685	176.943	-11.382	17.746	176.717
-11.244	17.689	176.937	-11.412	17.748	176.701
-11.269	17.690	176.937	-11.439	17.750	176.749
-11.299	17.691	177.014	-11.467	17.751	176.600
-11.332	17.694	177.036	-11.495	17.750	176.134
-11.357	17.695	177.036	-11.521	17.751	175.908
-11.384	17.688	176.779	-11.550	17.753	175.902
-11.411	17.690	176.779	-11.580	17.756	175.926
-11.443	17.695	176.163	-11.607	17.758	175.933
-11.472	17.698	176.202	-11.636	17.760	175.971
-11.496	17.699	176.202	-11.664	17.762	175.947
-11.525	17.704	176.268	-11.693	17.764	175.921
-11.553	17.706	176.286	-11.722	17.766	175.904
-11.578	17.708	176.286	-11.748	17.768	175.945
-11.607	17.710	176.286	-11.779	17.771	176.019
-11.634	17.711	176.272	-11.808	17.773	176.024
-11.667	17.713	176.346	-11.834	17.775	176.046
-11.692	17.715	176.346	-11.864	17.777	176.057
-11.718	17.718	176.371	-11.894	17.779	176.084
-11.743	17.720	176.369	-11.920	17.781	176.039
-11.776	17.722	176.394	-11.949	17.783	176.033
-11.809	17.725	176.427	-11.981	17.785	175.973
-11.834	17.726	176.424	-12.006	17.787	176.014
-11.869	17.727	176.406	-12.036	17.789	176.034
-11.896	17.729	176.406	-12.065	17.791	176.094
-11.925	17.729	176.467	-12.092	17.793	176.119
-11.952	17.731	176.467	-12.122	17.796	176.129
-11.984	17.734	176.518	-12.150	17.798	176.114
-12.006	17.736	176.518	-12.177	17.799	176.110
-12.039	17.739	176.491	-12.206	17.801	176.100
-12.066	17.741	176.491	-12.236	17.804	176.105
-12.097	17.745	176.437	-12.262	17.806	176.133
-12.131	17.746	176.437	-12.292	17.807	176.089
-12.156	17.748	176.434	-12.322	17.810	176.190
-12.187	17.752	176.463	-12.349	17.812	176.207
-12.211	17.753	176.461	-12.378	17.814	176.186
-12.239	17.755	176.461	-12.407	17.816	176.148
-12.269	17.754	176.524	-12.434	17.818	176.128
-12.300	17.757	176.532	-12.463	17.820	176.110
-12.327	17.759	176.532	-12.493	17.822	176.193
-12.359	17.762	176.485	-12.521	17.824	176.167
-12.383	17.764	176.485	-12.549	17.826	176.161
-12.417	17.766	176.484	-12.579	17.828	176.226
-12.439	17.768	176.474	-12.606	17.830	176.219
-12.467	17.769	176.463	-12.634	17.832	176.255
-12.499	17.771	176.495	-12.664	17.834	176.225
-12.524	17.773	176.495	-12.692	17.836	176.178
-12.557	17.774	176.525	-12.722	17.838	176.239
-12.581	17.776	176.525	-12.748	17.840	176.244
-12.613	17.780	176.555	-12.778	17.842	176.228
-12.640	17.781	176.555	-12.807	17.844	176.265
-12.669	17.786	176.554	-12.834	17.846	176.283
-12.697	17.787	176.554	-12.863	17.848	176.261
-12.729	17.789	176.627	-12.890	17.850	176.311
-12.756	17.791	176.627	-12.921	17.852	176.332
-12.787	17.792	176.643	-12.949	17.854	176.263
-12.813	17.793	176.643	-12.977	17.856	176.302
-12.840	17.795	176.643	-13.007	17.858	176.307
-12.869	17.797	176.577	-13.033	17.860	176.343
-12.899	17.799	176.577	-13.062	17.862	176.417
-12.929	17.802	176.620	-13.092	17.864	176.419
-12.956	17.804	176.620	-13.119	17.866	176.375
-12.985	17.805	176.698	-13.147	17.868	176.409
-13.013	17.806	176.698	-13.177	17.870	176.395
-13.044	17.807	176.732	-13.204	17.872	176.396
-13.071	17.809	176.732	-13.233	17.874	176.406
-13.101	17.813	176.706	-13.263	17.876	176.352
-13.126	17.814	176.706	-13.290	17.878	176.432
-13.158	17.816	176.728	-13.319	17.880	176.500
-13.185	17.818	176.728	-13.348	17.882	176.490
-13.213	17.822	176.763	-13.375	17.883	176.426
-13.241	17.824	176.763	-13.405	17.885	176.454
-13.274	17.824	176.804	-13.435	17.887	176.424
-13.296	17.825	176.804	-13.461	17.889	176.447
-13.324	17.827	176.804	-13.492	17.891	176.450
-13.354	17.830	176.766	-13.518	17.893	176.449
-13.384	17.832	176.766	-13.547	17.895	176.492
-13.411	17.835	176.778	-13.573	17.896	176.476
-13.438	17.837	176.778	-13.603	17.898	176.442
-13.472	17.839	176.813	-13.634	17.900	176.438
-13.494	17.840	176.813	-13.659	17.902	176.452
-13.526	17.842	176.755	-13.690	17.904	176.385
-13.551	17.843	176.755	-13.718	17.906	176.449
-13.578	17.845	176.755	-13.746	17.908	176.443
-13.611	17.848	176.749	-13.776	17.910	176.486
-13.638	17.850	176.749	-13.805	17.912	176.501
-13.663	17.851	176.749	-13.833	17.913	176.448
-13.695	17.853	176.776	-13.862	17.915	176.434
-13.724	17.855	176.775	-13.889	17.917	176.499
-13.751	17.857	176.778	-13.918	17.919	176.461
-13.778	17.858	176.778	-13.947	17.921	176.407
-13.808	17.860	176.759	-13.973	17.923	176.455
-13.839	17.862	176.759	-14.004	17.925	176.459
-13.865	17.863	176.749	-14.031	17.927	176.489
-13.895	17.865	176.749	-14.060	17.928	176.467
-13.924	17.867	176.780	-14.090	17.930	176.365
-13.952	17.868	176.780	-14.117	17.932	176.386
-13.982	17.873	176.743	-14.146	17.934	176.428
-14.008	17.874	176.743	-14.175	17.936	176.375
-14.035	17.876	176.743	-14.204	17.938	176.397
-14.066	17.878	176.721	-14.232	17.940	176.407
-14.097	17.881	176.691	-14.258	17.941	176.442
-14.124	17.883	176.691	-14.286	17.945	176.780
-14.154	17.883	176.766	-14.313	17.949	177.368
-14.176	17.884	176.925	-14.337	17.954	178.218
-14.202	17.887	178.219	-14.366	17.957	178.690
-14.228	17.887	178.609	-14.392	17.958	178.755
-14.253	17.887	178.817	-14.421	17.959	178.758
-14.280	17.894	179.585	-14.449	17.960	178.826
-14.307	17.894	179.571	-14.478	17.960	178.837
-14.341	17.900	179.089	-14.508	17.961	178.873
-14.365	17.900	179.094	-14.535	17.962	178.936
-14.401	17.901	179.179	-14.565	17.963	178.992
-14.426	17.901	179.179	-14.590	17.964	179.023
-14.460	17.903	179.254	-14.621	17.964	179.124
-14.487	17.903	179.254	-14.651	17.965	179.116
-14.514	17.903	179.433	-14.679	17.966	179.123
-14.541	17.903	179.433	-14.707	17.966	179.157
-14.571	17.904	179.450	-14.735	17.967	179.201
-14.599	17.904	179.450	-14.764	17.967	179.229
-14.633	17.908	179.477	-14.793	17.968	179.283
-14.655	17.908	179.477	-14.820	17.970	179.641
-14.685	17.908	179.477	-14.847	17.973	180.257
-14.709	17.909	179.860	-14.871	17.976	181.012
-14.734	17.909	180.354	-14.899	17.976	181.187
-14.762	17.913	181.482	-14.928	17.975	181.209
-14.790	17.912	181.482	-14.958	17.975	181.243
-14.819	17.912	181.504	-14.984	17.974	181.212
-14.846	17.911	181.504	-15.013	17.973	181.221
-14.882	17.913	181.503	-15.043	17.973	181.222
-14.903	17.912	181.515	-15.069	17.973	181.349
-14.931	17.912	181.527	-15.098	17.973	181.661
-14.960	17.910	181.617	-15.123	17.975	182.140
-14.986	17.910	181.645	-15.150	17.975	182.463
-15.017	17.910	182.127	-15.180	17.974	182.398
-15.047	17.912	182.814	-15.209	17.973	182.410
-15.071	17.911	182.831	-15.236	17.972	182.486
-15.099	17.909	182.831	-15.265	17.971	182.479
-15.132	17.908	182.774	-15.295	17.969	182.440
-15.156	17.907	182.774	-15.324	17.968	182.404
-15.189	17.906	182.735	-15.352	17.966	182.376
-15.214	17.905	182.735	-15.378	17.965	182.393
-15.240	17.904	182.735	-15.407	17.965	182.630
-15.272	17.900	182.756	-15.434	17.966	183.171
-15.297	17.900	182.801	-15.461	17.967	183.738
-15.326	17.904	183.328	-15.488	17.966	183.768
-15.354	17.902	183.328	-15.517	17.964	183.768
-15.383	17.901	184.097	-15.545	17.962	183.903
-15.407	17.899	184.109	-15.572	17.962	184.256
-15.435	17.898	184.112	-15.599	17.963	184.910
-15.458	17.897	184.281	-15.623	17.965	185.796
-15.484	17.898	185.338	-15.649	17.963	185.935
-15.511	17.895	185.829	-15.680	17.960	186.046
-15.538	17.891	186.132	-15.707	17.958	186.250
-15.562	17.893	187.055	-15.733	17.958	186.713
-15.588	17.890	187.064	-15.758	17.958	187.436
-15.613	17.892	186.997	-15.782	17.959	188.379
-15.643	17.895	188.952	-15.806	17.961	189.775
-15.665	17.891	189.829	-15.831	17.961	190.608
-15.691	17.885	190.593	-15.860	17.956	190.681
-15.722	17.886	191.805	-15.887	17.951	190.720
-15.752	17.880	191.805	-15.917	17.945	190.793
-15.781	17.879	191.016	-15.945	17.941	191.113
-15.802	17.875	191.016	-15.968	17.939	191.642
-15.831	17.873	191.328	-15.993	17.938	192.568
-15.853	17.868	192.120	-16.018	17.938	193.858
-15.875	17.868	194.154	-16.039	17.939	195.266
-15.899	17.861	195.312	-16.066	17.936	196.140
-15.920	17.854	195.987	-16.091	17.929	196.191
-15.953	17.853	197.494	-16.120	17.921	196.358
-15.980	17.845	197.495	-16.146	17.916	196.789
-16.008	17.845	196.716	-16.170	17.911	197.441
-16.031	17.838	196.928	-16.196	17.908	198.492
-16.052	17.836	198.433	-16.220	17.907	199.860
-16.071	17.829	199.120	-16.243	17.901	200.317
-16.096	17.819	199.865	-16.272	17.890	200.368
-16.125	17.818	201.452	-16.297	17.882	200.514
-16.157	17.814	200.655	-16.323	17.874	200.853
-16.182	17.805	200.655	-16.349	17.867	201.479
-16.213	17.797	201.258	-16.373	17.862	202.452
-16.232	17.790	202.159	-16.397	17.858	203.653
-16.252	17.782	203.064	-16.419	17.855	205.066
-16.273	17.782	205.738	-16.441	17.853	206.915
-16.295	17.770	207.596	-16.466	17.844	207.636
-16.318	17.768	209.027	-16.486	17.834	207.723
-16.341	17.754	209.455	-16.515	17.820	207.916
-16.368	17.755	208.697	-16.541	17.809	208.377
-16.390	17.743	208.697	-16.560	17.801	208.927
-16.419	17.728	208.683	-16.587	17.792	210.012
-16.437	17.718	209.285	-16.606	17.786	211.009
-16.458	17.710	211.172	-16.631	17.780	212.789
-16.487	17.708	213.603	-16.655	17.776	214.702
-16.500	17.698	215.556	-16.675	17.773	216.826
-16.513	17.689	217.414	-16.697	17.763	218.046
-16.544	17.682	219.537	-16.717	17.748	218.147
-16.581	17.674	218.475	-16.744	17.728	218.305
-16.603	17.657	218.482	-16.762	17.716	218.538
-16.622	17.642	218.482	-16.788	17.699	219.215
-16.645	17.627	218.596	-16.806	17.688	219.964
-16.668	17.611	219.995	-16.828	17.676	221.141
-16.683	17.597	220.872	-16.851	17.662	222.163
-16.701	17.581	221.629	-16.869	17.646	222.216
-16.730	17.568	223.139	-16.891	17.627	222.263
-16.750	17.550	223.139	-16.916	17.604	222.270
-16.775	17.534	222.558	-16.932	17.590	222.329
-16.795	17.515	222.558	-16.953	17.572	222.611
-16.819	17.497	222.652	-16.974	17.557	223.250
-16.836	17.482	222.807	-16.995	17.543	224.199
-16.857	17.468	224.121	-17.015	17.530	225.433
-16.872	17.453	224.974	-17.036	17.518	226.967
-16.884	17.441	226.024	-17.054	17.510	228.615
-16.904	17.435	229.557	-17.074	17.501	230.799
-16.917	17.418	231.281	-17.091	17.486	231.747
-16.943	17.398	232.790	-17.110	17.463	231.778
-16.960	17.376	232.817	-17.129	17.440	231.983
-16.989	17.365	232.143	-17.145	17.422	232.379
-17.006	17.344	232.152	-17.164	17.403	233.165
-17.024	17.337	232.895	-17.181	17.388	234.118
-17.038	17.319	233.877	-17.200	17.372	235.486
-17.059	17.301	236.341	-17.217	17.359	237.201
-17.067	17.287	237.581	-17.235	17.344	238.712
-17.090	17.267	239.870	-17.251	17.319	238.924
-17.103	17.243	240.535	-17.266	17.295	238.972
-17.114	17.222	240.925	-17.279	17.275	239.190
-17.138	17.199	240.116	-17.296	17.252	239.750
-17.156	17.174	239.827	-17.313	17.231	240.714
-17.165	17.159	240.385	-17.328	17.214	241.848
-17.185	17.139	242.579	-17.345	17.197	243.441
-17.194	17.119	243.515	-17.357	17.178	244.051
-17.213	17.093	244.844	-17.371	17.150	244.146
-17.224	17.069	244.844	-17.384	17.125	244.355
-17.240	17.050	244.454	-17.396	17.104	244.743
-17.251	17.027	244.493	-17.411	17.081	245.583
-17.260	17.009	244.769	-17.424	17.063	246.583
-17.272	16.985	246.063	-17.438	17.041	247.522
-17.281	16.962	246.817	-17.447	17.017	247.437
-17.299	16.938	248.602	-17.459	16.990	247.528
-17.309	16.913	248.602	-17.471	16.962	247.669
-17.325	16.891	247.757	-17.482	16.941	248.024
-17.337	16.863	247.757	-17.494	16.914	248.294
-17.346	16.840	247.757	-17.505	16.887	248.344
-17.360	16.815	248.205	-17.515	16.862	248.418
-17.370	16.789	248.191	-17.527	16.835	248.620
-17.379	16.766	248.182	-17.537	16.813	249.005
-17.393	16.737	248.687	-17.550	16.788	249.714
-17.402	16.714	248.821	-17.561	16.760	249.830
-17.411	16.692	248.930	-17.570	16.736	249.889
-17.428	16.661	249.708	-17.581	16.708	249.959
-17.437	16.636	249.708	-17.591	16.680	249.945
-17.446	16.609	250.216	-17.600	16.655	250.026
-17.455	16.583	250.216	-17.611	16.626	250.071
-17.465	16.557	250.216	-17.621	16.599	250.119
-17.474	16.531	250.292	-17.630	16.573	250.140
-17.484	16.505	250.282	-17.640	16.546	250.122
-17.495	16.474	250.382	-17.649	16.521	250.099
-17.504	16.450	250.382	-17.660	16.494	250.272
-17.513	16.425	250.382	-17.670	16.467	250.573
-17.522	16.395	250.465	-17.681	16.445	251.123
-17.532	16.369	250.580	-17.693	16.422	252.023
-17.539	16.350	250.949	-17.705	16.400	253.298
-17.554	16.322	252.705	-17.717	16.382	254.576
-17.561	16.303	253.864	-17.731	16.364	256.416
-17.576	16.288	257.074	-17.741	16.342	257.414
-17.580	16.262	258.125	-17.747	16.314	257.527
-17.585	16.235	258.733	-17.754	16.285	257.636
-17.594	16.205	259.374	-17.761	16.259	257.935
-17.599	16.177	259.374	-17.769	16.234	258.483
-17.604	16.155	259.400	-17.777	16.212	259.225
-17.623	16.136	258.675	-17.783	16.184	259.483
-17.628	16.109	259.059	-17.789	16.154	259.541
-17.638	16.086	260.237	-17.793	16.130	259.520
-17.642	16.057	260.309	-17.799	16.098	259.433
-17.647	16.030	260.309	-17.804	16.074	259.556
-17.656	16.000	259.795	-17.810	16.046	259.905
-17.661	15.973	259.808	-17.818	16.021	260.558
-17.667	15.950	260.171	-17.823	15.997	260.895
-17.671	15.923	260.510	-17.828	15.967	260.928
-17.676	15.896	260.703	-17.832	15.938	260.888
-17.682	15.872	261.610	-17.837	15.912	260.976
-17.686	15.845	261.617	-17.843	15.885	261.264
-17.690	15.818	261.625	-17.848	15.857	261.497
-17.696	15.784	261.285	-17.852	15.830	261.513
-17.700	15.760	261.285	-17.856	15.801	261.499
-17.706	15.730	261.734	-17.860	15.772	261.466
-17.709	15.706	261.746	-17.864	15.746	261.465
-17.716	15.671	261.761	-17.869	15.715	261.516
-17.720	15.647	261.761	-17.873	15.686	261.483
-17.723	15.623	261.761	-17.878	15.661	261.671
-17.728	15.589	261.768	-17.883	15.634	262.020
-17.732	15.560	261.766	-17.888	15.605	262.115
-17.738	15.537	262.113	-17.892	15.579	262.159
-17.742	15.509	262.099	-17.896	15.549	262.195
-17.746	15.475	262.412	-17.900	15.520	262.195
-17.750	15.448	262.412	-17.904	15.493	262.269
-17.753	15.424	262.412	-17.908	15.464	262.365
-17.757	15.394	262.490	-17.912	15.438	262.342
-17.761	15.367	262.490	-17.916	15.408	262.466
-17.766	15.338	262.600	-17.920	15.380	262.482
-17.769	15.314	262.610	-17.924	15.353	262.430
-17.774	15.281	262.732	-17.928	15.323	262.492
-17.778	15.254	262.740	-17.932	15.294	262.555
-17.781	15.229	262.740	-17.936	15.267	262.608
-17.786	15.193	262.753	-17.940	15.238	262.667
-17.789	15.172	262.753	-17.943	15.211	262.665
-17.793	15.144	262.753	-17.947	15.182	262.734
-17.798	15.110	262.900	-17.951	15.153	262.804
-17.801	15.086	262.914	-17.955	15.126	262.758
-17.804	15.050	263.064	-17.959	15.097	262.792
-17.807	15.025	263.064	-17.962	15.070	262.808
-17.810	15.001	263.064	-17.966	15.041	262.861
-17.816	14.970	263.047	-17.970	15.012	262.956
-17.819	14.945	263.047	-17.974	14.985	263.058
-17.823	14.918	263.047	-17.978	14.955	263.062
-17.828	14.888	263.181	-17.981	14.929	263.116
-17.831	14.860	263.193	-17.985	14.899	263.092
-17.834	14.826	263.461	-17.989	14.870	263.109
-17.837	14.802	263.461	-17.992	14.844	263.143
-17.840	14.774	263.464	-17.996	14.813	263.164
-17.845	14.744	263.400	-17.999	14.786	263.234
-17.848	14.717	263.400	-18.004	14.757	263.446
-17.851	14.692	263.400	-18.009	14.733	263.857
-17.856	14.658	263.484	-18.014	14.707	264.550
-17.859	14.635	263.659	-18.017	14.678	264.595
-17.863	14.616	264.686	-18.020	14.651	264.654
-17.865	14.587	264.714	-18.023	14.620	264.591
-17.867	14.560	264.714	-18.026	14.594	264.681
-17.875	14.525	264.930	-18.030	14.566	265.001
-17.877	14.500	264.930	-18.034	14.541	265.583
-17.879	14.473	264.930	-18.037	14.512	265.625
-17.884	14.446	265.608	-18.040	14.484	265.724
-17.886	14.418	265.608	-18.042	14.456	265.740
-17.888	14.391	265.608	-18.044	14.426	265.767
-17.895	14.356	265.928	-18.047	14.399	265.837
-17.896	14.332	265.928	-18.050	14.372	266.138
-17.898	14.307	265.928	-18.054	14.346	266.710
-17.904	14.277	266.418	-18.059	14.320	267.446
-17.906	14.249	266.794	-18.060	14.293	267.451
-17.911	14.222	267.839	-18.061	14.264	267.422
-17.912	14.195	267.836	-18.063	14.235	267.505
-17.913	14.168	267.826	-18.064	14.208	267.536
-17.914	14.144	267.819	-18.065	14.178	267.488
-17.916	14.110	267.712	-18.066	14.149	267.519
-17.917	14.085	267.712	-18.067	14.122	267.477
-17.918	14.049	267.796	-18.069	14.092	267.503
-17.919	14.025	267.796	-18.070	14.064	267.554
-17.920	13.995	267.798	-18.071	14.035	267.530
-17.921	13.969	267.809	-18.072	14.009	267.561
-17.922	13.941	267.820	-18.074	13.979	267.592
-17.921	13.910	267.924	-18.075	13.952	267.569
-17.922	13.882	267.924	-18.076	13.923	267.585
-17.923	13.855	267.924	-18.077	13.892	267.544
-17.926	13.823	267.958	-18.078	13.865	267.481
-17.927	13.798	267.958	-18.079	13.835	267.471
-17.929	13.768	267.726	-18.080	13.810	267.490
-17.930	13.741	267.746	-18.081	13.781	267.504
-17.931	13.716	267.756	-18.082	13.753	267.530
-17.932	13.688	267.764	-18.084	13.723	267.505
-17.933	13.657	267.822	-18.085	13.696	267.467
-17.934	13.627	267.822	-18.086	13.666	267.492
-17.935	13.597	267.791	-18.087	13.639	267.462
-17.936	13.569	267.791	-18.088	13.609	267.451
-17.937	13.544	267.791	-18.090	13.582	267.691
-17.941	13.514	267.762	-18.093	13.555	268.051
-17.942	13.488	267.762	-18.094	13.528	268.047
-17.944	13.456	268.262	-18.095	13.498	268.091
-17.945	13.430	268.262	-18.097	13.470	268.154
-17.946	13.403	268.252	-18.097	13.441	268.113
-17.947	13.370	268.440	-18.098	13.411	268.098
-17.948	13.345	268.440	-18.099	13.384	268.106
-17.949	13.318	268.440	-18.101	13.355	268.123
-17.950	13.284	268.385	-18.102	13.325	268.197
-17.951	13.260	268.399	-18.103	13.298	268.178
-17.952	13.228	268.455	-18.104	13.269	268.285
-17.952	13.200	268.442	-18.106	13.243	268.530
-17.953	13.176	268.433	-18.109	13.216	269.051
-17.957	13.142	268.842	-18.113	13.191	269.856
-17.958	13.120	269.386	-18.117	13.166	270.745
-17.958	13.093	269.982	-18.117	13.139	270.781
-17.957	13.068	271.284	-18.117	13.110	270.792
-17.957	13.041	271.284	-18.116	13.080	270.780
-17.962	13.011	271.098	-18.116	13.053	270.760
-17.961	12.983	271.098	-18.116	13.025	270.811
-17.961	12.958	271.098	-18.116	12.997	270.870
-17.961	12.925	271.165	-18.117	12.969	271.134
-17.960	12.897	271.177	-18.119	12.942	271.724
-17.965	12.870	271.626	-18.122	12.918	272.550
-17.964	12.844	272.124	-18.121	12.889	272.598
-17.962	12.816	272.451	-18.120	12.860	272.674
-17.962	12.786	273.437	-18.119	12.831	272.785
-17.960	12.762	273.446	-18.117	12.803	272.795
-17.964	12.733	273.090	-18.116	12.776	272.746
-17.962	12.705	273.090	-18.114	12.746	272.700
-17.961	12.678	273.090	-18.112	12.717	272.621
-17.959	12.654	273.091	-18.111	12.690	272.585
-17.959	12.621	273.054	-18.110	12.660	272.635
-17.957	12.590	273.065	-18.109	12.632	272.617
-17.957	12.562	272.984	-18.107	12.604	272.647
-17.955	12.535	272.988	-18.106	12.576	272.605
-17.954	12.504	272.972	-18.104	12.546	272.617
-17.952	12.479	272.972	-18.103	12.518	272.633
-17.951	12.447	272.926	-18.102	12.490	272.618
-17.950	12.419	272.916	-18.100	12.461	272.553
-17.949	12.392	272.916	-18.099	12.434	272.573
-17.946	12.366	272.868	-18.098	12.405	272.615
-17.945	12.339	272.868	-18.097	12.376	272.689
-17.942	12.304	272.955	-18.096	12.347	272.743
-17.940	12.279	272.944	-18.094	12.319	272.752
-17.939	12.252	272.934	-18.093	12.288	272.773
-17.939	12.221	273.021	-18.091	12.262	272.740
-17.938	12.194	273.019	-18.090	12.233	272.775
-17.937	12.167	273.019	-18.089	12.203	272.747
-17.935	12.142	273.019	-18.087	12.176	272.744
-17.935	12.108	273.070	-18.086	12.147	272.810
-17.934	12.083	273.069	-18.085	12.120	272.878
-17.930	12.053	273.171	-18.084	12.091	272.988
-17.929	12.025	273.171	-18.082	12.062	272.963
-17.927	12.001	273.171	-18.081	12.033	272.956
-17.929	11.966	273.220	-18.079	12.005	272.913
-17.928	11.939	273.220	-18.078	11.975	273.007
-17.926	11.914	273.220	-18.077	11.948	273.026
-17.924	11.877	273.258	-18.077	11.920	273.302
-17.923	11.849	273.258	-18.076	11.890	273.524
-17.923	11.821	273.610	-18.074	11.864	273.478
-17.921	11.793	273.610	-18.072	11.835	273.515
-17.919	11.769	273.610	-18.071	11.808	273.458
-17.917	11.740	273.885	-18.069	11.778	273.416
-17.915	11.712	273.885	-18.067	11.750	273.449
-17.913	11.685	273.885	-18.065	11.720	273.396
-17.914	11.655	273.683	-18.064	11.693	273.375
-17.912	11.628	273.683	-18.062	11.665	273.430
-17.909	11.596	273.722	-18.060	11.635	273.400
-17.908	11.573	273.722	-18.059	11.609	273.404
-17.907	11.538	273.691	-18.057	11.579	273.406
-17.906	11.511	273.691	-18.056	11.552	273.499
-17.901	11.479	273.725	-18.056	11.523	273.898
-17.899	11.454	273.725	-18.057	11.499	274.520
-17.898	11.428	273.776	-18.055	11.471	274.560
-17.897	11.398	274.440	-18.053	11.441	274.586
-17.895	11.373	274.440	-18.051	11.414	274.599
-17.900	11.345	274.801	-18.049	11.384	274.787
-17.897	11.318	274.801	-18.049	11.357	275.216
[truncated: 1,221 more rows]
