# Supplementary material for: Finding the best hardware configuration for 2D SLAM in indoor environments via simulation based on Google Cartographer
Source: Sci Rep. 2022 Nov 5;12:18815. doi: 10.1038/s41598-022-22938-y (PMC9637188; doi:10.1038/s41598-022-22938-y)
Supplement: Supplementary file 1 — Supplementary Information. [file 41598_2022_22938_MOESM1_ESM.zip › SLAM_readings/tunel_no_loop_closure/slam_l3d_tunel_5_4_2022_23_26_50_noloop.csv]

xr	yr	wr	xu	yu	wu
0.000	0.000	0.000	0.000	0.000	0.000
-0.003	0.002	359.685	0.000	0.000	0.000
0.001	0.008	359.603	0.000	0.000	0.000
0.005	0.011	359.696	0.000	0.000	0.000
0.006	0.007	359.816	0.000	0.000	0.000
0.000	0.000	359.874	0.000	0.000	0.000
-0.004	-0.004	359.874	0.000	0.000	0.000
-0.005	-0.002	359.828	0.000	0.000	0.000
-0.003	0.002	359.780	0.000	0.000	0.000
0.001	0.006	359.763	0.000	0.000	0.000
0.003	0.006	359.777	0.000	0.000	0.000
0.002	0.005	359.814	0.000	0.000	0.000
0.000	0.001	359.826	0.000	0.000	0.000
-0.002	0.000	359.836	0.000	0.000	0.000
-0.003	-0.001	359.847	0.000	0.000	0.000
-0.004	0.000	359.814	0.000	0.000	0.000
-0.003	0.003	359.783	0.000	0.000	0.000
0.000	0.005	359.778	0.000	0.000	0.000
0.002	0.005	359.798	0.000	0.000	0.000
0.001	0.003	359.808	0.000	0.000	0.000
0.001	0.002	359.812	0.000	0.000	0.000
0.000	0.002	359.831	0.000	0.000	0.000
-0.001	0.003	359.826	0.000	0.000	0.000
-0.002	0.003	359.807	0.000	0.000	0.000
-0.002	0.003	359.806	0.000	0.000	0.000
-0.001	0.002	359.809	0.000	0.000	0.000
0.000	0.002	359.810	0.000	0.000	0.000
-0.001	0.002	359.805	0.000	0.000	0.000
-0.002	0.002	359.801	0.000	0.000	0.000
-0.001	0.005	359.809	0.000	0.000	0.000
-0.001	0.004	359.827	0.000	0.000	0.000
-0.003	0.002	359.829	0.000	0.000	0.000
-0.001	0.001	359.805	0.000	0.000	0.000
0.000	0.002	359.793	0.000	0.000	0.000
0.001	0.002	359.792	0.000	0.000	0.000
0.001	0.004	359.805	0.000	0.000	0.000
0.000	0.004	359.808	0.000	0.000	0.000
-0.001	0.003	359.822	0.001	0.000	0.000
0.001	0.002	359.809	0.005	0.000	0.002
0.004	0.003	359.818	0.010	0.000	0.025
0.012	0.004	359.843	0.020	0.000	0.023
0.022	0.003	359.871	0.031	0.000	0.023
0.032	0.003	359.901	0.046	0.000	0.014
0.049	0.001	359.883	0.066	0.000	0.016
0.070	0.001	359.840	0.087	0.000	0.013
0.099	0.003	359.817	0.111	0.000	0.003
0.128	0.003	359.809	0.140	0.000	-0.002
0.161	0.003	359.788	0.166	0.000	359.970
0.191	0.001	359.754	0.195	0.000	359.937
0.219	0.002	359.711	0.223	0.001	359.900
0.249	0.004	359.671	0.252	0.001	359.846
0.276	0.003	359.629	0.281	0.001	359.815
0.301	0.001	359.596	0.308	0.001	359.791
0.331	0.001	359.558	0.337	0.001	359.759
0.357	0.000	359.524	0.364	0.001	359.832
0.388	0.003	359.536	0.394	0.001	359.785
0.417	0.001	359.599	0.423	0.001	359.764
0.441	-0.001	359.616	0.449	0.001	359.741
0.470	-0.003	359.573	0.478	0.001	359.710
0.496	-0.001	359.508	0.508	0.001	359.680
0.529	0.000	359.458	0.535	0.000	359.713
0.559	0.003	359.443	0.564	0.000	359.671
0.588	0.004	359.441	0.592	0.000	359.685
0.616	0.000	359.463	0.620	0.000	359.690
0.642	-0.003	359.477	0.650	0.000	359.608
0.666	-0.005	359.469	0.678	0.000	359.569
0.691	-0.002	359.431	0.707	0.000	359.541
0.723	0.000	359.295	0.736	0.000	359.508
0.760	0.003	359.233	0.763	0.000	359.516
0.790	0.005	359.259	0.793	0.000	359.520
0.817	0.001	359.289	0.820	0.000	359.435
0.845	-0.007	359.266	0.849	-0.001	359.457
0.866	-0.006	359.248	0.877	-0.001	359.444
0.894	-0.002	359.223	0.907	-0.001	359.386
0.929	0.000	359.179	0.935	-0.001	359.364
0.955	-0.002	359.155	0.963	-0.001	359.369
0.986	-0.003	359.123	0.991	-0.001	359.355
1.015	-0.003	359.156	1.020	-0.002	359.352
1.046	-0.004	359.174	1.050	-0.002	359.283
1.066	-0.010	359.109	1.077	-0.002	359.251
1.094	-0.006	359.039	1.105	-0.002	359.305
1.128	-0.002	359.004	1.136	-0.003	359.262
1.155	-0.004	359.010	1.162	-0.003	359.200
1.182	-0.010	359.021	1.193	-0.003	359.254
1.214	-0.009	359.015	1.222	-0.003	359.188
1.242	-0.009	358.996	1.249	-0.004	359.145
1.270	-0.011	358.959	1.278	-0.004	359.180
1.293	-0.012	358.935	1.306	-0.004	359.113
1.330	-0.008	358.910	1.335	-0.005	359.103
1.353	-0.007	358.884	1.364	-0.005	359.149
1.383	-0.009	358.864	1.393	-0.005	359.087
1.410	-0.014	358.897	1.420	-0.006	359.101
1.444	-0.013	358.904	1.450	-0.006	359.126
1.475	-0.011	358.897	1.479	-0.007	359.060
1.496	-0.014	358.896	1.506	-0.007	359.071
1.527	-0.014	358.858	1.537	-0.008	359.081
1.558	-0.011	358.817	1.564	-0.008	359.029
1.586	-0.013	358.830	1.593	-0.008	359.027
1.613	-0.016	358.826	1.622	-0.009	359.048
1.640	-0.016	358.802	1.649	-0.009	358.966
1.672	-0.013	358.787	1.679	-0.010	359.043
1.703	-0.010	358.772	1.709	-0.010	359.054
1.730	-0.015	358.811	1.736	-0.010	358.979
1.757	-0.021	358.847	1.766	-0.011	359.026
1.785	-0.020	358.809	1.795	-0.011	358.999
1.816	-0.020	358.795	1.823	-0.012	358.971
1.844	-0.020	358.799	1.852	-0.012	358.982
1.870	-0.019	358.756	1.880	-0.012	358.954
1.904	-0.016	358.699	1.909	-0.013	358.919
1.931	-0.017	358.724	1.937	-0.014	359.005
1.957	-0.017	358.727	1.966	-0.014	358.965
1.986	-0.026	358.795	1.996	-0.014	358.920
2.011	-0.029	358.804	2.023	-0.015	359.001
2.045	-0.027	358.702	2.053	-0.015	358.944
2.071	-0.024	358.719	2.081	-0.016	358.914
2.101	-0.022	358.689	2.110	-0.016	358.927
2.131	-0.021	358.657	2.138	-0.017	358.894
2.160	-0.022	358.674	2.167	-0.017	358.890
2.186	-0.027	358.727	2.195	-0.018	358.950
2.212	-0.029	358.764	2.224	-0.018	358.860
2.242	-0.028	358.720	2.255	-0.019	358.893
2.276	-0.029	358.669	2.283	-0.019	358.936
2.306	-0.029	358.626	2.309	-0.019	358.855
2.338	-0.029	358.637	2.339	-0.020	358.820
2.366	-0.028	358.634	2.369	-0.020	358.844
2.391	-0.028	358.603	2.396	-0.021	358.801
2.420	-0.030	358.622	2.426	-0.021	358.827
2.442	-0.032	358.660	2.454	-0.022	358.833
2.473	-0.033	358.634	2.483	-0.022	358.749
2.499	-0.032	358.571	2.512	-0.023	358.828
2.532	-0.033	358.584	2.541	-0.024	358.834
2.561	-0.033	358.585	2.569	-0.024	358.763
2.591	-0.032	358.608	2.598	-0.024	358.768
2.622	-0.033	358.602	2.627	-0.025	358.816
2.650	-0.033	358.596	2.655	-0.026	358.766
2.677	-0.039	358.591	2.685	-0.026	358.813
2.700	-0.039	358.573	2.713	-0.027	358.832
2.735	-0.038	358.581	2.741	-0.027	358.772
2.763	-0.042	358.584	2.770	-0.028	358.826
2.793	-0.042	358.576	2.799	-0.029	358.818
2.819	-0.040	358.563	2.827	-0.029	358.786
2.841	-0.039	358.554	2.858	-0.030	358.796
2.876	-0.039	358.586	2.884	-0.030	358.816
2.900	-0.045	358.643	2.914	-0.031	358.766
2.926	-0.047	358.601	2.944	-0.031	358.840
2.957	-0.046	358.524	2.971	-0.032	358.807
2.991	-0.048	358.555	3.000	-0.032	358.781
3.019	-0.048	358.591	3.027	-0.033	358.860
3.050	-0.046	358.555	3.056	-0.034	358.855
3.080	-0.043	358.598	3.086	-0.034	358.826
3.104	-0.047	358.680	3.112	-0.035	358.881
3.131	-0.051	358.749	3.143	-0.035	358.859
3.151	-0.054	358.801	3.172	-0.036	358.837
3.179	-0.051	358.682	3.200	-0.036	358.927
3.217	-0.048	358.567	3.229	-0.037	358.890
3.254	-0.052	358.590	3.259	-0.037	358.911
3.282	-0.054	358.679	3.286	-0.038	358.973
3.310	-0.053	358.774	3.315	-0.039	358.987
3.334	-0.057	358.837	3.343	-0.039	358.931
3.361	-0.059	358.863	3.374	-0.040	359.002
3.387	-0.058	358.807	3.402	-0.040	358.996
3.415	-0.054	358.726	3.430	-0.040	358.986
3.448	-0.053	358.736	3.459	-0.041	359.045
3.478	-0.052	358.733	3.485	-0.041	359.019
3.510	-0.052	358.966	3.517	-0.042	359.032
3.538	-0.055	358.975	3.544	-0.043	359.070
3.571	-0.060	358.879	3.574	-0.043	359.065
3.592	-0.061	358.843	3.602	-0.043	359.038
3.617	-0.061	358.840	3.632	-0.044	359.115
3.641	-0.059	358.844	3.659	-0.044	359.078
3.670	-0.058	358.903	3.689	-0.045	359.115
3.699	-0.058	358.984	3.715	-0.045	359.165
3.736	-0.060	358.996	3.745	-0.046	359.181
3.767	-0.061	358.982	3.774	-0.046	359.186
3.793	-0.062	359.015	3.805	-0.047	359.226
3.821	-0.062	359.039	3.831	-0.047	359.180
3.845	-0.062	359.084	3.859	-0.047	359.205
3.876	-0.059	359.012	3.889	-0.048	359.263
3.905	-0.061	358.969	3.917	-0.048	359.202
3.933	-0.064	359.057	3.948	-0.049	359.243
3.960	-0.066	359.103	3.975	-0.049	359.274
3.986	-0.063	359.065	4.003	-0.049	359.285
4.011	-0.063	359.070	4.031	-0.050	359.425
4.039	-0.060	359.247	4.059	-0.052	359.775
4.064	-0.058	359.651	4.084	-0.055	0.354
4.088	-0.056	359.983	4.109	-0.058	1.269
4.116	-0.057	1.256	4.133	-0.063	2.492
4.144	-0.062	3.095	4.156	-0.069	4.062
4.164	-0.071	4.969	4.180	-0.070	4.755
4.192	-0.091	6.820	4.209	-0.068	4.803
4.225	-0.111	6.737	4.237	-0.066	4.985
4.256	-0.113	4.592	4.265	-0.065	5.369
4.251	-0.076	3.469	4.289	-0.066	5.941
4.252	-0.037	4.706	4.315	-0.068	6.947
4.287	-0.033	7.427	4.339	-0.070	8.259
4.336	-0.038	10.088	4.361	-0.074	9.821
4.373	-0.040	12.265	4.383	-0.078	11.659
4.437	-0.070	13.986	4.405	-0.078	12.843
4.469	-0.099	14.428	4.434	-0.072	12.964
4.494	-0.129	14.406	4.462	-0.066	13.181
4.491	-0.123	12.901	4.489	-0.062	13.608
4.460	-0.086	12.067	4.514	-0.059	14.321
4.448	-0.039	13.165	4.538	-0.057	15.298
4.487	-0.014	15.617	4.562	-0.056	16.715
4.559	-0.025	18.009	4.584	-0.057	18.262
4.633	-0.049	20.088	4.606	-0.058	20.159
4.675	-0.064	21.642	4.629	-0.061	22.410
4.709	-0.075	22.828	4.650	-0.061	24.349
4.687	-0.068	25.233	4.676	-0.051	24.831
4.676	-0.079	27.948	4.701	-0.040	24.906
4.701	-0.096	27.368	4.727	-0.028	24.938
4.725	-0.091	24.224	4.753	-0.017	24.967
4.722	-0.040	22.726	4.778	-0.006	25.230
4.735	0.019	23.590	4.803	0.003	25.687
4.783	0.058	25.955	4.827	0.011	26.457
4.856	0.052	27.852	4.852	0.018	27.572
4.926	0.038	29.054	4.875	0.023	29.039
4.967	0.034	29.890	4.896	0.026	30.722
4.979	0.032	30.843	4.918	0.032	32.228
4.944	0.050	33.060	4.942	0.046	32.423
4.938	0.044	35.033	4.966	0.060	32.686
4.972	0.012	34.039	4.989	0.073	33.187
4.979	0.020	32.125	5.013	0.084	33.943
4.970	0.059	32.136	5.034	0.094	34.888
4.987	0.107	34.494	5.058	0.103	36.259
5.039	0.129	37.325	5.078	0.109	37.879
5.110	0.133	39.768	5.100	0.123	38.680
5.184	0.128	41.170	5.123	0.140	38.703
5.223	0.121	39.949	5.145	0.158	38.761
5.262	0.117	39.626	5.168	0.176	38.824
5.196	0.171	36.720	5.189	0.191	39.069
5.121	0.240	36.656	5.212	0.207	39.603
5.107	0.276	39.145	5.233	0.220	40.393
5.071	0.297	42.163	5.253	0.231	41.446
5.125	0.274	43.419	5.275	0.242	42.937
5.174	0.255	43.791	5.296	0.250	44.676
5.195	0.255	44.730	5.316	0.258	46.472
5.264	0.238	46.793	5.336	0.277	47.052
5.299	0.242	49.166	5.356	0.298	47.100
5.373	0.232	48.185	5.374	0.316	47.397
5.419	0.227	48.164	5.395	0.334	47.946
5.456	0.291	45.844	5.413	0.350	48.744
5.449	0.353	46.394	5.433	0.365	49.901
5.421	0.445	50.165	5.453	0.379	51.356
5.446	0.470	53.824	5.471	0.390	52.914
5.489	0.455	55.477	5.490	0.401	54.930
5.533	0.434	56.340	5.508	0.415	56.737
5.549	0.425	57.911	5.523	0.436	56.884
5.576	0.403	58.412	5.540	0.461	57.052
5.580	0.409	57.232	5.556	0.483	57.361
5.553	0.451	56.500	5.572	0.503	57.929
5.525	0.508	57.122	5.589	0.523	58.837
5.502	0.554	57.412	5.606	0.541	59.984
5.519	0.604	60.419	5.621	0.556	61.336
5.498	0.649	63.469	5.638	0.571	63.195
5.515	0.643	64.958	5.655	0.584	65.113
5.539	0.629	66.579	5.669	0.608	65.844
5.578	0.603	67.870	5.680	0.632	65.883
5.611	0.584	67.029	5.693	0.659	66.105
5.630	0.574	67.023	5.704	0.680	66.429
5.685	0.641	65.137	5.717	0.704	67.084
5.704	0.705	66.588	5.731	0.726	68.128
5.722	0.760	67.673	5.745	0.745	69.404
5.749	0.824	71.172	5.759	0.763	70.911
5.789	0.846	73.018	5.770	0.784	71.783
5.831	0.852	74.350	5.779	0.812	71.809
5.854	0.841	73.265	5.788	0.840	71.820
5.833	0.848	71.367	5.797	0.865	71.965
5.790	0.874	70.734	5.807	0.891	72.450
5.755	0.902	71.776	5.818	0.913	73.180
5.726	0.924	72.233	5.829	0.935	74.295
5.741	0.942	74.981	5.838	0.960	74.600
5.692	0.983	77.177	5.846	0.987	74.699
5.718	0.988	76.213	5.854	1.015	74.746
5.732	1.010	74.387	5.861	1.038	74.922
5.781	1.028	73.381	5.871	1.066	75.425
5.825	1.062	74.417	5.881	1.090	76.249
5.869	1.097	76.447	5.887	1.112	76.416
5.931	1.124	77.949	5.894	1.145	76.384
5.966	1.160	77.416	5.901	1.172	76.473
5.962	1.204	76.418	5.908	1.194	76.742
5.937	1.258	76.360	5.917	1.223	77.464
5.903	1.307	77.691	5.927	1.246	78.400
5.880	1.343	78.539	5.932	1.270	78.565
5.823	1.363	81.324	5.939	1.301	78.676
5.825	1.347	80.673	5.944	1.324	78.705
5.821	1.334	78.600	5.950	1.354	78.726
5.812	1.345	77.579	5.956	1.382	78.758
5.812	1.375	77.981	5.961	1.408	78.754
5.838	1.412	78.796	5.967	1.437	78.794
5.873	1.458	79.308	5.974	1.470	78.784
5.891	1.494	79.152	5.978	1.493	78.757
5.913	1.533	79.191	5.984	1.521	78.759
5.905	1.590	78.767	5.989	1.548	78.733
5.894	1.642	78.747	5.995	1.577	78.698
5.893	1.667	78.970	6.000	1.603	78.730
5.903	1.682	79.100	6.006	1.634	78.707
5.917	1.688	78.973	6.012	1.660	78.669
5.922	1.698	78.838	6.018	1.689	78.719
5.918	1.714	78.746	6.023	1.715	78.669
5.910	1.737	78.618	6.028	1.744	78.621
5.908	1.750	78.550	6.034	1.773	78.587
5.921	1.789	78.548	6.040	1.801	78.590
5.925	1.808	78.537	6.045	1.826	78.671
5.936	1.849	78.649	6.052	1.854	79.020
5.941	1.892	78.970	6.059	1.878	79.572
5.952	1.936	79.784	6.066	1.904	79.996
5.972	1.966	80.976	6.071	1.933	80.000
6.001	1.975	80.956	6.076	1.959	80.058
6.005	1.992	80.370	6.081	1.988	80.037
6.047	1.990	79.391	6.086	2.017	80.008
6.070	1.992	78.841	6.090	2.043	80.060
6.088	2.031	79.785	6.095	2.073	80.022
6.106	2.056	80.148	6.100	2.102	79.993
6.106	2.098	80.480	6.105	2.128	79.942
6.106	2.144	80.038	6.110	2.157	79.895
6.100	2.194	79.618	6.115	2.186	79.923
6.096	2.229	79.712	6.120	2.213	79.922
6.101	2.263	79.898	6.125	2.243	79.893
6.112	2.282	79.993	6.129	2.269	79.918
6.124	2.302	79.991	6.134	2.297	79.884
6.135	2.322	79.930	6.139	2.323	79.844
6.141	2.347	79.870	6.145	2.352	80.148
6.148	2.371	79.812	6.152	2.378	80.665
6.148	2.398	80.665	6.156	2.404	80.668
6.151	2.426	81.344	6.161	2.434	80.724
6.155	2.450	81.022	6.166	2.464	80.724
6.158	2.475	80.556	6.170	2.489	80.784
6.158	2.507	80.559	6.176	2.517	81.124
6.158	2.539	81.079	6.183	2.541	81.668
6.161	2.572	82.002	6.190	2.565	82.518
6.164	2.599	82.662	6.197	2.590	83.377
6.178	2.630	84.257	6.201	2.617	83.426
6.201	2.635	84.673	6.204	2.647	83.423
6.222	2.648	83.826	6.208	2.674	83.632
6.232	2.675	83.500	6.213	2.701	84.118
6.232	2.709	84.196	6.219	2.723	84.808
6.228	2.749	85.472	6.226	2.749	86.003
6.228	2.767	85.941	6.234	2.770	87.375
6.225	2.808	87.750	6.239	2.795	88.290
6.222	2.843	89.873	6.240	2.824	88.381
6.241	2.841	90.114	6.241	2.851	88.409
6.241	2.850	88.331	6.242	2.882	88.402
6.242	2.864	87.837	6.242	2.908	88.409
6.236	2.893	88.106	6.243	2.938	88.408
6.228	2.933	88.381	6.244	2.964	88.387
6.221	2.979	88.407	6.244	2.993	88.329
6.217	3.023	88.160	6.245	3.024	88.306
6.214	3.046	88.089	6.246	3.050	88.278
6.228	3.099	88.186	6.246	3.079	88.245
6.239	3.125	88.261	6.247	3.107	88.241
6.243	3.148	88.283	6.248	3.137	88.222
6.248	3.170	88.310	6.249	3.165	88.237
6.250	3.191	88.360	6.250	3.194	88.221
6.247	3.210	88.304	6.251	3.221	88.183
6.243	3.231	88.253	6.252	3.250	88.180
6.238	3.258	88.142	6.253	3.277	88.210
6.230	3.296	88.010	6.253	3.307	88.148
6.227	3.324	87.924	6.254	3.337	88.134
6.227	3.352	87.920	6.255	3.363	88.137
6.229	3.384	87.967	6.256	3.392	88.102
6.235	3.417	87.993	6.257	3.421	88.079
6.239	3.445	88.014	6.257	3.451	88.008
6.245	3.476	87.932	6.258	3.478	87.986
6.247	3.499	87.936	6.259	3.505	88.001
6.247	3.525	87.996	6.260	3.535	88.010
6.247	3.554	88.012	6.261	3.565	87.954
6.248	3.580	87.922	6.262	3.591	88.026
6.245	3.611	87.915	6.263	3.621	87.977
6.242	3.643	87.886	6.264	3.650	87.932
6.242	3.676	87.831	6.265	3.678	87.875
6.241	3.698	87.797	6.266	3.707	87.834
6.245	3.728	87.711	6.267	3.736	87.797
6.249	3.755	87.704	6.268	3.764	87.827
6.252	3.782	87.711	6.269	3.792	87.793
6.253	3.807	87.689	6.270	3.819	87.782
6.253	3.837	87.711	6.271	3.849	87.809
6.253	3.872	87.693	6.272	3.880	87.711
6.254	3.899	87.591	6.273	3.905	87.672
6.255	3.921	87.539	6.274	3.934	87.660
6.258	3.960	87.537	6.275	3.964	87.603
6.260	3.985	87.555	6.276	3.992	87.603
6.263	4.013	87.580	6.277	4.021	87.647
6.265	4.037	87.602	6.278	4.048	87.587
6.267	4.067	87.595	6.280	4.078	87.632
6.266	4.099	87.604	6.281	4.106	87.642
6.266	4.133	87.562	6.282	4.135	87.554
6.268	4.158	87.495	6.283	4.162	87.557
6.269	4.186	87.495	6.284	4.191	87.542
6.270	4.214	87.496	6.285	4.221	87.472
6.273	4.238	87.469	6.286	4.250	87.483
6.275	4.263	87.450	6.288	4.277	87.522
6.280	4.296	87.432	6.289	4.307	87.438
6.281	4.328	87.469	6.290	4.334	87.452
6.283	4.363	87.479	6.291	4.362	87.420
6.282	4.397	87.380	6.292	4.392	87.365
6.283	4.425	87.348	6.293	4.421	87.364
6.281	4.448	87.322	6.295	4.449	87.348
6.281	4.473	87.302	6.296	4.478	87.316
6.283	4.500	87.266	6.297	4.506	87.343
6.284	4.527	87.240	6.299	4.535	87.332
6.285	4.553	87.214	6.300	4.563	87.279
6.286	4.583	87.276	6.301	4.593	87.286
6.287	4.609	87.194	6.302	4.620	87.229
6.290	4.643	87.157	6.303	4.649	87.176
6.291	4.674	87.130	6.305	4.678	87.208
6.291	4.705	87.155	6.306	4.707	87.189
6.297	4.737	87.217	6.307	4.737	87.146
6.302	4.764	87.209	6.309	4.763	87.195
6.307	4.793	87.214	6.310	4.793	87.129
6.308	4.822	87.249	6.311	4.823	87.119
6.309	4.847	87.274	6.313	4.850	87.156
6.308	4.873	87.173	6.314	4.878	87.063
6.305	4.902	87.024	6.315	4.908	87.059
6.301	4.929	86.966	6.317	4.936	87.145
6.298	4.958	86.988	6.318	4.966	87.084
6.299	4.985	86.951	6.320	4.993	87.053
6.302	5.016	86.902	6.321	5.024	87.110
6.306	5.044	86.983	6.323	5.052	87.045
6.310	5.070	86.987	6.324	5.081	87.038
6.314	5.098	86.984	6.325	5.109	87.050
6.318	5.129	86.984	6.327	5.138	86.953
6.319	5.160	86.974	6.328	5.166	86.994
6.319	5.197	86.976	6.330	5.195	87.067
6.318	5.220	86.992	6.331	5.222	86.986
6.322	5.253	86.999	6.333	5.252	86.982
6.323	5.274	87.004	6.334	5.279	87.025
6.325	5.303	86.983	6.336	5.310	86.969
6.328	5.333	86.980	6.337	5.339	86.991
6.329	5.360	86.962	6.339	5.367	86.999
6.331	5.390	86.944	6.340	5.397	86.900
6.331	5.417	86.944	6.341	5.424	86.956
6.330	5.448	86.927	6.343	5.453	86.990
6.331	5.478	86.876	6.344	5.482	86.909
6.333	5.511	86.857	6.346	5.511	86.937
6.334	5.534	86.902	6.347	5.538	86.961
6.336	5.566	86.945	6.349	5.569	86.942
6.339	5.593	86.961	6.350	5.596	87.000
6.343	5.620	86.988	6.352	5.625	86.988
6.346	5.647	87.014	6.353	5.652	86.946
6.346	5.679	87.067	6.355	5.682	87.032
6.348	5.712	87.078	6.357	5.712	87.071
6.352	5.737	87.065	6.358	5.740	87.023
6.353	5.772	87.093	6.360	5.770	87.078
6.353	5.797	87.109	6.361	5.797	87.047
6.354	5.828	87.070	6.362	5.827	87.026
6.356	5.855	87.071	6.364	5.854	87.103
6.355	5.883	87.079	6.365	5.883	87.041
6.355	5.904	87.083	6.367	5.913	86.989
6.359	5.937	87.013	6.368	5.941	87.061
6.360	5.961	86.978	6.370	5.969	87.062
6.361	5.990	87.002	6.371	5.998	87.025
6.361	6.018	87.095	6.373	6.027	87.080
6.363	6.052	87.087	6.374	6.056	87.051
6.367	6.082	87.047	6.375	6.083	87.075
6.369	6.114	87.118	6.377	6.113	87.179
6.371	6.140	87.243	6.378	6.141	87.150
6.374	6.169	87.263	6.380	6.170	87.149
6.377	6.200	87.251	6.382	6.200	87.232
6.377	6.225	87.255	6.383	6.227	87.217
6.375	6.257	87.236	6.384	6.257	87.179
6.374	6.285	87.223	6.386	6.285	87.216
6.373	6.316	87.214	6.387	6.315	87.161
6.375	6.344	87.208	6.388	6.342	87.192
6.378	6.374	87.208	6.390	6.371	87.251
6.382	6.397	87.256	6.391	6.400	87.231
6.386	6.421	87.209	6.393	6.428	87.265
6.388	6.449	87.202	6.394	6.458	87.275
6.386	6.477	87.186	6.396	6.488	87.263
6.386	6.503	87.149	6.397	6.515	87.315
6.387	6.537	87.356	6.399	6.545	87.351
6.387	6.563	87.483	6.400	6.573	87.329
6.393	6.597	87.524	6.401	6.601	87.357
6.398	6.628	87.554	6.403	6.629	87.386
6.403	6.661	87.488	6.404	6.658	87.387
6.405	6.692	87.493	6.405	6.688	87.409
6.403	6.718	87.457	6.407	6.715	87.413
6.401	6.750	87.467	6.408	6.745	87.399
6.400	6.769	87.443	6.409	6.772	87.404
6.403	6.796	87.385	6.410	6.801	87.386
6.405	6.820	87.347	6.412	6.829	87.378
6.404	6.848	87.318	6.413	6.858	87.354
6.405	6.872	87.291	6.414	6.886	87.340
6.405	6.903	87.268	6.416	6.913	87.361
6.409	6.938	87.275	6.417	6.943	87.342
6.411	6.971	87.367	6.418	6.972	87.346
6.412	7.002	87.438	6.419	7.001	87.321
6.414	7.030	87.417	6.421	7.027	87.294
6.414	7.059	87.400	6.422	7.057	87.282
6.416	7.084	87.362	6.423	7.084	87.281
6.417	7.112	87.305	6.424	7.113	87.206
6.418	7.139	87.255	6.426	7.141	87.213
6.418	7.168	87.161	6.427	7.171	87.190
6.420	7.197	87.176	6.428	7.201	87.172
6.422	7.223	87.178	6.429	7.227	87.116
6.424	7.253	87.177	6.431	7.257	87.072
6.426	7.279	87.163	6.432	7.284	87.039
6.428	7.308	87.128	6.434	7.313	87.071
6.429	7.342	87.035	6.435	7.343	87.054
6.431	7.365	86.963	6.436	7.370	87.004
6.432	7.394	86.949	6.438	7.399	87.066
6.432	7.423	87.008	6.439	7.428	86.979
6.432	7.450	87.048	6.441	7.456	86.930
6.434	7.480	87.052	6.442	7.483	86.907
6.436	7.510	86.976	6.443	7.511	86.879
6.440	7.546	86.980	6.445	7.541	86.867
6.440	7.572	86.943	6.447	7.570	86.889
6.439	7.601	86.946	6.448	7.597	86.837
6.442	7.625	86.901	6.450	7.626	86.860
6.443	7.653	86.887	6.451	7.654	86.872
6.444	7.677	86.867	6.452	7.681	86.781
6.442	7.703	86.817	6.454	7.710	86.752
6.439	7.728	86.755	6.456	7.740	86.774
6.437	7.751	86.700	6.457	7.768	86.733
6.440	7.779	86.704	6.459	7.797	86.724
6.447	7.810	86.745	6.460	7.827	86.701
6.452	7.839	86.786	6.462	7.854	86.684
6.454	7.874	86.803	6.463	7.883	86.709
6.453	7.906	86.765	6.465	7.910	86.673
6.451	7.940	86.696	6.466	7.938	86.611
6.450	7.972	86.632	6.468	7.968	86.653
6.452	7.996	86.615	6.470	7.996	86.605
6.455	8.026	86.615	6.471	8.025	86.559
6.458	8.056	86.613	6.473	8.054	86.587
6.466	8.084	86.598	6.475	8.081	86.524
6.468	8.109	86.676	6.476	8.111	86.498
6.467	8.136	86.604	6.478	8.140	86.532
6.464	8.156	86.469	6.480	8.169	86.525
6.466	8.177	86.417	6.481	8.195	86.490
6.467	8.204	86.604	6.483	8.224	86.535
6.471	8.240	86.643	6.485	8.255	86.467
6.474	8.274	86.589	6.487	8.282	86.471
6.476	8.311	86.533	6.488	8.311	86.479
6.478	8.340	86.491	6.490	8.336	86.404
6.477	8.382	86.414	6.492	8.368	86.386
6.479	8.408	86.338	6.494	8.396	86.536
6.480	8.430	86.366	6.496	8.417	86.803
6.481	8.453	86.753	6.501	8.444	87.477
6.482	8.473	87.699	6.503	8.472	87.784
6.497	8.497	88.916	6.505	8.505	87.751
6.512	8.520	88.742	6.505	8.528	87.681
6.513	8.544	87.860	6.507	8.557	87.783
6.516	8.562	87.435	6.509	8.586	88.013
6.488	8.593	87.311	6.512	8.610	88.500
6.474	8.620	87.404	6.516	8.635	89.317
6.477	8.650	89.665	6.521	8.658	90.405
6.500	8.683	92.097	6.522	8.686	90.781
6.550	8.728	93.680	6.522	8.717	90.826
6.565	8.758	92.252	6.522	8.743	90.875
6.548	8.785	90.039	6.522	8.771	91.029
6.504	8.791	89.322	6.524	8.798	91.470
6.476	8.798	90.678	6.526	8.822	92.179
6.450	8.806	91.390	6.530	8.848	93.295
6.476	8.837	95.021	6.535	8.871	94.657
6.535	8.890	97.169	6.536	8.895	95.453
6.573	8.927	97.863	6.534	8.925	95.617
6.587	8.964	96.810	6.531	8.953	95.636
6.566	8.983	94.879	6.528	8.980	95.669
6.517	8.998	93.962	6.525	9.008	95.657
6.479	9.014	94.828	6.523	9.038	95.690
6.474	9.039	96.095	6.521	9.064	95.940
6.459	9.059	96.881	6.521	9.091	96.506
6.510	9.119	97.413	6.521	9.117	97.336
6.527	9.155	97.826	6.523	9.140	98.275
6.539	9.190	97.976	6.518	9.171	98.336
6.540	9.214	99.183	6.515	9.196	98.399
6.529	9.241	99.266	6.511	9.226	98.474
6.512	9.265	98.551	6.507	9.256	98.655
6.492	9.284	98.029	6.505	9.281	98.983
6.473	9.301	98.490	6.503	9.308	99.643
6.463	9.313	98.596	6.503	9.331	100.454
6.456	9.334	100.680	6.499	9.360	100.643
6.500	9.385	102.149	6.493	9.389	100.621
6.520	9.419	102.788	6.488	9.415	100.699
6.521	9.465	100.532	6.483	9.444	100.792
6.498	9.486	98.944	6.480	9.472	101.156
6.465	9.488	99.652	6.478	9.496	101.723
6.438	9.501	101.935	6.476	9.522	102.698
6.438	9.524	104.334	6.474	9.546	103.286
6.433	9.533	105.344	6.467	9.574	103.256
6.489	9.614	104.524	6.461	9.603	103.503
6.503	9.645	104.343	6.456	9.629	103.860
6.458	9.654	102.457	6.453	9.655	104.549
6.438	9.666	101.941	6.449	9.680	105.223
6.401	9.673	105.328	6.442	9.708	105.248
6.415	9.715	108.318	6.435	9.734	105.234
6.443	9.783	107.851	6.428	9.762	105.454
6.451	9.837	104.916	6.422	9.789	105.867
6.422	9.835	103.790	6.419	9.812	106.562
6.396	9.830	105.129	6.415	9.837	107.253
6.383	9.833	105.384	6.406	9.866	107.346
6.365	9.844	110.246	6.397	9.894	107.370
6.404	9.924	108.824	6.391	9.919	107.639
6.412	9.957	108.424	6.384	9.946	108.111
6.405	9.996	105.279	6.377	9.972	108.453
6.368	10.001	106.148	6.369	9.998	108.469
6.339	10.018	109.202	6.359	10.028	108.476
6.336	10.050	110.768	6.350	10.053	108.413
6.340	10.085	110.000	6.342	10.078	108.477
6.333	10.119	108.136	6.334	10.106	108.634
6.330	10.139	107.435	6.327	10.130	109.024
6.305	10.154	108.185	6.322	10.157	109.819
6.293	10.168	108.639	6.314	10.182	110.098
6.286	10.189	112.186	6.304	10.209	110.068
6.299	10.236	113.365	6.294	10.238	110.073
6.304	10.272	111.095	6.284	10.262	110.018
6.297	10.303	108.474	6.274	10.291	110.002
6.276	10.316	107.953	6.264	10.315	109.933
6.256	10.329	109.050	6.254	10.344	109.881
6.233	10.353	110.686	6.244	10.371	109.887
6.223	10.382	111.082	6.235	10.396	110.000
6.214	10.419	110.561	6.227	10.423	110.307
6.205	10.452	110.289	6.221	10.446	110.856
6.198	10.486	109.472	6.216	10.472	111.830
6.197	10.508	110.779	6.212	10.495	112.969
6.195	10.525	113.626	6.201	10.522	113.105
6.198	10.548	115.957	6.189	10.550	113.116
6.206	10.569	114.876	6.178	10.575	113.133
6.209	10.583	114.958	6.168	10.600	113.184
6.202	10.607	111.462	6.158	10.626	113.373
6.152	10.639	112.051	6.148	10.653	113.864
6.134	10.660	112.292	6.140	10.678	114.626
6.112	10.695	115.716	6.135	10.700	115.566
6.098	10.737	118.160	6.123	10.726	115.648
6.099	10.764	118.361	6.111	10.751	115.687
6.103	10.785	116.146	6.099	10.778	115.899
6.103	10.799	114.024	6.090	10.801	116.362
6.094	10.809	114.466	6.082	10.826	117.211
6.090	10.816	114.285	6.075	10.848	118.242
6.075	10.842	117.907	6.069	10.872	119.633
6.066	10.877	121.809	6.065	10.892	121.132
6.066	10.914	123.568	6.052	10.917	121.623
6.067	10.948	124.246	6.037	10.942	121.655
6.062	10.971	122.437	6.022	10.967	121.706
6.043	10.986	120.222	6.009	10.990	121.962
6.014	10.998	119.890	5.997	11.014	122.531
5.986	11.019	121.716	5.986	11.038	123.355
5.965	11.045	124.305	5.978	11.058	124.386
5.953	11.057	125.291	5.970	11.082	125.937
5.935	11.096	127.623	5.964	11.102	127.568
5.929	11.132	128.652	5.951	11.125	128.449
5.930	11.153	129.891	5.935	11.146	128.494
5.934	11.171	130.577	5.917	11.170	128.649
5.935	11.188	129.097	5.901	11.193	129.012
5.922	11.200	127.722	5.887	11.213	129.612
5.900	11.219	128.181	5.874	11.236	130.618
5.874	11.242	130.473	5.863	11.256	131.765
5.860	11.255	131.300	5.853	11.277	133.339
5.836	11.287	134.451	5.845	11.298	135.257
5.823	11.325	136.837	5.829	11.317	135.896
5.818	11.350	137.491	5.809	11.338	136.048
5.811	11.373	138.291	5.791	11.357	136.325
5.805	11.378	135.881	5.774	11.377	136.944
5.786	11.386	134.802	5.758	11.398	137.829
5.758	11.397	136.651	5.744	11.416	138.891
5.731	11.420	139.787	5.731	11.436	140.480
5.715	11.451	142.343	5.713	11.455	141.049
5.701	11.470	144.090	5.692	11.472	141.159
5.696	11.516	142.085	5.671	11.491	141.412
5.689	11.535	141.557	5.650	11.510	141.974
5.660	11.533	138.974	5.634	11.527	142.752
5.622	11.521	140.372	5.617	11.546	143.877
5.597	11.532	144.309	5.603	11.563	145.135
5.574	11.560	147.733	5.590	11.581	146.798
5.559	11.601	149.303	5.572	11.597	147.779
5.552	11.638	149.962	5.546	11.614	147.900
5.542	11.655	148.628	5.525	11.629	148.162
5.534	11.673	148.285	5.504	11.645	148.746
5.513	11.669	146.494	5.485	11.661	149.569
5.483	11.656	147.843	5.467	11.678	150.741
5.458	11.664	151.218	5.451	11.693	152.045
5.437	11.689	154.105	5.435	11.710	153.776
5.417	11.707	155.615	5.410	11.724	154.045
5.401	11.737	156.036	5.386	11.736	154.120
5.382	11.757	154.586	5.362	11.749	154.409
5.369	11.772	154.229	5.340	11.762	154.984
5.332	11.778	153.961	5.318	11.777	155.922
5.308	11.786	154.097	5.299	11.791	157.236
5.280	11.788	157.495	5.283	11.806	158.732
5.254	11.795	160.783	5.265	11.821	160.547
5.238	11.811	162.730	5.244	11.832	161.478
5.231	11.837	163.778	5.216	11.842	161.589
5.221	11.856	162.414	5.191	11.851	161.841
5.203	11.872	160.875	5.166	11.862	162.385
5.173	11.874	161.108	5.143	11.873	163.207
5.151	11.879	160.967	5.123	11.884	164.191
5.108	11.883	164.397	5.102	11.897	165.729
5.078	11.888	167.318	5.080	11.907	166.807
5.051	11.903	169.390	5.053	11.913	166.831
5.032	11.929	168.789	5.026	11.919	166.820
5.009	11.944	166.640	4.997	11.926	166.913
4.983	11.950	165.531	4.972	11.934	167.216
4.954	11.947	166.171	4.945	11.942	167.831
4.934	11.948	166.258	4.923	11.951	168.626
4.904	11.946	169.025	4.899	11.960	169.664
4.874	11.950	171.302	4.871	11.966	169.774
4.854	11.967	172.152	4.843	11.971	169.886
4.838	11.974	170.277	4.817	11.978	170.214
4.814	11.979	168.910	4.791	11.985	170.842
4.791	11.981	169.630	4.768	11.992	171.691
4.759	11.991	171.779	4.745	12.001	172.890
4.742	11.996	172.612	4.723	12.007	173.809
4.714	12.008	175.569	4.694	12.010	173.794
4.680	12.026	177.010	4.666	12.014	173.842
4.653	12.035	174.596	4.636	12.017	173.903
4.623	12.036	172.633	4.610	12.021	174.229
4.587	12.027	172.587	4.583	12.027	174.788
4.556	12.022	174.377	4.560	12.032	175.548
4.521	12.020	176.544	4.534	12.038	176.344
4.496	12.018	177.789	4.506	12.040	176.361
4.480	12.041	177.512	4.477	12.042	176.453
4.463	12.050	177.526	4.452	12.045	176.714
4.442	12.056	175.237	4.424	12.049	177.328
4.415	12.054	175.408	4.401	12.054	178.192
4.381	12.057	177.846	4.376	12.060	179.473
4.354	12.058	180.531	4.355	12.066	180.966
4.326	12.062	182.910	4.333	12.074	182.782
4.311	12.065	184.201	4.315	12.081	184.700
4.294	12.071	185.960	4.291	12.085	186.046
4.281	12.075	187.240	4.264	12.081	185.998
4.267	12.095	189.098	4.234	12.078	185.979
4.240	12.108	187.060	4.205	12.076	186.094
4.210	12.104	184.728	4.179	12.074	186.427
4.171	12.077	184.737	4.151	12.074	187.133
4.131	12.058	186.630	4.129	12.075	187.962
4.090	12.044	189.012	4.103	12.077	189.323
4.066	12.035	190.108	4.083	12.080	190.706
4.036	12.043	191.871	4.054	12.076	191.162
4.021	12.076	192.353	4.027	12.071	191.242
4.003	12.093	192.830	3.999	12.066	191.326
3.987	12.107	190.966	3.972	12.060	191.367
3.959	12.094	190.227	3.944	12.056	191.646
3.920	12.075	191.097	3.918	12.053	192.169
3.886	12.060	192.490	3.892	12.052	193.069
3.854	12.045	193.665	3.870	12.052	194.174
3.818	12.028	195.313	3.846	12.052	195.669
3.802	12.021	195.984	3.823	12.051	196.844
3.782	12.021	198.096	3.793	12.042	196.956
3.794	12.036	197.898	3.767	12.035	197.060
3.790	12.040	197.852	3.740	12.028	197.363
3.778	12.036	196.017	3.716	12.023	197.852
3.733	12.010	196.327	3.689	12.018	198.729
3.691	11.987	198.262	3.667	12.015	199.830
3.651	11.966	200.752	3.643	12.014	201.338
3.626	11.962	202.554	3.618	12.005	201.598
3.601	11.978	203.013	3.590	11.994	201.590
3.579	11.989	202.036	3.565	11.985	201.723
3.555	12.000	201.358	3.537	11.976	202.127
3.519	12.000	200.590	3.512	11.968	202.766
3.486	11.984	201.909	3.490	11.963	203.588
3.453	11.964	204.197	3.465	11.957	204.826
3.435	11.952	205.875	3.441	11.949	205.281
3.419	11.939	206.814	3.414	11.936	205.350
3.404	11.929	206.043	3.388	11.924	205.411
3.389	11.920	205.748	3.368	11.916	205.642
3.371	11.903	203.919	3.339	11.905	206.257
3.348	11.882	204.801	3.320	11.898	206.934
3.321	11.858	206.667	3.291	11.890	208.096
3.296	11.845	208.697	3.270	11.879	208.261
3.267	11.846	209.620	3.239	11.863	208.329
3.240	11.848	208.856	3.218	11.852	208.358
3.216	11.847	208.671	3.194	11.839	208.545
3.180	11.847	206.993	3.166	11.826	208.993
3.144	11.835	208.111	3.145	11.818	209.584
3.111	11.820	210.125	3.119	11.808	210.736
3.085	11.803	211.687	3.099	11.802	211.801
3.063	11.783	213.100	3.072	11.786	211.979
3.047	11.768	213.388	3.052	11.774	212.012
3.031	11.751	212.491	3.027	11.758	211.950
3.011	11.732	211.612	3.000	11.740	211.935
2.990	11.717	211.338	2.979	11.728	211.978
2.968	11.699	210.931	2.954	11.712	211.939
2.945	11.678	211.538	2.932	11.698	211.946
2.923	11.666	211.696	2.905	11.682	211.970
2.903	11.660	211.773	2.883	11.667	211.886
2.877	11.652	211.377	2.857	11.652	212.043
2.855	11.643	211.730	2.835	11.640	212.433
2.825	11.633	212.428	2.811	11.628	213.189
2.805	11.626	212.803	2.788	11.618	214.121
2.774	11.608	214.276	2.765	11.603	214.227
2.754	11.595	215.280	2.741	11.587	214.275
2.732	11.584	214.823	2.716	11.570	214.309
2.705	11.567	214.368	2.693	11.555	214.425
2.672	11.544	214.210	2.669	11.540	214.790
2.639	11.517	214.738	2.647	11.528	215.350
2.610	11.489	216.094	2.625	11.517	216.130
2.589	11.471	216.745	2.601	11.499	216.132
2.573	11.460	216.957	2.580	11.484	216.153
2.553	11.446	217.075	2.555	11.466	216.219
2.544	11.436	215.608	2.533	11.450	216.281
2.528	11.420	215.075	2.509	11.433	216.551
2.512	11.404	215.965	2.488	11.421	217.059
2.489	11.389	217.075	2.465	11.408	217.932
2.466	11.378	218.486	2.444	11.397	218.898
2.453	11.370	219.193	2.421	11.380	219.068
2.429	11.368	219.743	2.400	11.362	219.078
2.404	11.359	219.642	2.378	11.345	219.154
2.382	11.351	219.611	2.357	11.328	219.184
2.345	11.331	218.678	2.332	11.308	219.240
2.317	11.301	218.457	2.312	11.291	219.262
2.284	11.264	218.927	2.288	11.272	219.309
2.254	11.230	219.758	2.265	11.253	219.308
2.233	11.206	219.650	2.244	11.236	219.334
2.215	11.186	219.204	2.221	11.218	219.377
2.197	11.171	219.052	2.199	11.200	219.396
2.182	11.160	218.975	2.176	11.182	219.441
2.167	11.148	219.353	2.155	11.165	219.497
2.151	11.135	219.687	2.132	11.146	219.505
2.131	11.125	220.006	2.110	11.127	219.449
2.110	11.117	219.458	2.088	11.109	219.438
2.086	11.100	218.734	2.065	11.091	219.489
2.068	11.079	218.982	2.044	11.073	219.435
2.047	11.057	219.064	2.024	11.056	219.431
2.020	11.034	219.190	2.000	11.036	219.417
1.998	11.012	219.752	1.980	11.020	219.395
1.973	10.991	219.676	1.957	11.001	219.391
1.948	10.970	219.676	1.936	10.984	219.390
1.922	10.953	218.883	1.912	10.964	219.336
1.899	10.938	218.560	1.891	10.947	219.392
1.877	10.915	219.077	1.868	10.928	219.385
1.857	10.899	219.345	1.847	10.911	219.340
1.837	10.884	219.517	1.825	10.893	219.379
1.816	10.869	219.218	1.802	10.874	219.351
1.796	10.852	219.078	1.780	10.856	219.299
1.777	10.837	218.943	1.758	10.837	219.295
1.754	10.814	218.853	1.737	10.820	219.279
1.732	10.797	218.789	1.714	10.801	219.208
1.713	10.785	218.826	1.693	10.784	219.284
1.688	10.767	218.913	1.670	10.765	219.239
1.667	10.748	219.003	1.648	10.747	219.224
1.642	10.727	219.087	1.626	10.729	219.266
1.622	10.708	219.156	1.605	10.712	219.230
1.601	10.688	219.226	1.582	10.693	219.144
1.575	10.672	218.654	1.560	10.675	219.183
1.553	10.654	218.508	1.537	10.656	219.169
1.535	10.639	218.596	1.516	10.639	219.172
1.512	10.618	218.872	1.493	10.621	219.186
1.493	10.599	219.131	1.473	10.603	218.962
1.476	10.578	219.336	1.453	10.584	218.584
1.457	10.566	218.484	1.436	10.567	217.931
1.443	10.554	218.131	1.418	10.548	216.949
1.416	10.543	216.108	1.398	10.530	216.590
1.389	10.512	215.717	1.375	10.514	216.628
1.365	10.489	215.437	1.351	10.495	216.638
1.340	10.471	216.210	1.330	10.479	216.537
1.323	10.450	216.988	1.306	10.461	216.554
1.308	10.438	216.814	1.285	10.445	216.362
1.290	10.421	216.326	1.264	10.426	215.866
1.268	10.405	215.491	1.245	10.408	215.130
1.256	10.396	215.107	1.229	10.392	214.159
1.227	10.380	213.502	1.213	10.374	212.748
1.208	10.369	211.772	1.199	10.358	211.367
1.195	10.357	209.752	1.185	10.341	209.566
1.186	10.348	207.550	1.161	10.326	209.378
1.162	10.310	206.771	1.136	10.312	209.340
1.136	10.274	208.529	1.112	10.297	209.060
1.124	10.257	209.946	1.090	10.282	208.498
1.107	10.251	209.751	1.069	10.266	207.630
1.099	10.246	209.853	1.051	10.251	206.576
1.073	10.243	206.412	1.034	10.236	205.140
1.044	10.232	203.241	1.018	10.220	203.443
1.021	10.215	201.472	1.000	10.206	201.965
1.005	10.200	200.109	0.973	10.194	201.929
0.971	10.170	199.984	0.948	10.183	201.750
0.939	10.140	201.630	0.922	10.171	201.345
0.927	10.127	202.520	0.902	10.160	200.713
0.910	10.129	201.504	0.880	10.147	199.620
0.898	10.125	201.210	0.862	10.134	198.361
0.880	10.124	197.694	0.843	10.120	196.743
0.861	10.115	194.940	0.827	10.108	194.815
0.841	10.104	193.239	0.800	10.099	194.305
0.807	10.081	192.103	0.775	10.092	194.231
0.753	10.065	192.717	0.747	10.083	193.751
0.715	10.055	193.804	0.723	10.073	193.050
0.681	10.049	192.706	0.701	10.064	192.124
0.664	10.048	191.527	0.679	10.053	190.728
0.652	10.046	191.061	0.659	10.042	189.118
0.654	10.044	188.725	0.643	10.032	187.400
0.652	10.034	185.802	0.619	10.023	186.063
0.651	10.025	183.955	0.591	10.020	185.996
0.640	10.009	185.350	0.563	10.016	185.777
0.601	9.989	186.260	0.538	10.011	185.315
0.547	9.961	186.193	0.512	10.005	184.537
0.498	9.950	184.727	0.488	9.998	183.428
0.466	9.951	182.873	0.467	9.991	182.074
0.437	9.953	180.811	0.444	9.983	180.251
0.414	9.953	179.455	0.425	9.976	178.307
0.391	9.963	177.054	0.403	9.972	177.361
0.386	9.970	175.226	0.371	9.973	177.336
0.405	9.966	176.754	0.345	9.974	177.114
0.392	9.953	177.896	0.317	9.973	176.682
0.348	9.917	177.363	0.294	9.971	176.012
0.294	9.902	175.943	0.268	9.968	174.841
0.249	9.908	174.214	0.245	9.964	173.505
0.215	9.905	173.132	0.224	9.960	172.046
0.176	9.919	171.019	0.195	9.962	171.707
0.170	9.953	170.217	0.167	9.966	171.632
0.183	9.958	171.495	0.140	9.969	171.589
0.166	9.954	172.243	0.111	9.973	171.367
0.135	9.940	171.723	0.085	9.974	170.868
0.093	9.929	170.874	0.059	9.975	169.984
0.071	9.923	170.509	0.036	9.974	168.980
0.032	9.926	169.117	0.012	9.974	167.791
-0.007	9.945	167.505	-0.016	9.980	167.713
-0.031	9.957	167.777	-0.045	9.986	167.659
-0.053	9.969	167.915	-0.071	9.991	167.597
-0.076	9.975	168.184	-0.099	9.997	167.537
-0.105	9.973	167.877	-0.128	10.002	167.228
-0.131	9.973	167.429	-0.153	10.005	166.765
-0.156	9.972	166.718	-0.179	10.008	165.916
-0.178	9.972	165.760	-0.202	10.009	164.936
-0.198	9.972	165.030	-0.230	10.015	164.721
-0.225	9.978	163.940	-0.257	10.023	164.751
-0.253	9.989	164.655	-0.285	10.030	164.725
-0.282	9.996	165.376	-0.313	10.038	164.621
-0.315	10.004	165.131	-0.337	10.043	164.298
-0.356	10.011	164.324	-0.364	10.047	163.652
-0.385	10.012	163.486	-0.388	10.050	162.683
-0.412	10.012	162.083	-0.413	10.052	161.404
-0.430	10.011	160.756	-0.435	10.053	160.189
-0.448	10.010	159.720	-0.463	10.063	160.115
-0.455	10.028	160.197	-0.489	10.072	160.069
-0.469	10.037	160.301	-0.516	10.081	159.792
-0.498	10.044	160.533	-0.540	10.087	159.209
-0.533	10.050	159.505	-0.565	10.092	158.279
-0.575	10.054	158.007	-0.590	10.096	156.965
-0.613	10.061	156.457	-0.612	10.100	155.799
-0.642	10.070	155.075	-0.639	10.112	155.752
-0.665	10.079	155.656	-0.663	10.123	155.807
-0.693	10.087	156.035	-0.690	10.134	155.755
-0.719	10.098	156.000	-0.715	10.145	155.519
-0.743	10.108	156.012	-0.741	10.153	154.961
-0.761	10.120	155.133	-0.764	10.160	154.088
-0.785	10.129	153.885	-0.788	10.166	152.934
-0.809	10.133	152.438	-0.810	10.171	151.620
-0.831	10.137	150.759	-0.835	10.179	150.547
-0.845	10.143	150.219	-0.861	10.194	150.492
-0.866	10.150	150.729	-0.884	10.206	150.413
-0.890	10.160	150.848	-0.908	10.218	150.115
-0.912	10.170	150.964	-0.931	10.228	149.559
-0.941	10.184	149.910	-0.955	10.238	148.558
-0.973	10.196	148.397	-0.977	10.245	147.445
-1.003	10.209	146.860	-1.000	10.251	145.882
-1.028	10.217	145.031	-1.020	10.257	144.178
-1.043	10.224	143.186	-1.045	10.273	143.916
-1.061	10.240	143.728	-1.068	10.290	143.829
-1.079	10.252	144.217	-1.090	10.304	143.563
-1.102	10.265	143.895	-1.113	10.318	143.019
-1.128	10.279	142.914	-1.135	10.330	142.130
-1.148	10.290	142.258	-1.157	10.341	140.965
-1.177	10.305	140.557	-1.177	10.349	139.557
-1.199	10.316	138.927	-1.198	10.357	137.774
-1.220	10.323	136.889	-1.220	10.364	135.745
-1.238	10.329	134.815	-1.239	10.376	134.491
-1.253	10.336	133.716	-1.259	10.395	134.401
-1.270	10.350	134.369	-1.280	10.416	134.345
-1.288	10.366	134.775	-1.299	10.434	134.107
-1.308	10.383	135.144	-1.320	10.453	133.572
-1.326	10.410	134.224	-1.339	10.467	132.819
-1.351	10.435	132.777	-1.359	10.482	131.687
-1.375	10.458	131.408	-1.379	10.495	130.251
-1.399	10.475	129.688	-1.398	10.506	128.385
-1.421	10.477	127.565	-1.417	10.516	126.469
-1.442	10.482	125.188	-1.437	10.525	123.988
-1.459	10.483	122.533	-1.453	10.535	121.931
-1.459	10.498	120.930	-1.469	10.560	121.718
-1.467	10.519	121.561	-1.484	10.583	121.658
-1.476	10.540	121.704	-1.500	10.608	121.587
-1.495	10.563	122.633	-1.512	10.626	121.340
-1.522	10.587	121.974	-1.531	10.651	120.688
-1.548	10.616	120.695	-1.547	10.669	119.725
-1.570	10.638	119.434	-1.560	10.684	118.673
-1.593	10.659	117.809	-1.580	10.702	116.849
-1.609	10.675	116.822	-1.593	10.714	115.334
-1.626	10.687	114.449	-1.613	10.731	112.917
-1.642	10.693	111.793	-1.627	10.750	111.461
-1.652	10.693	109.624	-1.636	10.773	111.402
-1.644	10.735	110.454	-1.648	10.802	111.364
-1.653	10.762	111.883	-1.657	10.822	111.236
-1.670	10.787	111.801	-1.670	10.852	110.792
-1.686	10.813	111.014	-1.680	10.871	110.309
-1.705	10.839	110.079	-1.693	10.893	109.383
-1.726	10.861	108.668	-1.708	10.916	107.888
-1.741	10.878	107.795	-1.721	10.934	106.332
-1.756	10.895	105.770	-1.731	10.949	104.939
-1.767	10.909	103.578	-1.741	10.980	104.454
-1.755	10.944	103.090	-1.747	11.003	104.488
-1.757	10.973	104.456	-1.756	11.034	104.367
-1.763	10.998	104.995	-1.762	11.056	104.170
-1.779	11.025	104.475	-1.773	11.086	103.530
-1.792	11.048	103.518	-1.780	11.105	102.977
-1.802	11.066	103.015	-1.791	11.129	101.843
-1.816	11.094	101.624	-1.800	11.149	100.590
-1.827	11.115	100.107	-1.806	11.176	100.392
-1.831	11.148	99.024	-1.812	11.206	100.406
-1.832	11.179	100.234	-1.816	11.231	100.398
-1.840	11.204	100.798	-1.822	11.262	100.412
-1.848	11.228	100.773	-1.827	11.288	100.454
-1.856	11.257	100.569	-1.832	11.317	100.357
-1.860	11.282	100.403	-1.839	11.343	100.041
-1.864	11.306	99.904	-1.846	11.368	99.356
-1.868	11.327	99.574	-1.854	11.393	98.332
-1.881	11.355	98.126	-1.863	11.414	97.095
-1.890	11.371	96.598	-1.872	11.435	95.552
-1.896	11.389	94.686	-1.876	11.461	95.295
-1.888	11.430	94.135	-1.879	11.490	95.239
-1.889	11.469	95.188	-1.882	11.520	95.123
-1.897	11.496	95.668	-1.886	11.545	94.794
-1.907	11.521	95.001	-1.891	11.572	94.144
-1.916	11.540	93.916	-1.896	11.594	93.328
-1.924	11.564	92.438	-1.902	11.620	92.196
-1.929	11.577	91.700	-1.904	11.647	92.064
-1.916	11.609	90.882	-1.905	11.673	92.007
-1.912	11.644	91.805	-1.907	11.703	91.987
-1.921	11.679	92.415	-1.908	11.734	92.020
-1.926	11.710	92.272	-1.909	11.762	91.953
-1.934	11.743	91.952	-1.910	11.791	91.936
-1.936	11.769	91.926	-1.911	11.818	91.949
-1.934	11.800	92.012	-1.912	11.847	91.916
-1.930	11.818	92.046	-1.914	11.873	91.839
-1.925	11.844	92.032	-1.915	11.904	91.802
-1.925	11.871	92.023	-1.916	11.933	91.780
-1.927	11.903	91.994	-1.917	11.961	91.794
-1.929	11.938	91.965	-1.918	11.991	91.829
-1.934	11.971	91.886	-1.919	12.018	91.671
-1.941	11.996	91.824	-1.921	12.045	91.437
-1.946	12.023	91.295	-1.922	12.074	91.407
-1.945	12.044	91.304	-1.922	12.104	91.483
-1.940	12.076	91.618	-1.923	12.131	91.453
-1.937	12.103	91.713	-1.924	12.161	91.358
-1.937	12.133	91.513	-1.925	12.188	91.375
-1.941	12.163	91.460	-1.926	12.216	91.323
-1.946	12.194	91.438	-1.926	12.246	91.329
-1.950	12.222	91.412	-1.927	12.276	91.372
-1.951	12.252	91.406	-1.928	12.302	91.333
-1.949	12.274	91.434	-1.928	12.331	91.335
-1.947	12.302	91.502	-1.929	12.358	91.339
-1.944	12.330	91.520	-1.930	12.387	91.312
-1.944	12.363	91.477	-1.930	12.417	91.301
-1.946	12.395	91.432	-1.931	12.444	91.292
-1.951	12.421	91.398	-1.932	12.474	91.224
-1.953	12.442	91.374	-1.932	12.504	91.283
-1.952	12.475	91.375	-1.933	12.531	91.313
-1.952	12.504	91.433	-1.934	12.561	91.262
-1.951	12.531	91.480	-1.934	12.588	91.313
-1.952	12.563	91.480	-1.935	12.617	91.310
-1.952	12.591	91.426	-1.936	12.644	91.213
-1.952	12.621	91.399	-1.936	12.674	91.234
-1.954	12.646	91.364	-1.937	12.701	91.228
-1.955	12.676	91.309	-1.937	12.730	91.198
-1.958	12.704	91.307	-1.938	12.758	91.246
-1.961	12.733	91.314	-1.939	12.786	91.192
-1.960	12.762	91.340	-1.939	12.817	91.231
-1.957	12.792	91.351	-1.940	12.846	91.252
-1.955	12.818	91.363	-1.940	12.872	91.198
-1.953	12.846	91.393	-1.941	12.902	91.104
-1.955	12.874	91.336	-1.942	12.932	91.118
-1.959	12.902	91.225	-1.942	12.959	91.106
-1.962	12.934	91.133	-1.943	12.989	91.097
-1.966	12.961	91.148	-1.943	13.015	91.132
-1.965	12.992	91.165	-1.944	13.045	91.058
-1.962	13.021	91.165	-1.944	13.075	91.144
-1.960	13.049	91.254	-1.945	13.101	91.170
-1.960	13.077	91.309	-1.946	13.132	91.051
-1.960	13.097	91.349	-1.947	13.157	91.017
-1.964	13.131	91.156	-1.947	13.188	91.039
-1.965	13.155	91.073	-1.947	13.215	91.002
-1.969	13.185	91.069	-1.948	13.245	91.044
-1.971	13.221	91.130	-1.948	13.273	91.041
-1.967	13.250	91.125	-1.949	13.301	91.014
-1.965	13.281	91.141	-1.949	13.331	91.050
-1.965	13.308	91.211	-1.950	13.358	91.002
-1.968	13.332	91.198	-1.951	13.387	90.927
-1.968	13.358	91.068	-1.951	13.414	90.942
-1.970	13.391	90.974	-1.952	13.443	90.924
-1.972	13.418	90.994	-1.952	13.475	90.891
-1.973	13.450	91.007	-1.952	13.501	90.953
-1.974	13.481	91.018	-1.953	13.530	90.927
-1.972	13.510	91.103	-1.953	13.558	90.935
-1.971	13.535	91.114	-1.954	13.587	90.938
-1.971	13.560	91.102	-1.954	13.615	90.853
-1.971	13.586	90.983	-1.955	13.644	90.838
-1.973	13.613	90.943	-1.955	13.671	90.901
-1.977	13.643	90.958	-1.956	13.700	90.854
-1.978	13.679	90.968	-1.956	13.731	90.818
-1.979	13.704	90.974	-1.956	13.758	90.877
-1.973	13.736	90.977	-1.957	13.787	90.861
-1.974	13.766	91.023	-1.957	13.816	90.877
-1.972	13.786	91.088	-1.958	13.843	90.865
-1.973	13.815	91.020	-1.959	13.872	90.745
-1.976	13.846	90.876	-1.959	13.902	90.750
-1.978	13.873	90.807	-1.959	13.929	90.799
-1.981	13.904	90.843	-1.960	13.958	90.745
-1.980	13.932	90.865	-1.960	13.985	90.784
-1.978	13.961	90.887	-1.960	14.014	90.791
-1.977	13.988	90.906	-1.961	14.044	90.738
-1.975	14.018	90.929	-1.961	14.071	90.743
-1.976	14.042	90.872	-1.961	14.100	90.722
-1.979	14.072	90.793	-1.962	14.130	90.651
-1.981	14.100	90.740	-1.962	14.156	90.686
-1.982	14.132	90.763	-1.963	14.186	90.671
-1.983	14.162	90.789	-1.963	14.215	90.639
-1.981	14.190	90.817	-1.963	14.243	90.712
-1.981	14.212	90.834	-1.963	14.271	90.705
-1.981	14.248	90.864	-1.964	14.301	90.610
-1.981	14.270	90.837	-1.964	14.329	90.636
-1.981	14.303	90.750	-1.965	14.358	90.588
-1.982	14.328	90.688	-1.965	14.385	90.549
-1.987	14.364	90.599	-1.965	14.414	90.608
-1.988	14.392	90.556	-1.966	14.444	90.554
-1.986	14.417	90.643	-1.966	14.471	90.552
-1.983	14.448	90.752	-1.966	14.500	90.605
-1.982	14.472	90.760	-1.966	14.527	90.574
-1.984	14.502	90.754	-1.967	14.557	90.503
-1.985	14.529	90.669	-1.967	14.584	90.545
-1.986	14.559	90.604	-1.967	14.615	90.514
-1.987	14.587	90.546	-1.968	14.642	90.540
-1.987	14.615	90.588	-1.968	14.672	90.583
-1.986	14.641	90.668	-1.968	14.699	90.496
-1.986	14.675	90.714	-1.968	14.728	90.549
-1.987	14.710	90.755	-1.968	14.758	90.575
-1.987	14.732	90.735	-1.969	14.785	90.536
-1.986	14.764	90.666	-1.969	14.815	90.520
-1.986	14.787	90.625	-1.969	14.841	90.532
-1.989	14.818	90.601	-1.970	14.871	90.473
-1.990	14.844	90.625	-1.970	14.901	90.542
-1.992	14.868	90.636	-1.970	14.930	90.535
-1.989	14.904	90.703	-1.971	14.956	90.480
-1.986	14.930	90.685	-1.971	14.984	90.553
-1.988	14.958	90.645	-1.971	15.013	90.518
-1.990	14.988	90.588	-1.972	15.044	90.436
-1.990	15.016	90.581	-1.972	15.070	90.453
-1.991	15.046	90.592	-1.972	15.100	90.454
-1.992	15.073	90.554	-1.972	15.127	90.448
-1.993	15.093	90.536	-1.972	15.157	90.485
-1.989	15.130	90.563	-1.973	15.185	90.401
-1.990	15.158	90.561	-1.973	15.213	90.449
-1.991	15.191	90.575	-1.973	15.243	90.475
-1.991	15.220	90.587	-1.973	15.271	90.465
-1.992	15.246	90.617	-1.972	15.298	90.727
-1.994	15.271	90.699	-1.970	15.324	91.271
-1.995	15.296	91.439	-1.967	15.350	92.077
-1.991	15.319	92.537	-1.963	15.373	93.146
-1.982	15.343	94.015	-1.959	15.397	94.615
-1.974	15.362	95.767	-1.959	15.425	95.059
-1.959	15.392	96.565	-1.962	15.452	95.041
-1.953	15.424	95.902	-1.964	15.480	95.051
-1.948	15.447	95.721	-1.966	15.510	95.129
-2.001	15.477	94.573	-1.967	15.535	95.488
-2.016	15.505	95.530	-1.967	15.563	96.140
-2.028	15.527	96.191	-1.966	15.588	97.014
-1.993	15.563	98.263	-1.964	15.610	98.062
-1.961	15.594	99.615	-1.962	15.634	99.472
-1.954	15.612	100.626	-1.966	15.663	99.615
-1.951	15.633	101.067	-1.971	15.689	99.611
-1.970	15.655	99.936	-1.976	15.718	99.658
-2.002	15.683	99.215	-1.979	15.744	99.801
-2.029	15.714	99.445	-1.983	15.773	100.196
-2.031	15.746	100.496	-1.984	15.799	100.888
-2.037	15.771	101.141	-1.985	15.822	101.767
-2.004	15.805	102.842	-1.985	15.848	103.067
-1.979	15.831	104.278	-1.989	15.873	103.494
-1.976	15.845	105.345	-1.996	15.901	103.482
-1.978	15.870	104.448	-2.002	15.928	103.499
-2.012	15.894	103.119	-2.007	15.955	103.814
-2.056	15.918	103.066	-2.011	15.982	104.443
-2.072	15.942	104.314	-2.014	16.007	105.230
-2.058	15.978	106.188	-2.019	16.033	105.640
-2.056	16.000	107.210	-2.027	16.061	105.729
-2.002	16.051	106.758	-2.034	16.087	105.770
-1.983	16.083	106.644	-2.042	16.116	105.839
-2.047	16.095	105.048	-2.048	16.141	106.169
-2.114	16.095	105.032	-2.053	16.168	106.733
-2.134	16.114	106.609	-2.056	16.191	107.555
-2.108	16.152	108.542	-2.058	16.216	108.806
-2.073	16.199	110.206	-2.065	16.242	109.297
-2.038	16.234	111.081	-2.075	16.268	109.226
-2.039	16.258	110.115	-2.084	16.296	109.207
-2.090	16.270	108.832	-2.093	16.323	109.377
-2.138	16.264	108.807	-2.100	16.348	109.792
-2.176	16.277	109.888	-2.106	16.374	110.606
-2.204	16.284	110.423	-2.110	16.397	111.605
-2.195	16.332	112.553	-2.113	16.420	112.805
-2.161	16.381	114.130	-2.124	16.447	112.912
-2.114	16.437	114.705	-2.135	16.472	112.974
-2.094	16.475	113.681	-2.144	16.498	113.366
-2.132	16.489	113.097	-2.152	16.523	113.921
-2.194	16.488	113.740	-2.159	16.547	114.795
-2.245	16.495	115.556	-2.164	16.572	116.113
-2.267	16.498	116.148	-2.167	16.593	117.609
-2.262	16.516	118.513	-2.170	16.616	119.492
-2.224	16.548	120.333	-2.173	16.635	121.343
-2.191	16.590	122.629	-2.188	16.661	121.507
-2.155	16.641	124.544	-2.201	16.685	121.652
-2.147	16.679	122.982	-2.215	16.709	121.972
-2.204	16.697	121.481	-2.226	16.732	122.563
-2.293	16.693	121.939	-2.236	16.756	123.471
-2.344	16.699	123.757	-2.245	16.778	124.598
-2.356	16.721	126.014	-2.253	16.800	126.074
-2.367	16.728	126.767	-2.261	16.821	127.478
-2.314	16.769	128.876	-2.279	16.845	127.570
-2.254	16.818	130.360	-2.295	16.867	127.698
-2.241	16.848	128.584	-2.311	16.890	128.001
-2.285	16.862	127.327	-2.324	16.911	128.616
-2.378	16.858	127.980	-2.336	16.932	129.562
-2.438	16.869	129.951	-2.348	16.955	130.940
-2.457	16.890	131.867	-2.356	16.974	132.337
-2.434	16.926	133.759	-2.368	16.995	133.590
-2.399	16.962	135.490	-2.388	17.017	133.726
-2.371	16.996	134.981	-2.406	17.037	133.905
-2.381	17.020	134.094	-2.424	17.058	134.251
-2.439	17.024	134.042	-2.440	17.079	134.835
-2.480	17.032	133.893	-2.454	17.098	135.683
-2.555	17.031	135.756	-2.468	17.119	136.962
-2.590	17.046	137.848	-2.480	17.138	138.342
-2.576	17.080	139.717	-2.493	17.158	139.798
-2.549	17.119	141.711	-2.514	17.177	139.898
-2.498	17.163	141.498	-2.535	17.194	139.949
-2.496	17.181	140.306	-2.558	17.213	139.953
-2.488	17.193	139.631	-2.581	17.233	140.056
-2.481	17.196	139.964	-2.599	17.250	140.324
-2.472	17.199	140.619	-2.617	17.269	140.947
-2.465	17.203	141.049	-2.635	17.289	142.000
-2.449	17.210	142.290	-2.649	17.306	143.233
-2.473	17.231	143.858	-2.663	17.325	144.859
-2.516	17.260	145.679	-2.678	17.342	146.099
-2.555	17.291	147.836	-2.702	17.359	146.159
-2.559	17.330	147.786	-2.726	17.375	146.136
-2.573	17.353	146.645	-2.749	17.391	146.243
-2.615	17.358	145.985	-2.772	17.407	146.359
-2.659	17.353	146.110	-2.794	17.423	146.722
-2.694	17.357	146.882	-2.815	17.440	147.351
-2.724	17.360	147.341	-2.832	17.455	148.169
-2.724	17.389	148.831	-2.850	17.473	149.414
-2.704	17.422	150.204	-2.866	17.491	151.060
-2.701	17.441	151.739	-2.879	17.507	152.722
-2.722	17.457	153.935	-2.900	17.523	153.724
-2.743	17.467	156.015	-2.925	17.535	153.740
-2.751	17.495	155.099	-2.951	17.548	153.787
-2.798	17.503	153.620	-2.975	17.561	154.041
-2.823	17.513	153.005	-2.998	17.575	154.575
-2.918	17.506	154.596	-3.018	17.588	155.334
-2.961	17.510	155.217	-3.038	17.603	156.530
-2.949	17.541	157.467	-3.054	17.616	157.883
-2.905	17.572	159.160	-3.072	17.632	159.708
-2.893	17.590	160.758	-3.087	17.647	161.755
-2.918	17.597	163.037	-3.108	17.658	162.828
-2.942	17.605	164.993	-3.135	17.667	162.930
-2.964	17.622	164.207	-3.162	17.676	162.959
-3.016	17.623	162.898	-3.188	17.685	163.172
-3.087	17.621	162.788	-3.214	17.695	163.627
-3.137	17.621	162.546	-3.233	17.703	164.217
-3.171	17.630	164.205	-3.260	17.715	165.341
-3.169	17.652	166.186	-3.286	17.723	165.481
-3.126	17.685	167.224	-3.315	17.730	165.442
-3.113	17.700	166.148	-3.339	17.736	165.468
-3.164	17.690	165.312	-3.370	17.745	165.548
-3.244	17.675	165.212	-3.397	17.752	165.726
-3.302	17.677	165.709	-3.418	17.759	166.052
-3.338	17.691	166.494	-3.445	17.770	166.964
-3.369	17.698	166.932	-3.469	17.780	167.976
-3.367	17.724	168.427	-3.492	17.785	167.998
-3.347	17.749	169.907	-3.524	17.792	167.996
-3.332	17.757	168.732	-3.548	17.797	167.974
-3.367	17.746	167.651	-3.580	17.803	167.931
-3.434	17.729	167.597	-3.604	17.808	167.948
-3.507	17.729	167.889	-3.637	17.815	167.889
-3.543	17.747	168.035	-3.660	17.820	167.885
-3.572	17.768	168.066	-3.694	17.827	167.847
-3.584	17.781	168.005	-3.716	17.832	167.923
-3.598	17.784	168.087	-3.746	17.840	168.316
-3.608	17.788	168.124	-3.766	17.847	168.919
-3.625	17.782	168.957	-3.791	17.856	169.897
-3.650	17.785	170.454	-3.814	17.866	171.223
-3.678	17.797	172.062	-3.833	17.874	172.462
-3.703	17.815	173.802	-3.862	17.880	172.816
-3.710	17.839	174.175	-3.889	17.883	172.886
-3.738	17.845	173.371	-3.917	17.888	173.245
-3.787	17.833	173.187	-3.941	17.894	173.871
-3.818	17.830	173.050	-3.966	17.901	174.856
-3.876	17.816	174.583	-3.990	17.905	175.367
-3.886	17.847	176.094	-4.019	17.908	175.388
-3.900	17.862	176.671	-4.049	17.910	175.392
-3.892	17.875	175.624	-4.076	17.913	175.477
-3.917	17.867	175.133	-4.106	17.916	175.547
-3.962	17.848	175.429	-4.133	17.918	175.559
-4.014	17.843	175.710	-4.162	17.920	175.537
-4.051	17.849	175.750	-4.189	17.922	175.630
-4.071	17.850	175.795	-4.216	17.926	175.976
-4.113	17.868	176.226	-4.244	17.930	176.575
-4.136	17.874	176.480	-4.270	17.932	176.561
-4.138	17.880	177.014	-4.301	17.934	176.589
-4.147	17.887	177.183	-4.328	17.935	176.570
-4.169	17.879	176.578	-4.357	17.937	176.547
-4.216	17.869	176.421	-4.383	17.938	176.549
-4.265	17.864	176.505	-4.413	17.940	176.512
-4.312	17.867	176.481	-4.442	17.942	176.506
-4.341	17.876	176.676	-4.472	17.944	176.580
-4.366	17.887	176.775	-4.499	17.945	176.559
-4.379	17.892	176.685	-4.526	17.947	176.621
-4.396	17.894	176.714	-4.556	17.949	176.588
-4.419	17.890	176.686	-4.586	17.950	176.512
-4.448	17.888	176.639	-4.612	17.952	176.464
-4.475	17.886	176.599	-4.642	17.954	176.506
-4.521	17.884	176.378	-4.672	17.955	176.462
-4.558	17.887	176.508	-4.698	17.957	176.510
-4.595	17.892	176.610	-4.727	17.959	176.530
-4.614	17.899	176.693	-4.755	17.961	176.533
-4.636	17.903	176.676	-4.785	17.963	176.578
-4.653	17.902	176.677	-4.811	17.964	176.546
-4.683	17.900	176.575	-4.842	17.966	176.459
-4.702	17.900	176.524	-4.868	17.967	176.434
-4.741	17.901	176.422	-4.898	17.969	176.407
-4.776	17.904	176.367	-4.927	17.971	176.456
-4.812	17.908	176.589	-4.955	17.973	176.484
-4.837	17.913	176.652	-4.984	17.974	176.462
-4.864	17.914	176.561	-5.012	17.976	176.440
-4.892	17.915	176.529	-5.040	17.978	176.542
-4.915	17.915	176.633	-5.065	17.980	176.657
-4.946	17.918	176.844	-5.095	17.982	176.717
-4.974	17.922	176.832	-5.125	17.984	176.734
-4.996	17.925	176.856	-5.152	17.986	176.735
-5.027	17.927	176.867	-5.182	17.988	176.783
-5.056	17.928	176.867	-5.211	17.990	176.866
-5.084	17.929	177.003	-5.238	17.992	176.941
-5.117	17.928	177.089	-5.267	17.994	177.043
-5.149	17.928	177.201	-5.295	17.996	177.216
-5.176	17.930	177.375	-5.321	17.998	177.428
-5.203	17.933	177.617	-5.351	17.999	177.407
-5.225	17.936	177.796	-5.381	18.001	177.476
-5.253	17.942	177.592	-5.408	18.002	177.437
-5.277	17.945	177.586	-5.438	18.003	177.453
-5.312	17.942	177.570	-5.468	18.005	177.522
-5.339	17.941	177.577	-5.496	18.006	177.499
-5.369	17.943	177.585	-5.523	18.007	177.545
-5.402	17.943	177.649	-5.552	18.009	177.594
-5.439	17.946	177.716	-5.581	18.010	177.584
-5.452	17.946	177.737	-5.609	18.011	177.573
-5.487	17.951	177.694	-5.638	18.013	177.646
-5.513	17.953	177.689	-5.666	18.014	177.597
-5.537	17.953	177.782	-5.696	18.015	177.649
-5.571	17.951	177.801	-5.723	18.016	177.698
-5.601	17.951	177.767	-5.752	18.017	177.681
-5.633	17.952	177.799	-5.781	18.019	177.722
-5.664	17.956	177.815	-5.808	18.020	177.727
-5.679	17.957	177.823	-5.837	18.021	177.706
-5.716	17.959	177.789	-5.864	18.022	177.702
-5.743	17.961	177.780	-5.895	18.023	177.712
-5.765	17.961	177.789	-5.922	18.025	177.732
-5.792	17.962	177.812	-5.951	18.026	177.706
-5.820	17.963	177.834	-5.981	18.027	177.699
-5.853	17.967	177.800	-6.007	18.028	177.654
-5.890	17.969	177.706	-6.037	18.029	177.613
-5.918	17.967	177.648	-6.063	18.030	177.590
-5.949	17.964	177.660	-6.093	18.031	177.593
-5.971	17.965	177.652	-6.123	18.032	177.567
-5.996	17.969	177.647	-6.149	18.033	177.587
-6.024	17.973	177.659	-6.179	18.035	177.539
-6.055	17.975	177.609	-6.209	18.036	177.497
-6.084	17.975	177.554	-6.235	18.037	177.515
-6.113	17.975	177.504	-6.264	18.038	177.504
-6.146	17.975	177.503	-6.294	18.039	177.465
-6.168	17.975	177.595	-6.320	18.040	177.486
-6.196	17.976	177.598	-6.350	18.042	177.443
-6.226	17.980	177.518	-6.379	18.043	177.420
-6.253	17.983	177.485	-6.406	18.044	177.405
-6.284	17.983	177.470	-6.435	18.045	177.356
-6.312	17.983	177.418	-6.464	18.046	177.281
-6.333	17.983	177.387	-6.491	18.048	177.329
-6.369	17.985	177.326	-6.521	18.049	177.268
-6.396	17.985	177.356	-6.551	18.050	177.251
-6.423	17.986	177.377	-6.578	18.052	177.262
-6.452	17.990	177.280	-6.608	18.053	177.182
-6.482	17.994	177.261	-6.634	18.054	177.204
-6.520	17.995	177.336	-6.663	18.056	177.222
-6.533	17.995	177.348	-6.692	18.057	177.151
-6.573	17.996	177.244	-6.721	18.058	177.137
-6.595	17.998	177.189	-6.749	18.060	177.201
-6.618	17.999	177.133	-6.778	18.061	177.107
-6.651	18.000	177.269	-6.807	18.063	177.163
-6.683	18.002	177.270	-6.836	18.064	177.156
-6.710	18.003	177.192	-6.863	18.065	177.112
-6.738	18.004	177.197	-6.892	18.067	177.102
-6.767	18.004	177.206	-6.920	18.068	177.098
-6.797	18.005	177.181	-6.949	18.069	177.049
-6.822	18.007	177.114	-6.976	18.071	177.094
-6.852	18.010	177.107	-7.006	18.072	177.087
-6.884	18.011	177.175	-7.035	18.074	177.017
-6.912	18.012	177.227	-7.063	18.075	177.073
-6.946	18.016	177.132	-7.093	18.077	177.001
-6.971	18.016	177.037	-7.120	18.078	176.938
-6.999	18.017	177.001	-7.148	18.080	177.083
-7.024	18.016	177.157	-7.173	18.083	177.437
-7.054	18.017	177.680	-7.199	18.087	178.088
-7.082	18.022	178.656	-7.225	18.092	179.069
-7.102	18.025	179.194	-7.254	18.093	179.250
-7.126	18.035	180.777	-7.284	18.094	179.315
-7.136	18.052	180.230	-7.312	18.094	179.248
-7.165	18.045	179.312	-7.338	18.095	179.317
-7.209	18.027	179.025	-7.367	18.095	179.354
-7.251	18.019	179.237	-7.396	18.096	179.403
-7.285	18.025	179.521	-7.423	18.096	179.419
-7.314	18.036	179.660	-7.453	18.097	179.433
-7.338	18.043	179.634	-7.481	18.097	179.435
-7.357	18.041	179.552	-7.511	18.097	179.434
-7.380	18.035	179.504	-7.539	18.097	179.441
-7.399	18.033	179.466	-7.566	18.098	179.431
-7.435	18.029	179.443	-7.594	18.098	179.389
-7.470	18.032	179.451	-7.623	18.098	179.366
-7.501	18.035	179.473	-7.651	18.098	179.321
-7.531	18.039	179.423	-7.680	18.099	179.303
-7.561	18.038	179.372	-7.709	18.099	179.301
-7.585	18.035	179.413	-7.737	18.099	179.304
-7.612	18.035	179.387	-7.767	18.099	179.254
-7.638	18.037	179.333	-7.794	18.100	179.278
-7.666	18.038	179.340	-7.822	18.100	179.235
-7.697	18.037	179.337	-7.852	18.100	179.153
-7.722	18.037	179.333	-7.879	18.101	179.140
-7.759	18.039	179.172	-7.909	18.101	179.127
-7.785	18.039	179.111	-7.934	18.101	179.099
-7.814	18.036	179.203	-7.965	18.102	179.116
-7.841	18.037	179.254	-7.992	18.102	179.075
-7.874	18.042	179.162	-8.022	18.103	179.053
-7.899	18.043	179.163	-8.052	18.103	179.070
-7.925	18.040	179.156	-8.079	18.103	179.031
-7.958	18.039	179.114	-8.108	18.104	178.983
-7.973	18.039	179.098	-8.139	18.104	179.012
-8.007	18.040	179.047	-8.165	18.105	178.969
-8.032	18.040	179.044	-8.194	18.105	178.933
-8.064	18.040	179.119	-8.221	18.106	178.912
-8.099	18.044	178.980	-8.250	18.106	178.861
-8.128	18.045	178.922	-8.278	18.106	178.843
-8.161	18.043	178.935	-8.308	18.107	178.882
-8.188	18.043	178.967	-8.335	18.107	178.831
-8.215	18.045	178.926	-8.365	18.108	178.854
-8.238	18.045	178.929	-8.393	18.109	178.877
-8.266	18.044	178.979	-8.422	18.109	178.812
-8.293	18.046	178.925	-8.450	18.110	178.797
-8.319	18.047	178.891	-8.479	18.110	178.763
-8.348	18.051	178.809	-8.507	18.111	178.716
-8.382	18.049	178.791	-8.536	18.111	178.712
-8.409	18.046	178.822	-8.564	18.112	178.751
-8.440	18.048	178.778	-8.593	18.112	178.669
-8.467	18.051	178.767	-8.620	18.113	178.702
-8.501	18.050	178.788	-8.650	18.114	178.638
-8.527	18.051	178.718	-8.680	18.114	178.594
-8.552	18.053	178.652	-8.706	18.115	178.567
-8.580	18.053	178.612	-8.736	18.115	178.513
-8.603	18.054	178.575	-8.765	18.116	178.470
-8.633	18.050	178.587	-8.792	18.117	178.509
-8.663	18.055	178.517	-8.822	18.117	178.466
-8.696	18.058	178.518	-8.852	18.118	178.448
-8.723	18.056	178.594	-8.878	18.119	178.504
-8.757	18.057	178.551	-8.908	18.119	178.410
-8.783	18.059	178.493	-8.935	18.120	178.396
-8.812	18.059	178.474	-8.965	18.121	178.406
-8.841	18.057	178.471	-8.995	18.122	178.343
-8.863	18.059	178.444	-9.021	18.122	178.346
-8.892	18.062	178.424	-9.051	18.123	178.402
-8.926	18.063	178.484	-9.081	18.124	178.351
-8.950	18.063	178.521	-9.108	18.125	178.365
-8.986	18.063	178.532	-9.137	18.126	178.398
-9.016	18.066	178.404	-9.166	18.126	178.317
-9.041	18.066	178.380	-9.193	18.127	178.337
-9.070	18.063	178.469	-9.223	18.128	178.389
-9.097	18.063	178.465	-9.251	18.129	178.304
-9.125	18.069	178.403	-9.279	18.129	178.286
-9.150	18.070	178.375	-9.307	18.131	178.327
-9.179	18.069	178.399	-9.338	18.131	178.289
-9.203	18.068	178.410	-9.365	18.132	178.306
-9.234	18.068	178.410	-9.395	18.133	178.280
-9.266	18.072	178.356	-9.422	18.133	178.191
-9.299	18.072	178.321	-9.451	18.135	178.247
-9.328	18.070	178.296	-9.481	18.135	178.260
-9.355	18.073	178.294	-9.509	18.136	178.186
-9.382	18.077	178.309	-9.537	18.137	178.232
-9.411	18.076	178.315	-9.566	18.138	178.227
-9.442	18.076	178.278	-9.596	18.139	178.191
-9.466	18.078	178.284	-9.623	18.140	178.213
-9.489	18.079	178.281	-9.653	18.140	178.172
-9.521	18.072	178.282	-9.679	18.141	178.139
-9.546	18.067	178.285	-9.710	18.142	178.191
-9.573	18.070	178.210	-9.738	18.143	178.155
-9.607	18.078	178.224	-9.767	18.144	178.093
-9.635	18.077	178.266	-9.796	18.145	178.157
-9.668	18.078	178.180	-9.823	18.146	178.128
-9.705	18.082	178.165	-9.853	18.146	178.099
-9.735	18.081	178.266	-9.883	18.147	178.127
-9.764	18.078	178.247	-9.910	18.148	178.072
-9.793	18.080	178.157	-9.940	18.149	178.087
-9.817	18.084	178.145	-9.969	18.150	178.143
-9.842	18.085	178.195	-9.996	18.151	178.091
-9.870	18.087	178.235	-10.025	18.152	178.071
-9.896	18.083	178.262	-10.053	18.153	178.141
-9.924	18.085	178.161	-10.083	18.154	178.112
-9.958	18.088	178.199	-10.112	18.155	178.122
-9.979	18.087	178.303	-10.141	18.156	178.153
-10.005	18.090	178.269	-10.169	18.157	178.081
-10.034	18.094	178.163	-10.199	18.158	178.112
-10.059	18.092	178.182	-10.226	18.159	178.177
-10.093	18.089	178.235	-10.256	18.160	178.096
-10.121	18.086	178.270	-10.283	18.160	178.108
-10.149	18.090	178.186	-10.313	18.162	178.139
-10.184	18.097	178.167	-10.342	18.162	178.078
-10.209	18.096	178.216	-10.369	18.163	178.108
-10.239	18.094	178.219	-10.399	18.164	178.115
-10.270	18.098	178.150	-10.428	18.165	178.016
-10.299	18.101	178.127	-10.455	18.166	178.080
-10.333	18.100	178.167	-10.485	18.167	178.119
-10.358	18.097	178.201	-10.512	18.168	178.029
-10.383	18.095	178.228	-10.542	18.169	178.064
-10.415	18.101	178.155	-10.572	18.170	178.110
-10.446	18.107	178.112	-10.601	18.171	178.066
-10.470	18.103	178.185	-10.627	18.172	178.090
-10.497	18.103	178.185	-10.657	18.173	178.060
-10.523	18.109	178.155	-10.686	18.173	178.012
-10.548	18.109	178.157	-10.713	18.175	178.097
-10.577	18.105	178.171	-10.744	18.176	178.082
-10.606	18.106	178.132	-10.770	18.176	178.034
-10.632	18.111	178.142	-10.800	18.178	178.118
-10.660	18.111	178.182	-10.829	18.179	178.121
-10.690	18.110	178.205	-10.858	18.179	178.082
-10.717	18.109	178.228	-10.886	18.180	178.097
-10.754	18.116	178.220	-10.915	18.181	178.067
-10.791	18.118	178.182	-10.945	18.182	178.036
-10.819	18.113	178.142	-10.972	18.183	178.097
-10.851	18.110	178.114	-11.001	18.184	178.064
-10.880	18.116	178.115	-11.029	18.185	178.017
-10.911	18.122	178.154	-11.058	18.186	178.079
-10.942	18.120	178.158	-11.087	18.187	178.060
-10.968	18.119	178.161	-11.114	18.188	178.030
-10.996	18.122	178.169	-11.145	18.189	178.053
-11.019	18.124	178.174	-11.174	18.190	178.020
-11.047	18.124	178.133	-11.201	18.190	178.017
-11.064	18.120	178.098	-11.230	18.192	178.080
-11.087	18.123	178.085	-11.260	18.192	178.044
-11.110	18.129	178.148	-11.288	18.194	178.056
-11.138	18.129	178.201	-11.317	18.195	178.107
-11.165	18.128	178.184	-11.341	18.195	178.067
-11.195	18.130	178.187	-11.374	18.197	178.115
-11.233	18.130	178.232	-11.402	18.198	178.167
-11.250	18.130	178.248	-11.427	18.198	178.123
-11.295	18.132	178.240	-11.457	18.199	178.173
-11.329	18.135	178.262	-11.488	18.201	178.203
-11.360	18.135	178.292	-11.517	18.201	178.147
-11.388	18.135	178.317	-11.541	18.202	178.183
-11.416	18.133	178.208	-11.575	18.203	178.166
-11.434	18.138	178.182	-11.604	18.204	178.135
-11.454	18.139	178.238	-11.627	18.205	178.203
-11.478	18.138	178.285	-11.657	18.206	178.236
-11.500	18.136	178.310	-11.690	18.207	178.193
-11.527	18.141	178.339	-11.713	18.208	178.252
-11.563	18.143	178.371	-11.747	18.209	178.266
-11.601	18.141	178.347	-11.776	18.209	178.235
-11.634	18.141	178.310	-11.800	18.211	178.311
-11.668	18.141	178.278	-11.829	18.211	178.298
-11.704	18.144	178.435	-11.863	18.212	178.306
-11.732	18.145	178.511	-11.886	18.213	178.361
-11.765	18.146	178.484	-11.915	18.214	178.364
-11.795	18.149	178.424	-11.948	18.215	178.345
-11.821	18.150	178.429	-11.972	18.216	178.414
-11.851	18.147	178.466	-12.002	18.217	178.415
-11.873	18.147	178.516	-12.031	18.218	178.409
-11.886	18.147	178.536	-12.058	18.219	178.478
-11.917	18.152	178.607	-12.087	18.219	178.451
-11.939	18.154	178.601	-12.115	18.220	178.456
-11.961	18.156	178.579	-12.142	18.221	178.532
-11.986	18.158	178.560	-12.174	18.222	178.539
-12.016	18.156	178.607	-12.201	18.223	178.534
-12.053	18.155	178.659	-12.230	18.223	178.558
-12.093	18.157	178.633	-12.259	18.224	178.544
-12.129	18.160	178.644	-12.286	18.225	178.579
-12.168	18.160	178.671	-12.316	18.226	178.603
-12.199	18.159	178.688	-12.343	18.226	178.569
-12.233	18.160	178.700	-12.373	18.227	178.593
-12.259	18.161	178.709	-12.400	18.228	178.593
-12.288	18.163	178.670	-12.430	18.229	178.608
-12.307	18.164	178.653	-12.461	18.229	178.581
-12.332	18.162	178.653	-12.485	18.230	178.574
-12.350	18.162	178.661	-12.515	18.231	178.558
-12.371	18.165	178.658	-12.546	18.231	178.536
-12.392	18.165	178.643	-12.572	18.232	178.515
-12.419	18.163	178.609	-12.602	18.233	178.505
-12.448	18.164	178.557	-12.628	18.233	178.464
-12.482	18.166	178.499	-12.657	18.234	178.474
-12.513	18.168	178.505	-12.685	18.235	178.484
-12.550	18.168	178.553	-12.717	18.235	178.424
-12.575	18.170	178.552	-12.742	18.236	178.432
-12.611	18.171	178.522	-12.772	18.237	178.369
-12.639	18.172	178.503	-12.802	18.238	178.360
-12.670	18.169	178.403	-12.827	18.238	178.339
-12.700	18.168	178.337	-12.858	18.239	178.308
-12.731	18.172	178.315	-12.887	18.240	178.276
-12.751	18.174	178.365	-12.914	18.241	178.325
-12.775	18.174	178.418	-12.943	18.241	178.261
-12.798	18.176	178.367	-12.972	18.242	178.217
-12.821	18.179	178.310	-12.999	18.243	178.232
-12.849	18.177	178.220	-13.029	18.244	178.160
-12.880	18.175	178.169	-13.058	18.244	178.137
-12.908	18.174	178.119	-13.085	18.245	178.184
-12.945	18.177	178.181	-13.114	18.246	178.125
-12.983	18.182	178.336	-13.145	18.247	178.103
-13.010	18.183	178.299	-13.170	18.248	178.160
-13.040	18.182	178.160	-13.200	18.249	178.072
-13.069	18.182	178.126	-13.230	18.250	178.059
-13.099	18.182	178.104	-13.256	18.251	178.063
-13.125	18.182	178.088	-13.289	18.252	178.010
-13.156	18.185	178.087	-13.314	18.252	178.004
-13.183	18.188	178.122	-13.343	18.254	178.040
-13.207	18.190	178.141	-13.372	18.254	177.996
-13.236	18.188	178.161	-13.401	18.255	177.997
-13.263	18.188	178.079	-13.428	18.256	178.005
-13.292	18.190	178.060	-13.458	18.257	177.953
-13.317	18.190	178.059	-13.487	18.258	177.958
-13.345	18.190	177.988	-13.515	18.259	177.944
-13.376	18.193	177.937	-13.544	18.260	177.891
-13.405	18.194	178.008	-13.571	18.261	177.956
-13.424	18.195	178.025	-13.602	18.262	177.947
-13.463	18.192	178.061	-13.629	18.263	177.887
-13.492	18.196	178.037	-13.658	18.264	177.942
-13.520	18.198	178.014	-13.687	18.265	177.904
-13.547	18.200	177.994	-13.715	18.266	177.858
-13.574	18.198	177.911	-13.746	18.267	177.877
-13.601	18.198	177.919	-13.771	18.268	177.801
-13.633	18.202	177.940	-13.801	18.269	177.779
-13.665	18.203	177.904	-13.831	18.270	177.851
-13.690	18.201	177.830	-13.860	18.271	177.823
-13.715	18.206	177.848	-13.887	18.272	177.787
-13.742	18.209	177.922	-13.916	18.273	177.826
-13.770	18.208	177.895	-13.943	18.274	177.780
-13.802	18.207	177.885	-13.973	18.275	177.776
-13.833	18.207	177.880	-14.002	18.277	177.803
-13.861	18.208	177.876	-14.032	18.278	177.713
-13.890	18.210	177.834	-14.058	18.279	177.724
-13.915	18.210	177.721	-14.087	18.280	177.775
-13.940	18.213	177.717	-14.116	18.281	177.699
-13.969	18.216	177.871	-14.145	18.282	177.701
-13.999	18.218	177.891	-14.174	18.283	177.712
-14.029	18.218	177.766	-14.204	18.284	177.677
-14.058	18.218	177.732	-14.230	18.285	177.684
-14.077	18.218	177.704	-14.260	18.286	177.669
-14.118	18.217	177.737	-14.289	18.287	177.596
-14.143	18.218	177.695	-14.316	18.289	177.656
-14.169	18.219	177.656	-14.347	18.290	177.678
-14.200	18.224	177.758	-14.374	18.291	177.593
-14.229	18.226	177.816	-14.403	18.292	177.657
-14.259	18.227	177.669	-14.433	18.293	177.658
-14.292	18.227	177.657	-14.459	18.294	177.611
-14.321	18.226	177.745	-14.488	18.295	177.631
-14.348	18.227	177.750	-14.518	18.297	177.603
-14.376	18.230	177.665	-14.548	18.298	177.555
-14.400	18.232	177.640	-14.575	18.299	177.642
-14.425	18.232	177.717	-14.605	18.300	177.645
-14.454	18.233	177.729	-14.635	18.301	177.573
-14.479	18.233	177.747	-14.661	18.303	177.645
-14.513	18.237	177.703	-14.691	18.304	177.639
-14.547	18.240	177.691	-14.720	18.305	177.601
-14.571	18.240	177.692	-14.748	18.306	177.664
-14.600	18.239	177.678	-14.776	18.307	177.622
-14.633	18.240	177.742	-14.807	18.308	177.603
-14.656	18.242	177.781	-14.833	18.310	177.682
-14.687	18.242	177.739	-14.863	18.311	177.649
-14.719	18.244	177.669	-14.892	18.312	177.632
-14.737	18.245	177.638	-14.920	18.313	177.684
-14.774	18.247	177.751	-14.949	18.314	177.662
-14.799	18.247	177.785	-14.976	18.315	177.653
-14.824	18.247	177.761	-15.006	18.317	177.730
-14.854	18.248	177.790	-15.035	18.318	177.715
-14.883	18.253	177.859	-15.062	18.320	177.980
-14.917	18.252	177.927	-15.089	18.323	178.451
-14.941	18.255	178.400	-15.115	18.327	179.245
-14.962	18.260	179.439	-15.141	18.329	179.514
-14.976	18.262	179.894	-15.169	18.330	179.685
-15.023	18.276	180.811	-15.196	18.331	179.892
-15.052	18.273	180.105	-15.222	18.333	180.327
-15.073	18.257	179.837	-15.249	18.336	181.065
-15.090	18.247	179.600	-15.272	18.340	182.086
-15.103	18.233	181.699	-15.295	18.346	183.451
-15.126	18.269	184.850	-15.317	18.351	185.023
-15.163	18.305	187.261	-15.344	18.350	185.308
-15.220	18.341	188.826	-15.373	18.347	185.411
-15.265	18.332	186.807	-15.403	18.345	185.475
-15.276	18.277	184.296	-15.429	18.343	185.697
-15.269	18.215	183.420	-15.456	18.343	186.232
-15.273	18.206	185.442	-15.482	18.343	187.068
-15.303	18.258	188.319	-15.504	18.345	188.100
-15.355	18.316	190.545	-15.528	18.348	189.484
-15.381	18.345	191.889	-15.553	18.348	190.341
-15.436	18.364	192.385	-15.582	18.342	190.319
-15.460	18.291	190.468	-15.610	18.337	190.380
-15.482	18.267	189.912	-15.637	18.334	190.664
-15.490	18.214	188.825	-15.663	18.332	191.249
-15.495	18.198	190.325	-15.687	18.331	192.131
-15.512	18.205	193.227	-15.712	18.331	193.408
-15.544	18.245	195.391	-15.735	18.331	194.590
-15.579	18.283	196.779	-15.763	18.324	194.723
-15.623	18.312	196.416	-15.789	18.317	194.753
-15.658	18.305	194.739	-15.818	18.310	194.811
-15.681	18.308	194.151	-15.847	18.303	194.844
-15.699	18.226	193.706	-15.873	18.295	194.786
-15.716	18.190	194.919	-15.900	18.289	194.917
-15.732	18.157	195.754	-15.928	18.283	195.331
-15.767	18.165	196.920	-15.953	18.277	195.516
-15.806	18.184	196.906	-15.981	18.269	195.529
-15.844	18.198	196.077	-16.010	18.261	195.606
-15.870	18.203	195.140	-16.036	18.254	195.640
-15.897	18.201	194.967	-16.064	18.248	196.002
-15.917	18.193	195.656	-16.089	18.243	196.494
-15.936	18.182	196.894	-16.114	18.239	197.319
-15.948	18.177	197.388	-16.137	18.237	198.500
-15.967	18.161	199.115	-16.163	18.234	199.533
-15.983	18.149	200.552	-16.190	18.224	199.629
-16.044	18.178	200.798	-16.215	18.215	199.641
-16.075	18.189	200.936	-16.241	18.206	199.672
-16.110	18.177	199.049	-16.268	18.198	199.964
-16.133	18.154	198.032	-16.296	18.191	200.635
-16.132	18.119	199.524	-16.318	18.186	201.463
-16.138	18.084	202.648	-16.342	18.182	202.675
-16.163	18.090	204.558	-16.368	18.173	202.924
-16.212	18.103	205.612	-16.393	18.162	202.932
-16.270	18.123	203.851	-16.420	18.151	203.062
-16.302	18.132	203.469	-16.447	18.142	203.468
-16.308	18.085	201.943	-16.470	18.134	204.057
-16.316	18.065	201.657	-16.495	18.128	205.048
-16.317	18.024	204.891	-16.517	18.123	206.238
-16.334	18.004	208.617	-16.540	18.119	207.713
-16.381	18.021	210.224	-16.565	18.110	208.510
-16.430	18.047	210.715	-16.590	18.098	208.621
-16.476	18.070	209.631	-16.614	18.085	208.725
-16.494	18.059	208.376	-16.639	18.073	209.066
-16.501	18.032	207.989	-16.664	18.062	209.651
-16.503	17.995	209.015	-16.686	18.054	210.542
-16.509	17.972	209.384	-16.710	18.047	211.830
-16.518	17.930	212.518	-16.731	18.041	213.280
-16.557	17.919	215.105	-16.754	18.036	215.153
-16.619	17.938	216.702	-16.774	18.028	216.594
-16.652	17.945	218.408	-16.797	18.012	216.799
-16.698	17.977	219.243	-16.819	17.997	217.127
-16.723	17.984	217.976	-16.843	17.983	217.754
-16.718	17.959	216.651	-16.864	17.971	218.556
-16.687	17.902	217.476	-16.886	17.960	219.790
-16.679	17.861	220.096	-16.907	17.947	220.647
-16.673	17.841	220.914	-16.929	17.929	220.715
-16.729	17.831	224.430	-16.951	17.910	220.682
-16.823	17.837	224.043	-16.972	17.894	220.907
-16.897	17.845	220.484	-16.994	17.877	221.442
-16.895	17.813	218.630	-17.015	17.863	222.219
-16.850	17.753	220.526	-17.036	17.851	223.307
-16.826	17.715	224.393	-17.056	17.839	224.519
-16.868	17.727	227.248	-17.077	17.820	224.672
-16.946	17.751	228.202	-17.098	17.800	224.717
-16.999	17.767	225.593	-17.118	17.781	224.910
-17.034	17.776	224.969	-17.138	17.764	225.418
-17.001	17.710	223.441	-17.159	17.748	226.259
-16.999	17.684	223.112	-17.178	17.735	227.343
-16.976	17.624	228.088	-17.198	17.721	228.554
-17.004	17.611	232.002	-17.217	17.700	228.680
-17.056	17.616	232.757	-17.235	17.679	228.657
-17.103	17.615	229.918	-17.254	17.657	228.663
-17.137	17.605	226.835	-17.272	17.637	228.736
-17.152	17.601	225.985	-17.291	17.616	228.789
-17.115	17.516	228.303	-17.311	17.593	228.788
-17.115	17.498	228.698	-17.328	17.573	228.820
-17.159	17.487	230.273	-17.348	17.551	228.787
-17.182	17.471	230.825	-17.367	17.530	229.022
-17.213	17.456	228.595	-17.386	17.511	229.404
-17.244	17.440	227.534	-17.404	17.494	230.088
-17.257	17.416	229.069	-17.423	17.478	231.142
-17.278	17.398	231.835	-17.443	17.463	232.497
-17.287	17.378	234.301	-17.460	17.452	234.042
-17.294	17.367	235.421	-17.479	17.440	236.118
-17.313	17.356	236.923	-17.499	17.430	238.252
-17.311	17.334	238.329	-17.515	17.415	239.631
-17.309	17.318	241.012	-17.529	17.392	239.709
-17.391	17.363	241.293	-17.544	17.367	239.804
-17.428	17.374	241.462	-17.560	17.344	240.201
-17.459	17.340	238.624	-17.574	17.324	240.792
-17.424	17.241	238.547	-17.590	17.303	241.739
-17.401	17.176	241.332	-17.606	17.286	242.941
-17.392	17.126	244.736	-17.622	17.269	244.544
-17.444	17.142	247.117	-17.638	17.252	246.349
-17.451	17.138	247.806	-17.653	17.239	248.225
-17.520	17.186	248.957	-17.667	17.219	249.565
-17.562	17.211	250.222	-17.676	17.194	249.612
-17.557	17.162	250.902	-17.687	17.166	249.568
-17.566	17.143	251.135	-17.697	17.138	249.626
-17.543	17.081	248.597	-17.707	17.113	249.656
-17.516	17.017	248.024	-17.717	17.085	249.682
-17.510	16.971	249.115	-17.728	17.059	249.864
-17.518	16.939	250.459	-17.738	17.035	250.139
-17.555	16.933	251.080	-17.749	17.011	250.777
-17.570	16.922	251.512	-17.762	16.988	251.787
-17.619	16.918	251.952	-17.773	16.969	252.937
-17.650	16.911	252.478	-17.785	16.948	254.275
-17.664	16.891	254.631	-17.794	16.923	254.605
-17.658	16.846	257.399	-17.803	16.895	254.753
-17.675	16.834	256.678	-17.810	16.869	254.821
-17.664	16.787	254.904	-17.818	16.841	254.798
-17.663	16.769	254.538	-17.825	16.813	254.839
-17.648	16.725	254.050	-17.833	16.788	255.005
-17.632	16.683	255.268	-17.842	16.760	255.400
-17.623	16.655	255.862	-17.852	16.735	256.045
-17.660	16.649	256.791	-17.861	16.714	257.005
-17.677	16.634	257.471	-17.872	16.692	258.402
-17.688	16.607	258.694	-17.880	16.666	258.952
-17.699	16.592	260.506	-17.886	16.639	259.051
-17.753	16.586	260.671	-17.892	16.611	259.165
-17.769	16.553	259.623	-17.897	16.584	259.201
-17.771	16.516	258.695	-17.903	16.555	259.163
-17.757	16.473	258.574	-17.909	16.526	259.239
-17.750	16.435	258.322	-17.914	16.499	259.277
-17.744	16.405	259.480	-17.920	16.470	259.285
-17.736	16.372	260.224	-17.924	16.446	259.316
-17.742	16.350	259.884	-17.930	16.414	259.338
-17.742	16.323	259.361	-17.936	16.385	259.413
-17.740	16.295	259.246	-17.941	16.361	259.464
-17.743	16.264	259.522	-17.947	16.329	259.493
-17.753	16.241	259.746	-17.952	16.300	259.504
-17.766	16.223	259.751	-17.957	16.277	259.556
-17.777	16.203	259.798	-17.963	16.244	259.594
-17.790	16.169	259.726	-17.969	16.215	259.626
-17.792	16.133	259.716	-17.973	16.191	259.664
-17.794	16.093	259.800	-17.980	16.158	259.721
-17.794	16.059	259.920	-17.984	16.136	259.747
-17.801	16.031	260.013	-17.990	16.104	259.768
-17.810	16.009	260.033	-17.994	16.080	259.802
-17.816	15.990	260.068	-17.999	16.052	259.793
-17.823	15.960	259.957	-18.006	16.020	259.929
-17.824	15.933	260.108	-18.011	15.998	260.237
-17.827	15.905	260.231	-18.017	15.971	260.610
-17.829	15.865	261.099	-18.023	15.938	260.645
-17.843	15.849	261.455	-18.027	15.916	260.683
-17.857	15.832	261.067	-18.033	15.882	260.712
-17.864	15.805	260.748	-18.037	15.860	260.758
-17.868	15.766	260.831	-18.042	15.826	260.833
-17.869	15.736	261.051	-18.046	15.803	260.848
-17.872	15.705	261.156	-18.052	15.774	261.071
-17.874	15.679	261.348	-18.058	15.749	261.459
-17.876	15.648	261.534	-18.065	15.723	262.176
-17.879	15.621	262.371	-18.070	15.696	262.552
-17.885	15.597	263.826	-18.074	15.670	262.601
-17.906	15.597	263.563	-18.077	15.639	262.528
-17.913	15.573	262.715	-18.080	15.613	262.479
-17.919	15.535	262.405	-18.084	15.585	262.504
-17.921	15.492	262.640	-18.088	15.557	262.500
-17.922	15.449	262.804	-18.092	15.528	262.611
-17.924	15.417	262.951	-18.097	15.501	262.989
-17.924	15.389	263.404	-18.103	15.475	263.632
-17.924	15.366	264.305	-18.110	15.453	264.495
-17.924	15.345	264.933	-18.118	15.430	265.830
-17.929	15.331	266.727	-18.125	15.405	266.928
-17.935	15.322	268.536	-18.126	15.378	267.006
-17.954	15.337	268.321	-18.128	15.347	267.046
-17.963	15.329	267.100	-18.130	15.321	267.106
-17.971	15.295	266.213	-18.132	15.291	267.137
-17.972	15.239	266.401	-18.134	15.261	267.199
-17.970	15.180	267.432	-18.135	15.235	267.272
-17.968	15.122	267.836	-18.137	15.205	267.240
-17.967	15.081	268.172	-18.139	15.179	267.448
-17.973	15.049	267.719	-18.142	15.152	267.920
-17.976	15.017	267.795	-18.146	15.126	268.714
-17.983	15.017	269.018	-18.150	15.102	269.552
-17.992	15.013	270.613	-18.151	15.073	269.543
-17.994	15.017	270.581	-18.151	15.047	269.519
-17.993	15.005	269.828	-18.151	15.017	269.573
-17.988	14.970	269.400	-18.152	14.986	269.607
-17.980	14.923	269.485	-18.152	14.960	269.665
-17.972	14.868	269.751	-18.153	14.930	269.667
-17.969	14.829	269.838	-18.153	14.904	269.697
-17.965	14.784	269.956	-18.153	14.872	269.693
-17.970	14.750	269.914	-18.154	14.845	269.701
-17.977	14.728	269.716	-18.154	14.816	269.662
-17.986	14.715	269.682	-18.154	14.787	269.651
-17.991	14.701	269.667	-18.154	14.759	269.648
-17.999	14.682	269.815	-18.154	14.732	269.686
-18.002	14.656	269.902	-18.155	14.702	269.738
-18.001	14.621	269.968	-18.155	14.673	269.775
-18.000	14.588	269.959	-18.155	14.646	269.785
-17.999	14.563	269.970	-18.156	14.615	269.756
-17.996	14.519	269.969	-18.155	14.589	269.692
-17.992	14.480	269.918	-18.156	14.559	269.715
-17.987	14.450	269.802	-18.156	14.532	269.769
-17.985	14.420	269.803	-18.156	14.502	269.751
-17.981	14.396	269.827	-18.157	14.473	269.780
-17.981	14.379	269.867	-18.157	14.444	269.789
-17.983	14.359	269.814	-18.157	14.417	269.853
-17.983	14.344	269.793	-18.158	14.388	269.869
-17.989	14.312	269.979	-18.158	14.359	269.799
-17.993	14.283	269.978	-18.157	14.330	269.730
-17.996	14.257	269.981	-18.158	14.301	269.773
-17.998	14.223	269.873	-18.158	14.273	269.780
-17.999	14.178	269.819	-18.158	14.243	269.809
-18.000	14.152	270.020	-18.159	14.216	269.845
-17.999	14.120	270.105	-18.159	14.187	269.859
-17.998	14.101	270.088	-18.159	14.161	269.880
-17.994	14.072	270.049	-18.159	14.130	269.920
-17.991	14.045	270.025	-18.159	14.103	269.869
-17.987	14.011	269.958	-18.159	14.073	269.810
-17.984	13.982	269.902	-18.160	14.047	269.860
-17.983	13.949	269.836	-18.160	14.016	269.822
-17.982	13.923	269.882	-18.160	13.989	269.876
-17.982	13.895	269.995	-18.161	13.960	270.021
-17.984	13.867	270.097	-18.163	13.932	270.426
-17.989	13.844	270.638	-18.164	13.908	270.749
-17.992	13.827	270.879	-18.164	13.877	270.818
-17.999	13.793	271.231	-18.164	13.850	270.857
-18.002	13.767	271.049	-18.164	13.820	270.940
-18.001	13.738	271.000	-18.164	13.789	270.990
-18.001	13.715	270.951	-18.163	13.763	270.987
-17.999	13.675	271.295	-18.163	13.734	271.058
-17.998	13.639	271.281	-18.162	13.708	271.033
-18.000	13.608	271.215	-18.162	13.678	271.050
-17.997	13.573	271.154	-18.162	13.649	271.080
-17.997	13.549	271.221	-18.161	13.623	271.083
-17.998	13.521	271.308	-18.161	13.591	271.201
-17.998	13.497	271.398	-18.161	13.565	271.267
-17.994	13.469	271.495	-18.160	13.534	271.226
-17.991	13.447	271.391	-18.159	13.509	271.243
-17.989	13.419	271.325	-18.159	13.479	271.240
-17.987	13.395	271.271	-18.158	13.448	271.231
-17.986	13.364	271.268	-18.158	13.422	271.288
-17.984	13.337	271.352	-18.157	13.392	271.335
-17.986	13.309	271.395	-18.157	13.365	271.345
-17.985	13.278	271.504	-18.156	13.336	271.389
-17.985	13.250	271.615	-18.156	13.309	271.395
-17.987	13.218	271.561	-18.155	13.278	271.400
-17.988	13.189	271.532	-18.154	13.252	271.406
-17.990	13.164	271.516	-18.153	13.222	271.305
-17.989	13.124	271.460	-18.153	13.193	271.325
-17.988	13.100	271.459	-18.153	13.165	271.411
-17.985	13.072	271.477	-18.152	13.136	271.461
-17.981	13.042	271.622	-18.151	13.109	271.437
-17.976	13.013	271.635	-18.151	13.079	271.446
-17.976	12.987	271.585	-18.150	13.051	271.393
-17.975	12.957	271.399	-18.149	13.022	271.399
-17.975	12.938	271.320	-18.148	12.994	271.406
-17.977	12.898	271.450	-18.147	12.965	271.343
-17.978	12.876	271.450	-18.147	12.937	271.396
-17.979	12.843	271.547	-18.147	12.907	271.422
-17.980	12.819	271.564	-18.146	12.880	271.439
-17.981	12.786	271.618	-18.145	12.851	271.490
-17.981	12.756	271.729	-18.144	12.821	271.455
-17.980	12.728	271.679	-18.144	12.794	271.407
-17.980	12.699	271.582	-18.143	12.764	271.422
-17.978	12.674	271.545	-18.142	12.738	271.433
-17.974	12.646	271.553	-18.142	12.708	271.455
-17.969	12.618	271.481	-18.141	12.678	271.443
-17.965	12.593	271.427	-18.141	12.652	271.445
-17.960	12.562	271.537	-18.140	12.622	271.495
-17.959	12.531	271.584	-18.139	12.592	271.519
-17.959	12.501	271.617	-18.139	12.565	271.557
-17.962	12.470	271.580	-18.138	12.535	271.537
-17.963	12.445	271.643	-18.137	12.508	271.526
-17.967	12.414	271.676	-18.137	12.478	271.601
-17.971	12.383	271.779	-18.136	12.449	271.681
-17.973	12.357	271.876	-18.136	12.422	271.698
-17.975	12.329	271.971	-18.135	12.392	271.739
-17.973	12.299	271.887	-18.134	12.366	271.759
-17.972	12.267	271.931	-18.133	12.336	271.812
-17.966	12.241	272.059	-18.133	12.308	271.897
-17.964	12.218	272.146	-18.133	12.279	272.097
-17.959	12.193	272.126	-18.134	12.255	272.480
-17.954	12.164	272.694	-18.136	12.228	273.291
-17.951	12.150	272.878	-18.137	12.203	273.865
-17.974	12.115	274.694	-18.135	12.173	273.804
-17.990	12.087	274.424	-18.133	12.143	273.780
-18.003	12.066	274.362	-18.131	12.116	273.756
-17.998	12.027	273.650	-18.129	12.086	273.728
-17.973	11.992	273.635	-18.127	12.059	273.738
-17.951	11.954	273.825	-18.125	12.030	273.812
-17.936	11.923	273.860	-18.125	12.004	274.084
-17.932	11.900	274.171	-18.125	11.976	274.746
-17.936	11.877	275.086	-18.127	11.952	275.649
-17.936	11.862	275.509	-18.124	11.923	275.641
-17.965	11.838	276.431	-18.122	11.896	275.679
-17.980	11.809	276.079	-18.119	11.867	275.773
-17.992	11.789	275.894	-18.117	11.840	275.927
-17.970	11.754	275.712	-18.117	11.813	276.430
-17.935	11.721	276.321	-18.117	11.788	277.254
-17.914	11.686	277.604	-18.119	11.763	278.393
-17.916	11.661	279.208	-18.119	11.738	279.417
-17.936	11.648	280.629	-18.115	11.711	279.427
-17.967	11.636	280.379	-18.110	11.683	279.438
-17.979	11.611	279.716	-18.106	11.654	279.434
-17.983	11.585	278.933	-18.101	11.627	279.416
-17.988	11.564	278.366	-18.096	11.598	279.429
-17.965	11.527	278.691	-18.092	11.572	279.497
-17.943	11.496	279.263	-18.089	11.543	279.876
-17.931	11.466	279.846	-18.087	11.518	280.515
-17.903	11.420	281.194	-18.086	11.492	281.277
-17.889	11.386	282.175	-18.081	11.465	281.344
-17.905	11.360	282.154	-18.075	11.437	281.336
-17.915	11.337	281.612	-18.070	11.409	281.374
-17.913	11.308	281.380	-18.065	11.382	281.562
-17.913	11.283	281.157	-18.062	11.354	282.138
-17.890	11.257	281.966	-18.060	11.331	282.909
-17.874	11.235	283.356	-18.055	11.303	283.113
-17.873	11.218	284.546	-18.049	11.277	283.155
-17.890	11.192	284.012	-18.043	11.247	283.346
[truncated: 1,214 more rows]
