# Supplementary material for: Finding the best hardware configuration for 2D SLAM in indoor environments via simulation based on Google Cartographer
Source: Sci Rep. 2022 Nov 5;12:18815. doi: 10.1038/s41598-022-22938-y (PMC9637188; doi:10.1038/s41598-022-22938-y)
Supplement: Supplementary file 1 — Supplementary Information. [file 41598_2022_22938_MOESM1_ESM.zip › SLAM_readings/tunel_no_loop_closure/slam_l3di_tunel_6_4_2022_11_19_18_noloop.csv]

xr	yr	wr	xu	yu	wu
0.000	0.000	0.000	0.000	0.000	0.000
-0.001	0.003	359.838	0.000	0.000	0.000
0.002	0.004	359.819	0.000	0.000	0.000
0.002	0.004	359.809	0.000	0.000	0.000
0.003	0.003	359.804	0.000	0.000	0.000
0.002	0.002	359.803	0.000	0.000	0.000
-0.001	0.003	359.814	0.000	0.000	0.000
-0.002	0.003	359.805	0.000	0.000	0.000
-0.002	0.003	359.812	0.000	0.000	0.000
0.000	0.003	359.813	0.000	0.000	0.000
0.002	0.002	359.804	0.000	0.000	0.000
0.004	0.002	359.800	0.000	0.000	0.000
0.004	0.003	359.801	0.000	0.000	0.000
0.003	0.002	359.799	0.000	0.000	0.000
0.003	0.002	359.799	0.000	0.000	0.000
0.000	0.004	359.805	0.000	0.000	0.000
-0.002	0.004	359.803	0.000	0.000	0.000
-0.001	0.003	359.801	0.000	0.000	0.000
0.001	0.003	359.807	0.000	0.000	0.000
0.003	0.002	359.807	0.000	0.000	0.000
0.003	0.003	359.802	0.000	0.000	0.000
0.003	0.003	359.800	0.000	0.000	0.000
0.002	0.002	359.798	0.000	0.000	0.000
0.000	0.003	359.797	0.000	0.000	0.000
0.000	0.004	359.810	0.000	0.000	0.000
0.000	0.004	359.815	0.000	0.000	0.000
0.000	0.003	359.816	0.000	0.000	0.000
0.001	0.002	359.803	0.000	0.000	0.000
0.002	0.001	359.803	0.000	0.000	0.000
0.001	0.002	359.801	0.000	0.000	0.000
0.001	0.001	359.803	0.000	0.000	0.000
0.000	0.003	359.813	0.000	0.000	0.000
-0.001	0.003	359.807	0.000	0.000	0.000
-0.001	0.002	359.807	0.000	0.000	0.000
0.001	0.002	359.808	0.000	0.000	0.000
0.000	0.003	359.808	0.000	0.000	0.000
-0.001	0.003	359.813	0.000	0.000	0.000
-0.001	0.004	359.813	0.000	0.000	0.000
0.001	0.004	359.812	0.000	0.000	0.000
0.002	0.002	359.802	0.000	0.000	0.000
0.004	0.002	359.792	0.000	0.000	0.000
0.004	0.002	359.797	0.000	0.000	0.000
0.004	0.002	359.796	0.000	0.000	0.000
0.000	0.002	359.801	0.000	0.000	0.000
-0.003	0.003	359.816	0.000	0.000	0.000
-0.002	0.003	359.815	0.000	0.000	0.000
-0.002	0.001	359.811	0.000	0.000	0.000
0.002	0.001	359.806	0.000	0.000	0.000
0.004	0.002	359.792	0.004	0.000	0.002
0.006	0.003	359.825	0.008	0.000	0.024
0.010	0.004	359.845	0.018	0.000	0.027
0.018	0.003	359.842	0.030	0.000	0.020
0.028	0.003	359.837	0.045	0.000	0.010
0.047	0.002	359.831	0.063	0.000	0.012
0.069	0.003	359.836	0.083	0.000	0.012
0.096	0.003	359.825	0.108	0.000	0.009
0.126	0.003	359.826	0.136	0.000	0.006
0.155	0.004	359.803	0.163	0.000	359.985
0.188	0.003	359.789	0.191	0.000	359.964
0.215	0.003	359.697	0.218	0.001	359.903
0.243	0.002	359.715	0.247	0.001	359.883
0.268	0.002	359.676	0.277	0.001	359.841
0.296	0.002	359.593	0.306	0.001	359.774
0.324	0.003	359.625	0.332	0.001	359.802
0.358	0.002	359.645	0.362	0.000	359.881
0.382	0.001	359.642	0.389	0.000	359.848
0.412	0.001	359.683	0.418	0.000	359.852
0.441	0.001	359.629	0.448	0.000	359.823
0.468	0.000	359.620	0.475	0.000	359.818
0.496	0.000	359.694	0.504	0.000	359.831
0.522	0.000	359.632	0.531	0.000	359.851
0.552	0.000	359.586	0.561	0.000	359.770
0.581	0.000	359.612	0.589	0.000	359.813
0.612	0.000	359.557	0.619	0.000	359.783
0.642	0.000	359.534	0.648	0.000	359.722
0.671	-0.001	359.532	0.675	0.000	359.742
0.698	-0.002	359.462	0.705	0.000	359.671
0.722	-0.001	359.486	0.732	0.000	359.634
0.753	0.000	359.512	0.762	0.000	359.650
0.783	0.000	359.455	0.791	0.000	359.664
0.811	-0.002	359.490	0.819	0.000	359.631
0.844	-0.004	359.478	0.848	-0.001	359.694
0.871	-0.004	359.408	0.875	0.000	359.619
0.899	-0.003	359.436	0.904	-0.001	359.621
0.926	-0.003	359.415	0.934	-0.001	359.621
0.952	-0.005	359.342	0.962	-0.001	359.555
0.983	-0.007	359.373	0.991	-0.001	359.551
1.015	-0.007	359.382	1.018	-0.001	359.600
1.043	-0.007	359.279	1.048	-0.001	359.532
1.077	-0.004	359.343	1.077	-0.001	359.509
1.101	-0.003	359.307	1.106	-0.002	359.557
1.127	-0.004	359.434	1.136	-0.002	359.480
1.153	-0.005	359.311	1.163	-0.002	359.493
1.179	-0.006	359.252	1.191	-0.002	359.482
1.208	-0.007	359.208	1.218	-0.002	359.385
1.241	-0.008	359.227	1.248	-0.002	359.393
1.272	-0.008	359.161	1.277	-0.002	359.408
1.299	-0.010	359.166	1.305	-0.003	359.355
1.327	-0.009	359.212	1.334	-0.003	359.374
1.356	-0.009	359.109	1.363	-0.003	359.375
1.380	-0.007	359.131	1.391	-0.003	359.305
1.407	-0.006	359.217	1.420	-0.004	359.388
1.437	-0.007	359.177	1.450	-0.004	359.397
1.466	-0.009	359.119	1.478	-0.004	359.316
1.499	-0.012	359.181	1.506	-0.005	359.368
1.527	-0.012	359.132	1.535	-0.005	359.387
1.556	-0.011	359.176	1.565	-0.005	359.319
1.581	-0.010	359.152	1.588	-0.005	359.362
1.609	-0.010	359.104	1.621	-0.006	359.326
1.638	-0.012	359.102	1.650	-0.006	359.266
1.665	-0.013	359.133	1.678	-0.006	359.362
1.699	-0.014	359.071	1.708	-0.006	359.307
1.727	-0.014	359.108	1.732	-0.007	359.289
1.758	-0.013	359.109	1.765	-0.007	359.350
1.790	-0.014	359.079	1.794	-0.008	359.331
1.815	-0.015	359.140	1.819	-0.008	359.319
1.842	-0.014	359.131	1.852	-0.008	359.332
1.868	-0.015	359.092	1.874	-0.008	359.268
1.895	-0.015	359.145	1.905	-0.009	359.317
1.926	-0.015	359.146	1.938	-0.009	359.349
1.957	-0.016	359.048	1.961	-0.009	359.274
1.987	-0.017	359.129	1.994	-0.009	359.306
2.016	-0.017	359.114	2.019	-0.010	359.344
2.045	-0.020	359.069	2.052	-0.010	359.281
2.075	-0.019	359.110	2.082	-0.011	359.332
2.097	-0.018	359.096	2.105	-0.011	359.347
2.127	-0.019	359.120	2.135	-0.011	359.301
2.157	-0.019	359.221	2.168	-0.012	359.373
2.184	-0.020	359.141	2.193	-0.012	359.390
2.212	-0.021	359.126	2.221	-0.012	359.318
2.241	-0.020	359.185	2.248	-0.012	359.395
2.271	-0.020	359.180	2.277	-0.013	359.390
2.302	-0.021	359.182	2.306	-0.013	359.341
2.334	-0.024	359.148	2.337	-0.013	359.382
2.361	-0.024	359.129	2.363	-0.013	359.359
2.389	-0.024	359.144	2.394	-0.013	359.304
2.413	-0.024	359.196	2.419	-0.014	359.395
2.442	-0.024	359.149	2.450	-0.014	359.365
2.469	-0.025	359.162	2.480	-0.014	359.342
2.494	-0.025	359.186	2.506	-0.015	359.409
2.522	-0.025	359.167	2.536	-0.015	359.394
2.559	-0.024	359.202	2.566	-0.015	359.383
2.589	-0.023	359.214	2.593	-0.016	359.389
2.618	-0.027	359.150	2.622	-0.016	359.370
2.649	-0.030	359.200	2.651	-0.016	359.385
2.677	-0.030	359.319	2.681	-0.017	359.459
2.703	-0.030	359.179	2.707	-0.017	359.390
2.729	-0.029	359.255	2.738	-0.017	359.436
2.753	-0.029	359.290	2.768	-0.018	359.505
2.777	-0.029	359.252	2.794	-0.017	359.427
2.810	-0.028	359.298	2.824	-0.018	359.486
2.845	-0.028	359.279	2.851	-0.018	359.500
2.875	-0.029	359.271	2.882	-0.018	359.464
2.902	-0.032	359.333	2.908	-0.019	359.517
2.928	-0.035	359.291	2.938	-0.019	359.541
2.957	-0.037	359.265	2.968	-0.019	359.483
2.984	-0.035	359.352	2.994	-0.019	359.551
3.014	-0.033	359.344	3.025	-0.020	359.573
3.045	-0.031	359.309	3.054	-0.020	359.504
3.071	-0.032	359.348	3.081	-0.020	359.576
3.100	-0.032	359.325	3.110	-0.020	359.559
3.130	-0.033	359.319	3.140	-0.020	359.490
3.152	-0.037	359.379	3.167	-0.021	359.595
3.182	-0.040	359.355	3.197	-0.021	359.600
3.210	-0.038	359.343	3.227	-0.021	359.563
3.240	-0.036	359.391	3.253	-0.021	359.635
3.272	-0.035	359.390	3.283	-0.022	359.647
3.303	-0.034	359.409	3.313	-0.022	359.617
3.333	-0.034	359.387	3.340	-0.022	359.682
3.356	-0.035	359.430	3.370	-0.022	359.652
3.379	-0.034	359.464	3.396	-0.022	359.648
3.408	-0.036	359.535	3.426	-0.023	359.734
3.439	-0.037	359.521	3.455	-0.023	359.745
3.473	-0.039	359.545	3.485	-0.023	359.744
3.503	-0.041	359.580	3.512	-0.023	359.835
3.537	-0.042	359.536	3.542	-0.023	359.810
3.565	-0.038	359.599	3.571	-0.023	359.826
3.584	-0.037	359.601	3.598	-0.023	359.863
3.607	-0.038	359.737	3.627	-0.024	0.006
3.635	-0.038	0.135	3.652	-0.026	0.393
3.663	-0.040	0.725	3.679	-0.029	1.081
3.694	-0.045	1.570	3.703	-0.032	2.001
3.715	-0.047	2.487	3.725	-0.036	3.249
3.741	-0.054	4.255	3.748	-0.043	4.947
3.755	-0.057	5.916	3.770	-0.050	6.864
3.771	-0.069	8.292	3.789	-0.056	8.789
3.786	-0.085	10.388	3.811	-0.062	10.812
3.807	-0.099	11.035	3.840	-0.058	11.231
3.828	-0.092	11.022	3.866	-0.053	11.275
3.861	-0.079	11.114	3.893	-0.048	11.352
3.900	-0.064	11.056	3.921	-0.042	11.370
3.941	-0.052	11.093	3.950	-0.036	11.301
3.977	-0.040	11.161	3.980	-0.031	11.342
4.005	-0.034	11.070	4.007	-0.025	11.312
4.027	-0.028	11.113	4.036	-0.019	11.260
4.044	-0.023	11.231	4.062	-0.014	11.376
4.065	-0.020	11.463	4.091	-0.010	11.708
4.083	-0.018	11.962	4.114	-0.007	12.268
4.116	-0.021	12.870	4.140	-0.006	13.177
4.150	-0.021	13.972	4.165	-0.005	14.459
4.173	-0.017	15.240	4.188	-0.003	15.299
4.195	-0.009	15.176	4.216	0.005	15.302
4.220	0.004	15.177	4.245	0.013	15.280
4.249	0.012	15.132	4.272	0.020	15.247
4.286	0.022	15.095	4.300	0.028	15.239
4.317	0.030	15.125	4.328	0.036	15.266
4.342	0.037	15.187	4.353	0.042	15.335
4.373	0.045	15.480	4.382	0.048	15.680
4.398	0.051	16.133	4.407	0.053	16.326
4.416	0.050	16.859	4.430	0.056	17.138
4.436	0.047	18.009	4.455	0.058	18.337
4.453	0.047	19.462	4.478	0.059	19.970
4.474	0.043	21.006	4.501	0.061	21.287
4.495	0.046	21.333	4.528	0.071	21.394
4.521	0.056	21.327	4.554	0.081	21.526
4.555	0.072	21.540	4.581	0.090	21.780
4.596	0.086	22.076	4.605	0.098	22.308
4.623	0.096	22.678	4.630	0.104	23.199
4.664	0.106	23.853	4.653	0.109	24.355
4.689	0.108	25.457	4.676	0.113	25.712
4.705	0.106	27.143	4.699	0.115	27.443
4.710	0.103	29.034	4.722	0.117	29.519
4.721	0.104	31.295	4.740	0.118	31.607
4.734	0.108	32.229	4.764	0.129	32.311
4.756	0.116	32.318	4.787	0.143	32.454
4.786	0.128	32.374	4.812	0.158	32.632
4.822	0.149	32.768	4.838	0.172	33.051
4.846	0.161	33.161	4.859	0.182	33.633
4.893	0.184	34.294	4.882	0.193	34.561
4.921	0.198	35.220	4.903	0.202	35.703
4.943	0.212	36.898	4.926	0.209	37.294
4.956	0.215	38.579	4.947	0.216	39.151
4.961	0.217	40.713	4.967	0.221	41.062
4.967	0.222	42.525	4.988	0.232	42.552
4.979	0.229	42.575	5.010	0.252	42.648
5.002	0.240	42.535	5.029	0.269	42.725
5.032	0.260	42.873	5.051	0.287	43.156
5.068	0.283	43.583	5.072	0.303	43.856
5.092	0.298	44.271	5.092	0.315	44.831
5.120	0.327	45.604	5.112	0.328	46.186
5.137	0.351	47.513	5.132	0.338	47.874
5.158	0.349	49.421	5.152	0.348	49.682
5.166	0.351	51.567	5.171	0.358	51.530
5.170	0.357	51.910	5.191	0.380	51.899
5.181	0.368	51.880	5.208	0.400	52.070
5.204	0.387	52.123	5.225	0.420	52.360
5.229	0.414	52.612	5.243	0.439	52.960
5.261	0.442	53.605	5.262	0.458	53.963
5.284	0.464	54.499	5.278	0.472	55.045
5.315	0.490	56.342	5.297	0.487	56.584
5.330	0.505	58.123	5.316	0.501	58.518
5.339	0.516	59.775	5.333	0.513	60.217
5.349	0.526	60.757	5.349	0.536	60.766
5.354	0.541	60.746	5.363	0.562	60.792
5.360	0.563	60.764	5.377	0.585	60.860
5.374	0.589	60.774	5.392	0.611	60.924
5.396	0.620	60.824	5.405	0.634	60.970
5.421	0.649	60.961	5.420	0.660	61.062
5.442	0.677	61.075	5.434	0.685	61.194
5.464	0.705	61.368	5.448	0.707	61.548
5.479	0.731	61.968	5.464	0.729	62.214
5.487	0.751	62.807	5.478	0.748	63.051
5.496	0.769	64.134	5.493	0.767	64.232
5.505	0.781	65.629	5.509	0.784	65.911
5.512	0.794	67.137	5.525	0.800	67.627
5.529	0.804	69.293	5.539	0.815	69.455
5.541	0.821	69.525	5.550	0.842	69.600
5.555	0.840	69.529	5.560	0.868	69.672
5.563	0.871	69.557	5.570	0.895	69.654
5.574	0.900	69.700	5.580	0.920	69.840
5.585	0.932	70.053	5.592	0.946	70.325
5.601	0.960	70.626	5.602	0.968	70.961
5.619	0.988	71.665	5.615	0.991	71.990
5.634	1.005	72.860	5.628	1.011	73.264
5.643	1.021	74.405	5.639	1.028	74.814
5.652	1.036	76.023	5.652	1.048	76.279
5.658	1.056	76.365	5.660	1.077	76.483
5.661	1.080	76.397	5.666	1.102	76.548
5.665	1.112	76.445	5.674	1.132	76.605
5.672	1.142	76.505	5.680	1.158	76.603
5.678	1.174	76.593	5.687	1.187	76.677
5.690	1.204	76.573	5.694	1.213	76.682
5.706	1.233	76.550	5.700	1.242	76.633
5.717	1.261	76.589	5.707	1.269	76.649
5.722	1.287	76.669	5.714	1.297	76.793
5.723	1.314	76.887	5.721	1.322	77.076
5.727	1.340	77.470	5.730	1.347	77.692
5.738	1.362	78.378	5.740	1.372	78.655
5.745	1.381	79.284	5.749	1.392	79.832
5.762	1.395	80.961	5.760	1.412	81.471
5.766	1.416	82.675	5.769	1.432	82.784
5.770	1.436	82.734	5.773	1.463	82.843
5.777	1.457	82.739	5.777	1.490	82.903
5.779	1.490	82.804	5.781	1.519	82.948
5.781	1.524	82.864	5.784	1.546	82.970
5.786	1.559	82.904	5.788	1.576	83.014
5.792	1.590	82.950	5.792	1.605	83.080
5.798	1.619	82.985	5.795	1.633	83.125
5.803	1.644	83.053	5.799	1.661	83.159
5.807	1.677	83.088	5.802	1.689	83.184
5.810	1.702	83.164	5.806	1.719	83.268
5.810	1.728	83.184	5.810	1.746	83.290
5.810	1.757	83.235	5.813	1.775	83.328
5.813	1.784	83.254	5.817	1.802	83.355
5.819	1.812	83.330	5.820	1.833	83.413
5.823	1.841	83.324	5.824	1.862	83.477
5.828	1.869	83.374	5.827	1.889	83.507
5.832	1.898	83.422	5.831	1.918	83.548
5.837	1.932	83.448	5.834	1.948	83.529
5.840	1.956	83.497	5.837	1.975	83.586
5.843	1.991	83.538	5.841	2.004	83.648
5.845	2.013	83.517	5.844	2.032	83.643
5.849	2.042	83.556	5.847	2.060	83.627
5.852	2.073	83.610	5.851	2.090	83.697
5.858	2.098	83.667	5.854	2.117	83.746
5.864	2.123	83.712	5.857	2.147	83.782
5.868	2.153	83.718	5.861	2.176	83.823
5.870	2.180	83.752	5.864	2.203	83.883
5.873	2.210	83.836	5.867	2.233	83.887
5.876	2.240	83.825	5.870	2.260	83.896
5.879	2.268	83.809	5.873	2.287	83.872
5.879	2.296	83.819	5.877	2.318	83.906
5.882	2.321	83.786	5.880	2.345	83.943
5.887	2.350	83.877	5.882	2.374	83.909
5.893	2.380	83.907	5.886	2.404	83.964
5.895	2.406	83.877	5.889	2.431	83.968
5.899	2.442	83.938	5.892	2.461	83.982
5.902	2.466	83.918	5.895	2.487	83.997
5.905	2.497	83.897	5.898	2.517	83.983
5.907	2.524	83.924	5.901	2.546	83.963
5.909	2.552	84.012	5.904	2.573	84.017
5.911	2.581	83.928	5.907	2.603	84.004
5.917	2.604	83.957	5.910	2.629	84.006
5.920	2.636	83.996	5.913	2.659	84.053
5.923	2.662	83.980	5.916	2.686	84.004
5.926	2.693	84.031	5.919	2.717	84.072
5.930	2.727	84.025	5.922	2.745	84.109
5.932	2.753	83.980	5.925	2.772	84.076
5.934	2.780	84.026	5.928	2.802	84.056
5.936	2.810	83.988	5.932	2.832	84.099
5.937	2.832	83.960	5.934	2.858	84.038
5.941	2.863	84.015	5.937	2.889	84.086
5.946	2.892	83.962	5.940	2.917	84.076
5.951	2.923	84.006	5.943	2.947	84.040
5.957	2.952	84.092	5.946	2.973	84.112
5.962	2.981	84.091	5.950	3.002	84.164
5.965	3.010	84.086	5.952	3.030	84.096
5.967	3.035	84.137	5.955	3.059	84.140
5.970	3.065	84.138	5.959	3.088	84.202
5.972	3.091	84.341	5.962	3.114	84.348
5.974	3.122	84.341	5.965	3.144	84.386
5.978	3.155	84.298	5.968	3.174	84.305
5.982	3.182	84.346	5.970	3.200	84.331
5.984	3.210	84.278	5.973	3.229	84.356
5.986	3.237	84.221	5.976	3.259	84.242
5.987	3.261	84.247	5.978	3.287	84.253
5.990	3.287	84.245	5.981	3.314	84.300
5.992	3.319	84.189	5.984	3.344	84.238
5.995	3.350	84.246	5.987	3.372	84.305
5.999	3.378	84.376	5.991	3.400	84.554
6.002	3.406	84.776	5.994	3.421	84.908
6.006	3.431	85.572	6.001	3.451	85.829
6.014	3.454	86.382	6.005	3.476	86.456
6.023	3.475	86.492	6.007	3.504	86.434
6.030	3.503	86.409	6.009	3.533	86.435
6.028	3.526	86.382	6.011	3.561	86.408
6.024	3.560	86.349	6.012	3.589	86.377
6.022	3.591	86.348	6.014	3.614	86.371
6.022	3.623	86.315	6.016	3.647	86.378
6.026	3.653	86.332	6.018	3.675	86.356
6.028	3.681	86.332	6.019	3.699	86.388
6.033	3.712	86.242	6.021	3.732	86.316
6.037	3.734	86.293	6.022	3.755	86.301
6.041	3.757	86.242	6.024	3.784	86.281
6.041	3.785	86.228	6.026	3.817	86.253
6.040	3.814	86.224	6.028	3.841	86.236
6.039	3.847	86.209	6.030	3.871	86.227
6.040	3.877	86.153	6.031	3.897	86.195
6.043	3.907	86.158	6.033	3.927	86.203
6.046	3.935	86.141	6.035	3.955	86.200
6.049	3.961	86.076	6.037	3.984	86.110
6.051	3.984	86.043	6.038	4.011	86.091
6.053	4.015	86.029	6.040	4.041	86.112
6.053	4.045	86.032	6.042	4.068	86.077
6.055	4.076	86.032	6.044	4.098	86.073
6.058	4.106	86.010	6.046	4.126	86.045
6.061	4.135	86.013	6.048	4.159	86.039
6.063	4.157	86.051	6.050	4.183	86.058
6.066	4.182	85.998	6.052	4.213	86.072
6.068	4.211	85.957	6.053	4.239	85.971
6.070	4.242	85.982	6.056	4.269	86.000
6.071	4.275	85.929	6.058	4.299	85.988
6.071	4.308	85.922	6.059	4.326	85.943
6.073	4.336	85.918	6.061	4.355	85.943
6.074	4.361	85.870	6.063	4.383	85.890
6.077	4.386	85.849	6.065	4.412	85.874
6.080	4.409	85.909	6.067	4.439	85.913
6.083	4.439	85.823	6.069	4.468	85.865
6.083	4.471	85.768	6.071	4.498	85.787
6.084	4.498	85.762	6.073	4.524	85.843
6.085	4.530	85.735	6.075	4.555	85.797
6.087	4.559	85.725	6.077	4.581	85.761
6.091	4.589	85.714	6.079	4.611	85.784
6.094	4.615	85.658	6.081	4.640	85.718
6.096	4.640	85.682	6.083	4.667	85.700
6.098	4.670	85.699	6.085	4.697	85.721
6.099	4.700	85.640	6.087	4.727	85.701
6.099	4.730	85.696	6.090	4.754	85.728
6.102	4.759	85.671	6.092	4.784	85.769
6.103	4.783	85.605	6.094	4.810	85.663
6.107	4.815	85.632	6.096	4.841	85.685
6.111	4.842	85.624	6.098	4.868	85.675
6.116	4.880	85.576	6.100	4.897	85.618
6.118	4.908	85.582	6.102	4.926	85.588
6.120	4.934	85.578	6.104	4.953	85.630
6.122	4.963	85.540	6.106	4.984	85.558
6.123	4.987	85.609	6.109	5.013	85.606
6.124	5.014	85.556	6.111	5.040	85.608
6.127	5.044	85.525	6.113	5.070	85.541
6.131	5.072	85.603	6.115	5.097	85.606
6.134	5.106	85.523	6.117	5.126	85.562
6.137	5.137	85.488	6.119	5.156	85.504
6.138	5.164	85.506	6.121	5.183	85.518
6.140	5.190	85.481	6.124	5.213	85.531
6.142	5.217	85.466	6.126	5.241	85.461
6.144	5.246	85.587	6.128	5.270	85.523
6.147	5.270	85.435	6.130	5.297	85.481
6.148	5.300	85.577	6.133	5.326	85.639
6.152	5.330	85.990	6.137	5.353	86.044
6.157	5.356	86.230	6.139	5.379	86.221
6.160	5.385	86.202	6.142	5.409	86.250
6.164	5.413	86.289	6.144	5.439	86.313
6.165	5.439	86.284	6.146	5.465	86.348
6.166	5.470	86.393	6.148	5.494	86.361
6.165	5.496	86.471	6.150	5.521	86.464
6.168	5.523	86.444	6.152	5.551	86.526
6.172	5.553	86.518	6.154	5.580	86.524
6.175	5.581	86.545	6.156	5.607	86.583
6.178	5.613	86.551	6.158	5.637	86.558
6.178	5.644	86.517	6.160	5.666	86.542
6.179	5.666	86.553	6.162	5.693	86.595
6.181	5.697	86.510	6.164	5.723	86.588
6.181	5.721	86.679	6.166	5.752	86.681
6.182	5.748	86.836	6.169	5.778	86.896
6.187	5.779	86.785	6.170	5.808	86.809
6.190	5.809	86.749	6.171	5.834	86.789
6.195	5.843	86.771	6.173	5.863	86.802
6.196	5.870	86.765	6.174	5.893	86.777
6.197	5.889	86.807	6.176	5.920	86.770
6.195	5.922	86.739	6.177	5.949	86.742
6.197	5.948	86.771	6.179	5.976	86.739
6.199	5.976	86.781	6.181	6.006	86.748
6.204	6.005	86.721	6.182	6.036	86.739
6.205	6.034	86.655	6.183	6.061	86.668
6.206	6.066	86.679	6.185	6.090	86.706
6.207	6.095	86.667	6.187	6.121	86.662
6.207	6.123	86.682	6.188	6.147	86.621
6.207	6.151	86.611	6.190	6.177	86.603
6.209	6.179	86.519	6.191	6.207	86.541
6.212	6.205	86.557	6.193	6.234	86.555
6.214	6.236	86.554	6.195	6.263	86.567
6.215	6.264	86.467	6.196	6.290	86.532
6.216	6.295	86.474	6.198	6.320	86.528
6.219	6.321	86.485	6.200	6.346	86.542
6.221	6.350	86.520	6.201	6.376	86.489
6.227	6.377	86.527	6.203	6.406	86.518
6.229	6.404	86.484	6.205	6.434	86.497
6.230	6.435	86.461	6.207	6.463	86.471
6.228	6.463	86.499	6.208	6.490	86.459
6.228	6.494	86.486	6.210	6.519	86.495
6.232	6.526	86.437	6.212	6.549	86.430
6.233	6.551	86.474	6.213	6.577	86.446
6.237	6.579	86.448	6.215	6.606	86.450
6.238	6.608	86.358	6.217	6.635	86.353
6.241	6.638	86.386	6.219	6.662	86.406
6.242	6.667	86.354	6.220	6.693	86.363
6.242	6.697	86.334	6.222	6.721	86.317
6.244	6.726	86.381	6.224	6.748	86.345
6.248	6.753	86.333	6.226	6.777	86.370
6.250	6.771	86.363	6.227	6.806	86.311
6.253	6.804	86.356	6.229	6.835	86.344
6.254	6.834	86.305	6.231	6.864	86.325
6.255	6.860	86.304	6.232	6.891	86.274
6.254	6.893	86.334	6.235	6.921	86.313
6.257	6.931	86.285	6.236	6.951	86.284
6.261	6.955	86.244	6.238	6.977	86.221
6.265	6.982	86.349	6.240	7.006	86.379
6.267	7.007	86.574	6.244	7.034	86.787
6.268	7.030	87.286	6.248	7.058	87.278
6.272	7.057	87.370	6.249	7.088	87.341
6.275	7.083	87.315	6.251	7.115	87.318
6.277	7.114	87.341	6.252	7.144	87.321
6.279	7.142	87.336	6.253	7.172	87.353
6.277	7.175	87.315	6.255	7.201	87.302
6.279	7.203	87.349	6.256	7.229	87.314
6.281	7.231	87.359	6.258	7.258	87.333
6.283	7.257	87.336	6.259	7.287	87.305
6.284	7.283	87.335	6.260	7.316	87.264
6.286	7.309	87.287	6.262	7.344	87.260
6.287	7.340	87.185	6.263	7.373	87.191
6.287	7.373	87.235	6.264	7.400	87.221
6.287	7.402	87.190	6.266	7.429	87.209
6.287	7.434	87.155	6.267	7.456	87.140
6.290	7.459	87.146	6.269	7.485	87.203
6.294	7.484	87.133	6.270	7.515	87.146
6.296	7.509	87.122	6.271	7.542	87.127
6.296	7.540	87.147	6.273	7.571	87.106
6.297	7.569	87.098	6.274	7.598	87.115
6.298	7.601	87.109	6.275	7.627	87.043
6.300	7.630	87.117	6.277	7.658	87.088
6.301	7.653	87.043	6.278	7.685	87.049
6.304	7.683	87.105	6.280	7.714	87.064
6.306	7.707	87.087	6.281	7.741	87.079
6.309	7.736	86.987	6.283	7.770	86.988
6.310	7.767	86.956	6.284	7.799	86.958
6.309	7.793	86.991	6.286	7.825	86.982
6.311	7.826	86.945	6.287	7.855	86.947
6.313	7.854	86.972	6.289	7.885	86.918
6.315	7.884	86.921	6.290	7.914	86.965
6.316	7.911	86.924	6.292	7.941	86.890
6.317	7.940	86.955	6.293	7.970	86.938
6.317	7.965	86.893	6.295	7.997	86.930
6.321	7.997	86.860	6.296	8.026	86.825
6.322	8.023	86.847	6.298	8.056	86.820
6.322	8.049	86.859	6.299	8.083	86.858
6.326	8.080	86.818	6.301	8.111	86.819
6.329	8.113	86.835	6.303	8.141	86.820
6.329	8.139	86.801	6.304	8.169	86.835
6.330	8.168	86.839	6.306	8.197	86.779
6.331	8.193	86.857	6.307	8.225	86.816
6.332	8.222	86.745	6.309	8.253	86.785
6.334	8.252	86.727	6.310	8.283	86.710
6.335	8.279	86.779	6.312	8.310	86.743
6.336	8.309	86.738	6.314	8.340	86.742
6.340	8.340	86.632	6.315	8.370	86.701
6.342	8.365	86.779	6.317	8.397	86.755
6.344	8.398	86.751	6.319	8.426	86.765
6.345	8.421	86.753	6.320	8.453	86.699
6.347	8.450	86.729	6.322	8.483	86.742
6.349	8.480	86.664	6.323	8.509	86.687
6.349	8.506	86.674	6.325	8.539	86.654
6.350	8.527	86.695	6.327	8.569	86.706
6.352	8.562	86.654	6.328	8.595	86.640
6.354	8.591	86.673	6.330	8.625	86.614
6.355	8.621	86.661	6.332	8.654	86.639
6.356	8.651	86.568	6.333	8.681	86.584
6.359	8.680	86.584	6.335	8.709	86.524
6.361	8.705	86.555	6.337	8.737	86.556
6.363	8.734	86.499	6.338	8.767	86.502
6.365	8.760	86.562	6.340	8.795	86.523
6.366	8.788	86.516	6.342	8.824	86.542
6.367	8.819	86.486	6.343	8.853	86.462
6.369	8.851	86.543	6.345	8.879	86.460
6.370	8.879	86.510	6.347	8.909	86.459
6.370	8.907	86.454	6.349	8.937	86.414
6.374	8.935	86.497	6.351	8.966	86.433
6.378	8.963	86.484	6.352	8.996	86.450
6.381	8.988	86.397	6.354	9.023	86.363
6.382	9.017	86.453	6.356	9.053	86.422
6.383	9.043	86.403	6.358	9.079	86.369
6.385	9.074	86.385	6.359	9.109	86.334
6.385	9.106	86.416	6.361	9.138	86.319
6.386	9.135	86.383	6.363	9.164	86.364
6.387	9.165	86.588	6.366	9.193	86.621
6.387	9.189	87.047	6.370	9.220	87.129
6.395	9.217	87.763	6.374	9.243	87.889
6.403	9.239	88.801	6.380	9.268	89.014
6.410	9.258	90.037	6.386	9.289	90.348
6.419	9.280	91.532	6.393	9.310	92.039
6.428	9.300	93.216	6.398	9.334	93.285
6.431	9.317	93.341	6.397	9.362	93.399
6.426	9.344	93.353	6.395	9.392	93.377
6.423	9.368	93.350	6.393	9.419	93.322
6.414	9.410	93.398	6.392	9.448	93.385
6.408	9.457	93.404	6.390	9.477	93.393
6.409	9.484	93.458	6.388	9.507	93.352
6.411	9.507	93.463	6.387	9.534	93.403
6.411	9.530	93.559	6.385	9.562	93.386
6.411	9.553	93.522	6.384	9.591	93.554
6.410	9.580	93.777	6.384	9.617	93.878
6.410	9.614	94.471	6.385	9.643	94.531
6.410	9.638	95.191	6.386	9.670	95.195
6.410	9.669	95.226	6.384	9.698	95.221
6.410	9.692	95.237	6.381	9.726	95.208
6.406	9.722	95.186	6.378	9.756	95.108
6.401	9.750	95.127	6.375	9.783	95.054
6.396	9.779	95.134	6.373	9.813	95.123
6.395	9.809	95.347	6.372	9.837	95.412
6.398	9.838	95.917	6.372	9.865	96.109
6.399	9.864	96.872	6.374	9.890	97.037
6.400	9.883	97.864	6.376	9.913	98.137
6.403	9.903	99.498	6.379	9.937	99.681
6.404	9.920	100.934	6.383	9.959	101.509
6.410	9.944	103.070	6.388	9.978	103.498
6.417	9.967	104.958	6.393	10.000	105.748
6.422	9.993	107.225	6.398	10.021	107.914
6.431	10.015	109.327	6.397	10.043	109.451
6.431	10.034	109.332	6.388	10.071	109.439
6.418	10.055	109.427	6.379	10.096	109.489
6.399	10.084	109.455	6.369	10.125	109.442
6.383	10.118	109.482	6.359	10.152	109.423
6.371	10.151	109.450	6.350	10.177	109.377
6.364	10.179	109.535	6.341	10.205	109.536
6.356	10.208	109.793	6.333	10.230	109.840
6.350	10.235	110.367	6.327	10.256	110.457
6.346	10.258	111.324	6.322	10.280	111.364
6.343	10.269	112.244	6.319	10.302	112.534
6.339	10.292	113.890	6.315	10.327	113.978
6.339	10.313	114.228	6.304	10.353	114.097
6.330	10.338	114.134	6.293	10.377	114.115
6.314	10.368	114.127	6.282	10.403	114.142
6.300	10.396	114.306	6.271	10.427	114.278
6.285	10.427	114.643	6.261	10.454	114.759
6.271	10.457	115.285	6.254	10.479	115.513
6.266	10.483	116.436	6.248	10.502	116.637
6.269	10.497	117.589	6.243	10.524	117.992
6.270	10.517	119.094	6.239	10.547	119.634
6.267	10.532	120.743	6.233	10.568	120.937
6.261	10.554	120.861	6.219	10.593	121.014
6.245	10.577	120.938	6.205	10.617	120.990
6.223	10.608	121.074	6.190	10.643	121.103
6.204	10.637	121.351	6.177	10.666	121.435
6.187	10.666	121.882	6.166	10.690	121.972
6.172	10.693	122.593	6.156	10.712	122.825
6.167	10.714	123.621	6.148	10.735	123.971
6.167	10.732	125.059	6.141	10.757	125.485
6.164	10.748	126.461	6.129	10.780	126.424
6.154	10.763	126.511	6.112	10.803	126.486
6.136	10.786	126.504	6.096	10.826	126.557
6.111	10.814	126.648	6.079	10.850	126.712
6.092	10.841	126.978	6.065	10.871	127.064
6.075	10.869	127.670	6.051	10.894	127.813
6.060	10.893	128.526	6.041	10.915	128.794
6.052	10.914	129.864	6.031	10.937	130.182
6.047	10.928	131.164	6.019	10.957	131.141
6.040	10.944	131.089	6.000	10.978	131.179
6.025	10.961	131.188	5.982	10.999	131.189
5.999	10.986	131.306	5.963	11.022	131.375
5.976	11.009	131.571	5.947	11.042	131.709
5.954	11.036	132.271	5.931	11.064	132.411
5.939	11.061	133.011	5.918	11.085	133.399
5.931	11.080	134.315	5.906	11.105	134.609
5.921	11.097	135.547	5.896	11.126	136.165
5.916	11.115	136.974	5.883	11.143	136.906
5.908	11.126	136.869	5.858	11.166	136.963
5.882	11.146	136.926	5.837	11.185	137.006
5.853	11.169	137.195	5.821	11.202	137.258
5.826	11.195	137.731	5.801	11.225	137.901
5.805	11.220	138.471	5.788	11.240	138.611
5.788	11.238	139.301	5.773	11.261	139.808
5.784	11.258	141.030	5.756	11.282	141.088
5.774	11.272	141.161	5.738	11.297	141.159
5.756	11.285	141.202	5.713	11.319	141.285
5.738	11.298	141.409	5.696	11.333	141.487
5.704	11.315	141.812	5.675	11.352	141.919
5.675	11.342	142.449	5.656	11.371	142.631
5.658	11.366	143.470	5.640	11.388	143.565
5.647	11.387	144.643	5.625	11.406	144.852
5.635	11.403	146.344	5.611	11.424	146.459
5.629	11.412	147.320	5.598	11.443	148.380
5.616	11.426	148.501	5.577	11.457	148.730
5.593	11.441	148.818	5.552	11.473	148.851
5.566	11.453	148.878	5.529	11.487	148.954
5.538	11.466	149.028	5.504	11.503	149.125
5.506	11.486	149.435	5.483	11.517	149.480
5.480	11.508	150.137	5.462	11.533	150.219
5.464	11.531	151.246	5.444	11.549	151.317
5.449	11.544	152.493	5.427	11.566	152.727
5.437	11.555	154.148	5.412	11.581	154.323
5.427	11.568	155.937	5.398	11.598	156.289
5.419	11.578	157.300	5.384	11.613	158.254
5.403	11.593	159.684	5.367	11.628	160.279
5.378	11.612	160.500	5.342	11.639	160.520
5.358	11.626	160.606	5.314	11.649	160.607
5.324	11.637	160.712	5.291	11.658	160.742
5.288	11.645	161.132	5.265	11.669	161.176
5.261	11.654	161.778	5.242	11.679	161.910
5.243	11.667	162.868	5.220	11.691	162.995
5.231	11.672	163.514	5.201	11.703	164.275
5.215	11.687	165.039	5.182	11.716	165.808
5.198	11.698	167.028	5.163	11.727	167.355
5.177	11.709	167.859	5.134	11.734	167.489
5.150	11.720	167.592	5.104	11.741	167.628
5.114	11.726	167.788	5.081	11.747	167.859
5.082	11.731	168.356	5.056	11.755	168.426
5.051	11.736	169.226	5.031	11.764	169.313
5.032	11.747	170.240	5.010	11.772	170.359
5.017	11.752	171.083	4.987	11.783	171.857
4.997	11.764	172.951	4.970	11.792	173.494
4.985	11.779	174.828	4.949	11.803	175.510
4.964	11.788	176.291	4.925	11.806	175.967
4.939	11.793	175.997	4.893	11.809	176.032
4.909	11.792	176.043	4.867	11.811	176.077
4.870	11.788	176.332	4.839	11.814	176.342
4.832	11.788	176.832	4.814	11.818	176.835
4.807	11.796	177.571	4.789	11.823	177.645
4.787	11.803	178.752	4.767	11.828	178.751
4.772	11.807	179.547	4.743	11.835	180.299
4.758	11.819	181.413	4.724	11.842	181.882
4.740	11.824	183.043	4.699	11.846	183.236
4.717	11.828	183.340	4.672	11.845	183.272
4.683	11.827	183.301	4.642	11.843	183.272
4.644	11.822	183.448	4.616	11.842	183.460
4.608	11.816	183.793	4.587	11.842	183.825
4.579	11.815	184.399	4.562	11.843	184.446
4.559	11.813	184.940	4.537	11.845	185.398
4.541	11.819	186.267	4.512	11.849	186.781
4.524	11.827	187.759	4.490	11.850	187.730
4.496	11.831	187.771	4.460	11.847	187.756
4.475	11.834	187.870	4.433	11.843	187.811
4.437	11.824	187.935	4.404	11.840	187.922
4.404	11.812	188.188	4.377	11.837	188.204
4.372	11.806	188.789	4.350	11.836	188.836
4.350	11.807	189.431	4.327	11.836	189.686
4.330	11.811	190.755	4.302	11.837	190.984
4.316	11.813	191.533	4.278	11.840	192.498
4.291	11.820	193.790	4.258	11.843	194.190
4.266	11.824	195.618	4.234	11.844	195.765
4.250	11.827	196.049	4.208	11.837	195.918
4.219	11.825	195.971	4.180	11.829	195.934
4.185	11.809	196.033	4.151	11.821	195.949
4.152	11.787	196.011	4.125	11.813	195.933
4.122	11.775	196.077	4.099	11.806	196.013
4.094	11.767	196.370	4.071	11.800	196.294
4.075	11.766	196.795	4.046	11.795	196.825
4.057	11.763	197.363	4.020	11.791	197.729
4.029	11.763	198.780	3.998	11.788	198.800
4.003	11.764	198.966	3.969	11.779	198.890
3.978	11.759	198.884	3.943	11.770	198.892
3.944	11.743	198.992	3.915	11.760	198.911
3.919	11.728	199.127	3.890	11.752	198.990
3.892	11.717	199.084	3.864	11.743	198.972
3.862	11.710	199.077	3.835	11.733	198.938
3.835	11.704	199.083	3.808	11.723	198.949
3.815	11.698	199.016	3.782	11.714	198.874
3.776	11.683	199.001	3.753	11.704	198.874
3.752	11.675	199.023	3.728	11.696	198.945
3.726	11.663	199.043	3.699	11.686	198.981
3.700	11.653	199.276	3.674	11.679	199.187
3.676	11.646	199.708	3.647	11.671	199.697
3.649	11.639	200.389	3.624	11.666	200.388
3.635	11.635	200.962	3.597	11.661	201.497
3.604	11.631	202.528	3.576	11.659	202.704
3.582	11.633	203.749	3.550	11.651	203.539
3.559	11.634	203.540	3.526	11.641	203.536
3.529	11.622	203.656	3.499	11.629	203.534
3.497	11.605	203.627	3.473	11.617	203.582
3.464	11.586	203.609	3.445	11.605	203.486
3.439	11.567	203.688	3.420	11.594	203.487
3.416	11.551	203.597	3.394	11.582	203.495
3.396	11.537	203.717	3.368	11.572	203.748
3.368	11.529	204.230	3.342	11.563	204.268
3.346	11.520	204.955	3.318	11.556	205.074
3.318	11.517	205.547	3.292	11.546	205.458
3.293	11.515	205.585	3.267	11.534	205.453
3.264	11.507	205.656	3.242	11.522	205.533
3.238	11.494	205.617	3.215	11.510	205.541
3.212	11.476	205.667	3.188	11.497	205.549
3.188	11.458	205.680	3.163	11.485	205.630
3.160	11.441	205.726	3.138	11.473	205.579
3.136	11.427	205.762	3.111	11.461	205.596
3.110	11.415	205.613	3.086	11.449	205.650
3.084	11.407	205.846	3.061	11.437	205.767
3.063	11.400	206.178	3.037	11.428	206.123
3.035	11.392	206.813	3.010	11.418	206.798
3.012	11.381	207.068	2.986	11.406	206.900
2.987	11.369	207.105	2.960	11.393	206.973
2.963	11.358	207.097	2.935	11.381	207.019
2.934	11.343	207.138	2.909	11.367	207.000
2.908	11.328	207.177	2.885	11.355	207.028
2.880	11.312	207.178	2.858	11.341	207.038
2.857	11.298	207.201	2.833	11.329	207.025
2.833	11.284	207.219	2.807	11.316	207.064
2.809	11.273	207.043	2.783	11.303	207.025
2.782	11.261	207.189	2.756	11.289	206.997
2.758	11.251	207.177	2.732	11.277	207.053
2.729	11.238	207.120	2.706	11.264	206.989
2.705	11.226	207.059	2.682	11.251	206.931
2.681	11.213	207.101	2.656	11.238	206.985
2.657	11.200	207.086	2.629	11.225	206.931
2.632	11.184	207.125	2.605	11.212	206.912
2.605	11.170	207.115	2.578	11.199	206.957
2.577	11.158	207.009	2.555	11.187	206.906
2.553	11.146	207.037	2.528	11.173	206.888
2.529	11.134	206.988	2.503	11.160	206.892
2.503	11.120	206.952	2.477	11.147	206.816
2.479	11.107	206.954	2.452	11.134	206.806
2.452	11.094	206.941	2.426	11.121	206.857
2.428	11.082	206.934	2.402	11.108	206.792
2.403	11.068	206.994	2.375	11.095	206.783
2.379	11.056	206.912	2.352	11.083	206.794
2.353	11.042	206.899	2.325	11.069	206.765
2.325	11.028	206.909	2.301	11.057	206.760
2.298	11.015	206.885	2.273	11.043	206.752
2.273	11.003	206.811	2.250	11.031	206.670
2.247	10.987	206.858	2.222	11.018	206.739
2.230	10.977	206.806	2.197	11.005	206.726
2.201	10.964	206.859	2.172	10.992	206.672
2.175	10.951	206.825	2.146	10.979	206.720
2.148	10.938	206.807	2.122	10.967	206.736
2.120	10.924	206.810	2.096	10.953	206.658
2.095	10.910	206.818	2.070	10.940	206.674
2.072	10.897	206.777	2.044	10.928	206.676
2.046	10.886	206.796	2.018	10.914	206.628
2.028	10.877	206.808	1.994	10.902	206.700
1.995	10.863	206.797	1.968	10.889	206.592
1.971	10.850	206.658	1.945	10.876	206.397
1.944	10.834	206.208	1.921	10.862	205.919
1.924	10.820	205.491	1.901	10.848	205.145
1.904	10.804	204.299	1.879	10.834	204.184
1.884	10.791	204.336	1.852	10.822	204.225
1.862	10.780	204.388	1.827	10.811	204.255
1.834	10.770	204.389	1.802	10.799	204.239
1.805	10.758	204.421	1.774	10.787	204.280
1.772	10.746	204.441	1.748	10.775	204.294
1.745	10.736	204.501	1.723	10.764	204.335
1.718	10.725	204.431	1.696	10.752	204.361
1.692	10.712	204.517	1.669	10.740	204.349
1.673	10.701	204.553	1.645	10.729	204.409
1.648	10.688	204.598	1.617	10.716	204.403
1.622	10.677	204.553	1.593	10.705	204.332
1.593	10.665	204.558	1.565	10.693	204.383
1.562	10.651	204.559	1.538	10.680	204.427
1.539	10.641	204.537	1.513	10.669	204.384
1.515	10.627	204.589	1.486	10.657	204.444
1.488	10.616	204.495	1.459	10.645	204.475
1.460	10.602	204.589	1.434	10.633	204.465
1.440	10.592	204.540	1.410	10.622	204.368
1.411	10.579	204.240	1.385	10.608	203.973
1.390	10.568	203.592	1.363	10.596	203.286
1.366	10.554	202.796	1.342	10.582	202.288
1.345	10.538	201.394	1.323	10.568	200.959
1.331	10.528	200.241	1.305	10.554	199.389
1.315	10.513	198.123	1.288	10.539	197.343
1.302	10.497	196.124	1.273	10.524	195.365
1.287	10.485	193.909	1.258	10.510	192.990
1.270	10.469	192.460	1.233	10.501	192.381
1.249	10.455	192.492	1.207	10.495	192.367
1.216	10.448	192.497	1.177	10.488	192.352
1.181	10.446	192.410	1.152	10.482	192.279
1.147	10.445	192.479	1.123	10.476	192.306
1.116	10.442	192.454	1.094	10.470	192.348
1.089	10.440	192.466	1.067	10.464	192.338
1.065	10.436	192.396	1.038	10.457	192.303
1.042	10.428	192.319	1.011	10.451	192.266
1.014	10.420	192.355	0.983	10.445	192.228
0.985	10.410	192.399	0.955	10.439	192.283
0.953	10.402	192.355	0.926	10.433	192.290
0.927	10.396	192.426	0.900	10.427	192.306
0.899	10.390	192.460	0.871	10.421	192.334
0.871	10.385	192.455	0.843	10.414	192.292
0.845	10.381	192.441	0.814	10.408	192.298
0.818	10.376	192.378	0.789	10.402	192.274
0.788	10.368	192.342	0.759	10.395	192.229
0.758	10.359	192.340	0.732	10.389	192.170
0.732	10.353	192.304	0.702	10.383	192.194
0.706	10.347	192.368	0.680	10.378	192.185
0.679	10.342	192.391	0.648	10.371	192.271
0.652	10.337	192.287	0.625	10.366	192.156
0.624	10.331	192.070	0.597	10.358	191.881
0.594	10.323	191.594	0.567	10.349	191.230
0.570	10.316	190.877	0.549	10.343	190.582
0.544	10.306	190.084	0.523	10.335	189.956
0.526	10.299	189.985	0.490	10.329	189.872
0.497	10.293	190.029	0.467	10.325	189.889
0.466	10.288	189.951	0.434	10.318	189.724
0.437	10.284	189.679	0.413	10.313	189.477
0.409	10.280	189.255	0.387	10.306	188.902
0.380	10.273	188.397	0.365	10.299	188.113
0.362	10.264	187.285	0.340	10.290	186.845
0.345	10.253	185.751	0.319	10.281	185.332
0.330	10.243	184.112	0.300	10.272	183.718
0.311	10.231	182.077	0.280	10.262	181.522
0.289	10.221	180.932	0.255	10.259	180.991
0.263	10.217	181.040	0.226	10.258	180.915
0.231	10.218	181.056	0.197	10.257	180.829
0.199	10.222	180.900	0.170	10.256	180.655
0.166	10.226	180.422	0.142	10.253	180.238
0.135	10.230	179.762	0.118	10.250	179.525
0.109	10.227	178.561	0.093	10.245	178.382
0.093	10.215	177.544	0.071	10.240	177.159
0.076	10.204	177.127	0.041	10.241	176.978
0.056	10.201	177.119	0.015	10.242	176.882
0.023	10.204	177.082	-0.014	10.243	176.870
-0.015	10.211	176.862	-0.043	10.244	176.611
-0.046	10.216	176.407	-0.068	10.243	176.133
-0.078	10.221	175.760	-0.094	10.241	175.315
-0.106	10.218	174.415	-0.119	10.238	174.151
-0.119	10.210	173.092	-0.140	10.234	172.842
-0.132	10.199	172.135	-0.167	10.235	172.039
-0.151	10.196	172.295	-0.196	10.239	172.045
-0.181	10.199	172.299	-0.222	10.242	172.036
-0.224	10.207	172.209	-0.250	10.246	172.021
-0.257	10.214	171.960	-0.276	10.248	171.737
-0.286	10.220	171.492	-0.305	10.249	171.076
-0.315	10.226	170.541	-0.329	10.249	170.248
-0.332	10.223	169.290	-0.354	10.248	168.924
-0.348	10.216	168.003	-0.375	10.246	167.497
-0.367	10.206	166.266	-0.399	10.242	165.550
-0.387	10.202	163.990	-0.418	10.239	163.758
-0.411	10.199	162.494	-0.442	10.239	162.224
-0.439	10.201	162.384	-0.471	10.248	162.227
-0.461	10.209	162.413	-0.496	10.257	162.234
-0.493	10.224	162.429	-0.524	10.266	162.213
-0.519	10.234	162.309	-0.549	10.273	162.023
-0.558	10.250	161.722	-0.577	10.279	161.518
-0.584	10.259	161.142	-0.600	10.284	160.851
-0.608	10.260	160.109	-0.625	10.288	159.779
-0.629	10.257	159.060	-0.649	10.290	158.377
-0.645	10.253	157.382	-0.671	10.291	156.866
-0.665	10.252	155.276	-0.693	10.292	154.845
-0.677	10.251	153.865	-0.715	10.290	152.571
-0.700	10.251	151.905	-0.735	10.290	150.430
-0.725	10.253	150.033	-0.759	10.299	149.363
-0.753	10.261	149.481	-0.782	10.312	149.300
-0.780	10.278	149.404	-0.808	10.326	149.156
-0.803	10.293	149.151	-0.831	10.338	148.852
-0.832	10.320	148.586	-0.855	10.350	148.276
-0.861	10.336	147.703	-0.880	10.360	147.377
-0.883	10.342	146.757	-0.901	10.368	146.272
-0.905	10.342	145.148	-0.923	10.376	144.787
-0.916	10.344	144.343	-0.944	10.381	143.073
-0.935	10.342	142.277	-0.966	10.386	140.956
-0.952	10.348	139.456	-0.987	10.390	138.487
-0.977	10.354	137.263	-1.006	10.399	137.147
-1.000	10.362	137.097	-1.028	10.419	136.998
-1.022	10.381	137.129	-1.048	10.436	136.938
-1.046	10.411	137.018	-1.070	10.456	136.824
-1.069	10.440	136.692	-1.092	10.475	136.460
-1.090	10.465	136.190	-1.111	10.490	135.920
-1.104	10.481	135.697	-1.131	10.504	135.078
-1.124	10.491	134.596	-1.152	10.517	133.819
-1.143	10.496	133.033	-1.172	10.529	132.319
-1.163	10.500	131.146	-1.191	10.539	130.698
-1.188	10.506	129.316	-1.212	10.549	128.622
-1.208	10.516	126.894	-1.230	10.557	126.203
-1.230	10.528	123.920	-1.249	10.564	123.452
-1.243	10.535	121.704	-1.268	10.571	120.887
-1.262	10.535	120.606	-1.283	10.594	120.540
-1.276	10.559	120.653	-1.298	10.618	120.485
-1.291	10.599	120.540	-1.313	10.644	120.382
-1.303	10.634	120.508	-1.328	10.669	120.344
-1.318	10.666	120.495	-1.342	10.692	120.375
-1.333	10.687	120.458	-1.357	10.717	120.346
-1.348	10.712	120.476	-1.371	10.741	120.343
-1.366	10.728	120.391	-1.386	10.765	120.219
-1.380	10.746	120.042	-1.401	10.788	119.877
-1.392	10.770	119.560	-1.415	10.808	119.351
-1.407	10.793	118.656	-1.431	10.828	118.328
-1.423	10.810	117.542	-1.447	10.845	117.110
-1.440	10.823	115.959	-1.464	10.862	115.569
-1.450	10.833	114.821	-1.479	10.876	113.697
-1.469	10.844	112.654	-1.493	10.896	112.548
-1.487	10.871	112.596	-1.505	10.923	112.443
-1.497	10.902	112.546	-1.517	10.950	112.377
-1.506	10.930	112.266	-1.527	10.973	112.078
-1.517	10.970	111.724	-1.540	10.998	111.562
-1.527	10.991	110.970	-1.552	11.018	110.793
-1.542	11.008	109.949	-1.566	11.039	109.643
-1.556	11.024	109.490	-1.577	11.066	109.321
-1.568	11.039	109.437	-1.586	11.091	109.239
-1.575	11.068	109.402	-1.595	11.119	109.314
-1.582	11.100	109.347	-1.605	11.145	109.302
-1.592	11.134	109.242	-1.615	11.171	109.040
-1.603	11.162	108.844	-1.626	11.196	108.612
-1.613	11.192	108.088	-1.637	11.218	107.871
-1.629	11.210	107.075	-1.649	11.240	106.823
-1.640	11.222	105.699	-1.661	11.259	105.402
-1.652	11.237	104.101	-1.675	11.278	103.663
-1.663	11.252	101.922	-1.688	11.296	101.599
-1.675	11.273	99.939	-1.699	11.313	99.921
-1.682	11.285	99.576	-1.705	11.342	99.657
-1.694	11.322	99.752	-1.709	11.368	99.623
-1.702	11.346	99.769	-1.714	11.397	99.628
-1.700	11.383	99.719	-1.719	11.425	99.570
-1.696	11.417	99.541	-1.725	11.451	99.331
-1.702	11.449	98.960	-1.731	11.477	98.804
-1.713	11.468	98.187	-1.739	11.501	97.892
-1.728	11.486	97.140	-1.747	11.523	96.730
-1.738	11.505	95.634	-1.756	11.545	95.259
-1.744	11.515	94.789	-1.765	11.565	93.371
-1.746	11.535	92.782	-1.770	11.592	92.740
-1.751	11.571	92.863	-1.771	11.619	92.759
-1.751	11.602	92.933	-1.772	11.648	92.755
-1.753	11.630	92.999	-1.773	11.676	92.845
-1.751	11.667	92.939	-1.774	11.704	92.882
-1.749	11.703	92.984	-1.776	11.734	92.854
-1.753	11.726	92.929	-1.778	11.760	92.797
-1.759	11.748	92.645	-1.781	11.788	92.412
-1.765	11.773	91.971	-1.785	11.814	91.722
-1.769	11.796	91.245	-1.788	11.838	91.083
-1.773	11.813	91.172	-1.789	11.868	91.134
-1.770	11.854	91.178	-1.790	11.895	91.092
-1.770	11.882	91.206	-1.790	11.925	91.081
-1.769	11.911	91.210	-1.791	11.953	91.130
-1.770	11.944	91.154	-1.792	11.981	91.077
-1.773	11.972	91.184	-1.792	12.012	91.053
-1.775	11.998	91.056	-1.794	12.038	90.899
-1.775	12.029	90.563	-1.796	12.066	90.396
-1.777	12.051	90.017	-1.800	12.090	89.625
-1.783	12.077	88.865	-1.805	12.115	88.492
-1.788	12.099	88.398	-1.804	12.141	88.376
-1.790	12.128	88.472	-1.803	12.172	88.365
-1.787	12.155	88.524	-1.802	12.199	88.397
-1.785	12.179	88.555	-1.801	12.227	88.458
-1.780	12.218	88.546	-1.800	12.257	88.497
-1.777	12.247	88.621	-1.799	12.286	88.542
-1.779	12.276	88.687	-1.798	12.313	88.626
-1.779	12.306	88.717	-1.797	12.343	88.644
-1.778	12.332	88.794	-1.797	12.370	88.662
-1.777	12.359	88.761	-1.796	12.400	88.723
-1.776	12.385	88.759	-1.795	12.428	88.667
-1.775	12.418	88.828	-1.794	12.457	88.676
-1.775	12.446	88.794	-1.793	12.486	88.684
-1.774	12.477	88.770	-1.793	12.514	88.695
-1.773	12.504	88.817	-1.792	12.542	88.747
-1.774	12.530	88.758	-1.791	12.569	88.729
-1.774	12.559	88.867	-1.791	12.598	88.623
-1.771	12.586	88.794	-1.790	12.628	88.687
-1.769	12.613	88.732	-1.789	12.655	88.668
-1.769	12.643	88.754	-1.789	12.685	88.647
-1.769	12.675	88.778	-1.788	12.713	88.700
-1.769	12.703	88.716	-1.787	12.741	88.629
-1.769	12.733	88.749	-1.787	12.771	88.649
-1.768	12.755	88.796	-1.786	12.800	88.687
-1.767	12.782	88.637	-1.785	12.825	88.651
-1.766	12.815	88.713	-1.785	12.856	88.574
-1.765	12.838	88.734	-1.784	12.883	88.638
-1.764	12.868	88.693	-1.783	12.913	88.598
-1.764	12.900	88.699	-1.783	12.942	88.614
-1.763	12.931	88.730	-1.782	12.969	88.669
-1.762	12.957	88.707	-1.781	12.998	88.619
-1.762	12.983	88.675	-1.781	13.025	88.537
-1.762	13.011	88.659	-1.780	13.055	88.537
-1.762	13.036	88.607	-1.779	13.083	88.512
-1.762	13.066	88.640	-1.779	13.112	88.521
-1.761	13.096	88.621	-1.778	13.142	88.544
-1.756	13.128	88.608	-1.777	13.170	88.482
-1.756	13.158	88.687	-1.776	13.199	88.569
-1.756	13.184	88.637	-1.775	13.225	88.569
-1.756	13.212	88.613	-1.775	13.254	88.516
-1.756	13.238	88.606	-1.774	13.283	88.442
-1.754	13.266	88.569	-1.774	13.311	88.477
-1.753	13.297	88.574	-1.773	13.339	88.437
-1.752	13.327	88.577	-1.772	13.370	88.470
-1.751	13.355	88.521	-1.771	13.396	88.467
-1.750	13.386	88.561	-1.771	13.426	88.417
-1.750	13.411	88.599	-1.770	13.454	88.488
-1.749	13.442	88.483	-1.769	13.482	88.468
-1.756	13.469	88.540	-1.768	13.512	88.398
-1.759	13.495	88.558	-1.768	13.539	88.399
-1.758	13.524	88.527	-1.767	13.568	88.404
-1.755	13.556	88.509	-1.766	13.597	88.344
-1.752	13.582	88.556	-1.765	13.625	88.397
-1.749	13.612	88.476	-1.764	13.654	88.370
-1.748	13.643	88.484	-1.763	13.683	88.392
-1.749	13.668	88.550	-1.763	13.711	88.388
-1.750	13.693	88.471	-1.762	13.740	88.296
-1.748	13.727	88.389	-1.761	13.770	88.266
-1.750	13.751	88.463	-1.760	13.796	88.315
-1.748	13.783	88.385	-1.760	13.825	88.287
-1.747	13.817	88.446	-1.759	13.855	88.230
-1.746	13.838	88.388	-1.758	13.883	88.300
-1.745	13.867	88.412	-1.757	13.912	88.274
-1.745	13.898	88.458	-1.756	13.939	88.309
-1.744	13.925	88.413	-1.755	13.968	88.291
-1.742	13.954	88.308	-1.755	13.998	88.190
-1.741	13.984	88.299	-1.754	14.025	88.187
-1.740	14.012	88.333	-1.753	14.054	88.255
-1.741	14.039	88.283	-1.752	14.083	88.199
-1.742	14.069	88.317	-1.751	14.110	88.201
-1.740	14.095	88.285	-1.750	14.140	88.209
-1.740	14.124	88.313	-1.749	14.168	88.161
-1.737	14.150	88.322	-1.748	14.195	88.184
-1.737	14.180	88.238	-1.748	14.224	88.165
-1.737	14.212	88.176	-1.747	14.254	88.049
-1.736	14.237	88.214	-1.746	14.281	88.050
-1.736	14.266	88.191	-1.745	14.311	88.082
-1.736	14.295	88.187	-1.744	14.339	88.053
-1.733	14.326	88.236	-1.743	14.368	88.104
-1.731	14.356	88.178	-1.742	14.394	88.088
-1.731	14.381	88.215	-1.741	14.424	88.026
-1.730	14.409	88.204	-1.740	14.451	88.081
-1.731	14.436	88.141	-1.739	14.481	88.046
-1.730	14.470	88.152	-1.738	14.510	88.015
-1.730	14.494	88.189	-1.737	14.538	88.081
-1.729	14.524	88.137	-1.736	14.566	88.057
-1.728	14.549	88.196	-1.736	14.594	88.005
-1.726	14.576	88.188	-1.734	14.623	88.054
-1.723	14.604	88.103	-1.733	14.653	88.047
-1.722	14.634	88.143	-1.733	14.680	87.987
-1.721	14.665	88.156	-1.732	14.710	88.010
-1.719	14.692	88.075	-1.731	14.738	87.975
-1.719	14.721	88.086	-1.730	14.767	87.961
-1.719	14.747	88.083	-1.728	14.794	88.038
-1.717	14.775	88.071	-1.728	14.825	87.959
-1.715	14.803	88.090	-1.727	14.851	87.976
-1.713	14.835	88.272	-1.725	14.880	88.201
-1.712	14.863	88.319	-1.724	14.910	88.137
-1.711	14.889	88.327	-1.723	14.937	88.169
-1.712	14.921	88.293	-1.722	14.965	88.182
-1.712	14.945	88.257	-1.722	14.990	88.108
-1.711	14.977	88.338	-1.720	15.023	88.231
-1.708	15.005	88.468	-1.718	15.051	88.490
-1.705	15.029	88.907	-1.716	15.072	88.882
-1.703	15.057	89.774	-1.711	15.101	89.841
-1.700	15.083	90.494	-1.710	15.130	90.245
-1.697	15.106	90.469	-1.709	15.152	90.318
-1.697	15.136	90.528	-1.709	15.186	90.401
-1.699	15.166	90.560	-1.709	15.215	90.432
-1.700	15.194	90.563	-1.709	15.239	90.453
-1.701	15.228	90.735	-1.709	15.270	90.654
-1.702	15.257	91.115	-1.707	15.299	91.164
-1.701	15.282	91.755	-1.704	15.324	91.875
-1.696	15.306	92.749	-1.701	15.347	92.838
-1.688	15.326	93.585	-1.701	15.374	93.219
-1.685	15.349	93.402	-1.702	15.404	93.289
-1.688	15.378	93.403	-1.704	15.428	93.248
-1.694	15.414	93.417	-1.706	15.461	93.270
-1.699	15.444	93.361	-1.707	15.485	93.230
-1.703	15.474	93.378	-1.709	15.517	93.244
-1.706	15.502	93.549	-1.710	15.540	93.415
-1.705	15.527	93.911	-1.710	15.569	93.881
-1.705	15.552	94.626	-1.708	15.597	94.648
-1.701	15.574	95.321	-1.706	15.618	95.405
-1.697	15.599	95.923	-1.707	15.645	95.799
-1.694	15.624	95.935	-1.711	15.679	95.781
-1.697	15.652	95.894	-1.713	15.702	95.753
-1.705	15.685	95.814	-1.717	15.732	95.713
-1.709	15.716	95.867	-1.719	15.758	95.773
-1.714	15.746	96.128	-1.721	15.788	96.046
-1.717	15.774	96.697	-1.721	15.818	96.755
-1.719	15.797	97.351	-1.720	15.837	97.458
-1.715	15.823	98.644	-1.718	15.862	98.692
-1.710	15.841	99.603	-1.719	15.888	99.493
-1.705	15.859	99.628	-1.723	15.914	99.565
-1.708	15.886	99.723	-1.728	15.943	99.619
-1.717	15.920	99.951	-1.731	15.968	99.884
-1.728	15.955	100.371	-1.733	15.996	100.412
-1.736	15.986	101.284	-1.734	16.022	101.308
-1.733	16.007	102.340	-1.734	16.045	102.401
-1.730	16.027	103.735	-1.733	16.069	103.931
-1.729	16.040	104.771	-1.731	16.090	105.479
-1.723	16.060	106.926	-1.729	16.112	107.686
-1.719	16.085	108.935	-1.726	16.132	109.626
-1.717	16.108	112.008	-1.721	16.152	112.384
-1.714	16.128	114.625	-1.719	16.173	114.941
-1.700	16.147	115.353	-1.729	16.196	115.280
-1.710	16.171	115.501	-1.741	16.223	115.397
-1.735	16.196	115.547	-1.752	16.248	115.488
-1.757	16.229	115.521	-1.764	16.274	115.465
-1.771	16.261	115.614	-1.777	16.301	115.456
-1.785	16.290	115.629	-1.788	16.326	115.513
-1.795	16.313	115.606	-1.802	16.353	115.517
-1.803	16.332	115.695	-1.814	16.380	115.564
-1.811	16.359	115.676	-1.826	16.405	115.563
-1.820	16.382	115.681	-1.838	16.430	115.576
-1.835	16.406	115.894	-1.848	16.454	115.868
-1.850	16.435	116.367	-1.857	16.479	116.388
-1.862	16.467	117.327	-1.865	16.504	117.286
-1.867	16.487	118.228	-1.871	16.526	118.383
-1.871	16.509	119.836	-1.877	16.549	119.887
-1.871	16.529	121.555	-1.881	16.572	121.630
-1.872	16.540	122.655	-1.883	16.593	123.508
-1.873	16.562	124.868	-1.888	16.615	125.536
-1.881	16.590	125.823	-1.903	16.637	125.728
-1.897	16.616	125.874	-1.921	16.661	125.761
-1.912	16.642	125.848	-1.936	16.682	125.789
-1.939	16.666	125.897	-1.953	16.707	125.879
-1.965	16.693	126.105	-1.969	16.731	126.073
-1.984	16.719	126.609	-1.983	16.753	126.525
-1.992	16.734	127.172	-1.996	16.776	127.197
-2.001	16.757	127.593	-2.013	16.799	127.493
-2.010	16.774	127.642	-2.028	16.820	127.536
-2.026	16.798	127.597	-2.047	16.844	127.532
-2.051	16.827	127.724	-2.064	16.867	127.653
-2.070	16.848	128.092	-2.078	16.888	128.043
-2.090	16.871	128.640	-2.092	16.911	128.744
-2.107	16.897	129.800	-2.104	16.934	129.903
-2.111	16.913	130.993	-2.114	16.953	131.091
-2.112	16.932	132.555	-2.124	16.975	132.606
-2.116	16.946	133.059	-2.140	16.995	132.864
-2.134	16.967	132.923	-2.161	17.017	132.839
-2.162	16.993	132.943	-2.180	17.038	132.857
-2.187	17.016	132.946	-2.198	17.058	132.904
-2.211	17.040	133.228	-2.217	17.079	133.221
-2.231	17.061	133.876	-2.233	17.101	133.886
-2.249	17.080	134.724	-2.246	17.120	134.779
-2.255	17.099	135.947	-2.259	17.141	136.093
-2.261	17.116	137.258	-2.273	17.162	137.375
-2.265	17.132	137.441	-2.292	17.180	137.394
-2.286	17.151	137.492	-2.314	17.200	137.414
-2.314	17.171	137.532	-2.333	17.218	137.489
-2.343	17.196	137.715	-2.353	17.238	137.716
-2.369	17.220	138.336	-2.372	17.258	138.288
-2.384	17.234	138.832	-2.386	17.276	139.095
-2.397	17.251	140.013	-2.402	17.296	140.352
-2.403	17.270	141.479	-2.417	17.313	141.348
-2.411	17.288	141.521	-2.441	17.333	141.415
-2.434	17.301	141.549	-2.461	17.349	141.474
-2.470	17.322	141.723	-2.484	17.369	141.655
-2.493	17.339	142.060	-2.502	17.384	142.035
-2.517	17.361	142.723	-2.521	17.403	142.783
-2.535	17.385	143.862	-2.539	17.422	143.873
-2.545	17.396	144.552	-2.552	17.438	145.092
-2.555	17.415	146.151	-2.566	17.457	146.754
-2.564	17.431	147.539	-2.587	17.475	147.512
-2.587	17.446	147.603	-2.610	17.490	147.520
-2.606	17.460	147.543	-2.634	17.506	147.526
-2.640	17.475	147.628	-2.657	17.521	147.565
-2.676	17.493	147.711	-2.682	17.537	147.627
-2.705	17.512	147.944	-2.704	17.552	147.853
-2.721	17.529	148.367	-2.725	17.567	148.384
-2.739	17.548	149.116	-2.747	17.585	149.168
-2.751	17.557	149.288	-2.770	17.598	149.170
-2.774	17.570	149.246	-2.794	17.613	149.165
-2.804	17.585	149.214	-2.820	17.628	149.145
-2.830	17.599	149.220	-2.842	17.641	149.136
-2.858	17.617	149.269	-2.868	17.657	149.200
-2.886	17.634	149.531	-2.891	17.673	149.538
-2.903	17.649	149.984	-2.911	17.687	150.102
-2.923	17.667	151.076	-2.932	17.704	151.074
-2.938	17.679	152.340	-2.949	17.719	152.331
-2.952	17.695	153.631	-2.965	17.735	153.883
-2.966	17.710	155.545	-2.981	17.752	155.747
-2.974	17.718	156.337	-3.002	17.764	156.355
-3.007	17.736	156.565	-3.029	17.777	156.430
-3.034	17.747	156.591	-3.053	17.788	156.557
-3.070	17.760	156.673	-3.080	17.800	156.608
-3.096	17.769	156.849	-3.104	17.811	156.797
-3.126	17.780	157.258	-3.129	17.824	157.220
-3.154	17.794	157.956	-3.152	17.837	157.868
-3.167	17.806	158.676	-3.172	17.849	158.819
-3.182	17.824	160.161	-3.192	17.863	160.181
-3.189	17.831	160.780	-3.210	17.877	161.600
-3.205	17.843	162.511	-3.227	17.891	163.493
-3.227	17.855	164.220	-3.254	17.901	164.028
-3.260	17.866	164.064	-3.280	17.909	164.032
-3.284	17.878	164.117	-3.309	17.917	164.061
-3.316	17.882	164.182	-3.334	17.925	164.091
-3.351	17.888	164.353	-3.362	17.934	164.341
-3.380	17.897	164.750	-3.387	17.943	164.816
-3.402	17.909	165.413	-3.410	17.952	165.555
-3.425	17.922	166.595	-3.433	17.963	166.609
-3.440	17.929	167.375	-3.452	17.974	167.889
-3.464	17.940	168.369	-3.479	17.981	168.240
-3.478	17.947	168.396	-3.506	17.986	168.254
-3.510	17.954	168.420	-3.535	17.993	168.300
-3.543	17.956	168.418	-3.563	17.999	168.340
-3.575	17.962	168.431	-3.590	18.004	168.335
-3.609	17.969	168.512	-3.617	18.011	168.478
-3.634	17.975	168.821	-3.643	18.017	168.829
-3.657	17.982	169.442	-3.668	18.025	169.569
-3.680	17.990	170.383	-3.691	18.034	170.613
-3.695	17.994	171.174	-3.711	18.043	171.739
-3.718	18.006	172.819	-3.733	18.054	173.382
-3.738	18.021	174.508	-3.756	18.062	174.902
-3.759	18.034	175.410	-3.782	18.065	175.001
-3.786	18.038	175.095	-3.811	18.067	175.005
-3.817	18.032	175.124	-3.838	18.070	175.023
-3.853	18.029	175.175	-3.868	18.072	175.121
-3.887	18.030	175.222	-3.897	18.075	175.188
-3.913	18.034	175.227	-3.924	18.077	175.143
-3.945	18.040	175.271	-3.955	18.080	175.149
-3.960	18.042	175.208	-3.981	18.082	175.137
-3.995	18.045	175.237	-4.010	18.084	175.139
-4.019	18.047	175.241	-4.038	18.087	175.196
-4.049	18.047	175.260	-4.067	18.089	175.189
-4.076	18.050	175.279	-4.094	18.091	175.190
-4.107	18.052	175.398	-4.123	18.094	175.295
-4.136	18.056	175.599	-4.152	18.098	175.630
-4.162	18.060	176.050	-4.177	18.102	176.135
-4.191	18.066	176.875	-4.203	18.106	176.536
-4.212	18.071	176.711	-4.232	18.108	176.643
-4.244	18.073	176.789	-4.261	18.110	176.672
-4.272	18.072	176.813	-4.288	18.111	176.704
-4.302	18.071	176.856	-4.316	18.113	176.801
-4.332	18.071	176.875	-4.345	18.115	176.800
-4.359	18.074	176.902	-4.373	18.117	176.768
-4.388	18.076	176.912	-4.402	18.118	176.765
-4.414	18.079	176.970	-4.429	18.119	176.714
-4.444	18.082	176.864	-4.459	18.122	176.814
-4.473	18.082	176.919	-4.487	18.124	176.880
-4.503	18.083	176.996	-4.516	18.125	176.869
-4.534	18.086	177.061	-4.543	18.127	176.936
-4.560	18.089	177.036	-4.571	18.128	176.967
-4.586	18.091	177.047	-4.598	18.130	176.937
-4.615	18.093	177.054	-4.628	18.131	176.952
-4.645	18.092	177.152	-4.658	18.133	176.917
-4.670	18.094	177.009	-4.685	18.134	176.927
-4.699	18.095	177.132	-4.715	18.137	177.066
-4.729	18.096	177.114	-4.742	18.138	177.088
-4.762	18.098	177.217	-4.771	18.140	177.099
-4.789	18.102	177.230	-4.801	18.141	177.119
-4.816	18.104	177.230	-4.828	18.142	177.084
-4.840	18.105	177.240	-4.858	18.144	177.078
-4.871	18.104	177.169	-4.885	18.146	177.139
-4.898	18.103	177.164	-4.913	18.147	177.139
-4.930	18.106	177.308	-4.942	18.149	177.172
-4.961	18.109	177.338	-4.972	18.151	177.255
-4.985	18.111	177.314	-4.998	18.152	177.219
-5.017	18.113	177.337	-5.028	18.153	177.283
-5.044	18.115	177.347	-5.055	18.155	177.273
-5.074	18.115	177.269	-5.085	18.156	177.145
-5.101	18.115	177.355	-5.115	18.158	177.286
-5.127	18.117	177.621	-5.141	18.160	177.648
-5.155	18.121	178.149	-5.168	18.163	178.081
-5.181	18.123	178.241	-5.195	18.164	178.131
-5.210	18.126	178.218	-5.225	18.165	178.094
-5.236	18.128	178.158	-5.252	18.166	178.046
-5.268	18.126	178.179	-5.282	18.167	178.117
-5.296	18.124	178.042	-5.311	18.168	178.130
-5.324	18.125	178.205	-5.338	18.169	178.086
-5.350	18.127	178.333	-5.364	18.170	178.281
-5.380	18.129	178.676	-5.392	18.173	178.692
-5.405	18.133	179.273	-5.417	18.177	179.397
-5.428	18.135	179.682	-5.445	18.178	179.591
-5.460	18.139	179.793	-5.476	18.178	179.696
-5.485	18.142	179.851	-5.502	18.179	179.747
-5.516	18.141	179.931	-5.531	18.179	179.789
-5.548	18.137	179.955	-5.560	18.180	179.903
-5.576	18.138	179.992	-5.589	18.180	179.979
-5.602	18.139	180.257	-5.615	18.181	180.256
-5.629	18.141	180.756	-5.642	18.184	180.856
-5.651	18.144	181.438	-5.668	18.186	181.330
-5.678	18.147	181.514	-5.697	18.185	181.387
-5.705	18.146	181.464	-5.725	18.185	181.454
-5.738	18.144	181.562	-5.755	18.184	181.470
-5.768	18.143	181.642	-5.781	18.184	181.533
-5.803	18.140	181.699	-5.812	18.184	181.635
-5.828	18.141	181.926	-5.839	18.184	181.958
-5.850	18.144	182.145	-5.866	18.184	182.044
-5.879	18.145	182.215	-5.895	18.183	182.050
-5.904	18.143	182.155	-5.922	18.181	182.012
-5.933	18.140	182.129	-5.951	18.180	182.030
-5.963	18.137	182.041	-5.981	18.179	181.999
-5.993	18.136	182.046	-6.010	18.178	181.928
-6.021	18.135	182.072	-6.037	18.177	181.949
-6.052	18.135	182.035	-6.066	18.176	181.954
-6.079	18.135	182.027	-6.095	18.175	181.932
-6.106	18.134	182.127	-6.121	18.174	181.974
-6.138	18.133	182.025	-6.151	18.173	181.929
-6.165	18.132	182.047	-6.180	18.171	181.902
-6.191	18.131	182.027	-6.206	18.171	181.912
-6.221	18.129	181.976	-6.236	18.170	181.912
-6.253	18.129	181.993	-6.266	18.168	181.887
-6.280	18.127	181.980	-6.294	18.167	181.869
-6.304	18.125	181.929	-6.322	18.166	181.828
-6.336	18.124	181.968	-6.351	18.165	181.848
-6.365	18.123	181.953	-6.378	18.164	181.862
-6.391	18.124	181.958	-6.407	18.163	181.869
-6.419	18.123	181.949	-6.435	18.163	181.859
-6.450	18.122	181.963	-6.464	18.161	181.855
-6.484	18.120	181.942	-6.493	18.160	181.846
-6.505	18.119	181.946	-6.521	18.160	181.857
-6.534	18.118	182.009	-6.550	18.158	181.827
-6.561	18.117	181.879	-6.577	18.157	181.773
-6.590	18.116	181.897	-6.607	18.156	181.801
-6.616	18.116	181.987	-6.633	18.156	181.938
-6.646	18.115	182.406	-6.661	18.157	182.427
-6.672	18.115	182.996	-6.685	18.160	183.141
-6.701	18.119	183.827	-6.713	18.161	183.761
-6.724	18.123	183.809	-6.741	18.159	183.729
-6.754	18.122	183.849	-6.768	18.157	183.713
-6.779	18.118	183.806	-6.798	18.155	183.738
-6.811	18.113	183.815	-6.827	18.154	183.736
-6.839	18.110	183.890	-6.854	18.152	183.787
-6.871	18.109	183.841	-6.884	18.150	183.762
-6.896	18.107	183.821	-6.911	18.148	183.687
-6.923	18.107	183.849	-6.941	18.146	183.740
-6.949	18.106	183.820	-6.969	18.145	183.767
-6.978	18.105	183.813	-6.997	18.143	183.705
-7.011	18.101	183.861	-7.026	18.141	183.774
-7.040	18.100	183.840	-7.053	18.140	183.775
-7.072	18.099	183.841	-7.083	18.137	183.724
-7.098	18.098	183.835	-7.112	18.136	183.718
-7.124	18.096	183.774	-7.139	18.134	183.731
-7.151	18.093	183.984	-7.167	18.133	183.948
-7.176	18.091	184.378	-7.192	18.133	184.393
-7.204	18.091	184.559	-7.222	18.131	184.472
-7.233	18.091	184.588	-7.251	18.129	184.499
-7.262	18.090	184.574	-7.275	18.127	184.512
-7.292	18.086	184.543	-7.308	18.124	184.461
-7.319	18.082	184.656	-7.331	18.123	184.515
-7.348	18.079	184.546	-7.364	18.121	184.631
-7.376	18.078	184.702	-7.394	18.119	184.688
-7.402	18.077	184.775	-7.417	18.117	184.716
-7.435	18.076	184.852	-7.450	18.114	184.744
-7.467	18.073	184.811	-7.479	18.112	184.733
-7.491	18.071	184.850	-7.507	18.110	184.728
-7.519	18.068	184.778	-7.536	18.107	184.742
-7.548	18.066	184.746	-7.565	18.105	184.681
-7.580	18.063	184.764	-7.588	18.103	184.792
-7.605	18.061	184.972	-7.621	18.101	184.898
-7.634	18.060	185.002	-7.643	18.099	184.897
-7.660	18.058	185.106	-7.673	18.097	185.020
-7.692	18.055	185.085	-7.706	18.094	184.973
-7.718	18.052	185.078	-7.730	18.092	184.946
-7.745	18.050	185.065	-7.759	18.089	184.946
-7.772	18.048	185.027	-7.785	18.087	184.905
-7.801	18.045	185.018	-7.815	18.085	184.975
-7.828	18.043	185.169	-7.844	18.083	185.073
-7.855	18.041	185.142	-7.870	18.080	185.116
-7.887	18.040	185.270	-7.900	18.078	185.111
-7.917	18.036	185.223	-7.927	18.075	185.102
-7.943	18.033	185.158	-7.955	18.072	185.064
-7.973	18.031	185.121	-7.985	18.070	185.064
-7.990	18.029	185.125	-8.012	18.068	185.070
-8.026	18.026	185.159	-8.041	18.065	185.029
-8.055	18.023	185.226	-8.071	18.063	185.122
-8.081	18.021	185.279	-8.097	18.061	185.213
-8.112	18.019	185.305	-8.127	18.058	185.248
-8.143	18.018	185.388	-8.156	18.055	185.225
-8.175	18.015	185.217	-8.183	18.052	185.053
-8.203	18.010	184.780	-8.210	18.048	184.634
-8.222	18.005	184.322	-8.235	18.044	184.222
-8.246	18.000	184.343	-8.263	18.042	184.304
-8.276	17.998	184.392	-8.292	18.040	184.262
-8.302	17.998	184.452	-8.319	18.038	184.298
-8.333	17.997	184.422	-8.347	18.036	184.329
-8.363	17.995	184.427	-8.378	18.034	184.348
-8.391	17.994	184.529	-8.404	18.033	184.457
-8.422	17.991	184.550	-8.434	18.030	184.482
-8.450	17.990	184.761	-8.463	18.028	184.511
-8.479	17.989	184.712	-8.493	18.027	184.667
-8.503	17.986	184.738	-8.519	18.025	184.696
-8.533	17.984	184.805	-8.548	18.023	184.730
-8.561	17.982	184.906	-8.574	18.021	184.797
-8.592	17.981	184.899	-8.604	18.018	184.772
-8.620	17.979	184.921	-8.631	18.016	184.771
-8.650	17.976	184.761	-8.659	18.013	184.612
-8.679	17.972	184.297	-8.686	18.009	184.091
-8.701	17.968	183.750	-8.711	18.005	183.717
-8.725	17.963	183.792	-8.741	18.003	183.632
-8.755	17.962	183.593	-8.770	18.001	183.630
-8.782	17.961	183.709	-8.798	18.000	183.629
-8.814	17.961	183.721	-8.827	17.998	183.680
-8.843	17.960	183.749	-8.855	17.996	183.687
-8.878	17.957	183.643	-8.885	17.994	183.517
-8.904	17.954	183.325	-8.909	17.991	183.205
-8.930	17.949	182.842	-8.936	17.988	182.769
-8.955	17.945	182.885	-8.968	17.986	182.786
-8.977	17.944	182.868	-8.994	17.985	182.803
-9.007	17.946	182.917	-9.023	17.984	182.789
-9.038	17.946	182.942	-9.052	17.983	182.865
-9.066	17.946	182.941	-9.079	17.981	182.878
-9.096	17.943	182.964	-9.108	17.980	182.871
-9.127	17.940	182.865	-9.135	17.978	182.730
-9.153	17.938	182.542	-9.162	17.975	182.333
-9.176	17.937	182.219	-9.192	17.973	182.091
-9.207	17.934	182.187	-9.220	17.972	182.096
-9.231	17.932	182.131	-9.247	17.971	182.059
-9.266	17.930	182.171	-9.277	17.969	182.050
-9.290	17.931	182.156	-9.302	17.968	182.028
-9.320	17.930	181.979	-9.331	17.966	181.829
-9.350	17.928	181.589	-9.359	17.964	181.508
-9.376	17.924	181.668	-9.386	17.964	181.613
-9.404	17.923	181.794	-9.415	17.964	181.660
-9.431	17.917	181.900	-9.445	17.963	181.685
-9.457	17.913	181.964	-9.471	17.962	181.799
-9.482	17.912	181.919	-9.501	17.962	181.818
-9.510	17.914	181.965	-9.530	17.961	181.838
-9.536	17.915	182.022	-9.557	17.960	181.923
-9.568	17.918	182.023	-9.586	17.959	181.863
-9.601	17.917	182.119	-9.615	17.959	181.927
-9.637	17.913	182.280	-9.644	17.958	182.064
-9.661	17.914	182.221	-9.671	17.957	182.096
-9.690	17.911	182.353	-9.701	17.957	182.161
-9.714	17.911	182.387	-9.728	17.956	182.208
-9.745	17.910	182.372	-9.757	17.955	182.212
-9.774	17.908	182.430	-9.787	17.954	182.297
-9.798	17.908	182.417	-9.813	17.953	182.306
-9.827	17.907	182.498	-9.843	17.952	182.301
-9.854	17.905	182.521	-9.871	17.951	182.375
-9.888	17.904	182.352	-9.899	17.949	182.171
-9.915	17.904	181.960	-9.925	17.946	181.724
-9.943	17.900	181.461	-9.951	17.944	181.312
-9.973	17.898	181.426	-9.980	17.943	181.276
-10.000	17.897	181.463	-10.010	17.942	181.242
-10.025	17.895	181.508	-10.036	17.942	181.319
-10.051	17.894	181.429	-10.066	17.941	181.263
-10.080	17.893	181.195	-10.094	17.939	181.003
-10.101	17.893	180.746	-10.118	17.937	180.525
-10.128	17.892	180.388	-10.147	17.936	180.211
-10.154	17.888	180.382	-10.174	17.935	180.175
-10.183	17.887	180.382	-10.205	17.936	180.249
-10.212	17.889	180.432	-10.234	17.936	180.310
-10.240	17.892	180.447	-10.260	17.936	180.273
-10.271	17.891	180.458	-10.290	17.935	180.239
-10.304	17.892	180.210	-10.318	17.934	180.050
-10.332	17.888	179.839	-10.343	17.933	179.662
-10.360	17.884	179.293	-10.369	17.930	178.968
-10.382	17.881	178.750	-10.397	17.929	178.585
-10.417	17.879	178.745	-10.425	17.929	178.573
-10.441	17.878	178.723	-10.454	17.930	178.555
-10.465	17.883	178.705	-10.483	17.931	178.551
-10.491	17.888	178.695	-10.511	17.931	178.552
-10.520	17.889	178.647	-10.540	17.932	178.494
-10.546	17.890	178.656	-10.566	17.932	178.491
-10.574	17.887	178.644	-10.596	17.933	178.478
-10.604	17.888	178.645	-10.625	17.934	178.430
-10.631	17.887	178.444	-10.650	17.934	178.284
-10.660	17.886	178.084	-10.678	17.932	177.798
-10.680	17.885	177.663	-10.705	17.930	177.009
-10.715	17.885	177.022	-10.730	17.931	176.846
-10.744	17.885	176.962	-10.760	17.932	176.843
-10.774	17.885	177.007	-10.788	17.934	176.829
-10.805	17.888	177.009	-10.818	17.936	176.826
-10.827	17.889	177.043	-10.845	17.937	176.823
-10.854	17.892	176.976	-10.873	17.939	176.773
-10.886	17.896	176.701	-10.902	17.939	176.499
-10.901	17.898	176.470	-10.927	17.938	175.939
-10.948	17.896	176.084	-10.957	17.940	175.920
-10.973	17.894	176.122	-10.984	17.943	175.917
-11.001	17.896	176.107	-11.013	17.945	175.937
-11.026	17.899	176.114	-11.042	17.947	175.984
-11.051	17.903	176.194	-11.071	17.949	176.016
-11.077	17.903	176.196	-11.098	17.951	175.985
-11.104	17.903	176.146	-11.128	17.953	175.966
-11.134	17.904	176.126	-11.157	17.955	175.976
-11.163	17.908	176.079	-11.183	17.957	175.903
-11.193	17.911	175.809	-11.211	17.958	175.584
-11.224	17.911	175.476	-11.240	17.959	175.315
-11.255	17.911	175.562	-11.267	17.961	175.361
-11.283	17.912	175.572	-11.296	17.963	175.403
-11.312	17.915	175.508	-11.323	17.965	175.352
-11.336	17.917	175.547	-11.353	17.968	175.401
-11.367	17.922	175.559	-11.380	17.970	175.411
-11.390	17.927	175.591	-11.410	17.972	175.364
-11.413	17.928	175.539	-11.438	17.974	175.362
-11.437	17.927	175.478	-11.466	17.977	175.388
-11.464	17.929	175.512	-11.497	17.979	175.366
-11.492	17.931	175.578	-11.522	17.981	175.434
-11.526	17.933	175.574	-11.551	17.983	175.422
-11.555	17.937	175.574	-11.579	17.985	175.384
-11.587	17.939	175.584	-11.607	17.988	175.439
-11.622	17.941	175.565	-11.637	17.990	175.388
-11.646	17.942	175.577	-11.664	17.992	175.406
-11.676	17.943	175.582	-11.693	17.994	175.394
-11.701	17.949	175.561	-11.720	17.997	175.385
-11.729	17.951	175.479	-11.750	17.998	175.243
-11.757	17.951	175.365	-11.778	18.000	175.181
-11.785	17.952	175.397	-11.806	18.003	175.192
-11.812	17.954	175.363	-11.836	18.005	175.188
-11.835	17.957	175.418	-11.862	18.008	175.236
-11.865	17.960	175.360	-11.891	18.010	175.211
-11.894	17.962	175.360	-11.919	18.013	175.167
-11.925	17.965	175.361	-11.948	18.015	175.178
-11.956	17.968	175.310	-11.976	18.018	175.175
-11.984	17.971	175.295	-12.003	18.020	175.121
-12.015	17.972	175.236	-12.034	18.022	175.109
-12.043	17.976	175.096	-12.059	18.024	174.858
-12.067	17.977	174.779	-12.088	18.025	174.555
-12.091	17.976	174.800	-12.115	18.027	174.587
-12.119	17.976	174.800	-12.144	18.030	174.665
-12.147	17.978	174.771	-12.174	18.033	174.635
-12.174	17.982	174.820	-12.200	18.036	174.679
-12.201	17.986	174.764	-12.230	18.038	174.623
-12.233	17.995	174.870	-12.257	18.041	174.601
-12.268	17.999	174.799	-12.287	18.043	174.642
-12.296	17.997	174.838	-12.314	18.046	174.717
-12.325	17.997	174.872	-12.344	18.049	174.754
-12.352	17.999	174.985	-12.372	18.052	174.782
-12.379	18.002	174.962	-12.400	18.054	174.780
-12.407	18.006	174.955	-12.430	18.057	174.791
-12.427	18.009	174.967	-12.457	18.059	174.830
-12.461	18.012	174.921	-12.487	18.062	174.759
-12.489	18.013	174.951	-12.513	18.064	174.753
-12.518	18.015	174.965	-12.543	18.067	174.790
-12.548	18.017	175.006	-12.570	18.070	174.847
-12.576	18.020	175.071	-12.598	18.072	174.892
-12.606	18.023	175.088	-12.628	18.075	174.911
-12.633	18.027	175.040	-12.655	18.077	174.873
-12.666	18.029	175.104	-12.684	18.080	174.893
-12.690	18.031	175.044	-12.714	18.082	174.926
-12.716	18.034	175.023	-12.741	18.085	174.909
-12.745	18.036	175.102	-12.770	18.088	174.948
-12.771	18.039	175.156	-12.797	18.090	174.994
-12.799	18.041	175.201	-12.826	18.093	175.003
-12.828	18.043	175.214	-12.856	18.095	175.052
-12.856	18.046	175.162	-12.883	18.098	175.055
-12.885	18.047	175.034	-12.911	18.100	175.042
-12.915	18.052	175.276	-12.941	18.102	175.038
-12.943	18.056	175.243	-12.968	18.105	175.048
-12.974	18.058	175.272	-12.998	18.108	175.130
-13.004	18.059	175.337	-13.024	18.110	175.207
-13.033	18.060	175.379	-13.054	18.112	175.179
-13.060	18.061	175.394	-13.082	18.115	175.174
-13.090	18.063	175.403	-13.111	18.117	175.251
-13.114	18.065	175.349	-13.139	18.120	175.221
-13.141	18.068	175.382	-13.167	18.122	175.245
-13.167	18.071	175.327	-13.195	18.124	175.232
-13.197	18.074	175.408	-13.225	18.127	175.217
-13.229	18.077	175.470	-13.253	18.129	175.275
-13.261	18.080	175.433	-13.282	18.132	175.338
-13.286	18.081	175.439	-13.310	18.134	175.296
-13.318	18.082	175.570	-13.339	18.136	175.337
-13.344	18.083	175.494	-13.367	18.138	175.307
-13.368	18.085	175.546	-13.394	18.140	175.328
-13.397	18.088	175.540	-13.423	18.143	175.374
-13.427	18.092	175.498	-13.452	18.145	175.361
-13.457	18.095	175.550	-13.481	18.148	175.385
-13.485	18.097	175.636	-13.509	18.150	175.450
-13.518	18.098	175.585	-13.539	18.152	175.475
-13.542	18.098	175.578	-13.566	18.154	175.466
-13.569	18.101	175.610	-13.595	18.157	175.508
-13.599	18.107	175.601	-13.624	18.159	175.425
-13.622	18.110	175.622	-13.651	18.161	175.434
-13.653	18.110	175.554	-13.680	18.163	175.470
-13.684	18.111	175.625	-13.709	18.166	175.517
-13.714	18.112	175.733	-13.735	18.168	175.589
-13.743	18.114	175.749	-13.765	18.170	175.580
-13.773	18.118	175.726	-13.794	18.172	175.528
-13.796	18.120	175.780	-13.821	18.174	175.591
-13.823	18.121	175.712	-13.851	18.177	175.619
-13.855	18.124	175.737	-13.878	18.179	175.594
-13.881	18.126	175.803	-13.908	18.181	175.614
-13.912	18.128	175.822	-13.934	18.183	175.653
-13.939	18.130	175.904	-13.963	18.185	175.700
-13.969	18.134	176.004	-13.992	18.188	175.764
-13.994	18.136	175.855	-14.019	18.189	175.723
-14.022	18.138	175.934	-14.049	18.192	175.744
-14.051	18.139	175.928	-14.078	18.194	175.748
-14.081	18.142	175.849	-14.105	18.196	175.704
-14.109	18.143	175.889	-14.134	18.198	175.754
-14.136	18.144	175.873	-14.161	18.200	175.848
-14.169	18.146	175.986	-14.191	18.202	175.813
-14.194	18.150	176.031	-14.220	18.204	175.841
-14.221	18.154	176.009	-14.247	18.206	175.869
-14.248	18.155	175.997	-14.276	18.208	175.847
-14.276	18.155	176.038	-14.305	18.211	175.890
-14.304	18.156	176.005	-14.333	18.212	175.846
-14.334	18.158	176.079	-14.361	18.215	175.927
-14.368	18.161	176.363	-14.388	18.218	176.264
-14.392	18.163	176.738	-14.411	18.222	176.737
-14.426	18.170	177.709	-14.439	18.227	177.681
-14.450	18.176	178.200	-14.467	18.230	177.975
-14.466	18.182	178.077	-14.493	18.231	177.990
-14.490	18.182	178.075	-14.523	18.232	177.918
-14.518	18.177	178.110	-14.553	18.233	177.960
-14.549	18.175	178.159	-14.580	18.235	178.126
-14.584	18.177	178.526	-14.607	18.237	178.514
-14.614	18.181	179.159	-14.628	18.240	179.098
-14.647	18.185	180.043	-14.656	18.246	180.245
-14.669	18.194	181.099	-14.680	18.252	181.649
-14.686	18.201	182.547	-14.699	18.255	182.630
-14.696	18.206	183.035	-14.732	18.255	182.777
-14.715	18.206	182.914	-14.761	18.253	182.742
-14.747	18.201	182.944	-14.785	18.252	182.824
-14.785	18.193	182.970	-14.818	18.251	182.845
-14.823	18.191	183.026	-14.842	18.250	182.893
-14.860	18.189	183.084	-14.871	18.249	182.946
-14.891	18.190	183.275	-14.902	18.248	183.176
-14.911	18.190	183.488	-14.924	18.249	183.631
-14.933	18.193	184.597	-14.950	18.251	184.455
-14.950	18.194	185.008	-14.976	18.250	184.783
-14.968	18.196	184.945	-15.005	18.248	184.793
-14.998	18.193	184.872	-15.039	18.245	184.724
-15.029	18.190	184.897	-15.062	18.243	184.730
-15.067	18.186	184.897	-15.092	18.241	184.837
-15.102	18.181	185.144	-15.117	18.240	185.057
-15.136	18.178	185.598	-15.145	18.240	185.536
-15.162	18.180	186.436	-15.171	18.241	186.346
-15.179	18.181	187.032	-15.194	18.242	187.279
-15.193	18.185	187.602	-15.223	18.239	187.465
-15.216	18.185	187.646	-15.252	18.236	187.562
-15.237	18.185	187.878	-15.279	18.233	187.809
-15.274	18.177	188.296	-15.306	18.232	188.309
-15.318	18.170	189.212	-15.332	18.232	189.175
-15.344	18.169	190.170	-15.355	18.233	190.254
-15.371	18.171	191.537	-15.380	18.235	191.743
-15.386	18.175	193.526	-15.402	18.238	193.316
-15.398	18.182	194.537	-15.428	18.234	193.840
-15.413	18.182	194.058	-15.454	18.228	193.882
-15.442	18.175	194.034	-15.485	18.220	193.960
-15.477	18.164	194.072	-15.510	18.215	194.040
-15.520	18.150	194.412	-15.537	18.209	194.281
-15.552	18.141	194.798	-15.561	18.205	194.775
-15.587	18.134	195.642	-15.588	18.202	195.636
-15.608	18.130	196.672	-15.614	18.199	196.553
-15.622	18.133	196.918	-15.639	18.192	196.636
-15.636	18.130	196.817	-15.669	18.183	196.685
-15.654	18.124	196.833	-15.694	18.176	196.695
-15.684	18.114	196.861	-15.722	18.168	196.712
-15.723	18.102	196.842	-15.749	18.160	196.724
-15.758	18.092	197.078	-15.776	18.153	197.015
-15.795	18.083	197.729	-15.803	18.147	197.543
-15.821	18.076	198.338	-15.826	18.144	198.310
-15.844	18.073	199.099	-15.853	18.137	198.825
-15.858	18.072	199.143	-15.880	18.128	198.942
-15.872	18.067	199.122	-15.906	18.120	198.984
-15.897	18.057	199.196	-15.934	18.110	199.004
-15.923	18.048	199.303	-15.959	18.102	199.214
-15.959	18.037	199.658	-15.987	18.095	199.693
-15.994	18.029	200.390	-16.012	18.089	200.433
-16.021	18.024	201.336	-16.034	18.085	201.334
-16.043	18.017	201.640	-16.062	18.075	201.446
-16.062	18.009	201.665	-16.089	18.065	201.439
-16.082	17.999	201.642	-16.115	18.055	201.433
-16.109	17.989	201.614	-16.142	18.044	201.472
-16.140	17.977	201.656	-16.170	18.034	201.564
-16.169	17.967	201.818	-16.195	18.025	201.730
-16.203	17.956	202.280	-16.221	18.017	202.219
-16.231	17.948	203.000	-16.244	18.011	202.979
-16.258	17.943	204.094	-16.269	18.006	204.154
-16.276	17.939	205.236	-16.291	18.000	204.945
-16.288	17.934	205.251	-16.319	17.987	205.007
-16.305	17.924	205.266	-16.344	17.976	205.058
-16.332	17.910	205.327	-16.370	17.964	205.162
-16.370	17.896	205.632	-16.397	17.954	205.548
-16.390	17.889	205.911	-16.419	17.945	206.054
-16.429	17.877	206.911	-16.445	17.937	206.891
-16.457	17.867	208.012	-16.469	17.931	208.137
-16.479	17.860	209.263	-16.490	17.926	209.347
-16.495	17.858	209.769	-16.517	17.911	209.471
-16.506	17.854	209.572	-16.540	17.898	209.425
-16.525	17.838	209.596	-16.565	17.883	209.444
-16.554	17.815	209.594	-16.591	17.869	209.544
-16.592	17.795	209.965	-16.614	17.857	209.848
-16.623	17.782	210.405	-16.637	17.847	210.373
-16.648	17.770	210.911	-16.661	17.838	211.221
-16.683	17.763	211.857	-16.685	17.830	212.433
-16.704	17.765	213.339	-16.706	17.824	213.889
-16.713	17.759	215.085	-16.728	17.818	215.518
-16.715	17.756	217.263	-16.749	17.812	217.504
-16.727	17.755	217.927	-16.771	17.797	217.719
-16.746	17.741	217.891	-16.794	17.779	217.817
-16.778	17.719	218.070	-16.815	17.764	218.026
-16.816	17.691	218.558	-16.839	17.748	218.556
-16.853	17.669	219.234	-16.861	17.735	219.357
-16.878	17.657	220.265	-16.881	17.724	220.301
-16.893	17.649	220.829	-16.903	17.713	221.563
-16.906	17.642	222.161	-16.923	17.705	223.188
-16.915	17.635	224.353	-16.944	17.694	224.815
-16.927	17.625	225.043	-16.964	17.675	224.921
-16.945	17.608	224.962	-16.985	17.654	224.862
-16.962	17.591	225.009	-17.006	17.633	224.891
-16.994	17.565	225.053	-17.024	17.615	224.966
-17.027	17.535	225.313	-17.045	17.596	225.283
-17.058	17.512	225.818	-17.067	17.578	225.831
-17.082	17.495	226.667	-17.086	17.563	226.603
-17.095	17.485	227.650	-17.105	17.549	227.684
-17.106	17.477	228.453	-17.124	17.537	229.063
-17.114	17.469	229.733	-17.143	17.519	229.734
-17.128	17.452	229.905	-17.163	17.496	229.788
-17.145	17.430	229.819	-17.180	17.476	229.779
-17.167	17.401	229.857	-17.199	17.453	229.768
-17.187	17.376	229.995	-17.216	17.434	229.932
-17.218	17.348	230.401	-17.236	17.414	230.423
-17.246	17.327	231.153	-17.255	17.396	231.197
-17.266	17.312	232.288	-17.273	17.381	232.201
-17.277	17.304	233.504	-17.292	17.367	233.593
-17.286	17.295	234.125	-17.310	17.344	233.942
-17.290	17.278	234.011	-17.325	17.323	233.880
-17.304	17.254	233.977	-17.343	17.299	233.916
-17.326	17.223	234.046	-17.360	17.276	233.981
-17.350	17.197	234.340	-17.377	17.256	234.274
-17.374	17.168	234.901	-17.394	17.235	234.856
-17.400	17.151	235.623	-17.411	17.218	235.679
-17.420	17.136	236.771	-17.428	17.202	236.856
-17.431	17.122	238.405	-17.447	17.186	238.524
-17.441	17.115	239.881	-17.462	17.170	239.510
-17.449	17.099	239.600	-17.477	17.145	239.497
-17.458	17.074	239.587	-17.492	17.119	239.474
-17.473	17.045	239.638	-17.506	17.096	239.597
-17.483	17.025	239.885	-17.522	17.072	239.998
-17.516	16.993	240.558	-17.536	17.054	240.605
-17.539	16.970	241.374	-17.552	17.033	241.592
-17.560	16.949	242.599	-17.568	17.016	242.845
-17.572	16.941	243.988	-17.582	17.001	244.205
-17.578	16.928	245.889	-17.599	16.985	246.192
-17.584	16.912	247.243	-17.612	16.963	247.039
-17.589	16.891	247.248	-17.624	16.937	247.128
-17.602	16.860	247.228	-17.635	16.910	247.150
-17.618	16.831	247.249	-17.646	16.885	247.136
-17.636	16.798	247.298	-17.657	16.858	247.190
-17.650	16.769	247.267	-17.669	16.831	247.182
-17.661	16.747	247.400	-17.680	16.806	247.339
-17.672	16.722	247.792	-17.692	16.782	247.805
-17.682	16.697	248.478	-17.704	16.760	248.491
-17.690	16.681	249.386	-17.716	16.739	249.333
-17.699	16.661	249.296	-17.727	16.711	249.331
-17.710	16.633	249.439	-17.737	16.684	249.339
-17.722	16.600	249.398	-17.747	16.658	249.291
-17.732	16.574	249.453	-17.758	16.630	249.365
-17.744	16.542	249.478	-17.768	16.604	249.403
-17.757	16.515	249.753	-17.778	16.580	249.660
-17.769	16.491	250.300	-17.790	16.556	250.239
-17.778	16.473	250.889	-17.802	16.531	250.847
-17.790	16.448	251.216	-17.811	16.505	250.830
-17.798	16.425	250.938	-17.820	16.477	250.835
-17.806	16.400	250.943	-17.829	16.451	250.816
-17.814	16.367	251.020	-17.839	16.424	250.928
-17.825	16.337	251.047	-17.848	16.398	250.885
-17.835	16.311	251.001	-17.857	16.370	250.845
-17.845	16.287	251.044	-17.866	16.345	250.867
-17.853	16.270	250.977	-17.876	16.315	250.860
-17.864	16.233	250.968	-17.885	16.290	250.843
-17.874	16.202	251.212	-17.896	16.262	251.132
-17.882	16.179	251.648	-17.905	16.241	251.590
-17.889	16.157	252.298	-17.917	16.216	252.446
-17.902	16.135	252.980	-17.927	16.194	253.041
-17.915	16.114	253.222	-17.936	16.166	253.065
-17.925	16.092	253.197	-17.944	16.140	253.106
-17.932	16.060	253.196	-17.952	16.112	253.116
-17.937	16.031	253.427	-17.961	16.087	253.376
-17.947	15.998	253.966	-17.971	16.061	253.882
-17.956	15.978	254.560	-17.981	16.039	254.662
-17.962	15.960	255.251	-17.992	16.016	255.758
-17.976	15.938	256.347	-18.004	15.995	257.188
-17.991	15.923	257.504	-18.011	15.972	257.642
-17.999	15.895	257.688	-18.017	15.943	257.551
-18.006	15.873	257.699	-18.023	15.917	257.544
-18.005	15.841	257.666	-18.030	15.888	257.607
-18.009	15.800	257.690	-18.036	15.859	257.592
-18.016	15.770	257.725	-18.042	15.833	257.620
-18.025	15.741	257.713	-18.049	15.803	257.608
-18.033	15.720	257.716	-18.054	15.777	257.567
-18.041	15.693	257.631	-18.061	15.748	257.593
-18.046	15.662	257.609	-18.067	15.721	257.544
-18.049	15.635	257.573	-18.073	15.692	257.457
-18.053	15.608	257.629	-18.079	15.665	257.495
-18.060	15.578	257.565	-18.085	15.636	257.480
-18.065	15.551	257.608	-18.092	15.609	257.542
-18.075	15.524	257.858	-18.099	15.583	257.830
-18.085	15.499	258.324	-18.107	15.558	258.364
-18.092	15.476	258.703	-18.114	15.532	258.716
-18.099	15.451	258.832	-18.120	15.503	258.717
-18.107	15.418	258.812	-18.125	15.476	258.727
-18.111	15.390	258.832	-18.131	15.447	258.715
-18.115	15.363	258.819	-18.136	15.421	258.719
-18.119	15.330	258.799	-18.142	15.392	258.684
-18.123	15.303	258.787	-18.147	15.364	258.665
-18.127	15.280	258.809	-18.153	15.338	258.743
-18.134	15.253	259.140	-18.160	15.310	259.066
-18.142	15.229	259.572	-18.167	15.284	259.632
-18.151	15.200	260.447	-18.175	15.262	260.487
-18.161	15.175	261.014	-18.182	15.235	260.941
-18.171	15.150	261.028	-18.186	15.206	260.962
-18.174	15.125	261.039	-18.191	15.179	260.938
-18.175	15.091	261.165	-18.196	15.149	261.077
-18.175	15.065	261.320	-18.201	15.124	261.294
-18.180	15.035	261.849	-18.207	15.098	261.877
-18.188	15.012	262.619	-18.214	15.074	262.661
-18.195	14.989	262.774	-18.218	15.045	262.686
-18.205	14.965	262.861	-18.221	15.016	262.672
-18.209	14.938	262.807	-18.225	14.989	262.642
-18.209	14.902	262.714	-18.228	14.960	262.618
-18.209	14.868	262.683	-18.232	14.931	262.595
-18.210	14.841	262.759	-18.236	14.903	262.619
-18.215	14.815	262.805	-18.239	14.875	262.653
-18.220	14.789	262.799	-18.243	14.847	262.648
-18.224	14.758	262.814	-18.247	14.817	262.685
-18.227	14.734	262.730	-18.250	14.791	262.631
-18.230	14.701	262.772	-18.254	14.761	262.611
-18.233	14.670	262.665	-18.257	14.733	262.546
-18.235	14.642	262.668	-18.261	14.704	262.582
-18.239	14.617	262.649	-18.265	14.676	262.611
-18.244	14.589	262.728	-18.268	14.648	262.667
-18.247	14.560	262.767	-18.272	14.620	262.650
-18.252	14.530	262.836	-18.276	14.593	262.697
-18.257	14.506	262.946	-18.280	14.565	262.921
-18.261	14.481	263.334	-18.285	14.539	263.352
-18.265	14.453	263.529	-18.289	14.510	263.392
-18.269	14.422	263.477	-18.292	14.482	263.374
-18.272	14.395	263.510	-18.295	14.454	263.368
-18.275	14.365	263.489	-18.299	14.423	263.376
-18.278	14.336	263.482	-18.302	14.395	263.360
-18.281	14.310	263.497	-18.306	14.368	263.379
-18.286	14.281	263.434	-18.309	14.339	263.361
-18.290	14.252	263.551	-18.313	14.313	263.473
-18.293	14.223	263.862	-18.317	14.286	263.889
-18.298	14.195	264.590	-18.324	14.260	264.709
-18.303	14.172	265.637	-18.330	14.237	265.727
-18.311	14.153	266.543	-18.335	14.211	266.522
-18.314	14.138	266.757	-18.337	14.184	266.601
-18.313	14.108	266.809	-18.340	14.154	266.739
-18.313	14.088	266.870	-18.342	14.128	266.769
-18.310	14.046	266.901	-18.343	14.099	266.788
-18.313	14.011	266.837	-18.345	14.069	266.699
-18.316	13.986	266.828	-18.346	14.042	266.680
-18.319	13.956	266.842	-18.348	14.013	266.752
-18.321	13.933	266.791	-18.350	13.983	266.760
-18.324	13.905	266.921	-18.352	13.957	266.787
-18.326	13.878	266.988	-18.354	13.927	266.823
-18.327	13.849	267.020	-18.355	13.900	266.870
-18.329	13.817	267.091	-18.357	13.870	266.951
-18.331	13.787	267.056	-18.359	13.843	266.974
-18.332	13.758	267.019	-18.360	13.813	266.901
-18.333	13.734	267.013	-18.362	13.787	266.894
-18.333	13.704	266.923	-18.363	13.757	266.897
-18.334	13.675	267.077	-18.365	13.727	266.965
-18.336	13.651	267.137	-18.367	13.701	267.004
-18.339	13.622	267.138	-18.369	13.672	267.088
-18.340	13.589	267.202	-18.370	13.642	267.026
-18.342	13.563	267.206	-18.371	13.613	267.014
-18.343	13.535	267.153	-18.373	13.587	266.998
-18.345	13.508	267.114	-18.374	13.556	266.977
-18.346	13.479	266.944	-18.376	13.530	266.987
-18.348	13.451	267.074	-18.377	13.500	266.956
-18.351	13.422	267.139	-18.379	13.472	266.974
-18.353	13.392	267.198	-18.381	13.443	267.031
-18.354	13.362	267.171	-18.383	13.414	267.084
-18.355	13.337	267.245	-18.384	13.387	267.099
-18.356	13.307	267.252	-18.385	13.357	267.070
-18.356	13.278	267.156	-18.387	13.328	267.081
-18.357	13.251	267.251	-18.389	13.301	267.096
-18.359	13.219	267.242	-18.391	13.271	267.158
-18.360	13.192	267.286	-18.392	13.242	267.157
-18.361	13.164	267.330	-18.393	13.218	267.185
-18.365	13.136	267.369	-18.395	13.185	267.180
-18.368	13.103	267.351	-18.397	13.155	267.278
-18.370	13.080	267.354	-18.398	13.128	267.256
-18.370	13.051	267.499	-18.399	13.099	267.219
-18.370	13.024	267.411	-18.401	13.076	267.287
-18.371	12.995	267.411	-18.403	13.042	267.263
-18.372	12.965	267.425	-18.404	13.012	267.316
-18.373	12.938	267.449	-18.406	12.989	267.357
-18.375	12.908	267.443	-18.407	12.956	267.365
-18.377	12.881	267.568	-18.409	12.932	267.438
-18.378	12.851	267.647	-18.410	12.904	267.507
-18.381	12.821	267.723	-18.412	12.870	267.579
-18.382	12.791	267.723	-18.413	12.845	267.613
-18.384	12.768	267.712	-18.415	12.818	267.612
-18.385	12.738	267.749	-18.416	12.789	267.596
-18.386	12.706	267.835	-18.418	12.754	267.696
-18.387	12.679	267.824	-18.419	12.731	267.682
-18.389	12.650	267.851	-18.421	12.699	267.775
-18.390	12.626	267.956	-18.422	12.676	267.866
-18.390	12.594	268.018	-18.423	12.646	267.889
-18.393	12.568	268.052	-18.424	12.618	267.864
-18.395	12.540	268.098	-18.426	12.589	267.949
-18.396	12.512	268.052	-18.427	12.562	267.933
-18.398	12.480	268.122	-18.428	12.532	268.004
-18.399	12.453	268.194	-18.430	12.504	268.086
-18.399	12.423	268.232	-18.431	12.475	268.087
-18.401	12.395	268.374	-18.432	12.444	268.165
-18.402	12.369	268.416	-18.433	12.419	268.301
-18.404	12.341	268.373	-18.434	12.389	268.314
-18.405	12.312	268.440	-18.435	12.360	268.286
-18.405	12.284	268.474	-18.437	12.334	268.393
-18.404	12.253	268.915	-18.440	12.308	268.897
-18.408	12.224	269.899	-18.445	12.287	270.098
-18.415	12.207	271.407	-18.451	12.273	271.465
-18.422	12.199	271.794	-18.451	12.254	271.525
-18.428	12.190	271.700	-18.450	12.233	271.559
-18.426	12.174	271.701	-18.450	12.211	271.584
-18.420	12.145	271.726	-18.449	12.184	271.617
-18.414	12.105	271.723	-18.448	12.154	271.627
-18.410	12.078	271.673	-18.447	12.127	271.574
-18.410	12.040	271.667	-18.446	12.097	271.528
-18.412	12.014	271.694	-18.445	12.070	271.522
-18.416	11.989	271.625	-18.444	12.040	271.480
-18.415	11.964	271.518	-18.444	12.014	271.454
-18.413	11.937	271.547	-18.443	11.984	271.428
-18.410	11.910	271.619	-18.442	11.957	271.529
-18.409	11.879	271.904	-18.443	11.929	271.848
-18.411	11.849	272.264	-18.443	11.902	272.137
-18.413	11.821	272.266	-18.443	11.872	272.169
-18.415	11.794	272.325	-18.442	11.845	272.201
-18.414	11.768	272.365	-18.441	11.816	272.236
-18.413	11.741	272.379	-18.440	11.785	272.229
-18.408	11.711	272.389	-18.439	11.758	272.234
-18.405	11.681	272.411	-18.438	11.731	272.275
-18.403	11.649	272.380	-18.437	11.702	272.272
-18.402	11.619	272.449	-18.436	11.673	272.307
-18.403	11.592	272.443	-18.435	11.644	272.313
-18.404	11.568	272.494	-18.435	11.621	272.421
-18.405	11.546	272.867	-18.437	11.599	273.118
-18.406	11.523	273.940	-18.441	11.577	274.209
-18.410	11.506	275.426	-18.442	11.552	275.136
-18.416	11.486	275.260	-18.440	11.524	275.110
-18.417	11.459	275.195	-18.437	11.494	275.095
-18.410	11.423	275.202	-18.435	11.468	275.134
-18.400	11.386	275.174	-18.432	11.438	275.087
-18.393	11.350	275.175	-18.429	11.409	275.036
-18.393	11.323	275.138	-18.427	11.383	275.053
-18.393	11.294	275.138	-18.424	11.352	275.035
-18.393	11.281	275.177	-18.421	11.323	275.023
-18.389	11.252	275.085	-18.419	11.296	274.959
-18.385	11.222	275.069	-18.416	11.267	274.939
-18.381	11.189	275.166	-18.414	11.240	275.062
-18.377	11.160	275.439	-18.413	11.213	275.383
-18.377	11.123	276.101	-18.413	11.186	276.042
-18.379	11.101	276.949	-18.415	11.161	277.014
-18.382	11.079	278.254	-18.417	11.138	278.155
-18.388	11.062	279.323	-18.416	11.111	278.836
-18.389	11.043	278.904	-18.412	11.084	278.797
-18.382	11.015	278.892	-18.407	11.055	278.795
-18.372	10.979	278.953	-18.403	11.026	278.834
-18.364	10.944	278.933	-18.398	10.998	278.809
-18.360	10.912	278.979	-18.394	10.971	278.867
-18.355	10.883	279.183	-18.391	10.943	279.171
-18.356	10.862	279.635	-18.389	10.918	279.639
-18.357	10.837	280.503	-18.389	10.892	280.509
-18.356	10.819	281.528	-18.389	10.868	281.651
-18.358	10.795	283.073	-18.391	10.843	283.384
-18.359	10.770	284.802	-18.394	10.822	284.998
-18.359	10.762	285.444	-18.398	10.802	287.088
[truncated: 1,244 more rows]
