# Supplementary material for: Finding the best hardware configuration for 2D SLAM in indoor environments via simulation based on Google Cartographer
Source: Sci Rep. 2022 Nov 5;12:18815. doi: 10.1038/s41598-022-22938-y (PMC9637188; doi:10.1038/s41598-022-22938-y)
Supplement: Supplementary file 1 — Supplementary Information. [file 41598_2022_22938_MOESM1_ESM.zip › SLAM_readings/tunel_no_loop_closure/slam_l3dio_tunel_6_4_2022_11_44_57_noloop.csv]

xr	yr	wr	xu	yu	wu
0.000	0.000	0.000	0.000	0.000	0.000
-0.001	0.002	359.837	0.000	0.000	0.000
0.000	0.002	359.816	0.000	0.000	0.000
-0.001	0.003	359.812	0.000	0.000	0.000
-0.001	0.003	359.813	0.000	0.000	0.000
0.000	0.003	359.813	0.000	0.000	0.000
0.001	0.002	359.814	0.000	0.000	0.000
0.000	0.002	359.813	0.000	0.000	0.000
0.001	0.002	359.802	0.000	0.000	0.000
0.001	0.002	359.802	0.000	0.000	0.000
0.000	0.002	359.813	0.000	0.000	0.000
0.000	0.003	359.817	0.000	0.000	0.000
0.000	0.003	359.808	0.000	0.000	0.000
0.001	0.002	359.804	0.000	0.000	0.000
0.000	0.003	359.809	0.000	0.000	0.000
0.001	0.003	359.812	0.000	0.000	0.000
0.001	0.003	359.819	0.000	0.000	0.000
0.001	0.003	359.806	0.000	0.000	0.000
0.002	0.002	359.808	0.000	0.000	0.000
0.000	0.003	359.803	0.000	0.000	0.000
0.001	0.003	359.805	0.000	0.000	0.000
0.000	0.002	359.811	0.000	0.000	0.000
0.000	0.002	359.802	0.000	0.000	0.000
0.001	0.002	359.794	0.000	0.000	0.000
0.001	0.003	359.811	0.000	0.000	0.000
0.000	0.002	359.807	0.000	0.000	0.000
-0.001	0.003	359.808	0.000	0.000	0.000
0.000	0.003	359.804	0.000	0.000	0.000
0.000	0.003	359.803	0.000	0.000	0.000
0.000	0.003	359.803	0.000	0.000	0.000
0.000	0.002	359.810	0.000	0.000	0.000
-0.001	0.003	359.819	0.000	0.000	0.000
0.000	0.003	359.811	0.000	0.000	0.000
0.000	0.003	359.810	0.000	0.000	0.000
0.000	0.003	359.807	0.000	0.000	0.000
0.000	0.003	359.802	0.000	0.000	0.000
0.000	0.003	359.809	0.000	0.000	0.000
0.001	0.002	359.804	0.000	0.000	0.000
0.001	0.003	359.802	0.000	0.000	0.000
0.001	0.002	359.810	0.000	0.000	0.000
0.000	0.003	359.816	0.000	0.000	0.000
0.000	0.003	359.803	0.000	0.000	0.000
0.000	0.003	359.803	0.000	0.000	0.000
0.001	0.002	359.815	0.001	0.000	0.000
0.003	0.002	359.821	0.006	0.000	0.007
0.009	0.002	359.841	0.012	0.000	0.026
0.021	0.002	359.833	0.023	0.000	0.026
0.031	0.002	359.843	0.033	0.000	0.021
0.051	0.003	359.834	0.052	0.000	0.015
0.066	0.003	359.836	0.067	0.000	0.016
0.085	0.002	359.837	0.090	0.000	0.017
0.112	0.003	359.827	0.118	0.000	0.015
0.139	0.003	359.819	0.142	0.000	0.014
0.168	0.002	359.793	0.171	0.000	359.972
0.194	0.003	359.768	0.203	0.000	359.946
0.222	0.002	359.721	0.232	0.000	359.931
0.253	0.001	359.662	0.255	0.001	359.855
0.282	0.001	359.624	0.285	0.001	359.805
0.306	0.001	359.616	0.311	0.001	359.803
0.333	0.001	359.603	0.341	0.001	359.774
0.362	0.001	359.652	0.371	0.001	359.823
0.387	0.001	359.577	0.397	0.001	359.782
0.416	0.001	359.569	0.426	0.001	359.773
0.446	0.001	359.546	0.455	0.001	359.741
0.473	0.000	359.514	0.482	0.001	359.714
0.502	0.001	359.523	0.513	0.001	359.704
0.530	0.001	359.541	0.539	0.000	359.728
0.557	0.001	359.487	0.569	0.000	359.689
0.586	0.000	359.525	0.597	0.000	359.685
0.615	0.000	359.549	0.625	0.000	359.729
0.642	0.000	359.473	0.653	0.000	359.643
0.671	0.000	359.433	0.682	0.000	359.603
0.701	0.000	359.446	0.713	0.000	359.652
0.727	0.000	359.379	0.740	0.000	359.576
0.755	0.000	359.387	0.769	0.000	359.560
0.781	0.000	359.422	0.796	0.000	359.577
0.814	0.000	359.343	0.825	0.000	359.516
0.845	-0.001	359.384	0.855	-0.001	359.536
0.869	-0.002	359.371	0.881	-0.001	359.590
0.899	-0.002	359.335	0.911	-0.001	359.504
0.928	-0.003	359.312	0.941	-0.001	359.480
0.955	-0.003	359.229	0.967	-0.001	359.491
0.984	-0.003	359.262	0.998	-0.001	359.450
1.014	-0.004	359.268	1.027	-0.002	359.436
1.041	-0.004	359.186	1.054	-0.002	359.384
1.071	-0.006	359.156	1.083	-0.002	359.364
1.104	-0.006	359.188	1.112	-0.002	359.384
1.128	-0.007	359.126	1.138	-0.002	359.364
1.153	-0.007	359.096	1.167	-0.002	359.282
1.188	-0.008	359.161	1.198	-0.003	359.331
1.213	-0.008	359.093	1.228	-0.003	359.309
1.240	-0.008	359.051	1.254	-0.003	359.237
1.270	-0.008	359.116	1.284	-0.004	359.302
1.298	-0.008	359.073	1.310	-0.004	359.263
1.328	-0.009	359.052	1.341	-0.004	359.217
1.357	-0.009	359.094	1.370	-0.004	359.251
1.379	-0.009	359.003	1.397	-0.005	359.239
1.415	-0.011	359.052	1.427	-0.005	359.216
1.442	-0.010	359.067	1.456	-0.006	359.268
1.472	-0.010	359.011	1.485	-0.006	359.207
1.499	-0.011	359.011	1.512	-0.006	359.187
1.526	-0.011	359.001	1.542	-0.006	359.227
1.555	-0.012	358.943	1.570	-0.006	359.146
1.582	-0.013	358.944	1.597	-0.007	359.096
1.612	-0.013	358.862	1.626	-0.007	359.131
1.638	-0.013	358.883	1.655	-0.007	359.082
1.670	-0.014	358.941	1.686	-0.008	359.114
1.697	-0.014	358.935	1.715	-0.009	359.152
1.728	-0.015	358.872	1.742	-0.009	359.060
1.753	-0.016	358.909	1.771	-0.009	359.102
1.786	-0.016	358.876	1.801	-0.010	359.116
1.810	-0.017	358.852	1.828	-0.010	359.035
1.840	-0.017	358.860	1.857	-0.010	359.036
1.865	-0.018	358.806	1.885	-0.011	359.078
1.894	-0.018	358.802	1.915	-0.011	359.010
1.925	-0.017	358.901	1.945	-0.012	359.058
1.953	-0.018	358.864	1.971	-0.012	359.053
1.983	-0.018	358.808	2.001	-0.012	358.983
2.010	-0.019	358.872	2.026	-0.013	359.047
2.039	-0.020	358.842	2.057	-0.013	358.993
2.069	-0.021	358.792	2.087	-0.013	358.976
2.096	-0.022	358.849	2.114	-0.014	359.021
2.129	-0.023	358.786	2.142	-0.015	359.027
2.155	-0.023	358.784	2.173	-0.015	358.983
2.182	-0.024	358.866	2.200	-0.016	359.048
2.214	-0.026	358.772	2.230	-0.016	358.995
2.240	-0.025	358.816	2.257	-0.016	358.989
2.269	-0.025	358.889	2.285	-0.017	359.057
2.301	-0.026	358.772	2.315	-0.017	358.951
2.328	-0.026	358.748	2.344	-0.017	358.939
2.357	-0.027	358.805	2.373	-0.018	358.977
2.386	-0.027	358.732	2.403	-0.018	358.955
2.417	-0.026	358.753	2.430	-0.019	358.923
2.443	-0.027	358.807	2.460	-0.020	358.994
2.471	-0.028	358.719	2.490	-0.020	358.926
2.497	-0.029	358.803	2.516	-0.020	358.957
2.527	-0.031	358.784	2.545	-0.021	359.021
2.558	-0.032	358.769	2.574	-0.021	358.973
2.587	-0.032	358.793	2.603	-0.022	358.955
2.612	-0.032	358.779	2.629	-0.022	358.976
2.641	-0.033	358.733	2.659	-0.023	358.940
2.673	-0.033	358.812	2.689	-0.023	358.963
2.701	-0.033	358.824	2.718	-0.024	359.004
2.729	-0.034	358.728	2.747	-0.024	358.888
2.757	-0.035	358.796	2.775	-0.025	358.963
2.786	-0.036	358.795	2.803	-0.025	358.980
2.816	-0.036	358.756	2.832	-0.025	358.956
2.842	-0.037	358.779	2.859	-0.026	358.948
2.872	-0.038	358.758	2.889	-0.026	358.972
2.900	-0.038	358.740	2.919	-0.027	358.943
2.927	-0.041	358.819	2.946	-0.027	359.001
2.958	-0.042	358.750	2.975	-0.028	358.992
2.990	-0.043	358.791	3.005	-0.028	358.986
3.018	-0.043	358.870	3.033	-0.029	359.066
3.043	-0.043	358.873	3.056	-0.030	359.086
3.064	-0.044	358.898	3.074	-0.030	359.107
3.074	-0.043	358.942	3.087	-0.030	359.172
3.083	-0.043	358.961	3.096	-0.031	359.181
3.091	-0.043	359.026	3.105	-0.031	359.238
3.104	-0.044	359.075	3.118	-0.031	359.279
3.120	-0.045	359.065	3.135	-0.032	359.287
3.139	-0.046	359.049	3.155	-0.032	359.257
3.158	-0.048	359.058	3.176	-0.032	359.292
3.186	-0.048	359.093	3.203	-0.032	359.311
3.215	-0.048	359.065	3.231	-0.033	359.291
3.240	-0.048	359.085	3.257	-0.033	359.258
3.268	-0.049	359.113	3.287	-0.033	359.322
3.298	-0.048	359.148	3.317	-0.034	359.352
3.322	-0.049	359.167	3.345	-0.034	359.356
3.351	-0.050	359.201	3.372	-0.035	359.389
3.380	-0.052	359.175	3.401	-0.035	359.393
3.410	-0.052	359.176	3.430	-0.035	359.388
3.439	-0.053	359.155	3.459	-0.035	359.356
3.466	-0.053	359.141	3.485	-0.036	359.341
3.495	-0.053	359.107	3.515	-0.036	359.316
3.526	-0.054	359.051	3.544	-0.036	359.271
3.553	-0.054	359.083	3.571	-0.036	359.296
3.580	-0.054	359.060	3.601	-0.037	359.271
3.612	-0.056	359.033	3.631	-0.037	359.250
3.635	-0.056	359.029	3.657	-0.037	359.246
3.664	-0.056	358.983	3.686	-0.037	359.197
3.693	-0.056	359.000	3.715	-0.038	359.185
3.723	-0.057	358.970	3.744	-0.038	359.178
3.750	-0.057	358.898	3.771	-0.038	359.129
3.780	-0.058	358.917	3.800	-0.039	359.121
3.808	-0.058	358.939	3.830	-0.039	359.167
3.836	-0.057	358.908	3.857	-0.039	359.099
3.865	-0.057	358.885	3.885	-0.040	359.065
3.894	-0.057	358.835	3.914	-0.040	359.046
3.923	-0.057	358.860	3.943	-0.041	359.083
3.952	-0.057	359.045	3.969	-0.042	359.278
3.978	-0.059	359.580	3.996	-0.045	359.862
4.004	-0.060	0.337	4.022	-0.049	0.698
4.024	-0.062	1.307	4.044	-0.053	1.731
4.047	-0.064	2.679	4.067	-0.058	3.193
4.068	-0.063	4.337	4.089	-0.064	4.972
4.087	-0.066	6.489	4.107	-0.071	6.823
4.104	-0.069	8.544	4.127	-0.079	9.325
4.119	-0.074	11.347	4.145	-0.087	12.164
4.137	-0.086	14.270	4.162	-0.096	14.765
4.153	-0.090	16.984	4.182	-0.105	17.903
4.170	-0.096	19.998	4.201	-0.112	20.718
4.194	-0.102	21.751	4.224	-0.108	21.788
4.229	-0.102	21.691	4.252	-0.097	21.813
4.256	-0.094	21.737	4.279	-0.087	21.872
4.284	-0.084	21.932	4.304	-0.077	22.123
4.306	-0.077	22.276	4.329	-0.069	22.538
4.325	-0.069	22.831	4.354	-0.063	23.337
4.355	-0.061	24.027	4.378	-0.057	24.433
4.369	-0.055	24.997	4.400	-0.053	25.745
4.402	-0.049	25.793	4.426	-0.042	25.961
4.426	-0.043	25.784	4.451	-0.030	25.942
4.454	-0.032	25.863	4.478	-0.017	25.997
4.479	-0.019	25.852	4.503	-0.005	25.943
4.504	-0.008	25.847	4.528	0.008	25.962
4.530	0.006	25.866	4.554	0.020	26.005
4.556	0.019	25.810	4.582	0.034	25.987
4.574	0.027	25.868	4.605	0.046	25.957
4.608	0.042	25.825	4.632	0.059	25.901
4.634	0.052	25.772	4.656	0.070	25.924
4.662	0.066	26.000	4.682	0.082	26.228
4.688	0.076	26.436	4.708	0.092	26.748
4.710	0.087	27.152	4.732	0.100	27.480
4.732	0.096	28.048	4.754	0.108	28.279
4.758	0.106	28.242	4.779	0.121	28.363
4.785	0.115	28.322	4.805	0.134	28.523
4.811	0.128	28.520	4.830	0.146	28.806
4.834	0.140	28.991	4.853	0.156	29.290
4.860	0.151	29.727	4.878	0.166	30.121
4.881	0.159	30.764	4.901	0.174	31.260
4.898	0.170	32.029	4.923	0.180	32.817
4.918	0.179	33.863	4.945	0.184	34.566
4.937	0.182	36.020	4.965	0.189	36.419
4.969	0.188	36.429	4.989	0.206	36.552
4.989	0.203	36.562	5.011	0.222	36.763
5.013	0.219	36.846	5.034	0.237	37.144
5.038	0.234	37.412	5.057	0.250	37.797
5.060	0.248	38.285	5.079	0.262	38.722
5.076	0.258	39.466	5.099	0.272	39.831
5.100	0.265	40.820	5.120	0.281	41.304
5.120	0.274	42.484	5.140	0.290	43.020
5.142	0.284	43.061	5.162	0.309	43.228
5.162	0.303	43.106	5.182	0.328	43.300
5.183	0.324	43.319	5.203	0.346	43.541
5.205	0.344	43.794	5.225	0.364	44.075
5.225	0.360	44.448	5.244	0.378	44.827
5.243	0.375	45.461	5.264	0.391	45.931
5.264	0.389	46.989	5.285	0.405	47.298
5.282	0.400	48.383	5.305	0.415	49.003
5.297	0.410	50.046	5.323	0.428	50.165
5.318	0.426	50.099	5.342	0.450	50.260
5.342	0.448	50.193	5.361	0.472	50.449
5.360	0.467	50.525	5.379	0.491	50.840
5.380	0.489	51.182	5.397	0.508	51.476
5.399	0.507	52.166	5.417	0.525	52.586
5.411	0.523	53.234	5.435	0.540	53.939
5.427	0.537	54.846	5.452	0.552	55.474
5.442	0.547	56.675	5.471	0.565	57.421
5.458	0.561	59.558	5.490	0.576	59.731
5.477	0.578	60.673	5.505	0.595	60.588
5.498	0.598	60.573	5.519	0.619	60.713
5.515	0.619	60.745	5.534	0.643	61.049
5.530	0.642	61.220	5.548	0.664	61.569
5.545	0.663	62.099	5.564	0.684	62.436
5.556	0.679	63.047	5.578	0.701	63.582
5.572	0.697	64.616	5.595	0.719	65.188
5.587	0.714	66.301	5.611	0.734	66.897
5.602	0.728	68.238	5.627	0.749	68.998
5.618	0.740	70.467	5.642	0.763	71.014
5.623	0.752	72.387	5.658	0.779	73.170
5.637	0.775	73.727	5.668	0.803	73.863
5.652	0.801	73.624	5.676	0.829	73.926
5.664	0.828	73.784	5.685	0.857	74.031
5.672	0.855	74.089	5.694	0.883	74.393
5.683	0.879	74.664	5.703	0.906	75.033
5.692	0.905	75.503	5.713	0.929	75.946
5.702	0.926	76.766	5.724	0.951	77.286
5.709	0.950	78.195	5.735	0.971	78.794
5.721	0.964	79.596	5.745	0.993	79.975
5.731	0.991	80.030	5.751	1.021	80.192
5.739	1.024	80.058	5.756	1.049	80.302
5.742	1.045	80.112	5.761	1.077	80.282
5.749	1.075	80.210	5.766	1.105	80.334
5.754	1.100	80.199	5.771	1.132	80.388
5.761	1.131	80.365	5.777	1.160	80.613
5.767	1.159	80.763	5.783	1.187	81.074
5.772	1.185	81.307	5.790	1.210	81.677
5.779	1.214	81.815	5.795	1.238	81.916
5.785	1.237	81.763	5.799	1.267	81.955
5.791	1.268	82.050	5.804	1.295	82.302
5.793	1.289	82.390	5.809	1.317	82.681
5.799	1.316	82.984	5.817	1.345	83.541
5.808	1.343	83.619	5.821	1.374	83.767
5.810	1.367	83.644	5.823	1.396	83.754
5.816	1.398	83.603	5.827	1.430	83.818
5.820	1.425	83.633	5.830	1.459	83.817
5.823	1.451	83.626	5.833	1.483	83.767
5.827	1.481	83.652	5.836	1.515	83.754
5.831	1.510	83.583	5.839	1.545	83.725
5.832	1.537	83.527	5.841	1.567	83.730
5.836	1.568	83.606	5.845	1.596	83.789
5.838	1.595	83.828	5.850	1.626	84.112
5.841	1.620	84.198	5.853	1.649	84.358
5.846	1.649	84.234	5.856	1.678	84.379
5.850	1.678	84.166	5.859	1.708	84.326
5.854	1.704	84.159	5.861	1.734	84.321
5.857	1.734	84.136	5.864	1.764	84.278
5.860	1.760	84.240	5.867	1.790	84.428
5.863	1.788	84.444	5.871	1.818	84.584
5.866	1.818	84.432	5.874	1.848	84.622
5.869	1.846	84.389	5.876	1.875	84.595
5.873	1.873	84.415	5.878	1.905	84.535
5.874	1.904	84.358	5.881	1.934	84.487
5.877	1.930	84.303	5.883	1.960	84.444
5.880	1.960	84.399	5.886	1.989	84.398
5.882	1.988	84.400	5.889	2.019	84.419
5.885	2.016	84.244	5.891	2.044	84.418
5.887	2.044	84.220	5.894	2.075	84.361
5.891	2.071	84.203	5.896	2.102	84.352
5.895	2.099	84.144	5.899	2.132	84.329
5.897	2.129	84.172	5.902	2.162	84.307
5.901	2.161	84.125	5.905	2.190	84.261
5.904	2.188	84.030	5.907	2.216	84.171
5.906	2.214	84.060	5.910	2.246	84.161
5.909	2.246	84.053	5.913	2.275	84.184
5.912	2.272	83.990	5.915	2.302	84.153
5.914	2.300	83.968	5.918	2.332	84.070
5.918	2.327	83.917	5.920	2.358	84.039
5.920	2.356	83.909	5.923	2.387	84.012
5.923	2.385	83.845	5.926	2.417	84.011
5.926	2.413	83.771	5.929	2.446	83.962
5.930	2.439	83.762	5.932	2.472	83.916
5.932	2.468	83.742	5.935	2.501	83.882
5.935	2.497	83.741	5.938	2.531	83.884
5.938	2.524	83.713	5.940	2.557	83.846
5.942	2.555	83.674	5.943	2.587	83.824
5.945	2.584	83.672	5.946	2.617	83.779
5.947	2.605	83.618	5.949	2.644	83.737
5.951	2.640	83.563	5.952	2.672	83.653
5.955	2.670	83.522	5.955	2.701	83.639
5.959	2.699	83.489	5.958	2.728	83.655
5.962	2.726	83.476	5.961	2.758	83.601
5.964	2.752	83.452	5.964	2.785	83.537
5.968	2.782	83.402	5.967	2.815	83.521
5.971	2.812	83.347	5.970	2.844	83.483
5.974	2.838	83.361	5.973	2.871	83.483
5.977	2.867	83.290	5.976	2.901	83.409
5.981	2.897	83.310	5.979	2.930	83.375
5.986	2.927	83.267	5.982	2.958	83.360
5.989	2.952	83.253	5.985	2.985	83.388
5.992	2.982	83.215	5.989	3.016	83.343
5.994	3.008	83.233	5.992	3.042	83.351
5.998	3.038	83.188	5.995	3.072	83.312
6.001	3.067	83.240	5.999	3.100	83.365
6.004	3.094	83.486	6.003	3.125	83.611
6.008	3.123	84.058	6.009	3.152	84.287
6.011	3.148	84.816	6.014	3.176	85.004
6.016	3.171	85.050	6.017	3.205	85.086
6.022	3.202	85.106	6.020	3.234	85.201
6.025	3.229	85.143	6.023	3.261	85.248
6.027	3.256	85.193	6.025	3.290	85.307
6.030	3.284	85.277	6.028	3.319	85.443
6.032	3.313	85.657	6.032	3.345	85.829
6.035	3.343	86.278	6.036	3.372	86.416
6.039	3.369	86.440	6.038	3.398	86.493
6.042	3.396	86.427	6.040	3.427	86.501
6.046	3.425	86.323	6.042	3.457	86.467
6.048	3.452	86.364	6.044	3.484	86.435
6.051	3.481	86.395	6.046	3.513	86.454
6.053	3.511	86.349	6.048	3.543	86.438
6.055	3.537	86.400	6.050	3.571	86.498
6.057	3.567	86.434	6.052	3.600	86.521
6.058	3.592	86.499	6.053	3.626	86.560
6.061	3.621	86.488	6.055	3.657	86.511
6.064	3.651	86.433	6.057	3.686	86.496
6.067	3.679	86.354	6.058	3.712	86.452
6.069	3.709	86.388	6.061	3.741	86.510
6.070	3.739	86.412	6.062	3.771	86.498
6.072	3.765	86.433	6.064	3.798	86.461
6.073	3.794	86.499	6.066	3.827	86.516
6.076	3.823	86.416	6.068	3.856	86.535
6.076	3.851	86.417	6.070	3.884	86.529
6.079	3.881	86.446	6.071	3.914	86.472
6.080	3.911	86.365	6.073	3.942	86.417
6.082	3.939	86.355	6.075	3.970	86.404
6.084	3.966	86.347	6.077	3.999	86.480
6.085	3.993	86.284	6.079	4.027	86.440
6.087	4.025	86.351	6.081	4.055	86.457
6.090	4.052	86.405	6.083	4.085	86.474
6.091	4.079	86.402	6.084	4.112	86.436
6.092	4.108	86.395	6.086	4.141	86.505
6.093	4.140	86.415	6.088	4.170	86.518
6.095	4.164	86.345	6.090	4.197	86.452
6.097	4.195	86.402	6.092	4.227	86.478
6.098	4.216	86.358	6.094	4.256	86.496
6.101	4.251	86.331	6.095	4.283	86.441
6.104	4.281	86.363	6.098	4.312	86.539
6.107	4.310	86.518	6.100	4.341	86.696
6.108	4.339	86.921	6.104	4.368	87.151
6.110	4.363	87.129	6.106	4.394	87.250
6.113	4.395	87.192	6.107	4.424	87.305
6.115	4.418	87.161	6.108	4.451	87.296
6.116	4.448	87.249	6.110	4.480	87.327
6.118	4.477	87.192	6.111	4.509	87.331
6.120	4.507	87.169	6.112	4.537	87.306
6.122	4.534	87.185	6.114	4.566	87.265
6.123	4.559	87.123	6.115	4.594	87.262
6.124	4.593	87.157	6.116	4.622	87.229
6.126	4.617	87.207	6.118	4.651	87.314
6.126	4.647	87.194	6.119	4.680	87.369
6.127	4.677	87.231	6.120	4.710	87.325
6.129	4.702	87.218	6.122	4.736	87.340
6.132	4.735	87.233	6.123	4.765	87.293
6.133	4.764	87.168	6.124	4.795	87.272
6.135	4.790	87.177	6.125	4.821	87.271
6.136	4.823	87.150	6.127	4.851	87.248
6.137	4.850	87.172	6.128	4.880	87.256
6.138	4.876	87.200	6.130	4.907	87.315
6.140	4.906	87.181	6.131	4.936	87.292
6.141	4.933	87.216	6.133	4.966	87.354
6.142	4.959	87.242	6.134	4.993	87.341
6.145	4.991	87.223	6.135	5.023	87.277
6.146	5.018	87.209	6.136	5.050	87.219
6.147	5.047	87.191	6.138	5.079	87.294
6.149	5.076	87.175	6.139	5.108	87.296
6.151	5.103	87.308	6.140	5.136	87.340
6.152	5.134	87.262	6.142	5.164	87.328
6.154	5.160	87.259	6.143	5.193	87.307
6.155	5.190	87.221	6.144	5.222	87.326
6.157	5.220	87.162	6.145	5.249	87.268
6.158	5.248	87.101	6.146	5.280	87.199
6.158	5.274	87.144	6.148	5.307	87.214
6.160	5.301	87.136	6.149	5.336	87.192
6.161	5.329	87.211	6.151	5.363	87.243
6.163	5.360	87.220	6.153	5.393	87.336
6.164	5.385	87.225	6.154	5.421	87.335
6.166	5.416	87.262	6.155	5.450	87.316
6.167	5.445	87.212	6.156	5.479	87.288
6.168	5.472	87.204	6.157	5.507	87.267
6.169	5.502	87.172	6.159	5.537	87.269
6.171	5.530	87.169	6.160	5.563	87.294
6.171	5.559	87.198	6.161	5.593	87.265
6.173	5.589	87.245	6.163	5.622	87.306
6.174	5.616	87.200	6.164	5.651	87.332
6.177	5.643	87.223	6.166	5.678	87.321
6.178	5.671	87.191	6.167	5.707	87.298
6.180	5.701	87.164	6.168	5.736	87.245
6.182	5.734	87.146	6.169	5.765	87.197
6.183	5.758	87.300	6.171	5.793	87.266
6.184	5.785	87.150	6.172	5.821	87.286
6.186	5.816	87.224	6.174	5.850	87.342
6.188	5.845	87.287	6.175	5.879	87.364
6.190	5.872	87.290	6.176	5.906	87.344
6.192	5.902	87.265	6.178	5.936	87.369
6.193	5.932	87.229	6.179	5.965	87.330
6.195	5.958	87.202	6.180	5.992	87.295
6.197	5.988	87.249	6.181	6.023	87.231
6.198	6.015	87.211	6.183	6.052	87.254
6.200	6.042	87.190	6.184	6.078	87.214
6.201	6.071	87.230	6.185	6.108	87.304
6.202	6.101	87.203	6.187	6.136	87.291
6.204	6.131	87.261	6.188	6.164	87.279
6.205	6.159	87.226	6.189	6.195	87.280
6.206	6.188	87.025	6.191	6.224	87.246
6.207	6.215	87.107	6.192	6.251	87.210
6.209	6.244	87.138	6.193	6.280	87.211
6.209	6.273	87.118	6.195	6.309	87.211
6.210	6.298	87.175	6.196	6.336	87.241
6.213	6.332	87.238	6.198	6.365	87.333
6.214	6.357	87.239	6.199	6.393	87.305
6.215	6.387	87.223	6.200	6.422	87.291
6.216	6.416	87.276	6.201	6.449	87.227
6.219	6.442	87.205	6.202	6.479	87.219
6.221	6.472	87.148	6.204	6.509	87.208
6.221	6.499	87.119	6.205	6.535	87.250
6.223	6.532	87.170	6.207	6.565	87.217
6.224	6.559	87.247	6.208	6.594	87.276
6.226	6.586	87.237	6.210	6.621	87.301
6.228	6.612	87.257	6.211	6.650	87.337
6.228	6.641	87.152	6.212	6.681	87.332
6.229	6.666	87.245	6.213	6.706	87.325
6.233	6.699	87.239	6.215	6.736	87.253
6.233	6.728	87.250	6.216	6.766	87.299
6.234	6.755	87.221	6.217	6.792	87.296
6.236	6.782	87.248	6.219	6.822	87.354
6.237	6.813	87.311	6.220	6.851	87.392
6.237	6.843	87.273	6.221	6.879	87.344
6.239	6.869	87.293	6.223	6.908	87.355
6.242	6.900	87.238	6.224	6.937	87.333
6.242	6.928	87.209	6.225	6.964	87.318
6.244	6.955	87.226	6.226	6.994	87.271
6.245	6.984	87.223	6.228	7.023	87.280
6.245	7.010	87.260	6.229	7.049	87.282
6.247	7.040	87.336	6.231	7.078	87.394
6.250	7.070	87.580	6.232	7.109	87.371
6.251	7.095	87.294	6.233	7.135	87.361
6.253	7.129	87.296	6.234	7.165	87.310
6.255	7.154	87.248	6.235	7.188	87.289
6.256	7.184	87.243	6.236	7.217	87.238
6.258	7.213	87.239	6.238	7.250	87.297
6.259	7.242	87.208	6.239	7.279	87.279
6.260	7.259	87.286	6.241	7.302	87.336
6.262	7.296	87.266	6.242	7.331	87.330
6.265	7.326	87.291	6.244	7.364	87.364
6.266	7.351	87.288	6.245	7.388	87.351
6.266	7.379	87.268	6.246	7.417	87.351
6.268	7.408	87.266	6.247	7.446	87.305
6.268	7.440	87.274	6.249	7.479	87.375
6.270	7.468	87.297	6.250	7.507	87.435
6.270	7.488	87.396	6.252	7.530	87.451
6.273	7.524	87.449	6.253	7.560	87.516
6.275	7.553	87.479	6.254	7.593	87.514
6.276	7.580	87.483	6.255	7.616	87.504
6.278	7.612	87.427	6.257	7.647	87.503
6.279	7.637	87.440	6.258	7.673	87.482
6.280	7.665	87.446	6.259	7.703	87.495
6.281	7.693	87.462	6.260	7.729	87.545
6.282	7.725	87.717	6.262	7.759	87.568
6.283	7.752	87.566	6.263	7.788	87.647
6.284	7.778	87.521	6.264	7.815	87.629
6.286	7.808	87.589	6.266	7.844	87.707
6.287	7.839	87.597	6.266	7.874	87.660
6.287	7.866	87.671	6.268	7.900	87.744
6.290	7.895	87.992	6.271	7.929	88.114
6.290	7.917	88.449	6.274	7.953	88.709
6.295	7.948	88.880	6.275	7.983	88.919
6.297	7.980	88.877	6.276	8.012	88.905
6.297	8.005	88.873	6.276	8.039	88.862
6.298	8.030	88.821	6.277	8.066	88.857
6.298	8.058	88.810	6.277	8.096	88.908
6.299	8.089	88.900	6.278	8.126	88.967
6.300	8.115	88.860	6.278	8.152	88.928
6.300	8.148	88.923	6.279	8.183	88.915
6.301	8.173	88.882	6.279	8.210	88.909
6.301	8.202	88.856	6.280	8.238	88.893
6.302	8.232	88.830	6.280	8.269	88.849
6.302	8.259	88.805	6.281	8.295	88.861
6.302	8.287	88.784	6.281	8.325	88.832
6.303	8.317	88.849	6.282	8.354	88.926
6.304	8.339	88.860	6.283	8.381	88.927
6.306	8.374	88.846	6.283	8.411	88.901
6.306	8.399	88.866	6.284	8.438	88.922
6.306	8.429	88.838	6.284	8.467	88.869
6.307	8.458	88.794	6.284	8.495	88.834
6.309	8.487	88.759	6.285	8.524	88.846
6.308	8.517	88.703	6.285	8.554	88.797
6.309	8.544	88.797	6.286	8.581	88.772
6.309	8.575	88.734	6.287	8.610	88.824
6.311	8.601	88.792	6.287	8.637	88.816
6.311	8.630	88.801	6.288	8.667	88.872
6.312	8.657	88.783	6.288	8.697	88.825
6.313	8.685	88.767	6.289	8.722	88.820
6.313	8.715	88.766	6.289	8.752	88.747
6.313	8.745	88.740	6.290	8.781	88.771
6.314	8.775	88.707	6.290	8.810	88.785
6.315	8.801	88.850	6.291	8.837	88.824
6.315	8.830	88.833	6.292	8.865	88.851
6.315	8.858	88.838	6.292	8.895	88.829
6.316	8.886	88.804	6.293	8.923	88.816
6.316	8.915	88.793	6.293	8.952	88.796
6.317	8.946	88.763	6.293	8.982	88.754
6.318	8.975	88.753	6.294	9.008	88.743
6.318	9.000	88.735	6.294	9.038	88.713
6.319	9.028	88.759	6.295	9.065	88.736
6.320	9.056	88.892	6.297	9.095	88.991
6.321	9.084	89.248	6.299	9.119	89.365
6.323	9.113	90.005	6.302	9.146	90.070
6.324	9.140	90.372	6.304	9.174	90.360
6.326	9.165	90.448	6.304	9.200	90.382
6.327	9.193	90.490	6.304	9.230	90.472
6.327	9.225	90.647	6.305	9.258	90.711
6.329	9.251	90.962	6.306	9.284	91.107
6.329	9.270	91.428	6.309	9.310	91.797
6.330	9.303	92.860	6.313	9.336	92.911
6.330	9.316	93.452	6.314	9.361	93.486
6.331	9.351	93.510	6.312	9.390	93.467
6.333	9.382	93.510	6.311	9.416	93.511
6.332	9.408	93.550	6.309	9.446	93.586
6.330	9.437	93.760	6.308	9.474	93.832
6.330	9.467	94.224	6.309	9.502	94.377
6.330	9.493	95.023	6.310	9.526	95.149
6.330	9.515	95.965	6.313	9.549	96.222
6.329	9.533	96.900	6.313	9.576	96.899
6.332	9.568	97.000	6.310	9.605	96.959
6.330	9.597	96.925	6.307	9.631	96.965
6.327	9.627	97.173	6.304	9.659	97.177
6.325	9.652	97.553	6.303	9.686	97.648
6.322	9.673	98.056	6.303	9.713	98.454
6.321	9.697	99.055	6.304	9.735	99.369
6.322	9.721	100.295	6.306	9.759	100.843
6.320	9.751	101.723	6.304	9.785	101.693
6.321	9.774	101.866	6.300	9.811	101.768
6.317	9.803	101.798	6.294	9.839	101.820
6.313	9.832	102.057	6.289	9.868	102.156
6.308	9.858	102.539	6.287	9.893	102.735
6.305	9.887	103.603	6.285	9.918	103.609
6.304	9.907	104.531	6.283	9.941	104.500
6.297	9.931	104.738	6.276	9.971	104.540
6.293	9.961	104.574	6.269	9.999	104.596
6.287	9.987	104.665	6.263	10.025	104.745
6.281	10.015	105.020	6.257	10.052	105.153
6.274	10.044	105.720	6.254	10.078	105.820
6.271	10.068	106.597	6.251	10.101	106.709
6.268	10.087	107.480	6.248	10.126	107.576
6.263	10.113	107.697	6.239	10.154	107.676
6.258	10.129	107.684	6.231	10.179	107.712
6.251	10.170	107.727	6.223	10.207	107.732
6.241	10.199	108.055	6.216	10.234	108.096
6.234	10.224	108.585	6.211	10.258	108.729
6.229	10.238	109.038	6.206	10.283	109.689
6.220	10.269	110.625	6.203	10.308	110.935
6.216	10.288	111.813	6.202	10.329	112.372
6.214	10.307	113.799	6.202	10.351	114.141
6.214	10.328	115.925	6.201	10.374	116.195
6.210	10.354	116.532	6.189	10.400	116.416
6.203	10.381	116.480	6.178	10.424	116.476
6.191	10.411	116.602	6.165	10.450	116.580
6.179	10.438	116.887	6.154	10.476	116.977
6.172	10.453	117.169	6.145	10.499	117.494
6.159	10.486	118.204	6.137	10.524	118.423
6.152	10.499	119.019	6.130	10.546	119.528
6.141	10.526	120.794	6.125	10.569	121.087
6.136	10.547	122.279	6.116	10.592	122.215
6.127	10.574	122.272	6.102	10.615	122.233
6.116	10.601	122.257	6.086	10.641	122.259
6.102	10.624	122.359	6.073	10.663	122.445
6.087	10.649	122.709	6.060	10.687	122.858
6.072	10.677	123.585	6.049	10.711	123.708
6.063	10.694	124.455	6.040	10.732	124.728
6.052	10.709	125.485	6.032	10.754	126.113
6.043	10.729	126.742	6.022	10.775	127.067
6.032	10.758	126.992	6.004	10.798	127.012
6.016	10.784	127.041	5.986	10.823	127.037
5.999	10.807	127.063	5.970	10.844	127.059
5.982	10.831	127.160	5.953	10.867	127.207
5.967	10.850	127.494	5.938	10.889	127.599
5.947	10.876	128.229	5.925	10.912	128.329
5.938	10.893	129.029	5.913	10.933	129.288
5.926	10.913	130.266	5.903	10.955	130.726
5.918	10.931	131.726	5.895	10.975	132.310
5.909	10.951	133.690	5.887	10.996	134.167
5.898	10.963	135.727	5.880	11.017	136.311
5.891	10.981	136.961	5.864	11.037	136.917
5.873	11.016	136.950	5.842	11.057	137.001
5.853	11.037	136.953	5.821	11.076	136.968
5.834	11.054	137.089	5.802	11.095	137.147
5.812	11.077	137.436	5.783	11.115	137.499
5.795	11.094	137.910	5.767	11.134	138.054
5.776	11.114	138.742	5.751	11.154	139.044
5.763	11.132	140.113	5.737	11.172	140.220
5.751	11.149	141.277	5.724	11.192	141.727
5.739	11.164	142.689	5.707	11.209	142.490
5.717	11.181	142.790	5.684	11.228	142.555
5.696	11.203	142.606	5.661	11.246	142.676
5.671	11.224	142.917	5.640	11.264	143.030
5.651	11.242	143.436	5.622	11.281	143.662
5.631	11.257	144.379	5.605	11.298	144.612
5.617	11.272	145.623	5.590	11.315	145.841
5.598	11.289	147.482	5.575	11.334	147.514
5.585	11.307	148.985	5.562	11.352	149.416
5.578	11.321	150.545	5.550	11.369	151.302
5.565	11.338	153.304	5.539	11.385	153.729
5.557	11.341	154.683	5.521	11.400	154.836
5.530	11.370	154.808	5.495	11.412	154.910
5.505	11.382	154.902	5.468	11.425	154.932
5.480	11.397	154.938	5.444	11.437	155.021
5.453	11.411	155.222	5.419	11.450	155.317
5.426	11.425	155.747	5.396	11.463	155.885
5.401	11.438	156.593	5.375	11.476	156.842
5.385	11.450	157.679	5.356	11.490	158.051
8.312	8.312	118.179	5.338	11.504	159.471
5.354	11.468	160.325	5.319	11.517	160.860
5.329	11.486	160.921	5.292	11.527	160.940
5.309	11.493	160.953	5.264	11.537	161.001
5.273	11.510	161.179	5.240	11.547	161.285
5.245	11.519	161.713	5.215	11.558	161.873
5.225	11.528	162.448	5.192	11.569	162.747
5.204	11.538	163.675	5.172	11.580	163.855
5.182	11.548	164.709	5.152	11.592	165.293
5.161	11.560	165.894	5.126	11.600	165.591
5.136	11.571	165.596	5.098	11.608	165.640
5.106	11.581	165.727	5.070	11.616	165.808
5.076	11.588	166.109	5.046	11.624	166.205
5.057	11.593	166.550	5.020	11.633	166.935
5.029	11.606	167.508	4.999	11.642	167.816
5.006	11.611	168.793	4.977	11.652	169.182
4.986	11.618	170.495	4.957	11.662	170.621
4.969	11.628	172.219	4.938	11.674	172.570
4.948	11.638	173.639	4.914	11.680	173.173
4.923	11.646	173.190	4.885	11.683	173.177
4.893	11.653	173.189	4.857	11.686	173.159
4.862	11.657	173.160	4.829	11.690	173.205
4.834	11.662	173.357	4.800	11.694	173.469
4.811	11.664	173.705	4.775	11.699	173.935
4.781	11.671	174.577	4.750	11.705	174.792
4.763	11.673	175.349	4.728	11.712	175.813
4.738	11.678	176.955	4.705	11.720	177.299
4.718	11.685	178.457	4.683	11.728	178.882
4.694	11.692	179.079	4.656	11.729	179.064
4.666	11.697	179.108	4.627	11.730	179.147
4.638	11.698	179.272	4.600	11.731	179.373
4.604	11.701	179.795	4.573	11.734	179.927
4.583	11.701	180.408	4.549	11.737	180.656
4.564	11.704	181.503	4.525	11.742	181.847
4.540	11.706	182.536	4.502	11.748	183.266
4.518	11.711	184.611	4.481	11.754	184.894
4.499	11.714	186.388	4.460	11.761	187.031
4.480	11.720	188.318	4.440	11.769	189.280
4.457	11.726	190.846	4.415	11.769	190.376
4.431	11.728	190.712	4.388	11.764	190.402
4.399	11.727	190.504	4.359	11.760	190.509
4.372	11.724	190.698	4.333	11.756	190.790
4.344	11.719	191.203	4.306	11.753	191.395
4.317	11.716	191.927	4.281	11.752	192.209
4.297	11.716	193.030	4.261	11.752	193.143
4.271	11.714	194.451	4.236	11.753	194.651
4.249	11.714	196.161	4.212	11.755	196.517
4.229	11.714	197.918	4.194	11.756	198.265
4.213	11.716	199.651	4.169	11.753	199.251
4.179	11.710	199.335	4.137	11.742	199.334
4.151	11.706	199.396	4.115	11.734	199.347
4.120	11.696	199.601	4.087	11.725	199.494
4.094	11.687	199.584	4.056	11.715	199.601
4.071	11.679	199.628	4.035	11.708	199.669
4.043	11.670	199.935	4.008	11.699	199.987
4.017	11.661	200.358	3.984	11.693	200.475
3.993	11.653	201.225	3.958	11.688	201.401
3.969	11.648	202.576	3.935	11.683	202.506
3.956	11.643	203.426	3.910	11.677	203.287
3.920	11.636	203.299	3.885	11.665	203.228
3.892	11.627	203.378	3.858	11.654	203.249
3.864	11.616	203.412	3.831	11.643	203.410
3.839	11.607	203.690	3.806	11.634	203.741
3.813	11.595	204.317	3.781	11.626	204.357
3.791	11.586	205.085	3.757	11.619	205.212
3.771	11.580	206.328	3.734	11.614	206.353
3.747	11.572	207.663	3.710	11.609	207.933
3.725	11.567	208.798	3.687	11.599	208.481
3.703	11.558	208.560	3.661	11.586	208.540
3.678	11.546	208.540	3.638	11.573	208.575
3.649	11.532	208.590	3.611	11.559	208.541
3.622	11.518	208.621	3.586	11.546	208.588
3.602	11.507	208.716	3.563	11.533	208.715
3.576	11.492	209.038	3.537	11.522	209.132
3.552	11.481	209.743	3.512	11.511	209.870
3.530	11.470	210.171	3.490	11.500	210.214
3.503	11.460	210.176	3.464	11.485	210.180
3.481	11.450	210.135	3.441	11.471	210.143
3.457	11.436	210.172	3.416	11.457	210.156
3.430	11.424	210.153	3.391	11.441	210.139
3.409	11.412	210.197	3.369	11.429	210.181
3.382	11.396	210.387	3.343	11.415	210.511
3.357	11.382	210.943	3.318	11.404	211.081
3.335	11.370	211.596	3.296	11.395	211.919
3.315	11.361	212.926	3.273	11.386	213.160
3.292	11.351	214.427	3.250	11.377	214.309
3.270	11.342	214.366	3.228	11.362	214.412
3.244	11.329	214.478	3.202	11.346	214.474
3.224	11.315	214.589	3.180	11.331	214.573
3.197	11.301	214.680	3.155	11.314	214.644
3.165	11.282	214.688	3.131	11.297	214.658
3.147	11.270	214.775	3.109	11.282	214.748
3.123	11.254	214.749	3.085	11.266	214.770
3.099	11.237	214.836	3.062	11.250	214.802
3.076	11.222	214.966	3.038	11.234	214.838
3.049	11.204	214.873	3.013	11.217	214.850
3.029	11.190	214.941	2.991	11.202	214.867
3.005	11.174	214.946	2.966	11.184	214.988
2.983	11.158	214.990	2.944	11.169	215.043
2.959	11.140	215.120	2.920	11.152	215.061
2.936	11.124	215.168	2.896	11.136	215.146
2.914	11.110	215.138	2.874	11.121	215.116
2.890	11.093	215.188	2.850	11.104	215.204
2.868	11.078	215.213	2.827	11.088	215.242
2.843	11.060	215.258	2.803	11.071	215.214
2.820	11.045	215.353	2.780	11.055	215.280
2.792	11.025	215.367	2.756	11.039	215.377
2.770	11.009	215.381	2.734	11.023	215.390
2.748	10.995	215.496	2.710	11.006	215.456
2.724	10.979	215.462	2.685	10.989	215.454
2.702	10.964	215.532	2.664	10.974	215.423
2.678	10.948	215.568	2.639	10.956	215.507
2.655	10.932	215.562	2.615	10.940	215.544
2.631	10.916	215.623	2.593	10.924	215.565
2.609	10.898	215.756	2.568	10.907	215.620
2.584	10.881	215.780	2.545	10.890	215.673
2.560	10.864	215.756	2.524	10.875	215.663
2.538	10.850	215.791	2.499	10.858	215.811
2.515	10.832	215.872	2.476	10.841	215.801
2.491	10.815	215.905	2.451	10.823	215.756
2.469	10.798	215.976	2.429	10.808	215.839
2.444	10.781	215.929	2.405	10.791	215.858
2.421	10.765	215.983	2.383	10.775	215.915
2.397	10.747	216.046	2.358	10.758	215.991
2.375	10.731	216.065	2.335	10.740	215.945
2.352	10.715	216.033	2.314	10.725	215.833
2.331	10.699	215.645	2.294	10.708	215.505
2.308	10.684	215.039	2.273	10.690	214.815
2.289	10.670	214.142	2.256	10.672	213.870
2.273	10.656	212.933	2.240	10.655	212.580
2.257	10.646	212.286	2.218	10.639	212.185
2.231	10.619	212.250	2.194	10.624	212.178
2.210	10.601	212.271	2.169	10.608	212.195
2.184	10.584	212.295	2.144	10.593	212.222
2.160	10.570	212.340	2.120	10.578	212.215
2.137	10.556	212.364	2.096	10.563	212.231
2.114	10.542	212.338	2.074	10.548	212.218
2.088	10.524	212.258	2.049	10.532	212.242
2.062	10.508	212.460	2.023	10.516	212.189
2.041	10.494	212.204	2.002	10.502	212.114
2.016	10.479	211.867	1.979	10.486	211.739
1.992	10.465	211.276	1.958	10.469	211.094
1.974	10.452	210.452	1.940	10.454	210.274
1.956	10.436	209.352	1.922	10.436	208.943
1.938	10.423	207.988	1.905	10.420	207.456
1.919	10.408	207.152	1.883	10.408	207.357
1.897	10.391	207.506	1.857	10.395	207.436
1.871	10.376	207.478	1.830	10.381	207.437
1.846	10.358	207.521	1.806	10.369	207.454
1.819	10.345	207.569	1.779	10.355	207.491
1.794	10.332	207.420	1.756	10.342	207.290
1.768	10.316	206.921	1.733	10.327	206.821
1.747	10.304	206.430	1.712	10.313	206.115
1.726	10.293	205.374	1.692	10.298	204.979
1.706	10.282	203.896	1.675	10.284	203.619
1.685	10.269	203.105	1.649	10.270	203.176
1.663	10.254	203.295	1.624	10.259	203.198
1.639	10.240	203.226	1.598	10.248	203.217
1.608	10.225	203.209	1.571	10.236	203.149
1.585	10.215	203.168	1.544	10.224	203.041
1.569	10.208	202.987	1.521	10.213	202.690
1.534	10.190	202.256	1.498	10.200	202.054
1.520	10.184	201.783	1.478	10.187	201.166
1.491	10.171	200.193	1.458	10.173	199.782
1.474	10.163	198.731	1.440	10.160	198.440
1.450	10.152	198.145	1.412	10.150	198.151
1.428	10.139	198.242	1.386	10.141	198.157
1.400	10.126	198.209	1.359	10.133	198.208
1.372	10.115	198.218	1.332	10.123	198.168
1.347	10.105	198.245	1.307	10.114	198.065
1.319	10.096	197.915	1.280	10.104	197.711
1.300	10.090	197.544	1.258	10.094	197.105
1.272	10.076	196.460	1.234	10.082	196.068
1.255	10.072	195.534	1.214	10.070	194.801
1.235	10.063	194.260	1.195	10.058	193.271
1.207	10.051	193.114	1.170	10.050	192.767
1.184	10.042	192.635	1.143	10.044	192.699
1.159	10.032	192.784	1.115	10.038	192.654
1.128	10.024	192.474	1.088	10.030	192.299
1.099	10.017	191.970	1.063	10.022	191.736
1.077	10.010	191.213	1.041	10.013	190.916
1.055	10.003	190.222	1.019	10.004	189.791
1.034	9.999	188.885	0.999	9.994	188.261
1.016	9.992	187.281	0.978	9.983	186.355
0.998	9.983	184.792	0.960	9.972	184.058
0.982	9.976	183.106	0.935	9.966	183.291
0.953	9.964	183.060	0.909	9.965	183.234
0.922	9.957	183.165	0.880	9.962	183.110
0.892	9.953	182.898	0.852	9.959	182.717
0.864	9.951	182.406	0.827	9.955	182.129
0.838	9.946	181.521	0.802	9.950	181.226
0.817	9.941	180.524	0.779	9.944	179.990
0.795	9.937	179.019	0.758	9.938	178.502
0.776	9.937	177.219	0.736	9.930	176.519
0.757	9.933	175.227	0.717	9.922	174.739
0.740	9.927	173.220	0.699	9.915	172.212
0.725	9.916	170.054	0.681	9.907	169.551
0.700	9.912	168.037	0.656	9.906	168.285
0.670	9.908	168.272	0.627	9.911	168.271
0.642	9.908	168.404	0.601	9.917	168.274
0.613	9.910	168.274	0.572	9.922	168.085
0.583	9.916	167.856	0.546	9.925	167.676
0.556	9.920	167.272	0.521	9.928	167.002
0.533	9.924	166.447	0.495	9.929	165.984
0.511	9.925	165.240	0.469	9.932	165.218
0.487	9.932	165.248	0.442	9.939	165.249
0.458	9.937	165.299	0.415	9.947	165.244
0.428	9.942	165.272	0.386	9.954	165.150
0.401	9.947	165.282	0.360	9.961	165.166
0.372	9.955	165.094	0.333	9.967	164.899
0.344	9.962	164.693	0.306	9.972	164.425
0.319	9.968	164.081	0.282	9.975	163.680
0.297	9.972	163.031	0.257	9.977	162.565
0.272	9.975	161.566	0.233	9.978	161.158
0.256	9.981	160.652	0.209	9.984	160.629
0.220	9.982	160.774	0.181	9.994	160.636
0.193	9.991	160.592	0.156	10.002	160.488
0.167	10.000	160.240	0.129	10.009	160.006
0.141	10.009	159.539	0.104	10.015	159.213
0.118	10.015	158.542	0.079	10.019	158.129
0.096	10.021	157.590	0.055	10.027	157.881
0.068	10.027	157.855	0.028	10.038	157.778
0.040	10.037	157.900	0.002	10.048	157.749
0.014	10.048	157.851	-0.024	10.059	157.772
-0.015	10.059	157.845	-0.052	10.071	157.742
-0.039	10.069	157.889	-0.077	10.081	157.773
-0.067	10.080	157.746	-0.103	10.091	157.647
-0.092	10.091	157.495	-0.131	10.100	157.275
-0.117	10.101	157.112	-0.154	10.108	156.683
-0.140	10.108	156.112	-0.179	10.114	155.743
-0.163	10.115	155.398	-0.204	10.124	155.466
-0.188	10.123	155.552	-0.230	10.136	155.448
-0.219	10.135	155.523	-0.256	10.147	155.375
-0.242	10.147	155.351	-0.281	10.157	155.101
-0.272	10.160	154.844	-0.307	10.167	154.544
-0.292	10.169	154.126	-0.332	10.174	153.638
-0.312	10.177	153.067	-0.354	10.180	152.567
-0.337	10.186	152.487	-0.380	10.193	152.396
-0.366	10.196	152.518	-0.404	10.205	152.376
-0.390	10.207	152.440	-0.430	10.218	152.306
-0.417	10.219	152.442	-0.456	10.232	152.360
-0.442	10.231	152.442	-0.481	10.245	152.439
-0.469	10.247	152.463	-0.505	10.258	152.409
-0.493	10.257	152.453	-0.527	10.269	152.321
-0.521	10.272	152.050	-0.556	10.282	151.876
-0.544	10.283	151.585	-0.576	10.289	151.317
-0.566	10.292	150.599	-0.603	10.299	150.159
-0.584	10.302	149.509	-0.621	10.305	149.124
-0.606	10.311	148.169	-0.645	10.310	147.576
-0.630	10.319	147.089	-0.672	10.325	147.098
-0.656	10.328	147.190	-0.691	10.337	147.049
-0.681	10.341	147.020	-0.716	10.352	146.824
-0.709	10.358	146.497	-0.744	10.366	146.169
-0.728	10.369	145.825	-0.762	10.375	145.497
-0.739	10.377	145.088	-0.785	10.385	144.321
-0.759	10.388	143.861	-0.807	10.393	142.805
-0.781	10.399	142.505	-0.829	10.405	142.212
-0.815	10.411	142.231	-0.853	10.423	142.103
-0.840	10.428	142.282	-0.874	10.440	142.107
-0.859	10.443	142.175	-0.898	10.457	141.962
-0.885	10.463	141.886	-0.920	10.473	141.684
-0.906	10.478	141.461	-0.941	10.486	141.185
-0.927	10.493	140.583	-0.963	10.499	140.285
-0.948	10.507	139.238	-0.986	10.511	139.039
-0.967	10.519	137.810	-1.005	10.520	137.660
-0.978	10.529	136.576	-1.027	10.529	135.888
-0.993	10.536	134.795	-1.046	10.536	133.878
-1.012	10.543	132.528	-1.067	10.547	132.259
-1.045	10.552	132.277	-1.085	10.567	132.138
-1.068	10.572	132.330	-1.105	10.588	132.136
-1.086	10.592	132.263	-1.124	10.610	132.093
-1.106	10.613	132.124	-1.143	10.629	131.946
-1.127	10.636	131.579	-1.163	10.648	131.459
-1.144	10.655	131.097	-1.181	10.664	130.827
-1.161	10.672	130.079	-1.201	10.680	129.736
-1.180	10.689	128.946	-1.221	10.694	128.359
-1.197	10.702	126.863	-1.240	10.707	126.760
-1.206	10.715	125.350	-1.257	10.719	125.066
-1.227	10.730	124.847	-1.275	10.741	124.734
-1.248	10.750	124.799	-1.290	10.763	124.640
-1.272	10.774	124.678	-1.307	10.786	124.556
-1.290	10.799	124.412	-1.324	10.809	124.230
-1.308	10.824	123.835	-1.342	10.830	123.659
-1.319	10.840	123.226	-1.358	10.847	122.873
-1.334	10.857	122.117	-1.376	10.865	121.628
-1.351	10.876	120.499	-1.392	10.879	120.275
-1.366	10.887	119.188	-1.409	10.894	118.540
-1.380	10.899	117.132	-1.425	10.912	117.178
-1.396	10.916	117.242	-1.437	10.936	117.166
-1.414	10.945	117.277	-1.451	10.962	117.188
-1.426	10.969	117.315	-1.464	10.988	117.182
-1.441	10.993	117.124	-1.477	11.009	116.937
-1.455	11.022	116.580	-1.492	11.034	116.329
-1.467	11.045	115.861	-1.505	11.053	115.610
-1.480	11.065	114.643	-1.521	11.074	114.463
-1.493	11.084	113.296	-1.536	11.091	112.975
-1.507	11.099	111.848	-1.550	11.106	111.327
-1.521	11.113	110.143	-1.565	11.122	109.222
-1.534	11.128	106.821	-1.582	11.137	106.833
-1.548	11.139	104.315	-1.599	11.151	104.137
-1.563	11.152	101.743	-1.611	11.164	101.876
-1.565	11.161	101.100	-1.619	11.189	101.303
-1.591	11.199	101.300	-1.626	11.219	101.175
-1.595	11.223	101.278	-1.631	11.245	101.131
-1.604	11.255	101.183	-1.637	11.273	101.071
-1.611	11.283	100.981	-1.643	11.300	100.817
-1.615	11.311	100.580	-1.651	11.326	100.307
-1.620	11.336	99.910	-1.659	11.349	99.523
-1.628	11.359	98.788	-1.667	11.371	98.460
-1.635	11.382	97.652	-1.675	11.396	97.509
-1.637	11.397	97.551	-1.679	11.425	97.451
-1.650	11.434	97.511	-1.683	11.449	97.395
-1.655	11.463	97.520	-1.687	11.479	97.416
-1.659	11.492	97.542	-1.691	11.508	97.409
-1.662	11.520	97.510	-1.695	11.538	97.386
-1.666	11.548	97.518	-1.698	11.564	97.409
-1.669	11.575	97.510	-1.702	11.594	97.405
-1.674	11.607	97.505	-1.706	11.623	97.385
-1.678	11.634	97.411	-1.710	11.649	97.286
-1.682	11.660	97.179	-1.715	11.676	97.031
-1.686	11.687	96.752	-1.719	11.701	96.665
-1.691	11.712	96.791	-1.723	11.730	96.678
-1.695	11.741	96.758	-1.727	11.759	96.620
-1.699	11.769	96.705	-1.730	11.789	96.570
-1.702	11.796	96.752	-1.733	11.815	96.665
-1.705	11.815	96.723	-1.736	11.845	96.726
-1.710	11.853	96.824	-1.739	11.872	96.761
-1.713	11.883	96.841	-1.743	11.900	96.710
-1.716	11.911	96.566	-1.747	11.926	96.393
-1.719	11.938	95.979	-1.753	11.953	95.747
-1.723	11.958	95.169	-1.759	11.975	94.900
-1.727	11.983	94.186	-1.764	12.000	94.102
-1.731	12.012	94.113	-1.767	12.031	94.069
-1.735	12.040	94.146	-1.769	12.059	94.009
-1.739	12.066	94.175	-1.771	12.086	94.025
-1.741	12.095	94.162	-1.773	12.115	94.113
-1.743	12.124	94.195	-1.775	12.145	94.098
-1.745	12.150	94.252	-1.777	12.172	94.118
-1.749	12.181	94.207	-1.780	12.202	94.100
-1.752	12.212	94.199	-1.782	12.231	94.100
-1.753	12.238	94.263	-1.784	12.257	94.155
-1.755	12.263	94.107	-1.787	12.286	93.887
-1.758	12.293	93.798	-1.791	12.311	93.487
-1.764	12.320	93.106	-1.795	12.336	92.737
-1.768	12.344	92.098	-1.800	12.361	91.815
-1.773	12.371	91.900	-1.802	12.391	91.688
-1.776	12.398	91.845	-1.803	12.417	91.708
-1.778	12.427	91.866	-1.804	12.447	91.638
-1.780	12.458	91.852	-1.805	12.476	91.608
-1.781	12.486	91.815	-1.806	12.504	91.642
-1.782	12.512	91.731	-1.807	12.531	91.581
-1.783	12.542	91.730	-1.808	12.562	91.546
-1.786	12.571	91.725	-1.809	12.591	91.504
-1.788	12.598	91.644	-1.811	12.618	91.416
-1.789	12.627	91.608	-1.811	12.648	91.461
-1.789	12.656	91.608	-1.812	12.675	91.484
-1.791	12.683	91.584	-1.813	12.702	91.422
-1.791	12.717	91.631	-1.814	12.733	91.418
-1.792	12.740	91.615	-1.815	12.760	91.412
-1.791	12.770	91.595	-1.816	12.789	91.369
-1.793	12.802	91.601	-1.817	12.818	91.415
-1.794	12.828	91.536	-1.818	12.845	91.348
-1.794	12.857	91.524	-1.819	12.875	91.300
-1.795	12.883	91.570	-1.819	12.902	91.355
-1.796	12.911	91.505	-1.820	12.932	91.402
-1.797	12.940	91.574	-1.821	12.959	91.378
-1.798	12.967	91.551	-1.821	12.987	91.410
-1.799	12.998	91.535	-1.823	13.017	91.334
-1.800	13.029	91.584	-1.823	13.046	91.337
-1.802	13.054	91.596	-1.824	13.073	91.367
-1.803	13.083	91.556	-1.825	13.102	91.401
-1.803	13.111	91.622	-1.825	13.130	91.454
-1.803	13.140	91.689	-1.826	13.159	91.470
-1.805	13.170	91.670	-1.827	13.188	91.451
-1.806	13.200	91.684	-1.828	13.216	91.517
-1.808	13.226	91.605	-1.828	13.244	91.505
-1.808	13.245	91.691	-1.830	13.274	91.433
-1.809	13.284	91.677	-1.830	13.301	91.477
-1.810	13.311	91.652	-1.831	13.331	91.520
-1.811	13.338	91.709	-1.832	13.357	91.498
-1.812	13.366	91.722	-1.832	13.386	91.567
-1.814	13.399	91.758	-1.834	13.417	91.556
-1.814	13.424	91.782	-1.834	13.442	91.552
-1.815	13.454	91.756	-1.835	13.473	91.576
-1.816	13.483	91.705	-1.836	13.501	91.553
-1.816	13.511	91.709	-1.837	13.529	91.559
-1.818	13.540	91.803	-1.838	13.559	91.601
-1.820	13.572	91.735	-1.839	13.588	91.587
-1.820	13.597	91.795	-1.840	13.614	91.572
-1.820	13.627	91.786	-1.840	13.643	91.649
-1.821	13.654	91.759	-1.842	13.672	91.570
-1.822	13.681	91.797	-1.842	13.699	91.608
-1.823	13.711	91.820	-1.843	13.729	91.587
-1.824	13.738	91.761	-1.844	13.756	91.575
-1.825	13.768	91.766	-1.845	13.785	91.632
-1.826	13.798	91.755	-1.846	13.813	91.618
-1.827	13.825	91.726	-1.847	13.842	91.567
-1.828	13.853	91.791	-1.848	13.871	91.594
-1.829	13.883	91.724	-1.849	13.900	91.580
-1.830	13.906	91.761	-1.850	13.929	91.554
-1.831	13.940	91.727	-1.851	13.956	91.578
-1.832	13.970	91.750	-1.852	13.985	91.564
-1.834	13.996	91.758	-1.852	14.013	91.542
-1.835	14.025	91.753	-1.853	14.041	91.581
-1.836	14.052	91.722	-1.854	14.071	91.574
-1.837	14.079	91.743	-1.855	14.097	91.573
-1.838	14.108	91.677	-1.856	14.126	91.550
-1.839	14.139	91.655	-1.857	14.156	91.502
-1.841	14.167	91.689	-1.858	14.185	91.522
-1.841	14.194	91.644	-1.859	14.213	91.515
-1.842	14.224	91.633	-1.860	14.241	91.478
-1.843	14.253	91.635	-1.861	14.271	91.466
-1.844	14.278	91.603	-1.862	14.298	91.461
-1.845	14.310	91.598	-1.863	14.326	91.403
-1.846	14.337	91.551	-1.863	14.356	91.409
-1.847	14.364	91.467	-1.864	14.383	91.410
-1.848	14.392	91.533	-1.865	14.411	91.382
-1.848	14.422	91.539	-1.866	14.440	91.390
-1.848	14.451	91.548	-1.867	14.469	91.399
-1.849	14.477	91.518	-1.867	14.496	91.389
-1.850	14.506	91.536	-1.868	14.525	91.392
-1.851	14.537	91.507	-1.869	14.555	91.333
-1.853	14.567	91.449	-1.870	14.583	91.262
-1.854	14.593	91.462	-1.871	14.610	91.298
-1.854	14.622	91.439	-1.872	14.639	91.322
-1.856	14.652	91.479	-1.873	14.669	91.283
-1.856	14.677	91.475	-1.873	14.697	91.287
-1.858	14.707	91.439	-1.874	14.726	91.274
-1.859	14.735	91.444	-1.875	14.753	91.297
-1.859	14.766	91.397	-1.876	14.781	91.246
-1.860	14.794	91.358	-1.877	14.811	91.194
-1.861	14.820	91.384	-1.877	14.838	91.183
-1.860	14.851	91.359	-1.878	14.868	91.225
-1.861	14.878	91.353	-1.878	14.895	91.202
-1.863	14.909	91.367	-1.879	14.925	91.234
-1.863	14.937	91.452	-1.879	14.953	91.416
-1.864	14.963	91.836	-1.878	14.978	91.780
-1.864	14.991	92.453	-1.876	15.005	92.503
-1.862	15.017	92.950	-1.876	15.032	92.761
-1.863	15.042	93.024	-1.877	15.058	92.819
-1.863	15.069	92.984	-1.878	15.088	92.898
-1.865	15.098	93.006	-1.880	15.118	92.856
-1.866	15.128	93.069	-1.881	15.147	92.927
-1.868	15.155	93.247	-1.882	15.172	93.138
-1.868	15.184	93.660	-1.881	15.200	93.700
-1.868	15.210	94.426	-1.879	15.225	94.540
-1.868	15.234	95.397	-1.878	15.251	95.346
-1.868	15.259	95.565	-1.880	15.278	95.383
-1.868	15.290	95.553	-1.883	15.307	95.404
-1.871	15.320	95.577	-1.886	15.336	95.462
-1.872	15.347	95.704	-1.887	15.363	95.647
-1.874	15.369	95.957	-1.888	15.390	96.018
-1.876	15.404	96.687	-1.889	15.417	96.666
-1.878	15.423	97.315	-1.887	15.440	97.549
-1.877	15.449	98.714	-1.885	15.465	98.908
-1.879	15.474	100.079	-1.883	15.487	100.324
-1.877	15.493	101.083	-1.883	15.509	100.998
-1.877	15.523	101.098	-1.889	15.538	101.071
-1.881	15.552	101.257	-1.895	15.570	101.149
-1.884	15.579	101.386	-1.898	15.593	101.325
-1.890	15.607	101.779	-1.902	15.621	101.757
-1.894	15.635	102.381	-1.905	15.650	102.447
-1.899	15.658	102.541	-1.911	15.679	102.503
-1.902	15.691	102.622	-1.917	15.702	102.476
-1.906	15.718	102.697	-1.924	15.734	102.540
-1.911	15.742	102.641	-1.929	15.757	102.506
-1.919	15.772	102.759	-1.935	15.787	102.655
-1.925	15.805	103.091	-1.940	15.814	102.988
-1.930	15.831	103.655	-1.943	15.843	103.684
-1.935	15.851	104.314	-1.946	15.863	104.259
-1.939	15.878	104.625	-1.953	15.893	104.437
-1.945	15.904	104.546	-1.959	15.919	104.462
-1.951	15.933	104.636	-1.966	15.947	104.504
-1.958	15.963	104.933	-1.972	15.975	104.849
-1.963	15.987	105.420	-1.976	15.999	105.403
-1.969	16.015	106.275	-1.979	16.025	106.305
-1.975	16.035	107.456	-1.981	16.048	107.429
-1.978	16.056	108.337	-1.985	16.074	108.224
-1.983	16.085	108.439	-1.994	16.101	108.281
-1.989	16.113	108.470	-2.003	16.129	108.365
-1.996	16.139	108.672	-2.010	16.154	108.631
-2.005	16.168	109.105	-2.017	16.181	109.107
-2.011	16.192	109.802	-2.022	16.204	109.842
-2.017	16.216	110.735	-2.025	16.228	110.923
-2.022	16.238	112.323	-2.028	16.252	112.303
-2.027	16.261	113.569	-2.034	16.277	113.138
-2.032	16.289	113.282	-2.045	16.304	113.185
-2.041	16.315	113.378	-2.056	16.329	113.233
-2.052	16.346	113.581	-2.066	16.355	113.507
-2.059	16.361	113.837	-2.075	16.381	114.029
-2.069	16.393	114.723	-2.082	16.405	114.812
-2.076	16.409	115.596	-2.088	16.429	115.868
-2.085	16.436	117.178	-2.093	16.452	117.369
-2.086	16.447	118.569	-2.096	16.473	118.840
-2.093	16.474	119.271	-2.109	16.498	118.983
-2.102	16.497	119.157	-2.123	16.523	119.077
-2.114	16.525	119.298	-2.136	16.548	119.291
-2.129	16.553	119.753	-2.147	16.572	119.733
-2.139	16.569	120.218	-2.156	16.594	120.408
-2.150	16.599	121.442	-2.165	16.618	121.493
-2.160	16.616	122.552	-2.171	16.642	122.915
-2.168	16.637	123.822	-2.177	16.662	124.368
-2.172	16.655	125.539	-2.185	16.685	125.829
-2.184	16.684	126.222	-2.202	16.708	125.861
-2.199	16.710	126.104	-2.219	16.733	126.079
-2.213	16.734	126.416	-2.232	16.754	126.431
-2.231	16.761	127.091	-2.247	16.778	127.050
-2.242	16.778	127.822	-2.257	16.798	127.828
-2.254	16.798	128.941	-2.269	16.821	129.053
-2.265	16.823	129.060	-2.287	16.843	129.093
-2.281	16.841	129.103	-2.304	16.864	129.120
-2.298	16.867	129.300	-2.322	16.887	129.255
-2.318	16.892	129.663	-2.338	16.910	129.643
-2.336	16.915	130.248	-2.353	16.932	130.244
-2.350	16.931	130.981	-2.365	16.952	131.091
-2.362	16.950	132.094	-2.377	16.973	132.308
-2.374	16.969	133.499	-2.387	16.994	133.898
-2.384	16.987	135.516	-2.396	17.013	135.423
-2.394	17.008	135.680	-2.415	17.034	135.675
-2.415	17.034	135.989	-2.436	17.055	135.955
-2.431	17.053	136.256	-2.452	17.074	136.307
-2.453	17.076	137.044	-2.469	17.094	136.976
-2.468	17.094	137.937	-2.485	17.114	137.986
-2.474	17.099	138.401	-2.497	17.132	139.157
-2.491	17.118	139.766	-2.510	17.152	140.823
-2.509	17.139	142.395	-2.523	17.171	142.302
-2.526	17.162	142.624	-2.546	17.189	142.355
-2.544	17.184	142.500	-2.566	17.205	142.424
-2.567	17.204	142.782	-2.588	17.224	142.793
-2.590	17.223	143.300	-2.609	17.242	143.384
-2.607	17.239	143.994	-2.625	17.258	144.124
-2.626	17.254	145.248	-2.641	17.278	145.349
-2.641	17.273	146.830	-2.656	17.295	146.882
-2.652	17.279	147.891	-2.670	17.314	148.839
-2.662	17.292	149.792	-2.681	17.330	150.620
-2.676	17.310	151.366	-2.703	17.346	151.384
-2.706	17.341	151.589	-2.728	17.361	151.473
-2.728	17.353	151.726	-2.750	17.374	151.656
-2.755	17.368	152.115	-2.774	17.389	152.133
-2.778	17.382	152.827	-2.795	17.404	152.857
-2.794	17.394	153.710	-2.814	17.418	153.798
-2.815	17.408	154.925	-2.833	17.434	155.140
-2.837	17.421	156.555	-2.851	17.450	156.747
-2.847	17.433	158.150	-2.864	17.464	158.563
-2.864	17.449	159.809	-2.887	17.477	159.444
-2.888	17.465	159.608	-2.914	17.488	159.442
-2.916	17.478	159.604	-2.939	17.497	159.514
-2.942	17.490	159.839	-2.965	17.508	159.810
-2.960	17.496	160.111	-2.990	17.520	160.425
-2.992	17.511	161.169	-3.010	17.531	161.188
-3.009	17.517	162.020	-3.032	17.544	162.333
-3.033	17.529	163.731	-3.052	17.556	163.793
-3.052	17.539	165.489	-3.072	17.570	165.561
-3.073	17.552	165.860	-3.097	17.577	165.711
-3.101	17.564	165.854	-3.125	17.585	165.795
-3.127	17.574	165.963	-3.151	17.592	165.934
-3.156	17.581	166.290	-3.177	17.600	166.316
-3.178	17.586	166.753	-3.202	17.609	166.989
-3.204	17.597	167.796	-3.224	17.619	167.921
-3.221	17.601	168.825	-3.245	17.629	169.288
-3.244	17.608	170.356	-3.267	17.639	170.646
-3.269	17.624	170.839	-3.294	17.644	170.709
-3.299	17.629	170.800	-3.323	17.649	170.749
-3.323	17.635	170.782	-3.349	17.653	170.742
-3.353	17.641	170.838	-3.379	17.658	170.829
-3.383	17.647	171.116	-3.406	17.664	171.086
-3.410	17.651	171.529	-3.430	17.670	171.531
-3.436	17.657	172.345	-3.456	17.677	172.362
-3.458	17.660	173.384	-3.480	17.686	173.611
-3.477	17.664	174.401	-3.501	17.693	174.710
-3.511	17.676	174.796	-3.531	17.696	174.624
-3.537	17.681	174.742	-3.559	17.698	174.596
-3.561	17.684	174.652	-3.586	17.700	174.565
-3.594	17.689	174.657	-3.616	17.703	174.587
-3.621	17.691	174.709	-3.645	17.706	174.619
-3.648	17.694	174.683	-3.672	17.708	174.572
-3.679	17.698	174.617	-3.701	17.711	174.501
-3.704	17.701	174.564	-3.728	17.713	174.555
-3.735	17.703	174.777	-3.757	17.717	174.725
-3.762	17.706	175.124	-3.784	17.721	175.170
-3.789	17.708	175.794	-3.808	17.727	175.897
-3.812	17.710	176.799	-3.832	17.733	177.005
-3.835	17.715	177.876	-3.859	17.737	177.624
-3.861	17.719	177.739	-3.885	17.738	177.640
-3.890	17.725	177.766	-3.915	17.740	177.648
-3.918	17.728	177.735	-3.942	17.741	177.621
-3.947	17.730	177.752	-3.972	17.742	177.607
-3.978	17.732	177.707	-3.999	17.743	177.634
-4.006	17.733	177.675	-4.029	17.744	177.552
-4.033	17.735	177.637	-4.056	17.745	177.519
-4.062	17.736	177.646	-4.086	17.746	177.549
-4.091	17.736	177.603	-4.115	17.748	177.500
-4.118	17.737	177.627	-4.141	17.749	177.487
-4.145	17.738	177.559	-4.171	17.750	177.462
-4.176	17.740	177.566	-4.201	17.751	177.450
-4.202	17.740	177.617	-4.228	17.752	177.473
-4.232	17.741	177.525	-4.257	17.754	177.453
-4.261	17.742	177.480	-4.284	17.755	177.376
-4.289	17.743	177.464	-4.313	17.756	177.417
-4.318	17.744	177.466	-4.344	17.757	177.391
-4.351	17.745	177.448	-4.373	17.759	177.344
-4.376	17.746	177.436	-4.399	17.760	177.343
-4.408	17.747	177.401	-4.429	17.761	177.290
-4.433	17.748	177.424	-4.457	17.762	177.291
-4.463	17.749	177.449	-4.485	17.764	177.313
-4.487	17.751	177.370	-4.513	17.765	177.291
-4.517	17.753	177.396	-4.542	17.766	177.288
-4.547	17.754	177.400	-4.571	17.768	177.332
-4.576	17.756	177.349	-4.601	17.769	177.251
-4.603	17.757	177.372	-4.628	17.770	177.252
-4.634	17.758	177.318	-4.657	17.772	177.244
-4.663	17.760	177.297	-4.687	17.773	177.191
-4.691	17.761	177.366	-4.713	17.774	177.197
-4.720	17.763	177.422	-4.742	17.776	177.391
-4.748	17.764	177.753	-4.771	17.779	177.677
-4.774	17.767	177.819	-4.797	17.780	177.679
-4.804	17.769	177.805	-4.827	17.781	177.666
-4.830	17.770	177.704	-4.856	17.782	177.619
-4.856	17.771	177.675	-4.884	17.783	177.593
-4.887	17.772	177.682	-4.913	17.785	177.643
-4.919	17.773	177.743	-4.941	17.786	177.590
-4.945	17.775	177.848	-4.969	17.787	177.638
-4.974	17.776	177.818	-4.999	17.789	177.746
-5.005	17.777	177.819	-5.026	17.790	177.753
-5.035	17.778	177.850	-5.056	17.791	177.710
-5.061	17.780	177.793	-5.085	17.792	177.666
-5.090	17.780	177.731	-5.112	17.793	177.625
-5.117	17.781	177.744	-5.142	17.794	177.648
-5.143	17.782	177.688	-5.169	17.795	177.651
-5.173	17.783	177.746	-5.198	17.796	177.635
-5.202	17.785	177.851	-5.227	17.798	177.704
-5.228	17.786	177.850	-5.255	17.799	177.718
-5.258	17.788	177.809	-5.283	17.800	177.701
-5.288	17.790	177.781	-5.314	17.801	177.698
-5.315	17.791	177.745	-5.340	17.802	177.667
-5.345	17.792	177.749	-5.371	17.803	177.592
-5.372	17.793	177.709	-5.398	17.804	177.660
-5.403	17.794	177.717	-5.425	17.805	177.652
-5.429	17.796	177.781	-5.456	17.807	177.679
-5.454	17.797	177.793	-5.482	17.808	177.735
-5.485	17.798	177.800	-5.511	17.809	177.641
-5.514	17.799	177.768	-5.542	17.810	177.617
-5.543	17.799	177.746	-5.568	17.811	177.626
-5.572	17.801	177.604	-5.598	17.812	177.572
-5.604	17.802	177.669	-5.628	17.813	177.522
-5.628	17.803	177.620	-5.654	17.814	177.525
-5.659	17.804	177.634	-5.683	17.815	177.506
-5.685	17.805	177.694	-5.712	17.817	177.590
-5.712	17.807	177.590	-5.740	17.818	177.530
-5.740	17.808	177.523	-5.770	17.819	177.432
-5.767	17.809	177.536	-5.792	17.820	177.429
-5.798	17.810	177.482	-5.821	17.820	177.350
-5.827	17.811	177.488	-5.854	17.822	177.332
-5.855	17.812	177.428	-5.878	17.823	177.361
-5.884	17.813	177.428	-5.911	17.825	177.336
-5.914	17.814	177.549	-5.939	17.826	177.463
-5.940	17.816	177.777	-5.962	17.829	177.793
-5.969	17.818	178.352	-5.991	17.833	178.466
-5.985	17.819	178.537	-6.015	17.834	178.472
-6.024	17.824	178.603	-6.049	17.835	178.516
-6.051	17.825	178.613	-6.072	17.835	178.516
-6.079	17.826	178.688	-6.101	17.836	178.530
-6.108	17.827	178.607	-6.134	17.837	178.594
-6.135	17.827	178.626	-6.158	17.837	178.522
-6.166	17.827	178.618	-6.188	17.838	178.530
-6.194	17.828	178.601	-6.216	17.838	178.466
-6.222	17.828	178.470	-6.243	17.839	178.452
-6.253	17.829	178.652	-6.273	17.840	178.551
-6.282	17.830	178.679	-6.303	17.841	178.619
-6.308	17.830	178.667	-6.329	17.841	178.584
-6.337	17.830	178.744	-6.359	17.842	178.609
-6.364	17.831	178.697	-6.386	17.843	178.552
-6.396	17.833	178.686	-6.415	17.843	178.578
-6.421	17.833	178.669	-6.443	17.844	178.652
-6.450	17.834	178.472	-6.473	17.845	178.667
-6.477	17.835	178.812	-6.501	17.846	178.695
-6.506	17.835	178.894	-6.529	17.847	178.747
-6.533	17.836	178.851	-6.556	17.847	178.703
-6.564	17.836	178.878	-6.585	17.848	178.764
-6.593	17.837	178.855	-6.616	17.848	178.769
-6.621	17.838	178.867	-6.642	17.849	178.745
-6.642	17.838	178.862	-6.671	17.849	178.754
-6.681	17.840	178.902	-6.700	17.850	178.855
-6.706	17.840	178.960	-6.727	17.851	178.874
-6.739	17.840	179.018	-6.756	17.852	178.926
-6.770	17.841	179.011	-6.786	17.852	178.897
-6.794	17.842	179.072	-6.812	17.852	178.908
-6.822	17.842	179.065	-6.842	17.853	178.950
-6.852	17.843	179.000	-6.872	17.854	178.947
-6.879	17.843	179.073	-6.899	17.854	178.953
-6.907	17.845	179.037	-6.927	17.854	178.892
-6.941	17.845	178.650	-6.956	17.853	178.521
-6.964	17.845	178.148	-6.981	17.852	177.999
-6.992	17.843	178.014	-7.007	17.852	177.946
-7.019	17.843	177.982	-7.038	17.853	177.842
-7.045	17.843	178.009	-7.064	17.854	177.884
-7.074	17.844	177.981	-7.095	17.855	177.887
-7.099	17.845	177.963	-7.122	17.856	177.857
-7.128	17.848	177.929	-7.152	17.857	177.854
-7.159	17.848	177.882	-7.179	17.858	177.827
-7.188	17.849	177.873	-7.209	17.859	177.742
-7.214	17.849	177.886	-7.235	17.859	177.732
-7.248	17.850	177.746	-7.265	17.860	177.663
-7.275	17.851	177.741	-7.295	17.862	177.654
-7.303	17.852	177.767	-7.321	17.863	177.680
-7.331	17.854	177.749	-7.350	17.863	177.606
-7.360	17.855	177.707	-7.380	17.864	177.555
-7.387	17.856	177.663	-7.406	17.866	177.574
-7.416	17.857	177.596	-7.436	17.867	177.550
-7.446	17.857	177.525	-7.465	17.867	177.451
-7.476	17.859	177.467	-7.494	17.869	177.420
-7.500	17.860	177.535	-7.520	17.870	177.449
-7.527	17.861	177.817	-7.548	17.872	177.766
-7.557	17.863	178.282	-7.575	17.875	178.207
-7.583	17.865	178.272	-7.604	17.876	178.154
-7.616	17.867	178.298	-7.633	17.877	178.196
-7.639	17.868	178.377	-7.660	17.878	178.269
-7.658	17.869	178.365	-7.690	17.879	178.267
-7.696	17.871	178.391	-7.717	17.880	178.282
-7.727	17.871	178.398	-7.746	17.881	178.289
-7.753	17.872	178.391	-7.773	17.882	178.286
-7.784	17.873	178.400	-7.803	17.883	178.292
-7.811	17.873	178.387	-7.833	17.884	178.281
-7.838	17.874	178.367	-7.860	17.884	178.256
-7.868	17.875	178.342	-7.889	17.885	178.234
-7.898	17.876	178.333	-7.917	17.886	178.213
-7.923	17.876	178.283	-7.943	17.887	178.189
-7.954	17.878	178.257	-7.974	17.888	178.155
-7.984	17.878	178.283	-8.003	17.889	178.170
-8.011	17.879	178.289	-8.030	17.890	178.174
-8.041	17.879	178.258	-8.059	17.890	178.144
-8.072	17.880	178.249	-8.089	17.891	178.115
-8.091	17.881	178.210	-8.115	17.892	178.132
-8.125	17.882	178.171	-8.144	17.893	178.066
-8.152	17.883	178.157	-8.173	17.894	178.042
-8.181	17.883	178.126	-8.203	17.895	178.057
-8.209	17.885	178.124	-8.229	17.896	178.022
-8.239	17.885	178.121	-8.258	17.897	177.998
-8.268	17.886	178.056	-8.288	17.897	177.932
-8.295	17.888	178.034	-8.313	17.898	177.927
-8.319	17.889	178.093	-8.344	17.899	177.933
-8.350	17.886	178.018	-8.372	17.900	177.940
-8.375	17.887	177.995	-8.399	17.901	177.876
-8.403	17.887	178.037	-8.429	17.902	177.935
-8.434	17.888	177.978	-8.458	17.903	177.891
-8.458	17.889	177.960	-8.486	17.904	177.836
-8.488	17.890	177.909	-8.515	17.905	177.829
-8.518	17.891	177.875	-8.545	17.906	177.765
-8.544	17.892	178.043	-8.571	17.907	177.743
-8.573	17.893	177.895	-8.600	17.908	177.767
-8.601	17.894	177.832	-8.627	17.909	177.725
-8.629	17.895	177.870	-8.657	17.910	177.729
-8.660	17.896	177.825	-8.686	17.912	177.753
-8.686	17.897	177.760	-8.713	17.912	177.634
-8.713	17.898	177.741	-8.742	17.913	177.630
-8.741	17.899	177.686	-8.771	17.915	177.626
-8.769	17.900	177.615	-8.800	17.916	177.574
-8.797	17.901	177.698	-8.827	17.917	177.557
-8.828	17.903	177.659	-8.857	17.918	177.583
-8.858	17.904	177.628	-8.887	17.919	177.546
-8.886	17.905	177.690	-8.914	17.920	177.564
-8.915	17.907	177.606	-8.943	17.922	177.572
-8.944	17.908	177.610	-8.971	17.923	177.490
-8.961	17.908	177.595	-9.000	17.924	177.518
-9.001	17.910	177.546	-9.029	17.925	177.494
-9.027	17.910	177.544	-9.056	17.926	177.421
-9.057	17.912	177.598	-9.086	17.928	177.510
-9.088	17.913	177.792	-9.114	17.930	177.776
-9.114	17.915	178.217	-9.139	17.933	178.134
-9.141	17.916	178.310	-9.169	17.934	178.185
-9.169	17.918	178.318	-9.198	17.935	178.206
-9.196	17.919	178.410	-9.225	17.936	178.225
-9.226	17.921	178.426	-9.256	17.937	178.333
-9.256	17.921	178.423	-9.284	17.939	178.409
-9.282	17.922	178.496	-9.311	17.939	178.432
-9.316	17.923	178.654	-9.341	17.941	178.512
-9.339	17.924	178.629	-9.367	17.941	178.496
-9.369	17.926	178.657	-9.397	17.942	178.513
-9.389	17.926	178.688	-9.424	17.943	178.616
-9.428	17.927	178.692	-9.453	17.944	178.607
-9.455	17.928	178.751	-9.483	17.945	178.619
-9.482	17.929	178.820	-9.510	17.946	178.696
-9.515	17.929	178.842	-9.540	17.947	178.751
-9.540	17.930	178.885	-9.567	17.948	178.826
-9.572	17.932	178.936	-9.597	17.949	178.896
-9.595	17.932	178.966	-9.624	17.949	178.855
-9.626	17.932	179.105	-9.654	17.950	178.892
-9.653	17.933	179.051	-9.681	17.951	178.951
-9.683	17.934	179.083	-9.711	17.952	179.025
-9.711	17.935	179.185	-9.738	17.953	179.083
-9.742	17.935	179.249	-9.768	17.953	179.129
-9.767	17.936	179.276	-9.795	17.954	179.158
-9.796	17.936	179.359	-9.824	17.955	179.255
-9.818	17.937	179.323	-9.854	17.955	179.229
-9.852	17.937	179.239	-9.881	17.955	179.163
-9.884	17.938	179.307	-9.911	17.956	179.166
-9.913	17.938	179.244	-9.941	17.956	179.171
-9.938	17.939	179.292	-9.967	17.957	179.214
-9.965	17.939	179.327	-9.995	17.958	179.284
-9.995	17.939	179.390	-10.026	17.958	179.281
-10.022	17.939	179.486	-10.053	17.959	179.380
-10.052	17.940	179.515	-10.082	17.959	179.411
-10.081	17.940	179.469	-10.111	17.959	179.346
-10.107	17.941	179.450	-10.138	17.960	179.380
-10.137	17.940	179.443	-10.167	17.960	179.392
-10.165	17.941	179.555	-10.197	17.961	179.397
-10.191	17.941	179.604	-10.224	17.961	179.451
-10.222	17.941	179.587	-10.253	17.962	179.526
-10.255	17.943	179.631	-10.282	17.962	179.529
-10.279	17.942	179.770	-10.308	17.962	179.547
-10.308	17.943	179.571	-10.338	17.962	179.436
-10.337	17.943	179.536	-10.367	17.962	179.381
-10.363	17.943	179.531	-10.394	17.963	179.426
-10.393	17.944	179.512	-10.423	17.963	179.455
-10.423	17.944	179.568	-10.452	17.964	179.476
-10.451	17.944	179.633	-10.482	17.964	179.490
-10.481	17.945	179.592	-10.510	17.965	179.526
-10.507	17.945	179.665	-10.537	17.965	179.535
-10.534	17.945	179.591	-10.566	17.965	179.580
-10.565	17.946	179.608	-10.597	17.965	179.485
-10.592	17.946	179.569	-10.623	17.965	179.496
-10.621	17.947	179.637	-10.653	17.966	179.525
-10.651	17.947	179.660	-10.682	17.967	179.586
-10.677	17.947	179.656	-10.709	17.967	179.594
-10.708	17.947	179.822	-10.738	17.967	179.618
-10.738	17.948	179.813	-10.768	17.968	179.662
-10.762	17.948	179.785	-10.795	17.968	179.658
-10.793	17.949	179.812	-10.825	17.968	179.717
-10.822	17.948	179.825	-10.853	17.969	179.763
-10.852	17.948	179.836	-10.882	17.969	179.744
-10.881	17.949	179.933	-10.912	17.969	179.765
-10.907	17.950	179.967	-10.939	17.970	179.838
-10.937	17.951	179.941	-10.968	17.970	179.879
-10.962	17.951	180.021	-10.995	17.970	179.949
-10.991	17.951	180.023	-11.023	17.970	179.958
-11.020	17.952	180.072	-11.053	17.970	179.889
-11.049	17.951	180.109	-11.083	17.971	179.972
-11.079	17.951	180.053	-11.110	17.971	180.002
-11.107	17.953	180.072	-11.139	17.971	180.002
-11.137	17.952	180.025	-11.168	17.971	180.059
-11.167	17.953	180.186	-11.196	17.971	180.049
-11.193	17.952	180.231	-11.225	17.972	180.108
-11.225	17.952	180.276	-11.253	17.972	180.238
-11.249	17.953	180.280	-11.281	17.972	180.270
-11.280	17.953	180.344	-11.311	17.972	180.236
-11.312	17.953	180.448	-11.341	17.972	180.337
-11.332	17.953	180.406	-11.367	17.972	180.340
-11.369	17.953	180.501	-11.397	17.973	180.425
-11.391	17.952	180.542	-11.424	17.973	180.496
-11.420	17.953	180.565	-11.454	17.973	180.494
-11.454	17.953	180.671	-11.483	17.972	180.523
-11.478	17.952	180.736	-11.509	17.973	180.634
-11.512	17.953	180.684	-11.539	17.973	180.665
-11.535	17.954	180.751	-11.567	17.973	180.699
-11.560	17.954	180.756	-11.596	17.972	180.741
-11.594	17.952	180.877	-11.626	17.972	180.746
-11.624	17.952	180.939	-11.655	17.972	180.833
-11.648	17.952	180.963	-11.682	17.972	180.919
-11.678	17.952	181.023	-11.710	17.972	180.948
-11.712	17.952	181.161	-11.740	17.972	180.989
-11.734	17.952	181.151	-11.767	17.972	181.047
-11.763	17.952	181.147	-11.796	17.971	181.043
-11.793	17.951	181.148	-11.826	17.971	181.131
-11.823	17.951	181.242	-11.853	17.971	181.212
-11.850	17.951	181.303	-11.883	17.970	181.194
-11.879	17.950	181.378	-11.911	17.970	181.251
-11.906	17.950	181.417	-11.938	17.970	181.340
-11.936	17.950	181.490	-11.968	17.970	181.409
-11.966	17.950	181.577	-11.997	17.969	181.484
-11.992	17.949	181.568	-12.026	17.969	181.476
-12.019	17.949	181.667	-12.049	17.968	181.510
-12.049	17.947	181.721	-12.082	17.968	181.602
-12.078	17.947	181.734	-12.112	17.967	181.658
-12.105	17.946	181.761	-12.135	17.967	181.681
-12.135	17.946	181.860	-12.165	17.966	181.783
-12.165	17.945	181.887	-12.197	17.966	181.806
-12.193	17.945	181.996	-12.227	17.965	181.885
-12.220	17.944	181.993	-12.249	17.964	181.924
-12.248	17.944	182.009	-12.278	17.964	181.929
-12.279	17.943	182.080	-12.312	17.963	181.974
-12.308	17.943	182.123	-12.341	17.962	182.036
-12.334	17.943	182.163	-12.364	17.961	182.071
-12.364	17.941	182.242	-12.393	17.961	182.126
-12.392	17.940	182.296	-12.422	17.960	182.229
-12.420	17.940	182.336	-12.448	17.959	182.271
-12.450	17.939	182.371	-12.478	17.958	182.309
-12.478	17.937	182.411	-12.509	17.957	182.316
-12.505	17.937	182.454	-12.534	17.956	182.368
-12.535	17.936	182.499	-12.564	17.955	182.411
-12.564	17.936	182.572	-12.595	17.954	182.443
-12.591	17.936	182.616	-12.621	17.954	182.519
-12.622	17.933	182.744	-12.650	17.953	182.592
-12.641	17.932	182.737	-12.679	17.952	182.626
-12.680	17.931	182.728	-12.708	17.950	182.655
-12.707	17.930	182.754	-12.735	17.949	182.677
-12.738	17.929	182.807	-12.765	17.948	182.677
-12.765	17.927	182.806	-12.792	17.947	182.710
-12.794	17.926	182.824	-12.822	17.946	182.733
-12.821	17.924	182.895	-12.850	17.945	182.825
-12.849	17.924	182.878	-12.880	17.943	182.805
-12.878	17.923	182.739	-12.907	17.942	182.870
-12.910	17.920	183.005	-12.936	17.941	182.892
-12.936	17.920	183.006	-12.966	17.940	182.937
-12.963	17.919	183.016	-12.993	17.938	182.923
-12.993	17.918	183.068	-13.022	17.937	182.988
-13.022	17.916	183.084	-13.051	17.936	182.986
-13.052	17.914	183.136	-13.081	17.934	183.025
-13.073	17.913	183.114	-13.107	17.933	183.030
-13.107	17.912	183.157	-13.136	17.932	183.097
-13.138	17.910	183.231	-13.166	17.930	183.131
-13.167	17.910	183.276	-13.195	17.929	183.155
-13.194	17.908	183.266	-13.222	17.927	183.103
-13.225	17.906	183.253	-13.251	17.926	183.136
-13.250	17.905	183.267	-13.278	17.925	183.194
-13.278	17.903	183.302	-13.308	17.923	183.206
-13.308	17.903	183.352	-13.337	17.922	183.244
-13.334	17.902	183.341	-13.365	17.920	183.245
-13.364	17.901	183.372	-13.396	17.919	183.301
-13.391	17.899	183.392	-13.421	17.918	183.330
-13.421	17.898	183.338	-13.450	17.916	183.289
-13.451	17.896	183.374	-13.479	17.914	183.213
-13.475	17.895	183.386	-13.507	17.913	183.259
-13.505	17.892	183.311	-13.535	17.911	183.229
-13.535	17.890	183.372	-13.565	17.910	183.275
-13.565	17.889	183.378	-13.594	17.908	183.293
-13.594	17.889	183.389	-13.623	17.906	183.257
-13.619	17.888	183.451	-13.650	17.905	183.321
-13.648	17.886	183.418	-13.679	17.903	183.313
-13.678	17.885	183.323	-13.708	17.902	183.272
-13.708	17.883	183.349	-13.737	17.900	183.228
-13.735	17.880	183.344	-13.763	17.899	183.265
-13.764	17.879	183.369	-13.794	17.897	183.224
-13.794	17.877	183.374	-13.822	17.895	183.273
-13.821	17.875	183.314	-13.852	17.894	183.264
-13.850	17.873	183.382	-13.878	17.893	183.284
-13.877	17.872	183.415	-13.908	17.891	183.278
-13.906	17.869	183.342	-13.937	17.889	183.236
-13.933	17.869	183.264	-13.963	17.887	183.168
-13.962	17.867	183.295	-13.993	17.886	183.202
-13.992	17.865	183.251	-14.021	17.884	183.180
-14.020	17.863	183.289	-14.050	17.883	183.121
-14.049	17.861	183.292	-14.080	17.881	183.180
-14.077	17.860	183.239	-14.106	17.880	183.142
-14.109	17.859	183.284	-14.136	17.878	183.164
-14.136	17.857	183.278	-14.164	17.877	183.149
-14.163	17.856	183.072	-14.191	17.875	183.101
-14.192	17.855	183.212	-14.220	17.874	183.085
-14.223	17.853	183.232	-14.249	17.872	183.151
-14.248	17.852	183.172	-14.276	17.871	183.107
-14.275	17.850	183.240	-14.306	17.869	183.114
-14.305	17.849	183.222	-14.334	17.868	183.132
-14.333	17.847	183.241	-14.361	17.866	183.080
-14.364	17.845	183.227	-14.392	17.865	183.112
-14.390	17.844	183.185	-14.419	17.864	183.129
-14.418	17.843	183.146	-14.448	17.862	183.059
-14.448	17.841	183.250	-14.477	17.860	183.109
-14.476	17.840	183.216	-14.505	17.859	183.111
-14.505	17.840	183.141	-14.534	17.857	183.064
-14.537	17.838	183.209	-14.564	17.856	183.140
-14.564	17.837	183.218	-14.592	17.855	183.118
-14.581	17.836	183.213	-14.618	17.853	183.010
-14.620	17.833	183.157	-14.649	17.851	183.031
-14.647	17.831	183.071	-14.677	17.850	183.025
-14.673	17.830	183.090	-14.703	17.848	182.988
-14.703	17.828	183.145	-14.733	17.847	183.045
-14.731	17.826	183.092	-14.763	17.845	182.989
-14.757	17.825	183.125	-14.790	17.844	182.978
-14.788	17.823	183.126	-14.819	17.843	183.023
-14.817	17.823	183.128	-14.849	17.841	183.045
-14.844	17.823	183.082	-14.874	17.840	183.003
-14.875	17.821	183.091	-14.905	17.838	182.983
-14.908	17.819	183.006	-14.934	17.837	182.941
-14.930	17.818	183.064	-14.961	17.836	182.978
-14.961	17.817	183.061	-14.991	17.834	183.008
-14.991	17.815	183.016	-15.018	17.833	182.931
-15.010	17.814	183.060	-15.047	17.831	182.966
-15.046	17.812	183.091	-15.076	17.830	182.971
-15.075	17.810	182.994	-15.105	17.828	182.949
-15.100	17.809	183.040	-15.132	17.827	182.929
-15.131	17.808	183.018	-15.161	17.826	182.941
-15.161	17.805	183.004	-15.191	17.824	182.882
-15.187	17.805	183.064	-15.218	17.823	182.944
-15.216	17.804	183.100	-15.247	17.822	183.063
-15.247	17.802	183.468	-15.274	17.822	183.405
-15.273	17.802	183.967	-15.301	17.823	183.875
-15.302	17.801	184.042	-15.328	17.821	183.925
-15.331	17.800	184.037	-15.357	17.819	183.959
-15.357	17.798	184.148	-15.386	17.818	184.077
-15.381	17.796	184.195	-15.414	17.816	184.163
-15.416	17.796	184.350	-15.442	17.815	184.269
-15.442	17.794	184.668	-15.469	17.815	184.641
-15.466	17.792	185.195	-15.496	17.815	185.341
-15.491	17.791	186.020	-15.519	17.817	186.227
-15.514	17.794	187.372	-15.543	17.820	187.478
-15.538	17.793	188.840	-15.566	17.823	189.018
-15.558	17.796	190.126	-15.589	17.824	190.039
-15.589	17.797	190.164	-15.618	17.819	190.079
-15.617	17.794	190.160	-15.646	17.814	190.047
-15.646	17.790	190.193	-15.676	17.809	190.023
-15.670	17.785	190.180	-15.702	17.804	189.992
-15.698	17.782	190.177	-15.731	17.799	190.053
-15.729	17.776	190.243	-15.760	17.794	190.202
-15.756	17.771	190.522	-15.786	17.791	190.519
-15.786	17.765	191.104	-15.813	17.789	191.117
-15.808	17.763	191.836	-15.836	17.788	191.934
-15.831	17.762	192.793	-15.862	17.788	193.150
-15.855	17.760	194.542	-15.884	17.790	194.685
-15.875	17.759	195.944	-15.906	17.791	196.024
-15.901	17.762	196.406	-15.934	17.783	196.136
-15.930	17.756	196.311	-15.961	17.775	196.171
-15.962	17.749	196.235	-15.989	17.767	196.154
-15.986	17.741	196.233	-16.014	17.760	196.139
-16.014	17.733	196.246	-16.043	17.751	196.139
-16.040	17.726	196.276	-16.069	17.744	196.182
-16.065	17.719	196.326	-16.096	17.736	196.218
-16.094	17.712	196.551	-16.124	17.729	196.516
-16.123	17.703	197.064	-16.152	17.724	197.173
-16.144	17.697	197.814	-16.175	17.721	197.974
-16.168	17.691	199.022	-16.198	17.718	199.056
-16.192	17.686	199.879	-16.224	17.711	199.631
-16.220	17.682	199.729	-16.252	17.701	199.594
-16.247	17.674	199.691	-16.277	17.692	199.587
-16.278	17.662	199.800	-16.305	17.683	199.687
-16.301	17.654	200.052	-16.330	17.675	200.028
-16.327	17.646	200.673	-16.355	17.669	200.620
-16.351	17.639	201.536	-16.380	17.664	201.608
-16.363	17.635	202.258	-16.402	17.661	202.876
-16.387	17.629	203.450	-16.429	17.652	203.403
-16.426	17.623	203.492	-16.455	17.641	203.410
-16.453	17.613	203.689	-16.480	17.631	203.588
-16.477	17.602	204.016	-16.507	17.621	204.035
-16.502	17.591	204.658	-16.530	17.614	204.675
-16.523	17.583	205.522	-16.555	17.608	205.675
-16.547	17.576	206.923	-16.579	17.603	207.013
-16.568	17.569	208.331	-16.601	17.598	208.425
-16.593	17.565	208.485	-16.625	17.585	208.451
-16.620	17.554	208.568	-16.650	17.571	208.470
-16.647	17.541	208.680	-16.676	17.558	208.599
-16.673	17.527	208.984	-16.700	17.547	208.997
-16.697	17.516	209.614	-16.724	17.537	209.687
-16.714	17.507	210.376	-16.747	17.529	210.710
-16.735	17.497	211.623	-16.770	17.522	212.093
-16.758	17.491	212.836	-16.790	17.517	213.495
-16.779	17.486	215.255	-16.812	17.512	215.400
-16.800	17.479	216.724	-16.835	17.501	216.549
-16.829	17.470	216.543	-16.858	17.484	216.641
-16.852	17.453	216.731	-16.881	17.468	216.681
-16.874	17.437	216.775	-16.904	17.451	216.691
-16.900	17.419	216.818	-16.928	17.433	216.696
-16.923	17.401	216.829	-16.949	17.417	216.717
-16.945	17.384	216.966	-16.973	17.401	216.953
-16.972	17.365	217.390	-16.997	17.386	217.374
-16.986	17.353	217.879	-17.018	17.374	218.106
-17.006	17.341	218.827	-17.040	17.362	219.256
-17.026	17.330	219.951	-17.061	17.352	220.448
-17.048	17.316	220.871	-17.083	17.335	220.827
-17.075	17.300	221.008	-17.105	17.317	220.915
-17.096	17.285	221.159	-17.126	17.300	221.138
-17.118	17.266	221.496	-17.148	17.283	221.525
-17.141	17.248	222.212	-17.170	17.268	222.227
-17.159	17.236	223.003	-17.189	17.257	223.196
-17.178	17.224	224.237	-17.211	17.244	224.541
-17.199	17.213	225.994	-17.231	17.234	226.054
-17.211	17.200	227.759	-17.251	17.224	228.019
-17.228	17.191	229.832	-17.273	17.214	230.229
-17.244	17.184	231.859	-17.290	17.208	232.371
-17.267	17.172	233.384	-17.308	17.188	232.956
-17.291	17.153	233.117	-17.325	17.167	233.094
-17.309	17.135	233.395	-17.342	17.146	233.382
-17.329	17.111	233.863	-17.359	17.127	233.978
-17.347	17.091	234.758	-17.378	17.108	234.923
-17.361	17.073	235.767	-17.395	17.092	236.065
-17.378	17.056	237.324	-17.413	17.077	237.526
-17.394	17.044	238.789	-17.430	17.065	239.097
-17.409	17.034	240.638	-17.448	17.053	241.328
-17.427	17.019	242.661	-17.464	17.032	242.314
-17.444	16.995	242.506	-17.477	17.008	242.367
-17.461	16.970	242.529	-17.491	16.983	242.457
-17.475	16.944	242.707	-17.505	16.959	242.701
-17.488	16.923	243.106	-17.518	16.937	243.201
-17.502	16.899	243.879	-17.533	16.916	244.029
-17.515	16.884	244.813	-17.547	16.897	245.038
-17.528	16.860	246.262	-17.562	16.879	246.491
-17.541	16.844	247.778	-17.578	16.862	248.190
-17.555	16.831	249.723	-17.593	16.845	250.002
-17.559	16.820	250.290	-17.603	16.821	250.178
-17.583	16.780	250.276	-17.613	16.793	250.214
-17.595	16.757	250.464	-17.622	16.769	250.457
-17.607	16.729	250.944	-17.634	16.744	250.980
-17.613	16.709	251.493	-17.646	16.721	251.832
-17.624	16.684	252.787	-17.658	16.698	252.752
-17.635	16.660	252.814	-17.665	16.672	252.717
-17.645	16.633	252.832	-17.674	16.643	252.723
-17.655	16.606	252.784	-17.683	16.615	252.704
-17.665	16.578	252.778	-17.691	16.590	252.695
-17.673	16.549	252.838	-17.700	16.562	252.776
-17.683	16.524	252.977	-17.707	16.541	252.924
-17.690	16.500	253.420	-17.717	16.516	253.429
-17.696	16.479	253.996	-17.729	16.489	254.387
-17.708	16.454	255.304	-17.740	16.468	255.553
-17.712	16.436	256.454	-17.750	16.451	256.661
-17.723	16.414	257.546	-17.760	16.422	257.360
-17.736	16.385	257.544	-17.765	16.399	257.438
-17.742	16.359	257.497	-17.771	16.370	257.411
-17.750	16.331	257.512	-17.779	16.337	257.392
-17.758	16.301	257.547	-17.784	16.314	257.449
-17.764	16.274	257.649	-17.791	16.286	257.603
-17.772	16.242	258.066	-17.798	16.260	258.002
-17.779	16.216	258.670	-17.808	16.232	258.837
-17.788	16.197	259.558	-17.815	16.214	259.644
-17.791	16.178	260.708	-17.824	16.189	260.784
-17.800	16.153	261.163	-17.829	16.164	260.825
-17.805	16.122	260.883	-17.833	16.134	260.800
-17.814	16.092	260.866	-17.839	16.101	260.770
-17.818	16.068	260.910	-17.843	16.078	260.827
-17.823	16.037	260.879	-17.847	16.048	260.782
-17.827	16.009	260.900	-17.852	16.022	260.799
-17.833	15.979	261.119	-17.857	15.994	261.055
-17.839	15.950	261.556	-17.863	15.969	261.581
-17.844	15.928	262.184	-17.870	15.943	262.121
-17.849	15.902	262.218	-17.873	15.913	262.097
-17.853	15.875	262.209	-17.877	15.887	262.102
-17.857	15.845	262.150	-17.881	15.858	262.052
-17.861	15.821	262.161	-17.884	15.831	262.028
-17.866	15.790	262.161	-17.889	15.802	262.078
-17.870	15.761	262.281	-17.894	15.773	262.246
-17.873	15.736	262.683	-17.899	15.750	262.659
-17.878	15.704	263.363	-17.906	15.723	263.462
-17.883	15.683	263.683	-17.909	15.695	263.606
-17.888	15.657	263.745	-17.913	15.668	263.651
-17.892	15.626	263.724	-17.916	15.639	263.667
-17.896	15.600	263.750	-17.919	15.614	263.676
-17.899	15.571	263.799	-17.922	15.584	263.701
-17.903	15.541	263.840	-17.926	15.554	263.710
-17.907	15.514	263.846	-17.929	15.528	263.728
-17.909	15.495	263.851	-17.932	15.498	263.786
-17.914	15.457	263.863	-17.935	15.471	263.775
-17.917	15.429	263.915	-17.938	15.441	263.752
-17.919	15.402	263.914	-17.941	15.414	263.741
-17.923	15.370	263.903	-17.945	15.384	263.832
-17.926	15.343	263.901	-17.948	15.356	263.850
-17.930	15.311	264.033	-17.951	15.326	263.874
-17.933	15.288	264.081	-17.954	15.300	263.927
-17.936	15.259	264.083	-17.957	15.271	263.931
-17.939	15.231	264.063	-17.961	15.242	263.997
-17.942	15.205	264.098	-17.964	15.216	264.027
-17.944	15.175	264.116	-17.967	15.186	264.032
-17.948	15.144	264.223	-17.970	15.156	264.043
-17.952	15.117	264.253	-17.973	15.130	264.121
-17.955	15.084	264.247	-17.976	15.101	264.166
-17.957	15.060	264.319	-17.980	15.072	264.224
-17.961	15.034	264.255	-17.982	15.046	264.262
-17.968	15.006	264.344	-17.985	15.015	264.192
-17.971	14.980	264.409	-17.988	14.988	264.259
-17.973	14.948	264.408	-17.991	14.960	264.324
-17.976	14.919	264.426	-17.995	14.931	264.360
-17.980	14.887	264.520	-17.998	14.904	264.444
-17.983	14.857	264.624	-18.001	14.875	264.494
-17.984	14.838	264.663	-18.003	14.846	264.523
-17.990	14.807	264.635	-18.007	14.816	264.583
-17.993	14.780	264.634	-18.009	14.790	264.561
-17.996	14.754	264.685	-18.012	14.760	264.576
-17.998	14.725	264.760	-18.015	14.731	264.642
-18.001	14.699	264.778	-18.018	14.705	264.661
-18.003	14.673	264.819	-18.021	14.676	264.728
-18.006	14.642	264.916	-18.024	14.646	264.844
-18.009	14.615	265.031	-18.026	14.620	264.847
-18.012	14.588	264.968	-18.029	14.591	264.845
-18.015	14.557	264.992	-18.032	14.561	264.923
-18.018	14.534	265.004	-18.034	14.534	264.904
-18.021	14.503	265.052	-18.037	14.505	264.967
-18.023	14.479	265.086	-18.040	14.478	265.063
-18.025	14.445	265.177	-18.043	14.449	265.056
-18.027	14.419	265.268	-18.045	14.421	265.120
-18.032	14.387	265.276	-18.048	14.392	265.195
-18.033	14.365	265.289	-18.051	14.365	265.213
-18.036	14.336	265.405	-18.053	14.336	265.244
-18.039	14.309	265.419	-18.056	14.307	265.278
-18.042	14.277	265.425	-18.058	14.278	265.289
-18.044	14.250	265.486	-18.061	14.250	265.396
-18.047	14.219	265.565	-18.064	14.221	265.522
-18.048	14.205	265.718	-18.067	14.196	265.828
-18.053	14.165	266.414	-18.072	14.169	266.450
-18.054	14.140	267.235	-18.077	14.145	267.314
-18.057	14.117	268.353	-18.082	14.118	268.151
-18.062	14.092	268.261	-18.083	14.090	268.178
-18.067	14.065	268.351	-18.084	14.062	268.216
-18.069	14.039	268.387	-18.086	14.035	268.266
-18.071	14.009	268.352	-18.086	14.006	268.200
-18.072	13.980	268.373	-18.087	13.976	268.269
-18.073	13.948	268.413	-18.089	13.946	268.309
-18.074	13.923	268.426	-18.089	13.920	268.299
-18.074	13.906	268.433	-18.090	13.891	268.360
-18.076	13.864	268.447	-18.091	13.861	268.350
-18.077	13.840	268.505	-18.092	13.835	268.381
-18.078	13.810	268.510	-18.093	13.806	268.418
-18.080	13.781	268.467	-18.094	13.777	268.391
-18.081	13.753	268.487	-18.095	13.747	268.327
-18.081	13.723	268.512	-18.096	13.718	268.404
-18.082	13.693	268.433	-18.096	13.690	268.355
-18.083	13.663	268.492	-18.097	13.661	268.399
-18.083	13.638	268.527	-18.098	13.632	268.434
-18.084	13.612	268.511	-18.099	13.606	268.447
-18.085	13.580	268.515	-18.100	13.576	268.448
-18.086	13.549	268.569	-18.101	13.545	268.467
-18.087	13.521	268.493	-18.102	13.518	268.420
-18.088	13.494	268.513	-18.102	13.489	268.394
-18.088	13.475	268.456	-18.103	13.462	268.415
-18.090	13.437	268.521	-18.104	13.433	268.370
-18.090	13.408	268.545	-18.105	13.402	268.421
-18.091	13.385	268.457	-18.106	13.376	268.382
-18.092	13.355	268.466	-18.106	13.346	268.358
-18.092	13.329	268.482	-18.107	13.319	268.369
-18.093	13.299	268.457	-18.108	13.290	268.359
-18.094	13.269	268.407	-18.109	13.260	268.315
-18.095	13.240	268.419	-18.110	13.232	268.393
-18.096	13.215	268.431	-18.111	13.203	268.368
-18.097	13.186	268.467	-18.112	13.176	268.330
-18.098	13.157	268.453	-18.113	13.147	268.342
-18.099	13.127	268.381	-18.113	13.118	268.299
-18.099	13.102	268.409	-18.114	13.090	268.295
-18.100	13.073	268.412	-18.115	13.061	268.342
-18.101	13.050	268.339	-18.116	13.033	268.288
-18.102	13.017	268.400	-18.117	13.004	268.263
-18.103	12.989	268.421	-18.118	12.974	268.329
-18.104	12.961	268.355	-18.118	12.947	268.262
-18.105	12.931	268.389	-18.119	12.918	268.269
-18.106	12.901	268.388	-18.120	12.888	268.265
-18.106	12.876	268.309	-18.121	12.861	268.178
-18.108	12.844	268.335	-18.122	12.833	268.231
-18.108	12.822	268.319	-18.123	12.803	268.268
-18.109	12.790	268.297	-18.124	12.776	268.194
-18.110	12.759	268.371	-18.125	12.746	268.260
-18.111	12.729	268.352	-18.126	12.719	268.247
-18.112	12.704	268.312	-18.127	12.689	268.233
-18.113	12.671	268.354	-18.128	12.660	268.242
-18.114	12.647	268.254	-18.128	12.633	268.217
-18.115	12.618	268.256	-18.129	12.604	268.125
-18.115	12.585	268.317	-18.130	12.575	268.216
-18.116	12.559	268.263	-18.131	12.545	268.203
-18.118	12.533	268.263	-18.132	12.518	268.150
-18.118	12.501	268.314	-18.133	12.489	268.195
-18.119	12.473	268.268	-18.134	12.460	268.150
-18.119	12.445	268.322	-18.135	12.432	268.229
-18.120	12.418	268.599	-18.138	12.405	268.585
-18.121	12.391	269.061	-18.141	12.380	269.175
-18.122	12.366	270.008	-18.145	12.356	270.062
-18.125	12.343	270.533	-18.147	12.328	270.416
-18.129	12.315	270.538	-18.147	12.298	270.480
-18.131	12.288	270.582	-18.147	12.272	270.518
-18.131	12.257	270.660	-18.147	12.242	270.571
-18.131	12.228	270.706	-18.147	12.212	270.591
-18.131	12.199	270.716	-18.147	12.184	270.605
-18.131	12.172	270.816	-18.147	12.157	270.707
-18.131	12.142	270.800	-18.147	12.128	270.742
-18.130	12.114	270.946	-18.147	12.097	270.909
-18.130	12.087	271.285	-18.148	12.073	271.213
-18.131	12.059	271.787	-18.150	12.046	271.864
-18.131	12.036	272.203	-18.150	12.020	272.093
-18.132	12.005	272.236	-18.149	11.990	272.097
-18.133	11.977	272.252	-18.149	11.961	272.158
-18.132	11.949	272.201	-18.148	11.933	272.167
-18.131	11.920	272.256	-18.146	11.904	272.114
-18.130	11.894	272.255	-18.145	11.876	272.162
-18.129	11.862	272.191	-18.144	11.847	272.118
-18.127	11.835	272.277	-18.143	11.818	272.143
-18.125	11.801	272.309	-18.142	11.788	272.188
-18.124	11.779	272.207	-18.141	11.762	272.101
-18.123	11.752	272.259	-18.140	11.732	272.115
-18.122	11.718	272.274	-18.139	11.703	272.168
-18.121	11.694	272.196	-18.137	11.675	272.129
-18.120	11.664	272.285	-18.136	11.647	272.113
-18.118	11.634	272.269	-18.135	11.618	272.181
-18.118	11.604	272.261	-18.134	11.587	272.137
-18.116	11.577	272.337	-18.133	11.559	272.180
-18.115	11.548	272.275	-18.132	11.531	272.205
-18.115	11.520	272.265	-18.131	11.501	272.167
-18.114	11.492	272.307	-18.130	11.474	272.197
-18.112	11.461	272.303	-18.129	11.445	272.212
-18.111	11.435	272.291	-18.128	11.418	272.186
-18.110	11.405	272.340	-18.127	11.388	272.195
-18.109	11.386	272.281	-18.126	11.358	272.229
-18.108	11.348	272.322	-18.124	11.331	272.172
-18.107	11.321	272.377	-18.123	11.300	272.226
-18.106	11.291	272.296	-18.122	11.271	272.203
-18.104	11.263	272.333	-18.121	11.244	272.173
-18.103	11.229	272.338	-18.120	11.216	272.205
-18.102	11.203	272.296	-18.119	11.186	272.230
-18.101	11.177	272.323	-18.118	11.158	272.187
-18.100	11.152	272.369	-18.117	11.129	272.243
-18.099	11.119	272.405	-18.116	11.101	272.373
-18.099	11.089	272.768	-18.117	11.074	272.766
-18.098	11.058	273.452	-18.118	11.046	273.308
-18.097	11.039	273.418	-18.116	11.018	273.269
-18.098	11.006	273.353	-18.114	10.989	273.218
-18.096	10.979	273.361	-18.113	10.961	273.265
-18.095	10.949	273.349	-18.111	10.931	273.229
-18.093	10.923	273.434	-18.110	10.905	273.330
-18.091	10.892	273.672	-18.110	10.877	273.695
-18.090	10.863	274.225	-18.111	10.852	274.270
-18.091	10.841	275.019	-18.113	10.826	275.188
-18.092	10.818	276.268	-18.116	10.803	276.452
-18.094	10.795	277.414	-18.120	10.782	277.826
-18.091	10.777	278.948	-18.125	10.758	279.817
-18.095	10.764	280.790	-18.126	10.736	281.293
-18.102	10.726	281.434	-18.121	10.710	281.278
-18.096	10.700	281.459	-18.116	10.681	281.353
-18.093	10.671	281.524	-18.110	10.652	281.458
-18.089	10.640	281.651	-18.106	10.624	281.639
-18.084	10.616	281.904	-18.102	10.599	281.946
-18.079	10.587	282.552	-18.099	10.572	282.658
-18.074	10.562	283.502	-18.098	10.548	283.669
-18.074	10.543	284.703	-18.098	10.524	285.059
-18.070	10.531	285.513	-18.099	10.505	286.204
-18.073	10.497	288.135	-18.100	10.482	288.080
-18.078	10.477	289.041	-18.095	10.454	288.854
-18.071	10.447	289.043	-18.085	10.426	288.937
-18.062	10.423	288.977	-18.078	10.405	288.890
-18.054	10.392	289.160	-18.070	10.377	289.162
-18.045	10.363	289.644	-18.062	10.348	289.729
-18.036	10.337	290.287	-18.057	10.327	290.399
-18.032	10.315	291.499	-18.053	10.302	291.503
-18.026	10.291	292.753	-18.050	10.275	293.136
-18.023	10.271	294.755	-18.049	10.257	294.575
-18.021	10.250	295.952	-18.044	10.233	295.636
-18.013	10.234	296.045	-18.031	10.206	295.674
-18.003	10.193	295.870	-18.020	10.182	295.765
-17.993	10.168	296.140	-18.009	10.155	296.147
-17.980	10.143	296.672	-18.000	10.132	296.669
[truncated: 1,213 more rows]
