# Supplementary material for: Finding the best hardware configuration for 2D SLAM in indoor environments via simulation based on Google Cartographer
Source: Sci Rep. 2022 Nov 5;12:18815. doi: 10.1038/s41598-022-22938-y (PMC9637188; doi:10.1038/s41598-022-22938-y)
Supplement: Supplementary file 1 — Supplementary Information. [file 41598_2022_22938_MOESM1_ESM.zip › SLAM_readings/tunel_no_loop_closure/slam_l3do_tunel_5_4_2022_23_41_48_noloop.csv]

xr	yr	wr	xu	yu	wu
0.000	0.000	0.000	0.000	0.000	0.000
0.000	0.002	359.835	0.000	0.000	0.000
0.000	0.003	359.805	0.000	0.000	0.000
0.000	0.002	359.814	0.000	0.000	0.000
0.001	0.002	359.808	0.000	0.000	0.000
0.000	0.003	359.804	0.000	0.000	0.000
-0.001	0.003	359.800	0.000	0.000	0.000
0.002	0.003	359.806	0.000	0.000	0.000
0.001	0.003	359.797	0.000	0.000	0.000
0.001	0.003	359.797	0.000	0.000	0.000
0.001	0.003	359.806	0.000	0.000	0.000
0.000	0.003	359.806	0.000	0.000	0.000
-0.001	0.003	359.800	0.000	0.000	0.000
0.000	0.003	359.803	0.000	0.000	0.000
0.001	0.003	359.807	0.000	0.000	0.000
0.001	0.003	359.811	0.000	0.000	0.000
0.001	0.003	359.799	0.000	0.000	0.000
0.001	0.003	359.804	0.000	0.000	0.000
0.001	0.003	359.800	0.000	0.000	0.000
0.000	0.002	359.809	0.000	0.000	0.000
0.001	0.003	359.803	0.000	0.000	0.000
0.001	0.003	359.807	0.000	0.000	0.000
0.000	0.003	359.806	0.000	0.000	0.000
0.000	0.003	359.807	0.000	0.000	0.000
0.000	0.003	359.794	0.000	0.000	0.000
0.001	0.003	359.809	0.000	0.000	0.000
0.000	0.003	359.809	0.000	0.000	0.000
0.002	0.003	359.802	0.000	0.000	0.000
0.002	0.002	359.798	0.000	0.000	0.000
0.001	0.002	359.798	0.000	0.000	0.000
0.001	0.002	359.806	0.000	0.000	0.000
0.001	0.002	359.806	0.000	0.000	0.000
0.001	0.002	359.807	0.000	0.000	0.000
0.001	0.003	359.798	0.000	0.000	0.000
0.000	0.003	359.797	0.000	0.000	0.000
0.001	0.003	359.805	0.000	0.000	0.000
0.001	0.003	359.803	0.000	0.000	0.000
0.001	0.003	359.805	0.000	0.000	0.000
0.001	0.003	359.810	0.000	0.000	0.000
0.001	0.003	359.808	0.000	0.000	0.000
0.001	0.003	359.806	0.000	0.000	0.001
0.001	0.003	359.803	0.003	0.000	0.002
0.005	0.003	359.814	0.008	0.000	0.016
0.013	0.003	359.814	0.015	0.000	0.023
0.023	0.003	359.835	0.027	0.000	0.027
0.037	0.003	359.819	0.041	0.000	0.024
0.055	0.002	359.824	0.059	0.000	0.024
0.075	0.003	359.839	0.080	0.000	0.020
0.092	0.003	359.849	0.102	0.000	0.013
0.124	0.002	359.817	0.130	0.000	0.016
0.146	0.002	359.817	0.155	0.000	0.000
0.176	0.002	359.820	0.184	0.000	359.969
0.202	0.002	359.803	0.214	0.000	359.919
0.229	0.001	359.759	0.242	0.001	359.900
0.258	0.002	359.731	0.269	0.001	359.823
0.287	0.000	359.675	0.298	0.001	359.769
0.316	0.000	359.614	0.328	0.001	359.765
0.344	0.001	359.585	0.355	0.001	359.754
0.374	0.000	359.603	0.384	0.001	359.771
0.399	-0.001	359.599	0.410	0.000	359.793
0.426	-0.001	359.599	0.440	0.000	359.779
0.452	0.000	359.596	0.469	0.001	359.729
0.482	0.001	359.575	0.497	0.000	359.782
0.512	0.000	359.554	0.526	0.000	359.724
0.543	-0.001	359.554	0.555	0.000	359.693
0.569	0.001	359.552	0.582	0.000	359.681
0.597	-0.001	359.522	0.612	0.000	359.624
0.625	-0.002	359.494	0.641	0.000	359.607
0.652	0.000	359.459	0.667	0.000	359.637
0.683	0.000	359.444	0.697	0.000	359.582
0.713	-0.001	359.412	0.726	0.000	359.589
0.740	-0.001	359.419	0.754	-0.001	359.646
0.771	0.000	359.417	0.783	0.000	359.536
0.800	-0.002	359.371	0.812	0.000	359.482
0.828	-0.003	359.396	0.838	0.000	359.467
0.852	-0.004	359.355	0.868	0.000	359.417
0.883	-0.003	359.305	0.899	-0.001	359.407
0.911	-0.003	359.253	0.924	-0.001	359.435
0.942	-0.006	359.231	0.954	-0.001	359.384
0.973	-0.006	359.228	0.983	-0.002	359.406
1.000	-0.004	359.204	1.013	-0.002	359.406
1.028	-0.006	359.179	1.039	-0.002	359.298
1.055	-0.007	359.175	1.069	-0.002	359.279
1.083	-0.007	359.144	1.097	-0.002	359.290
1.115	-0.006	359.105	1.125	-0.002	359.242
1.142	-0.008	359.077	1.154	-0.003	359.239
1.168	-0.008	359.075	1.181	-0.003	359.201
1.198	-0.009	359.096	1.211	-0.003	359.180
1.227	-0.008	359.058	1.240	-0.004	359.208
1.253	-0.009	359.021	1.266	-0.004	359.183
1.280	-0.010	359.050	1.296	-0.004	359.132
1.308	-0.011	359.056	1.325	-0.005	359.176
1.343	-0.009	358.981	1.355	-0.005	359.137
1.369	-0.011	358.962	1.381	-0.005	359.099
1.397	-0.012	358.966	1.411	-0.006	359.164
1.428	-0.010	358.948	1.440	-0.006	359.127
1.447	-0.010	358.948	1.467	-0.007	359.109
1.481	-0.013	358.964	1.497	-0.007	359.130
1.510	-0.012	358.924	1.525	-0.007	359.093
1.540	-0.011	358.906	1.555	-0.008	359.061
1.567	-0.014	358.887	1.582	-0.008	359.102
1.594	-0.014	358.887	1.612	-0.008	359.041
1.623	-0.014	358.885	1.641	-0.009	359.012
1.652	-0.013	358.888	1.668	-0.009	359.030
1.683	-0.015	358.874	1.697	-0.010	358.971
1.707	-0.016	358.847	1.726	-0.010	358.948
1.736	-0.016	358.804	1.756	-0.011	358.983
1.765	-0.017	358.766	1.782	-0.011	358.920
1.799	-0.019	358.752	1.813	-0.011	358.954
1.825	-0.020	358.763	1.841	-0.012	358.975
1.854	-0.018	358.756	1.868	-0.012	358.902
1.878	-0.018	358.756	1.898	-0.013	358.951
1.910	-0.020	358.767	1.927	-0.013	358.925
1.939	-0.020	358.734	1.956	-0.014	358.872
1.964	-0.020	358.734	1.984	-0.014	358.875
1.996	-0.020	358.705	2.012	-0.015	358.879
2.024	-0.023	358.643	2.040	-0.015	358.812
2.053	-0.023	358.667	2.070	-0.016	358.870
2.083	-0.022	358.675	2.099	-0.016	358.855
2.114	-0.022	358.655	2.126	-0.016	358.785
2.135	-0.023	358.655	2.156	-0.017	358.851
2.168	-0.025	358.653	2.185	-0.018	358.799
2.192	-0.026	358.661	2.212	-0.018	358.784
2.223	-0.026	358.612	2.242	-0.019	358.802
2.251	-0.026	358.589	2.271	-0.019	358.811
2.280	-0.028	358.615	2.298	-0.020	358.745
2.309	-0.027	358.595	2.328	-0.021	358.806
2.339	-0.028	358.595	2.357	-0.021	358.756
2.366	-0.031	358.613	2.387	-0.021	358.751
2.395	-0.029	358.593	2.413	-0.022	358.812
2.426	-0.030	358.588	2.443	-0.022	358.731
2.457	-0.032	358.611	2.472	-0.023	358.705
2.482	-0.033	358.582	2.501	-0.024	358.738
2.512	-0.032	358.509	2.529	-0.024	358.710
2.545	-0.033	358.522	2.558	-0.025	358.695
2.569	-0.033	358.522	2.588	-0.026	358.769
2.595	-0.036	358.552	2.616	-0.026	358.700
2.625	-0.036	358.542	2.646	-0.027	358.737
2.655	-0.035	358.529	2.673	-0.028	358.804
2.686	-0.038	358.566	2.703	-0.028	358.746
2.712	-0.038	358.582	2.728	-0.028	358.695
2.741	-0.038	358.530	2.759	-0.029	358.719
2.771	-0.040	358.510	2.787	-0.030	358.698
2.797	-0.042	358.521	2.817	-0.030	358.710
2.827	-0.042	358.541	2.846	-0.031	358.738
2.855	-0.040	358.508	2.873	-0.031	358.649
2.885	-0.042	358.514	2.904	-0.032	358.711
2.910	-0.043	358.526	2.930	-0.033	358.749
2.940	-0.042	358.505	2.959	-0.033	358.681
2.959	-0.042	358.505	2.987	-0.034	358.691
2.995	-0.046	358.521	3.016	-0.034	358.702
3.024	-0.048	358.525	3.046	-0.035	358.663
3.050	-0.047	358.470	3.074	-0.036	358.720
3.080	-0.046	358.477	3.103	-0.036	358.726
3.112	-0.049	358.522	3.133	-0.037	358.670
3.142	-0.051	358.518	3.161	-0.038	358.777
3.173	-0.050	358.479	3.189	-0.039	358.959
3.189	-0.050	358.479	3.214	-0.041	359.317
3.222	-0.050	358.838	3.243	-0.042	359.336
3.250	-0.053	359.125	3.273	-0.042	359.402
3.279	-0.054	359.109	3.300	-0.043	359.447
3.308	-0.054	359.224	3.330	-0.043	359.552
3.335	-0.054	359.363	3.356	-0.044	359.666
3.365	-0.055	359.369	3.385	-0.046	359.956
3.387	-0.056	359.369	3.411	-0.048	0.565
3.414	-0.055	359.809	3.434	-0.052	1.420
3.437	-0.056	1.067	3.463	-0.052	1.757
3.466	-0.060	2.063	3.492	-0.051	1.670
3.498	-0.064	1.654	3.519	-0.050	1.699
3.524	-0.064	1.456	3.548	-0.049	1.752
3.555	-0.064	1.497	3.575	-0.050	2.088
3.582	-0.062	1.649	3.602	-0.052	2.722
3.605	-0.060	2.188	3.626	-0.054	3.520
3.626	-0.059	2.891	3.654	-0.054	3.868
3.666	-0.063	3.882	3.684	-0.052	3.980
3.687	-0.061	3.882	3.709	-0.051	4.062
3.713	-0.060	3.757	3.738	-0.050	4.468
3.740	-0.059	3.835	3.764	-0.051	5.127
3.762	-0.056	4.506	3.787	-0.053	6.039
3.786	-0.055	6.069	3.815	-0.052	6.469
3.817	-0.056	6.874	3.844	-0.049	6.464
3.847	-0.058	6.269	3.871	-0.046	6.490
3.877	-0.057	6.265	3.898	-0.044	6.671
3.903	-0.054	6.326	3.926	-0.043	7.182
3.927	-0.049	6.650	3.952	-0.043	8.039
3.946	-0.043	7.938	3.976	-0.041	8.467
3.983	-0.047	8.774	4.006	-0.036	8.405
4.012	-0.045	8.348	4.034	-0.032	8.487
4.039	-0.042	8.350	4.062	-0.029	8.682
4.065	-0.037	8.336	4.089	-0.027	9.128
4.088	-0.031	8.432	4.113	-0.026	9.822
4.110	-0.024	9.448	4.139	-0.026	10.864
4.134	-0.021	11.329	4.162	-0.028	12.325
4.157	-0.019	12.470	4.186	-0.026	12.996
4.180	-0.012	13.420	4.215	-0.019	13.067
4.211	-0.014	12.920	4.244	-0.013	13.192
4.247	-0.012	12.944	4.272	-0.007	13.216
4.273	-0.010	13.044	4.298	-0.001	13.300
4.299	0.000	13.117	4.325	0.004	13.522
4.327	0.008	13.253	4.351	0.009	13.988
4.352	0.018	13.747	4.378	0.011	14.791
4.372	0.023	15.101	4.400	0.013	15.835
4.397	0.022	16.304	4.427	0.020	16.055
4.429	0.023	15.948	4.456	0.028	16.083
4.453	0.030	15.951	4.482	0.034	16.380
4.483	0.035	15.955	4.508	0.039	16.923
4.504	0.044	16.383	4.533	0.043	17.770
4.519	0.057	17.635	4.555	0.045	18.903
4.547	0.059	19.287	4.579	0.047	20.277
4.570	0.059	20.626	4.602	0.050	21.578
4.594	0.071	22.051	4.629	0.060	21.757
4.631	0.062	21.839	4.655	0.069	21.946
4.657	0.072	21.692	4.679	0.077	22.392
4.682	0.087	22.070	4.705	0.084	23.231
4.700	0.099	23.386	4.730	0.089	24.369
4.724	0.100	24.792	4.752	0.092	25.749
4.748	0.106	26.258	4.775	0.096	27.314
4.772	0.101	28.652	4.797	0.097	29.204
4.782	0.106	29.975	4.816	0.098	31.421
4.803	0.106	32.112	4.839	0.104	32.970
4.831	0.120	34.043	4.863	0.119	33.033
4.871	0.114	33.608	4.886	0.133	33.261
4.894	0.130	32.944	4.910	0.145	33.824
4.907	0.152	33.344	4.933	0.157	34.738
4.921	0.168	34.727	4.954	0.165	35.829
4.947	0.177	36.231	4.977	0.174	37.398
4.967	0.187	37.794	4.998	0.182	38.930
4.990	0.191	39.806	5.019	0.198	39.107
5.026	0.191	39.391	5.041	0.216	39.129
5.046	0.213	38.950	5.065	0.236	39.143
5.067	0.232	38.967	5.085	0.252	39.228
5.086	0.253	39.042	5.108	0.269	39.462
5.106	0.273	39.265	5.130	0.285	39.924
5.124	0.296	39.795	5.151	0.298	40.640
5.142	0.311	40.329	5.172	0.310	41.759
5.168	0.326	42.058	5.194	0.327	42.119
5.196	0.334	42.506	5.216	0.347	42.153
5.217	0.347	42.030	5.236	0.364	42.322
5.235	0.370	42.091	5.257	0.382	42.587
5.258	0.389	42.271	5.279	0.399	43.133
5.275	0.409	42.741	5.299	0.412	43.938
5.290	0.423	43.295	5.321	0.426	45.143
5.306	0.441	44.913	5.341	0.438	46.548
5.326	0.452	46.590	5.357	0.447	47.914
5.341	0.459	48.580	5.379	0.465	48.875
5.381	0.464	48.913	5.398	0.487	48.923
5.398	0.482	48.976	5.414	0.505	49.068
5.415	0.502	48.762	5.433	0.524	49.438
5.431	0.532	49.061	5.453	0.543	50.129
5.443	0.554	50.030	5.475	0.560	51.329
5.466	0.565	51.721	5.490	0.572	52.368
5.485	0.582	52.987	5.512	0.587	54.347
5.497	0.602	55.005	5.531	0.599	56.218
5.506	0.615	56.756	5.545	0.608	57.862
5.528	0.616	59.420	5.564	0.623	59.662
5.551	0.626	61.266	5.579	0.647	59.927
5.576	0.644	59.770	5.596	0.673	60.245
5.589	0.665	59.770	5.608	0.690	60.628
5.599	0.699	60.153	5.624	0.712	61.399
5.611	0.726	61.333	5.640	0.732	62.465
5.616	0.736	61.808	5.654	0.747	63.598
5.635	0.749	63.428	5.671	0.764	65.361
5.648	0.766	64.965	5.687	0.780	67.256
5.660	0.781	67.439	5.699	0.799	68.193
5.707	0.787	68.766	5.711	0.826	68.287
5.711	0.820	68.160	5.722	0.851	68.503
5.722	0.848	68.160	5.733	0.875	68.917
5.724	0.883	68.366	5.746	0.899	69.632
5.732	0.912	69.458	5.759	0.921	70.732
5.745	0.928	71.183	5.771	0.939	71.945
5.759	0.948	72.389	5.785	0.959	73.727
5.765	0.966	74.313	5.799	0.975	75.433
5.787	0.976	76.941	5.808	0.999	76.368
5.790	0.990	77.559	5.815	1.027	76.413
5.816	1.020	76.308	5.821	1.053	76.354
5.818	1.054	76.187	5.828	1.082	76.381
5.822	1.084	76.198	5.836	1.106	76.680
5.827	1.119	76.498	5.844	1.133	77.237
5.831	1.147	77.307	5.853	1.154	78.028
5.835	1.166	78.018	5.863	1.177	79.155
5.850	1.185	79.692	5.874	1.199	80.653
5.856	1.204	80.977	5.884	1.218	82.256
5.867	1.220	83.502	5.892	1.242	83.369
5.889	1.236	84.576	5.895	1.271	83.310
5.890	1.269	83.180	5.899	1.298	83.391
5.890	1.301	83.185	5.902	1.327	83.341
5.896	1.330	83.169	5.905	1.355	83.302
5.901	1.356	83.169	5.909	1.381	83.326
5.905	1.389	83.167	5.913	1.411	83.544
5.908	1.408	83.167	5.918	1.437	84.019
5.906	1.443	83.395	5.924	1.460	84.822
5.905	1.476	84.725	5.928	1.487	85.218
5.919	1.492	85.855	5.931	1.517	85.174
5.926	1.515	85.061	5.933	1.543	85.243
5.927	1.546	85.115	5.936	1.573	85.381
5.926	1.574	85.156	5.939	1.599	85.422
5.933	1.600	85.250	5.941	1.628	85.481
5.935	1.630	85.328	5.944	1.657	85.665
5.937	1.654	85.328	5.948	1.681	86.096
5.936	1.684	85.472	5.952	1.708	86.590
5.935	1.718	85.950	5.954	1.738	86.663
5.945	1.740	86.404	5.956	1.767	86.600
5.949	1.767	86.457	5.957	1.794	86.614
5.951	1.796	86.481	5.959	1.823	86.586
5.955	1.821	86.443	5.960	1.851	86.575
5.959	1.851	86.473	5.962	1.880	86.615
5.958	1.882	86.411	5.964	1.908	86.581
5.959	1.896	86.411	5.965	1.936	86.588
5.961	1.938	86.442	5.967	1.965	86.574
5.965	1.967	86.443	5.969	1.994	86.690
5.966	1.994	86.443	5.971	2.023	86.732
5.967	2.025	86.526	5.973	2.050	86.752
5.968	2.052	86.540	5.974	2.080	86.720
5.971	2.081	86.587	5.976	2.109	86.754
5.972	2.107	86.582	5.978	2.135	86.787
5.975	2.136	86.619	5.980	2.165	86.859
5.976	2.166	86.671	5.981	2.194	86.850
5.980	2.193	86.649	5.983	2.222	86.887
5.982	2.226	86.783	5.985	2.250	86.969
5.982	2.259	86.795	5.986	2.280	86.997
5.986	2.283	86.824	5.988	2.307	87.012
5.988	2.314	86.825	5.989	2.335	87.018
5.988	2.327	86.823	5.991	2.365	87.017
5.992	2.365	86.845	5.993	2.393	87.075
5.993	2.392	86.910	5.995	2.421	87.177
5.994	2.423	86.913	5.996	2.450	87.262
5.996	2.452	87.062	5.998	2.480	87.279
5.997	2.481	87.144	5.999	2.506	87.303
5.998	2.509	87.136	6.000	2.534	87.285
6.001	2.539	87.195	6.002	2.566	87.378
6.002	2.555	87.195	6.003	2.592	87.399
6.005	2.594	87.240	6.005	2.622	87.388
6.006	2.621	87.258	6.006	2.648	87.450
6.008	2.651	87.296	6.008	2.677	87.504
6.010	2.679	87.394	6.009	2.706	87.579
6.010	2.709	87.404	6.011	2.736	87.599
6.011	2.734	87.404	6.012	2.762	87.609
6.014	2.765	87.471	6.013	2.792	87.552
6.015	2.794	87.466	6.014	2.822	87.637
6.016	2.823	87.450	6.016	2.849	87.676
6.017	2.849	87.484	6.017	2.877	87.752
6.018	2.879	87.512	6.019	2.907	87.827
6.021	2.906	87.650	6.020	2.934	87.899
6.022	2.936	87.754	6.021	2.963	87.968
6.024	2.965	87.790	6.023	2.992	88.010
6.025	2.984	87.790	6.023	3.019	88.002
6.026	3.021	87.828	6.024	3.049	87.960
6.027	3.051	87.845	6.026	3.076	88.003
6.028	3.076	87.845	6.027	3.106	88.029
6.030	3.105	87.883	6.028	3.135	88.146
6.032	3.135	87.921	6.029	3.162	88.214
6.032	3.163	88.022	6.030	3.192	88.227
6.033	3.191	88.053	6.031	3.219	88.213
6.035	3.219	88.122	6.032	3.248	88.263
6.036	3.249	88.113	6.033	3.278	88.270
6.037	3.273	88.113	6.034	3.304	88.303
6.039	3.299	88.119	6.035	3.335	88.325
6.040	3.330	88.099	6.036	3.363	88.369
6.041	3.361	88.246	6.037	3.391	88.487
6.042	3.390	88.278	6.038	3.420	88.554
6.042	3.421	88.350	6.039	3.450	88.527
6.043	3.447	88.423	6.040	3.477	88.547
6.045	3.477	88.392	6.041	3.506	88.567
6.045	3.503	88.401	6.042	3.533	88.586
6.046	3.533	88.445	6.043	3.563	88.686
6.047	3.565	88.497	6.044	3.592	88.702
6.048	3.592	88.546	6.044	3.620	88.759
6.049	3.621	88.609	6.045	3.649	88.868
6.049	3.646	88.609	6.046	3.676	88.801
6.052	3.676	88.755	6.045	3.705	88.466
6.054	3.702	88.661	6.045	3.730	88.315
6.057	3.731	88.291	6.046	3.759	88.329
6.056	3.760	88.188	6.046	3.789	88.301
6.055	3.790	88.234	6.047	3.818	88.342
6.054	3.816	88.219	6.048	3.845	88.338
6.056	3.848	88.186	6.049	3.876	88.278
6.057	3.874	88.195	6.050	3.903	88.342
6.056	3.903	88.221	6.051	3.933	88.365
6.057	3.934	88.205	6.051	3.963	88.295
6.060	3.961	88.179	6.052	3.989	88.340
6.059	3.991	88.199	6.053	4.018	88.352
6.061	4.022	88.227	6.054	4.047	88.323
6.061	4.045	88.228	6.055	4.075	88.377
6.063	4.076	88.208	6.056	4.104	88.379
6.064	4.104	88.219	6.056	4.134	88.358
6.064	4.130	88.257	6.057	4.162	88.452
6.065	4.160	88.260	6.058	4.191	88.447
6.067	4.188	88.259	6.059	4.219	88.440
6.067	4.218	88.334	6.060	4.248	88.511
6.068	4.244	88.346	6.061	4.275	88.485
6.071	4.277	88.355	6.061	4.305	88.425
6.072	4.306	88.361	6.062	4.335	88.480
6.072	4.332	88.381	6.063	4.362	88.465
6.073	4.365	88.362	6.064	4.392	88.470
6.075	4.388	88.351	6.064	4.420	88.522
6.074	4.419	88.382	6.065	4.449	88.472
6.075	4.446	88.382	6.066	4.479	88.497
6.076	4.474	88.371	6.067	4.505	88.534
6.078	4.507	88.350	6.067	4.535	88.535
6.078	4.534	88.387	6.068	4.564	88.516
6.077	4.564	88.455	6.069	4.592	88.617
6.078	4.591	88.467	6.070	4.621	88.592
6.080	4.619	88.450	6.070	4.651	88.607
6.081	4.651	88.493	6.071	4.679	88.674
6.080	4.679	88.525	6.072	4.709	88.622
6.081	4.707	88.484	6.073	4.736	88.672
6.081	4.731	88.484	6.073	4.766	88.672
6.083	4.766	88.530	6.074	4.793	88.626
6.083	4.793	88.530	6.075	4.822	88.672
6.084	4.821	88.544	6.076	4.851	88.753
6.086	4.849	88.576	6.076	4.881	88.716
6.087	4.877	88.613	6.077	4.909	88.762
6.086	4.910	88.639	6.078	4.938	88.797
6.087	4.937	88.637	6.078	4.967	88.780
6.088	4.959	88.637	6.079	4.995	88.824
6.090	4.988	88.620	6.080	5.025	88.837
6.089	5.018	88.644	6.080	5.053	88.803
6.089	5.047	88.688	6.081	5.080	88.853
6.092	5.074	88.697	6.081	5.110	88.913
6.092	5.106	88.706	6.082	5.138	88.847
6.093	5.135	88.767	6.082	5.168	88.892
6.095	5.168	88.751	6.083	5.197	88.914
6.096	5.195	88.736	6.084	5.225	88.923
6.096	5.221	88.801	6.084	5.253	88.980
6.096	5.251	88.827	6.085	5.283	88.998
6.096	5.280	88.829	6.085	5.311	88.973
6.098	5.308	88.848	6.086	5.341	89.034
6.098	5.338	88.901	6.087	5.370	89.081
6.098	5.363	88.901	6.087	5.396	89.061
6.099	5.393	88.942	6.088	5.427	89.125
6.101	5.420	88.937	6.088	5.453	89.140
6.100	5.448	88.987	6.089	5.482	89.172
6.101	5.478	89.019	6.089	5.511	89.158
6.102	5.505	89.053	6.090	5.539	89.132
6.103	5.535	89.042	6.090	5.568	89.118
6.104	5.564	89.008	6.091	5.598	89.109
6.104	5.595	88.974	6.091	5.624	89.120
6.104	5.622	88.983	6.092	5.653	89.104
6.106	5.651	88.973	6.092	5.681	89.063
6.107	5.681	88.950	6.092	5.710	89.054
6.105	5.709	88.930	6.093	5.738	88.993
6.108	5.738	88.909	6.093	5.767	88.969
6.108	5.765	88.914	6.094	5.796	89.004
6.108	5.792	88.862	6.094	5.825	88.994
6.108	5.825	88.854	6.094	5.853	88.966
6.107	5.852	88.856	6.095	5.883	89.006
6.109	5.881	88.844	6.095	5.911	88.946
6.111	5.907	88.835	6.096	5.939	88.908
6.111	5.936	88.822	6.096	5.968	88.854
6.111	5.962	88.776	6.096	5.991	88.808
6.112	5.993	88.734	6.097	6.021	88.799
6.112	6.022	88.702	6.098	6.055	88.822
6.113	6.041	88.702	6.098	6.078	88.763
6.113	6.078	88.667	6.099	6.111	88.785
6.115	6.110	88.663	6.100	6.140	88.821
6.115	6.133	88.663	6.100	6.163	88.747
6.114	6.161	88.656	6.100	6.192	88.722
6.114	6.193	88.638	6.101	6.225	88.741
6.116	6.220	88.586	6.102	6.254	88.694
6.117	6.247	88.595	6.102	6.278	88.699
6.116	6.279	88.598	6.103	6.308	88.712
6.117	6.308	88.563	6.103	6.340	88.652
6.120	6.338	88.594	6.104	6.362	88.706
6.120	6.365	88.627	6.105	6.392	88.656
6.120	6.394	88.535	6.105	6.422	88.585
6.123	6.420	88.492	6.106	6.449	88.589
6.123	6.451	88.479	6.106	6.478	88.584
6.123	6.476	88.489	6.107	6.508	88.545
6.123	6.511	88.451	6.108	6.537	88.552
6.124	6.532	88.451	6.108	6.563	88.523
6.126	6.565	88.429	6.109	6.593	88.479
6.125	6.595	88.445	6.110	6.623	88.508
6.126	6.620	88.378	6.110	6.650	88.472
6.128	6.648	88.388	6.111	6.678	88.426
6.129	6.678	88.355	6.112	6.708	88.481
6.128	6.706	88.361	6.112	6.736	88.429
6.130	6.735	88.341	6.113	6.766	88.386
6.131	6.762	88.341	6.114	6.795	88.428
6.133	6.793	88.328	6.115	6.820	88.382
6.132	6.819	88.316	6.115	6.849	88.378
6.133	6.850	88.322	6.116	6.881	88.370
6.134	6.880	88.273	6.117	6.909	88.311
6.135	6.907	88.214	6.118	6.936	88.303
6.136	6.923	88.214	6.119	6.965	88.375
6.135	6.970	88.196	6.119	6.995	88.309
6.137	6.993	88.202	6.120	7.021	88.282
6.139	7.026	88.198	6.121	7.052	88.287
6.138	7.052	88.183	6.122	7.081	88.275
6.140	7.080	88.168	6.123	7.108	88.286
6.141	7.107	88.168	6.124	7.137	88.300
6.144	7.136	88.170	6.124	7.164	88.217
6.143	7.163	88.130	6.125	7.194	88.288
6.141	7.192	88.136	6.126	7.224	88.298
6.144	7.221	88.142	6.127	7.253	88.214
6.146	7.248	88.136	6.128	7.279	88.280
6.145	7.278	88.111	6.129	7.309	88.271
6.147	7.308	88.115	6.129	7.338	88.207
6.149	7.334	88.122	6.130	7.365	88.229
6.149	7.354	88.122	6.131	7.396	88.220
6.148	7.392	88.062	6.132	7.422	88.202
6.151	7.422	88.088	6.133	7.452	88.272
6.152	7.452	88.127	6.134	7.482	88.208
6.153	7.479	88.127	6.134	7.511	88.207
6.153	7.506	88.102	6.136	7.538	88.270
6.156	7.536	88.114	6.136	7.567	88.240
6.157	7.566	88.121	6.137	7.595	88.186
6.156	7.593	88.111	6.138	7.623	88.206
6.156	7.622	88.078	6.139	7.652	88.174
6.160	7.651	88.060	6.140	7.682	88.204
6.162	7.678	88.071	6.141	7.710	88.216
6.161	7.711	88.072	6.141	7.739	88.125
6.163	7.736	88.053	6.142	7.768	88.213
6.164	7.768	88.085	6.143	7.795	88.257
6.165	7.794	88.088	6.144	7.824	88.215
6.165	7.822	88.127	6.145	7.854	88.205
6.164	7.853	88.096	6.146	7.882	88.239
6.168	7.877	88.089	6.147	7.909	88.193
6.169	7.907	88.115	6.148	7.939	88.245
6.169	7.937	88.155	6.149	7.969	88.231
6.169	7.963	88.109	6.149	7.996	88.227
6.171	7.994	88.113	6.151	8.025	88.308
6.172	8.018	88.113	6.151	8.051	88.308
6.172	8.046	88.140	6.152	8.081	88.269
6.174	8.082	88.158	6.153	8.111	88.303
6.175	8.112	88.173	6.154	8.140	88.328
6.176	8.134	88.173	6.155	8.168	88.269
6.176	8.163	88.180	6.156	8.196	88.349
6.177	8.193	88.177	6.156	8.226	88.288
6.180	8.226	88.197	6.157	8.256	88.283
6.179	8.250	88.191	6.158	8.282	88.339
6.179	8.277	88.177	6.159	8.311	88.354
6.181	8.306	88.240	6.160	8.339	88.343
6.184	8.337	88.247	6.161	8.367	88.393
6.185	8.364	88.247	6.162	8.397	88.380
6.184	8.393	88.252	6.162	8.428	88.347
6.185	8.420	88.242	6.163	8.454	88.443
6.187	8.451	88.266	6.164	8.484	88.381
6.187	8.481	88.309	6.165	8.513	88.409
6.188	8.506	88.321	6.166	8.540	88.487
6.190	8.537	88.296	6.167	8.570	88.469
6.191	8.566	88.325	6.167	8.599	88.469
6.191	8.593	88.337	6.168	8.626	88.497
6.191	8.622	88.338	6.169	8.656	88.485
6.193	8.652	88.358	6.170	8.685	88.497
6.194	8.667	88.358	6.171	8.714	88.553
6.194	8.710	88.377	6.171	8.742	88.498
6.196	8.738	88.421	6.172	8.771	88.580
6.196	8.768	88.478	6.173	8.799	88.642
6.197	8.792	88.496	6.174	8.827	88.635
6.197	8.820	88.540	6.176	8.855	88.946
6.196	8.851	88.543	6.179	8.882	89.500
6.196	8.875	88.857	6.179	8.909	89.574
6.198	8.905	89.381	6.180	8.939	89.599
6.202	8.928	89.480	6.180	8.966	89.591
6.203	8.960	89.465	6.180	8.994	89.486
6.204	8.992	89.443	6.181	9.024	89.582
6.203	9.017	89.461	6.182	9.050	89.771
6.202	9.045	89.533	6.184	9.077	90.216
6.201	9.071	90.041	6.187	9.104	90.946
6.201	9.087	90.396	6.187	9.129	91.137
6.210	9.124	90.995	6.187	9.159	91.131
6.209	9.151	90.989	6.187	9.188	91.273
6.209	9.179	91.014	6.188	9.214	91.603
6.207	9.207	91.178	6.190	9.240	92.248
6.206	9.232	92.098	6.192	9.266	93.024
6.209	9.253	93.426	6.191	9.292	93.128
6.213	9.288	93.038	6.190	9.321	93.123
6.213	9.318	93.007	6.188	9.351	93.135
6.211	9.348	93.038	6.187	9.378	93.189
6.210	9.374	93.032	6.186	9.407	93.360
6.207	9.402	93.142	6.186	9.434	93.812
6.205	9.424	93.142	6.188	9.458	94.488
6.202	9.446	94.151	6.191	9.483	95.541
6.205	9.468	95.774	6.192	9.508	96.412
6.206	9.498	96.766	6.190	9.535	96.515
6.217	9.530	96.879	6.187	9.564	96.661
6.214	9.557	96.458	6.184	9.594	96.847
6.211	9.586	96.559	6.183	9.619	97.164
6.205	9.611	96.828	6.182	9.645	97.818
6.198	9.633	97.616	6.183	9.672	98.850
6.196	9.653	98.500	6.185	9.693	99.969
6.200	9.679	100.328	6.185	9.718	101.190
6.200	9.705	101.069	6.180	9.745	101.287
6.205	9.734	101.467	6.175	9.773	101.352
6.203	9.763	101.165	6.170	9.802	101.521
6.198	9.792	101.199	6.166	9.829	101.922
6.190	9.818	101.359	6.164	9.853	102.534
6.182	9.842	102.208	6.163	9.878	103.607
6.181	9.863	103.854	6.163	9.901	104.883
6.179	9.885	105.228	6.164	9.925	106.552
6.180	9.904	107.032	6.159	9.951	107.219
6.189	9.938	107.718	6.151	9.979	107.230
6.180	9.965	107.012	6.143	10.004	107.213
6.172	9.991	107.012	6.135	10.034	107.389
6.165	10.022	107.056	6.129	10.057	107.679
6.156	10.046	107.117	6.123	10.083	108.315
6.145	10.069	107.903	6.119	10.108	109.283
6.139	10.088	109.390	6.117	10.131	110.463
6.136	10.116	110.963	6.113	10.155	111.567
6.129	10.139	111.793	6.102	10.183	111.663
6.129	10.167	111.705	6.092	10.208	111.652
6.121	10.197	111.467	6.081	10.236	111.590
6.112	10.222	111.428	6.071	10.260	111.531
6.100	10.254	111.439	6.060	10.287	111.616
6.088	10.275	111.406	6.051	10.313	111.880
6.078	10.301	111.406	6.043	10.339	112.443
6.067	10.325	111.776	6.038	10.362	113.266
6.056	10.341	112.952	6.029	10.388	113.851
6.053	10.370	114.176	6.018	10.414	113.916
6.047	10.397	113.747	6.006	10.441	113.939
6.038	10.424	113.752	5.995	10.466	113.970
6.025	10.453	113.745	5.982	10.494	113.920
6.016	10.478	113.800	5.972	10.518	114.010
6.002	10.505	113.798	5.961	10.544	114.228
5.988	10.532	113.943	5.952	10.570	114.728
5.980	10.549	113.943	5.944	10.594	115.499
5.967	10.574	115.077	5.938	10.618	116.601
5.961	10.597	116.753	5.928	10.642	116.912
5.955	10.625	117.257	5.914	10.669	116.911
5.945	10.654	116.824	5.902	10.694	117.116
5.933	10.678	116.748	5.892	10.719	117.458
5.920	10.702	117.008	5.882	10.742	118.080
5.906	10.723	117.752	5.874	10.766	119.108
5.899	10.738	118.329	5.868	10.790	120.405
5.890	10.761	120.317	5.863	10.811	121.855
5.885	10.780	121.730	5.859	10.833	123.775
5.878	10.796	124.088	5.856	10.855	125.752
5.874	10.821	126.851	5.844	10.877	126.635
5.866	10.849	127.861	5.828	10.899	126.747
5.857	10.883	126.773	5.812	10.922	127.015
5.841	10.905	126.606	5.797	10.946	127.550
5.824	10.923	126.989	5.785	10.967	128.315
5.810	10.941	128.351	5.774	10.989	129.515
5.800	10.962	129.829	5.765	11.009	130.902
5.787	10.978	130.819	5.756	11.032	132.766
5.778	10.991	132.788	5.750	11.051	134.451
5.771	11.010	135.657	5.737	11.072	135.811
5.758	11.039	136.790	5.716	11.093	135.970
5.744	11.068	136.098	5.697	11.111	135.948
5.726	11.090	135.808	5.678	11.132	136.230
5.702	11.110	135.788	5.661	11.151	136.749
5.683	11.127	136.223	5.645	11.171	137.554
5.668	11.143	137.718	5.630	11.191	138.645
5.655	11.166	139.131	5.617	11.210	140.138
5.642	11.180	140.350	5.607	11.228	141.729
5.632	11.198	142.951	5.595	11.247	143.702
5.615	11.210	144.358	5.572	11.264	143.752
5.600	11.234	145.317	5.550	11.281	143.830
5.579	11.265	143.860	5.528	11.298	144.064
5.554	11.278	143.667	5.507	11.316	144.609
5.531	11.291	143.909	5.489	11.333	145.354
5.511	11.304	145.048	5.473	11.350	146.403
5.497	11.322	146.833	5.459	11.366	147.652
5.483	11.331	147.538	5.440	11.385	149.134
5.467	11.344	148.774	5.420	11.397	149.183
5.441	11.375	149.064	5.393	11.414	149.256
5.419	11.390	149.055	5.373	11.427	149.539
5.390	11.407	149.310	5.348	11.445	150.172
5.368	11.417	149.988	5.330	11.461	151.096
5.349	11.428	150.810	5.314	11.474	152.151
5.332	11.444	152.615	5.296	11.492	153.933
5.321	11.452	153.864	5.283	11.506	155.468
5.308	11.464	156.480	5.269	11.522	157.617
5.298	11.479	158.860	5.255	11.538	159.800
5.281	11.497	161.455	5.232	11.549	160.380
5.263	11.503	162.088	5.203	11.560	160.550
5.232	11.534	160.227	5.180	11.569	160.785
5.203	11.541	160.527	5.155	11.581	161.382
5.176	11.548	161.388	5.135	11.591	162.216
5.154	11.556	162.267	5.112	11.604	163.540
5.139	11.568	163.782	5.093	11.616	164.911
5.118	11.576	165.323	5.072	11.628	166.407
5.095	11.590	167.236	5.047	11.635	166.536
5.074	11.602	166.358	5.020	11.641	166.641
5.044	11.609	166.340	4.992	11.648	166.679
5.016	11.619	166.441	4.964	11.656	166.922
4.993	11.625	166.441	4.939	11.663	167.297
4.966	11.631	166.625	4.914	11.672	167.933
4.938	11.635	167.371	4.892	11.680	168.830
4.918	11.642	168.989	4.870	11.691	170.164
4.899	11.650	170.387	4.850	11.700	171.577
4.875	11.659	171.660	4.821	11.705	171.768
4.847	11.673	171.798	4.794	11.709	171.778
4.817	11.683	171.560	4.764	11.714	171.799
4.792	11.684	171.534	4.737	11.718	171.829
4.766	11.688	171.534	4.709	11.722	171.923
4.736	11.695	171.592	4.681	11.727	172.223
4.708	11.697	171.626	4.657	11.733	172.755
4.680	11.701	172.217	4.632	11.740	173.702
4.656	11.704	173.617	4.610	11.747	174.817
4.637	11.712	175.238	4.586	11.755	175.863
4.610	11.717	176.083	4.559	11.757	175.907
4.589	11.729	175.972	4.530	11.759	175.867
4.557	11.733	175.678	4.501	11.762	176.130
4.528	11.733	175.762	4.477	11.765	176.479
4.497	11.734	176.135	4.450	11.770	177.190
4.487	11.734	176.361	4.428	11.775	178.135
4.452	11.736	178.200	4.404	11.782	179.519
4.432	11.744	179.749	4.381	11.789	181.140
4.415	11.746	181.595	4.363	11.796	182.992
4.400	11.756	184.326	4.342	11.805	185.251
4.383	11.763	186.471	4.321	11.809	186.872
4.356	11.773	188.072	4.292	11.806	186.998
4.323	11.776	186.964	4.263	11.804	187.210
4.293	11.770	186.831	4.238	11.802	187.580
4.264	11.766	187.199	4.211	11.802	188.292
4.239	11.762	188.228	4.188	11.802	189.174
4.224	11.760	188.812	4.163	11.804	190.439
4.196	11.764	190.730	4.141	11.806	191.946
4.175	11.762	192.358	4.118	11.808	193.641
4.152	11.766	194.549	4.092	11.803	193.889
4.124	11.773	194.557	4.063	11.796	193.933
4.095	11.765	193.684	4.038	11.790	194.152
4.065	11.756	193.793	4.011	11.786	194.698
4.035	11.750	194.346	3.985	11.783	195.557
4.019	11.746	194.821	3.961	11.781	196.662
3.998	11.743	196.395	3.939	11.780	197.927
3.976	11.739	197.963	3.915	11.779	199.515
3.954	11.734	199.643	3.888	11.770	199.639
3.918	11.741	199.482	3.863	11.761	199.612
3.892	11.732	199.482	3.835	11.752	199.712
3.864	11.724	199.505	3.810	11.744	199.929
3.835	11.711	199.571	3.783	11.736	200.497
3.807	11.702	200.188	3.757	11.731	201.374
3.785	11.698	201.647	3.735	11.727	202.452
3.768	11.691	202.455	3.711	11.724	204.061
3.745	11.688	203.995	3.690	11.720	205.024
3.721	11.687	205.166	3.662	11.707	205.059
3.698	11.676	205.286	3.637	11.695	205.063
3.668	11.664	204.877	3.612	11.683	205.035
3.635	11.652	204.925	3.585	11.670	205.061
3.608	11.642	204.941	3.560	11.659	205.016
3.579	11.630	204.904	3.534	11.646	205.051
3.559	11.621	204.904	3.509	11.636	205.329
3.533	11.606	204.911	3.484	11.627	205.951
3.509	11.596	205.386	3.459	11.619	206.823
3.487	11.587	206.802	3.436	11.610	207.323
3.464	11.578	207.732	3.411	11.597	207.303
3.438	11.568	207.184	3.384	11.583	207.373
3.410	11.555	207.231	3.358	11.569	207.396
3.381	11.543	207.268	3.333	11.557	207.388
3.356	11.533	207.315	3.308	11.543	207.424
3.331	11.520	207.331	3.284	11.531	207.435
3.307	11.507	207.331	3.258	11.517	207.420
3.280	11.493	207.334	3.231	11.504	207.416
3.255	11.482	207.352	3.208	11.492	207.412
3.230	11.468	207.336	3.182	11.478	207.377
3.205	11.454	207.309	3.158	11.465	207.328
3.178	11.441	207.293	3.131	11.452	207.399
3.149	11.427	207.295	3.105	11.438	207.378
3.129	11.416	207.290	3.082	11.426	207.326
3.100	11.403	207.301	3.055	11.412	207.365
3.077	11.389	207.293	3.031	11.399	207.313
3.051	11.376	207.315	3.005	11.386	207.295
3.031	11.365	207.246	2.981	11.373	207.325
3.005	11.351	207.183	2.955	11.360	207.293
2.976	11.336	207.164	2.929	11.346	207.280
2.954	11.321	207.146	2.904	11.334	207.357
2.924	11.307	207.139	2.878	11.320	207.265
2.903	11.297	207.146	2.854	11.307	207.264
2.875	11.281	207.130	2.828	11.294	207.239
2.851	11.271	207.108	2.803	11.281	207.179
2.827	11.257	207.108	2.777	11.267	207.173
2.797	11.244	207.041	2.752	11.254	207.215
2.772	11.229	207.058	2.725	11.240	207.151
2.750	11.218	207.058	2.701	11.228	207.190
2.724	11.205	207.006	2.674	11.215	207.203
2.699	11.193	207.018	2.650	11.202	207.104
2.670	11.178	207.010	2.624	11.188	207.120
2.646	11.165	206.986	2.598	11.175	207.103
2.621	11.153	206.939	2.574	11.162	207.041
2.596	11.141	206.900	2.548	11.149	207.055
2.571	11.126	206.943	2.523	11.136	207.060
2.544	11.112	206.906	2.496	11.122	207.008
2.518	11.100	206.880	2.472	11.110	207.051
2.498	11.090	206.896	2.447	11.097	207.031
2.470	11.076	206.896	2.422	11.084	206.969
2.447	11.063	206.851	2.396	11.071	206.998
2.420	11.049	206.824	2.370	11.057	206.971
2.394	11.038	206.823	2.345	11.044	206.936
2.365	11.024	206.824	2.319	11.032	207.006
2.340	11.011	206.827	2.293	11.018	206.922
2.313	10.998	206.802	2.268	11.005	206.893
2.291	10.987	206.802	2.242	10.992	206.894
2.268	10.975	206.751	2.218	10.979	206.844
2.242	10.962	206.717	2.192	10.966	206.808
2.213	10.946	206.709	2.166	10.953	206.849
2.187	10.934	206.673	2.139	10.939	206.793
2.162	10.921	206.642	2.115	10.927	206.786
2.138	10.907	206.658	2.090	10.915	206.844
2.110	10.892	206.655	2.064	10.901	206.770
2.084	10.881	206.638	2.038	10.888	206.757
2.062	10.870	206.624	2.014	10.875	206.806
2.037	10.857	206.595	1.987	10.862	206.762
2.009	10.842	206.599	1.961	10.848	206.792
1.985	10.829	206.593	1.937	10.836	206.810
1.959	10.817	206.605	1.911	10.823	206.744
1.934	10.805	206.621	1.886	10.811	206.801
1.904	10.789	206.639	1.859	10.797	206.788
1.879	10.777	206.644	1.834	10.784	206.721
1.854	10.767	206.614	1.808	10.770	206.698
1.831	10.755	206.608	1.783	10.758	206.734
1.806	10.742	206.608	1.757	10.745	206.675
1.782	10.729	206.551	1.732	10.733	206.729
1.754	10.715	206.537	1.706	10.719	206.700
1.727	10.702	206.541	1.681	10.706	206.648
1.702	10.689	206.531	1.654	10.693	206.701
1.674	10.673	206.510	1.629	10.680	206.632
1.649	10.663	206.503	1.603	10.667	206.570
1.621	10.649	206.502	1.579	10.655	206.588
1.598	10.636	206.423	1.554	10.640	206.304
1.571	10.624	206.297	1.531	10.627	205.805
1.549	10.614	205.755	1.511	10.614	205.102
1.529	10.605	205.108	1.491	10.599	204.035
1.510	10.594	203.560	1.469	10.584	202.985
1.488	10.580	202.476	1.444	10.574	202.971
1.463	10.559	202.440	1.417	10.562	202.977
1.439	10.546	202.822	1.393	10.551	202.874
1.411	10.536	202.835	1.367	10.539	202.524
1.385	10.525	202.557	1.344	10.526	201.863
1.369	10.518	202.400	1.325	10.514	200.983
1.350	10.512	201.118	1.304	10.500	199.593
1.330	10.500	199.406	1.287	10.487	198.197
1.311	10.490	197.911	1.265	10.476	197.213
1.283	10.463	196.920	1.238	10.467	197.166
1.259	10.456	196.860	1.210	10.458	197.182
1.229	10.446	196.997	1.184	10.449	197.044
1.201	10.437	196.976	1.158	10.440	196.727
1.172	10.430	196.888	1.136	10.431	196.228
1.152	10.424	196.281	1.111	10.419	195.230
1.131	10.416	194.636	1.087	10.409	194.303
1.111	10.411	193.974	1.064	10.402	194.269
1.078	10.387	194.006	1.037	10.395	194.198
1.054	10.381	194.006	1.009	10.388	194.240
1.019	10.374	194.099	0.980	10.381	194.255
0.995	10.368	194.099	0.952	10.374	194.235
0.967	10.362	194.112	0.925	10.366	194.207
0.938	10.354	194.094	0.898	10.358	193.927
0.909	10.349	194.021	0.875	10.350	193.422
0.889	10.343	193.394	0.852	10.341	192.656
0.868	10.336	191.809	0.825	10.333	192.180
0.838	10.323	191.789	0.796	10.327	192.186
0.814	10.318	191.776	0.770	10.321	192.078
0.784	10.311	191.992	0.741	10.313	191.830
0.755	10.303	191.956	0.716	10.305	191.317
0.730	10.300	191.571	0.693	10.297	190.541
0.709	10.296	190.431	0.669	10.288	189.462
0.685	10.288	188.908	0.643	10.283	189.399
0.657	10.273	188.772	0.614	10.278	189.325
0.628	10.268	189.170	0.586	10.273	189.234
0.597	10.263	189.175	0.559	10.267	188.855
0.572	10.261	188.844	0.536	10.260	188.241
0.557	10.259	188.672	0.512	10.252	187.205
0.524	10.250	186.126	0.488	10.243	185.750
0.512	10.249	185.620	0.468	10.235	184.273
0.483	10.242	183.953	0.441	10.231	183.870
0.456	10.235	182.995	0.414	10.229	183.750
0.425	10.222	183.593	0.386	10.225	183.371
0.401	10.221	183.557	0.362	10.221	182.762
0.378	10.219	182.682	0.337	10.215	181.773
0.362	10.218	182.009	0.312	10.210	180.737
0.331	10.215	180.304	0.286	10.209	180.658
0.294	10.205	180.471	0.256	10.208	180.482
0.270	10.205	180.417	0.231	10.206	180.118
0.244	10.204	180.022	0.205	10.203	179.538
0.218	10.204	179.623	0.179	10.199	178.585
0.198	10.204	178.276	0.155	10.195	177.363
0.175	10.200	176.875	0.134	10.190	175.882
0.151	10.197	175.232	0.105	10.189	175.372
0.121	10.184	174.659	0.078	10.191	175.333
0.092	10.186	175.323	0.050	10.193	175.212
0.062	10.190	175.271	0.024	10.194	174.933
0.036	10.193	174.933	-0.004	10.194	174.246
0.011	10.195	173.968	-0.027	10.192	173.436
-0.007	10.197	173.313	-0.051	10.190	172.298
-0.032	10.196	171.749	-0.074	10.186	170.818
-0.052	10.195	170.238	-0.096	10.182	169.070
-0.074	10.194	167.529	-0.117	10.178	166.873
-0.091	10.188	165.274	-0.137	10.172	164.789
-0.095	10.189	164.563	-0.164	10.177	164.222
-0.140	10.182	163.543	-0.190	10.184	164.130
-0.166	10.188	164.043	-0.218	10.191	163.922
-0.195	10.197	163.881	-0.245	10.197	163.378
-0.218	10.203	163.828	-0.268	10.200	162.599
-0.241	10.209	162.734	-0.293	10.203	161.450
-0.260	10.215	160.978	-0.316	10.204	160.000
-0.282	10.219	159.502	-0.343	10.210	159.180
-0.307	10.227	158.590	-0.368	10.219	159.102
-0.339	10.234	159.092	-0.396	10.229	159.009
-0.364	10.240	159.096	-0.419	10.236	158.694
-0.394	10.249	158.798	-0.446	10.244	158.117
-0.404	10.253	158.717	-0.469	10.249	157.213
-0.429	10.260	157.494	-0.493	10.252	155.950
-0.454	10.266	155.798	-0.519	10.261	155.414
-0.488	10.279	154.659	-0.543	10.272	155.352
-0.515	10.288	155.125	-0.570	10.284	155.177
-0.546	10.296	155.402	-0.593	10.293	154.858
-0.582	10.307	155.105	-0.619	10.302	154.163
-0.608	10.314	154.185	-0.642	10.308	153.277
-0.633	10.323	152.621	-0.666	10.314	151.930
-0.645	10.329	152.019	-0.689	10.317	150.279
-0.666	10.334	150.529	-0.709	10.320	148.426
-0.685	10.337	148.070	-0.733	10.323	146.284
-0.702	10.342	145.639	-0.756	10.337	145.882
-0.733	10.349	146.136	-0.779	10.352	145.887
-0.759	10.363	146.148	-0.803	10.367	145.702
-0.782	10.378	146.149	-0.827	10.381	145.272
-0.810	10.392	145.746	-0.848	10.392	144.643
-0.835	10.402	144.605	-0.870	10.402	143.734
-0.859	10.420	143.230	-0.895	10.418	143.298
-0.881	10.434	143.198	-0.916	10.434	143.329
-0.905	10.450	143.574	-0.940	10.451	143.166
-0.931	10.464	143.379	-0.961	10.465	142.894
-0.949	10.477	143.379	-0.984	10.479	142.314
-0.979	10.491	142.100	-1.006	10.491	141.390
-0.992	10.502	141.467	-1.028	10.502	140.166
-1.010	10.515	140.005	-1.050	10.511	138.596
-1.029	10.523	138.469	-1.070	10.521	137.184
-1.056	10.530	136.898	-1.092	10.540	136.962
-1.074	10.547	136.702	-1.113	10.559	136.945
-1.094	10.562	137.330	-1.133	10.577	136.781
-1.120	10.582	137.104	-1.155	10.595	136.323
-1.141	10.598	136.676	-1.174	10.609	135.586
-1.160	10.615	135.448	-1.195	10.623	134.521
-1.178	10.629	134.038	-1.215	10.635	133.220
-1.192	10.643	133.130	-1.234	10.646	131.589
-1.209	10.648	131.140	-1.254	10.656	129.529
-1.223	10.652	128.639	-1.274	10.666	127.656
-1.239	10.665	126.695	-1.292	10.688	127.419
-1.260	10.681	126.706	-1.309	10.709	127.331
-1.284	10.699	127.679	-1.327	10.730	127.023
-1.311	10.724	127.384	-1.345	10.750	126.405
-1.328	10.743	126.690	-1.362	10.767	125.611
-1.345	10.760	125.217	-1.381	10.784	124.330
-1.361	10.776	123.824	-1.398	10.798	122.837
-1.376	10.792	122.110	-1.415	10.811	121.160
-1.394	10.803	119.592	-1.433	10.824	119.078
-1.402	10.818	118.145	-1.448	10.846	118.512
-1.420	10.844	117.418	-1.461	10.870	118.567
-1.438	10.862	118.774	-1.475	10.895	118.403
-1.452	10.884	118.722	-1.489	10.917	118.062
-1.470	10.912	118.520	-1.505	10.940	117.328
-1.482	10.938	117.681	-1.519	10.958	116.414
-1.497	10.954	116.113	-1.534	10.977	115.204
-1.514	10.970	114.753	-1.549	10.993	113.667
-1.527	10.990	112.870	-1.564	11.013	112.434
-1.543	11.015	111.898	-1.575	11.041	112.496
-1.554	11.034	112.682	-1.585	11.065	112.412
-1.568	11.061	112.626	-1.597	11.090	112.241
-1.583	11.087	112.359	-1.609	11.116	111.768
-1.592	11.110	112.315	-1.621	11.137	111.041
-1.601	11.133	111.258	-1.634	11.158	109.966
-1.614	11.156	109.522	-1.647	11.177	108.499
-1.626	11.172	108.163	-1.661	11.195	106.797
-1.632	11.190	106.125	-1.674	11.212	105.247
-1.640	11.211	104.512	-1.682	11.240	105.120
-1.651	11.233	105.205	-1.690	11.268	105.012
-1.659	11.261	105.246	-1.697	11.293	104.885
-1.667	11.286	105.158	-1.706	11.319	104.539
-1.676	11.315	104.777	-1.716	11.345	103.829
-1.680	11.330	104.574	-1.725	11.366	102.908
-1.687	11.354	103.076	-1.736	11.387	101.614
-1.695	11.375	101.580	-1.745	11.410	100.403
-1.711	11.402	100.352	-1.751	11.436	100.330
-1.716	11.431	100.209	-1.756	11.466	100.355
-1.722	11.457	100.559	-1.761	11.494	100.356
-1.729	11.486	100.544	-1.766	11.521	100.294
-1.734	11.513	100.537	-1.771	11.549	100.291
-1.739	11.540	100.558	-1.777	11.576	100.167
-1.747	11.571	100.357	-1.783	11.604	99.788
-1.753	11.600	100.049	-1.791	11.629	99.148
-1.759	11.619	99.168	-1.798	11.652	98.193
-1.762	11.640	98.623	-1.803	11.680	97.970
-1.769	11.674	98.191	-1.807	11.708	98.003
-1.775	11.703	98.204	-1.811	11.737	98.067
-1.778	11.724	98.204	-1.815	11.764	98.029
-1.784	11.759	98.263	-1.819	11.794	98.089
-1.788	11.784	98.263	-1.823	11.821	98.118
-1.793	11.813	98.244	-1.827	11.850	98.013
-1.797	11.844	98.241	-1.833	11.875	97.627
-1.802	11.869	97.947	-1.839	11.901	96.994
-1.807	11.893	96.884	-1.847	11.926	95.979
-1.812	11.909	95.564	-1.852	11.949	95.436
-1.818	11.936	95.153	-1.854	11.978	95.486
-1.821	11.964	95.107	-1.858	12.007	95.298
-1.825	11.991	95.640	-1.862	12.032	94.889
-1.831	12.023	95.365	-1.865	12.061	94.801
-1.833	12.053	95.006	-1.867	12.090	94.853
-1.835	12.076	94.946	-1.870	12.117	94.813
-1.839	12.103	94.973	-1.872	12.146	94.804
-1.842	12.133	94.969	-1.875	12.176	94.841
-1.844	12.161	94.928	-1.877	12.204	94.787
-1.849	12.194	94.935	-1.880	12.232	94.677
-1.850	12.225	94.916	-1.884	12.259	94.269
-1.852	12.250	94.566	-1.888	12.284	93.950
-1.854	12.280	94.151	-1.890	12.313	93.948
-1.858	12.311	94.103	-1.892	12.343	93.910
-1.860	12.333	94.103	-1.894	12.370	93.861
-1.864	12.360	94.065	-1.896	12.400	93.879
-1.866	12.388	94.022	-1.898	12.427	93.853
-1.868	12.420	93.996	-1.901	12.456	93.826
-1.870	12.445	93.978	-1.903	12.485	93.760
-1.874	12.473	93.984	-1.906	12.510	93.510
-1.876	12.500	93.758	-1.908	12.539	93.428
-1.879	12.530	93.513	-1.909	12.569	93.473
-1.883	12.556	93.563	-1.911	12.596	93.525
-1.884	12.590	93.608	-1.912	12.626	93.550
-1.885	12.613	93.635	-1.914	12.653	93.646
-1.888	12.646	93.676	-1.915	12.682	93.738
-1.890	12.673	93.775	-1.917	12.712	93.689
-1.890	12.699	93.780	-1.918	12.735	93.748
-1.892	12.726	93.780	-1.920	12.767	93.752
-1.893	12.757	93.820	-1.922	12.797	93.740
-1.896	12.786	93.848	-1.924	12.826	93.773
-1.896	12.814	93.834	-1.925	12.849	93.771
-1.897	12.844	93.867	-1.927	12.878	93.794
-1.900	12.874	93.894	-1.929	12.911	93.839
-1.901	12.899	93.914	-1.931	12.936	93.809
-1.903	12.928	93.908	-1.933	12.967	93.796
-1.906	12.959	93.897	-1.935	12.997	93.813
-1.908	12.991	93.906	-1.936	13.020	93.755
-1.910	13.018	93.854	-1.938	13.050	93.785
-1.910	13.049	93.881	-1.940	13.083	93.856
-1.913	13.078	93.902	-1.942	13.107	93.773
-1.915	13.105	93.902	-1.943	13.135	93.840
-1.917	13.135	93.901	-1.946	13.169	93.832
-1.917	13.160	93.909	-1.947	13.191	93.762
-1.919	13.192	93.928	-1.949	13.222	93.781
-1.921	13.217	93.927	-1.951	13.248	93.745
-1.923	13.249	93.859	-1.953	13.277	93.695
-1.925	13.279	93.831	-1.955	13.308	93.742
-1.927	13.304	93.861	-1.957	13.334	93.728
-1.929	13.328	93.861	-1.959	13.363	93.705
-1.931	13.365	93.827	-1.960	13.393	93.797
-1.932	13.394	93.852	-1.962	13.420	93.795
-1.935	13.420	93.856	-1.964	13.449	93.707
-1.936	13.453	93.853	-1.966	13.478	93.722
-1.938	13.477	93.801	-1.968	13.504	93.672
-1.940	13.505	93.801	-1.970	13.535	93.675
-1.943	13.531	93.800	-1.971	13.561	93.741
-1.945	13.560	93.782	-1.973	13.591	93.660
-1.944	13.590	93.774	-1.975	13.619	93.698
-1.947	13.618	93.792	-1.977	13.650	93.755
-1.950	13.644	93.791	-1.979	13.676	93.698
-1.951	13.671	93.791	-1.981	13.705	93.616
-1.952	13.700	93.777	-1.982	13.732	93.645
-1.953	13.728	93.724	-1.985	13.762	93.578
-1.957	13.759	93.708	-1.986	13.791	93.625
-1.959	13.790	93.686	-1.988	13.821	93.658
-1.960	13.814	93.688	-1.990	13.845	93.587
-1.961	13.842	93.728	-1.991	13.876	93.619
-1.964	13.875	93.705	-1.993	13.904	93.620
-1.965	13.902	93.712	-1.995	13.934	93.573
-1.966	13.930	93.703	-1.997	13.960	93.573
-1.969	13.963	93.698	-1.999	13.991	93.575
-1.970	13.976	93.698	-2.001	14.018	93.530
-1.972	14.011	93.684	-2.002	14.047	93.584
-1.975	14.040	93.680	-2.004	14.076	93.542
-1.976	14.069	93.651	-2.006	14.103	93.571
-1.977	14.100	93.636	-2.007	14.131	93.606
-1.978	14.124	93.636	-2.009	14.161	93.545
-1.980	14.155	93.649	-2.011	14.190	93.476
-1.983	14.184	93.671	-2.013	14.217	93.517
-1.984	14.209	93.611	-2.015	14.246	93.513
-1.987	14.236	93.627	-2.017	14.276	93.490
-1.988	14.260	93.636	-2.018	14.302	93.529
-1.991	14.289	93.606	-2.020	14.330	93.449
-1.991	14.321	93.597	-2.022	14.360	93.501
-1.993	14.352	93.618	-2.023	14.388	93.522
-1.996	14.380	93.605	-2.026	14.418	93.412
-1.998	14.401	93.605	-2.027	14.447	93.402
-1.998	14.438	93.561	-2.029	14.473	93.437
-2.002	14.465	93.561	-2.030	14.503	93.411
-2.002	14.492	93.557	-2.032	14.530	93.439
-2.004	14.522	93.541	-2.034	14.558	93.443
-2.006	14.549	93.541	-2.035	14.587	93.421
-2.007	14.577	93.545	-2.037	14.617	93.455
-2.011	14.606	93.556	-2.039	14.646	93.452
-2.011	14.632	93.561	-2.041	14.672	93.369
-2.012	14.664	93.544	-2.042	14.701	93.419
-2.015	14.690	93.528	-2.044	14.730	93.396
-2.016	14.718	93.499	-2.046	14.762	93.360
-2.017	14.742	93.499	-2.047	14.787	93.413
-2.018	14.771	93.517	-2.049	14.816	93.417
-2.021	14.800	93.529	-2.051	14.845	93.390
-2.023	14.830	93.528	-2.052	14.872	93.427
-2.023	14.859	93.542	-2.054	14.902	93.352
-2.024	14.886	93.519	-2.056	14.929	93.313
-2.027	14.916	93.493	-2.057	14.959	93.393
-2.030	14.940	93.465	-2.059	14.986	93.331
-2.031	14.970	93.483	-2.061	15.015	93.295
-2.034	15.003	93.491	-2.062	15.044	93.347
-2.036	15.032	93.465	-2.064	15.073	93.325
-2.037	15.060	93.457	-2.066	15.101	93.314
-2.038	15.090	93.482	-2.068	15.131	93.311
-2.040	15.111	93.499	-2.069	15.157	93.229
-2.042	15.144	93.478	-2.071	15.187	93.248
-2.044	15.170	93.413	-2.072	15.214	93.276
-2.044	15.200	93.390	-2.074	15.244	93.230
-2.045	15.226	93.386	-2.076	15.271	93.284
-2.047	15.256	93.380	-2.077	15.300	93.287
-2.050	15.285	93.403	-2.079	15.330	93.218
-2.051	15.313	93.435	-2.081	15.359	93.223
-2.053	15.339	93.427	-2.082	15.384	93.221
-2.056	15.368	93.357	-2.084	15.416	93.144
-2.057	15.402	93.341	-2.086	15.445	93.202
-2.058	15.425	93.360	-2.087	15.470	93.186
-2.059	15.454	93.321	-2.089	15.500	93.153
-2.060	15.473	93.321	-2.090	15.528	93.226
-2.063	15.510	93.362	-2.092	15.555	93.209
-2.065	15.537	93.362	-2.094	15.585	93.125
-2.068	15.566	93.346	-2.095	15.615	93.189
-2.068	15.593	93.326	-2.097	15.642	93.174
-2.069	15.623	93.344	-2.098	15.672	93.179
-2.073	15.653	93.350	-2.100	15.700	93.202
-2.074	15.683	93.342	-2.102	15.729	93.138
-2.074	15.713	93.317	-2.102	15.756	93.286
-2.076	15.740	93.343	-2.102	15.783	93.660
-2.081	15.765	93.646	-2.101	15.810	94.385
-2.083	15.785	94.465	-2.102	15.835	94.576
-2.085	15.808	94.604	-2.105	15.864	94.613
-2.079	15.849	94.758	-2.107	15.895	94.540
-2.081	15.876	94.718	-2.109	15.920	94.593
-2.086	15.904	94.745	-2.110	15.948	94.963
-2.090	15.933	95.154	-2.109	15.974	95.621
-2.092	15.950	95.415	-2.108	15.998	96.481
-2.094	15.972	96.921	-2.107	16.023	97.529
-2.094	16.002	98.158	-2.110	16.051	97.660
-2.085	16.033	97.880	-2.114	16.080	97.664
-2.087	16.063	97.740	-2.117	16.108	97.696
-2.092	16.090	97.807	-2.120	16.137	97.990
-2.098	16.117	97.929	-2.121	16.162	98.479
-2.103	16.139	98.435	-2.121	16.188	99.363
-2.105	16.158	99.026	-2.120	16.210	100.465
-2.107	16.182	100.697	-2.118	16.234	101.962
-2.109	16.205	102.362	-2.115	16.256	103.782
-2.108	16.223	104.660	-2.113	16.278	105.534
-2.106	16.245	106.952	-2.119	16.305	105.915
-2.098	16.280	107.332	-2.127	16.332	105.843
-2.101	16.309	106.035	-2.134	16.358	105.944
-2.111	16.337	106.027	-2.140	16.386	106.251
-2.121	16.366	106.142	-2.146	16.412	106.839
-2.130	16.389	106.679	-2.149	16.436	107.643
-2.137	16.409	108.324	-2.151	16.460	108.775
-2.143	16.431	109.606	-2.153	16.484	110.223
-2.149	16.452	111.008	-2.157	16.508	111.237
-2.152	16.476	111.949	-2.167	16.534	111.318
-2.161	16.507	111.379	-2.177	16.561	111.371
-2.169	16.528	111.385	-2.186	16.587	111.553
-2.178	16.556	111.501	-2.194	16.612	112.017
-2.189	16.585	111.722	-2.201	16.637	112.839
-2.196	16.607	112.921	-2.205	16.659	113.830
-2.203	16.629	114.666	-2.209	16.684	115.255
-2.209	16.650	115.858	-2.211	16.707	117.097
-2.216	16.668	118.036	-2.212	16.728	119.195
-2.219	16.688	120.789	-2.213	16.748	121.234
-2.224	16.696	121.844	-2.225	16.773	121.807
-2.233	16.722	123.031	-2.239	16.796	121.927
-2.235	16.766	121.981	-2.252	16.820	122.240
-2.251	16.790	122.187	-2.264	16.844	122.818
-2.266	16.810	122.944	-2.274	16.866	123.707
-2.272	16.821	123.402	-2.282	16.889	124.915
-2.288	16.852	125.577	-2.290	16.911	126.495
-2.297	16.869	126.898	-2.296	16.932	128.190
-2.305	16.887	129.607	-2.302	16.953	130.289
-2.314	16.907	131.678	-2.317	16.976	130.980
-2.324	16.937	132.216	-2.335	16.997	131.115
-2.340	16.963	131.049	-2.351	17.018	131.457
-2.357	16.984	131.319	-2.367	17.040	132.002
-2.374	17.005	131.926	-2.381	17.061	132.880
-2.383	17.016	132.306	-2.394	17.081	133.940
-2.398	17.034	133.978	-2.405	17.102	135.409
-2.411	17.053	135.532	-2.415	17.123	137.075
-2.421	17.068	137.194	-2.434	17.141	137.266
-2.442	17.104	137.344	-2.455	17.161	137.274
-2.458	17.119	137.344	-2.474	17.180	137.550
-2.480	17.141	137.384	-2.493	17.200	138.092
-2.499	17.160	137.831	-2.510	17.220	138.877
-2.515	17.177	139.121	-2.524	17.238	139.825
-2.533	17.198	140.774	-2.539	17.258	141.156
-2.552	17.217	141.682	-2.561	17.277	141.221
-2.568	17.242	141.476	-2.584	17.295	141.262
-2.585	17.256	141.334	-2.604	17.312	141.466
-2.610	17.275	141.529	-2.624	17.331	141.864
-2.632	17.293	141.917	-2.643	17.349	142.570
-2.647	17.305	142.176	-2.659	17.366	143.521
-2.664	17.320	143.626	-2.674	17.385	144.814
-2.680	17.336	145.163	-2.688	17.403	146.471
-2.696	17.354	146.991	-2.706	17.419	147.355
-2.720	17.375	148.806	-2.730	17.435	147.383
-2.734	17.395	147.516	-2.755	17.451	147.549
-2.756	17.409	147.500	-2.775	17.466	147.892
-2.782	17.426	147.800	-2.796	17.482	148.508
-2.805	17.441	148.596	-2.815	17.499	149.497
-2.821	17.455	150.250	-2.831	17.515	150.682
-2.839	17.465	151.160	-2.847	17.532	152.474
-2.856	17.478	152.513	-2.862	17.549	154.370
-2.869	17.490	155.156	-2.875	17.565	156.335
-2.881	17.504	157.624	-2.892	17.581	158.200
-2.892	17.522	160.114	-2.914	17.592	158.745
-2.911	17.547	160.446	-2.941	17.603	158.847
-2.941	17.558	158.856	-2.966	17.614	159.121
-2.969	17.570	159.062	-2.989	17.626	159.643
-2.997	17.582	159.571	-3.011	17.638	160.452
-3.019	17.591	161.062	-3.033	17.651	161.620
-3.041	17.603	162.401	-3.053	17.664	163.084
-3.052	17.607	162.922	-3.069	17.677	164.745
-3.079	17.621	165.460	-3.094	17.686	165.321
-3.107	17.632	166.879	-3.123	17.694	165.420
-3.127	17.648	165.467	-3.149	17.701	165.523
-3.156	17.656	165.535	-3.176	17.710	165.892
-3.182	17.663	165.691	-3.200	17.718	166.510
-3.208	17.671	166.352	-3.223	17.728	167.374
-3.232	17.678	167.807	-3.246	17.738	168.630
-3.256	17.689	169.364	-3.266	17.750	170.248
-3.265	17.691	169.892	-3.285	17.761	171.976
-3.280	17.699	171.941	-3.304	17.772	173.798
-3.295	17.710	174.459	-3.330	17.775	173.992
-3.330	17.720	175.148	-3.360	17.778	173.992
-3.355	17.727	174.089	-3.389	17.782	174.000
-3.386	17.732	173.972	-3.414	17.785	174.160
-3.420	17.738	174.005	-3.442	17.790	174.562
-3.447	17.743	174.280	-3.466	17.795	175.208
-3.475	17.747	175.187	-3.491	17.801	176.183
-3.488	17.748	175.722	-3.517	17.807	176.966
-3.517	17.753	177.171	-3.541	17.808	177.033
-3.554	17.762	177.009	-3.570	17.810	177.055
-3.583	17.765	177.073	-3.603	17.812	177.103
-3.610	17.767	177.128	-3.627	17.814	177.182
-3.641	17.771	177.261	-3.659	17.816	177.263
-3.668	17.772	177.261	-3.683	17.817	177.333
-3.693	17.773	177.278	-3.711	17.819	177.373
-3.723	17.775	177.314	-3.741	17.820	177.349
-3.754	17.778	177.442	-3.771	17.822	177.433
-3.777	17.780	177.465	-3.797	17.823	177.461
-3.807	17.781	177.499	-3.827	17.825	177.521
-3.838	17.783	177.546	-3.856	17.827	177.606
-3.864	17.785	177.666	-3.883	17.828	177.676
-3.896	17.786	177.707	-3.913	17.830	177.687
-3.918	17.787	177.707	-3.940	17.831	177.795
-3.946	17.789	177.744	-3.970	17.833	177.831
-3.985	17.791	177.897	-3.999	17.834	177.835
-4.009	17.792	177.897	-4.026	17.835	177.922
-4.037	17.795	177.922	-4.056	17.837	177.897
-4.066	17.795	177.951	-4.085	17.838	177.971
-4.093	17.798	178.028	-4.112	17.839	178.060
-4.127	17.798	178.059	-4.141	17.841	178.089
-4.155	17.799	178.072	-4.170	17.842	178.092
-4.181	17.802	178.188	-4.197	17.843	178.149
-4.212	17.803	178.230	-4.228	17.844	178.172
-4.233	17.804	178.230	-4.254	17.846	178.244
-4.264	17.805	178.164	-4.284	17.847	178.301
-4.294	17.808	178.289	-4.313	17.848	178.261
-4.317	17.807	178.352	-4.340	17.849	178.341
-4.347	17.808	178.339	-4.370	17.850	178.415
-4.375	17.809	178.412	-4.399	17.851	178.414
-4.407	17.809	178.461	-4.426	17.852	178.469
-4.434	17.811	178.496	-4.456	17.853	178.463
-4.461	17.812	178.479	-4.483	17.854	178.429
-4.491	17.811	178.515	-4.513	17.855	178.505
-4.524	17.812	178.545	-4.542	17.856	178.519
-4.553	17.814	178.535	-4.569	17.857	178.529
-4.579	17.815	178.535	-4.599	17.858	178.549
-4.608	17.816	178.563	-4.627	17.859	178.531
-4.637	17.816	178.594	-4.655	17.859	178.543
-4.665	17.817	178.626	-4.684	17.861	178.601
-4.692	17.819	178.576	-4.711	17.861	178.570
-4.722	17.820	178.608	-4.740	17.862	178.544
-4.751	17.820	178.637	-4.771	17.863	178.606
-4.777	17.823	178.621	-4.798	17.864	178.586
-4.808	17.822	178.660	-4.827	17.865	178.645
-4.821	17.823	178.660	-4.857	17.866	178.661
-4.867	17.824	178.713	-4.886	17.866	178.584
-4.893	17.825	178.663	-4.912	17.867	178.587
-4.921	17.826	178.663	-4.942	17.868	178.605
-4.949	17.828	178.647	-4.971	17.869	178.577
-4.977	17.829	178.669	-4.998	17.870	178.610
-5.007	17.830	178.638	-5.030	17.870	178.611
-5.040	17.831	178.645	-5.056	17.871	178.580
-5.065	17.831	178.690	-5.085	17.872	178.659
-5.092	17.831	178.687	-5.112	17.873	178.668
-5.122	17.832	178.713	-5.142	17.874	178.634
-5.152	17.832	178.684	-5.169	17.874	178.607
-5.178	17.832	178.690	-5.198	17.875	178.573
-5.210	17.835	178.631	-5.228	17.876	178.567
-5.235	17.835	178.618	-5.256	17.877	178.643
-5.254	17.835	178.618	-5.284	17.877	178.589
-5.294	17.836	178.627	-5.315	17.878	178.570
-5.322	17.838	178.628	-5.340	17.879	178.591
-5.346	17.838	178.628	-5.370	17.880	178.572
-5.376	17.839	178.671	-5.399	17.880	178.574
-5.406	17.840	178.673	-5.426	17.881	178.580
-5.436	17.841	178.617	-5.457	17.882	178.515
-5.460	17.843	178.565	-5.483	17.883	178.561
-5.492	17.842	178.639	-5.513	17.884	178.596
-5.511	17.843	178.639	-5.540	17.884	178.534
-5.550	17.845	178.582	-5.571	17.885	178.568
-5.575	17.845	178.615	-5.600	17.886	178.563
-5.597	17.845	178.615	-5.626	17.887	178.481
-5.637	17.848	178.605	-5.657	17.887	178.482
-5.666	17.848	178.475	-5.686	17.888	178.468
-5.690	17.849	178.480	-5.712	17.889	178.412
-5.717	17.848	178.487	-5.742	17.890	178.450
-5.744	17.848	178.470	-5.769	17.891	178.425
-5.775	17.850	178.457	-5.799	17.892	178.423
-5.801	17.849	178.482	-5.829	17.893	178.507
-5.829	17.851	178.499	-5.855	17.894	178.494
-5.858	17.852	178.508	-5.884	17.894	178.384
-5.884	17.853	178.508	-5.913	17.895	178.413
-5.911	17.853	178.447	-5.940	17.896	178.380
-5.938	17.855	178.452	-5.971	17.897	178.373
-5.964	17.856	178.451	-5.998	17.898	178.403
-5.993	17.857	178.394	-6.029	17.898	178.342
-6.023	17.858	178.434	-6.055	17.900	178.412
-6.054	17.858	178.445	-6.084	17.901	178.452
-6.085	17.859	178.450	-6.112	17.901	178.415
-6.111	17.861	178.440	-6.140	17.902	178.335
-6.140	17.862	178.449	-6.169	17.903	178.343
-6.167	17.863	178.393	-6.199	17.904	178.299
-6.195	17.864	178.340	-6.227	17.905	178.323
-6.226	17.865	178.373	-6.256	17.906	178.317
-6.253	17.866	178.357	-6.282	17.906	178.273
-6.281	17.866	178.341	-6.312	17.907	178.305
-6.309	17.868	178.277	-6.342	17.908	178.301
-6.337	17.869	178.362	-6.368	17.909	178.217
-6.366	17.869	178.343	-6.397	17.910	178.231
-6.394	17.870	178.271	-6.427	17.911	178.232
-6.420	17.871	178.243	-6.454	17.912	178.184
-6.449	17.873	178.300	-6.483	17.913	178.245
-6.477	17.873	178.310	-6.513	17.914	178.242
-6.504	17.873	178.232	-6.540	17.915	178.263
-6.532	17.875	178.309	-6.569	17.916	178.284
-6.549	17.875	178.314	-6.597	17.917	178.220
-6.588	17.877	178.270	-6.625	17.917	178.158
-6.617	17.879	178.220	-6.655	17.919	178.195
-6.644	17.880	178.220	-6.683	17.920	178.178
-6.675	17.881	178.200	-6.710	17.920	178.153
-6.702	17.880	178.238	-6.740	17.922	178.179
-6.727	17.882	178.190	-6.767	17.922	178.110
-6.758	17.884	178.182	-6.797	17.923	178.168
-6.786	17.884	178.238	-6.826	17.924	178.168
-6.812	17.885	178.219	-6.853	17.925	178.074
-6.842	17.886	178.121	-6.883	17.926	178.067
-6.871	17.886	178.145	-6.912	17.927	178.125
-6.901	17.887	178.141	-6.939	17.928	178.087
-6.930	17.889	178.118	-6.968	17.929	178.105
-6.950	17.889	178.118	-6.996	17.931	178.141
-6.980	17.890	178.138	-7.025	17.931	178.077
-7.007	17.891	178.165	-7.055	17.932	178.100
-7.035	17.892	178.158	-7.081	17.933	178.102
-7.066	17.894	178.098	-7.111	17.934	178.024
-7.095	17.895	178.116	-7.139	17.935	178.073
-7.125	17.895	178.122	-7.168	17.937	178.076
-7.154	17.897	178.089	-7.196	17.937	178.015
-7.182	17.898	178.106	-7.225	17.939	178.075
-7.210	17.899	178.101	-7.253	17.940	178.090
-7.242	17.900	178.111	-7.283	17.940	178.003
-7.267	17.901	178.111	-7.311	17.942	178.043
-7.294	17.902	178.066	-7.338	17.943	178.035
-7.323	17.902	178.080	-7.367	17.943	178.003
-7.351	17.903	178.098	-7.397	17.945	178.062
-7.377	17.906	178.056	-7.425	17.946	178.005
-7.407	17.906	178.085	-7.455	17.947	177.982
-7.436	17.906	178.092	-7.480	17.948	178.003
-7.465	17.909	178.039	-7.509	17.949	177.972
-7.494	17.910	178.022	-7.539	17.949	177.904
-7.524	17.911	178.015	-7.568	17.951	177.944
-7.552	17.910	177.979	-7.595	17.952	177.889
-7.578	17.911	177.917	-7.623	17.953	177.925
-7.608	17.913	177.966	-7.652	17.954	177.964
-7.625	17.914	177.966	-7.679	17.955	177.880
-7.666	17.915	177.977	-7.709	17.956	177.902
-7.692	17.917	177.910	-7.738	17.957	177.899
-7.720	17.917	177.928	-7.766	17.958	177.875
-7.749	17.918	177.926	-7.795	17.959	177.878
-7.777	17.918	177.948	-7.822	17.961	177.909
-7.807	17.921	177.901	-7.853	17.962	177.850
-7.840	17.922	177.929	-7.881	17.963	177.923
-7.857	17.922	177.929	-7.909	17.964	177.884
-7.892	17.924	177.891	-7.937	17.965	177.870
-7.921	17.926	177.913	-7.966	17.966	177.860
-7.949	17.926	177.907	-7.994	17.967	177.838
-7.978	17.927	177.899	-8.023	17.968	177.789
-8.000	17.928	177.899	-8.052	17.970	177.852
-8.034	17.930	177.847	-8.080	17.971	177.827
-8.063	17.932	177.860	-8.110	17.972	177.806
-8.089	17.932	177.928	-8.138	17.973	177.853
-8.117	17.934	177.865	-8.166	17.974	177.790
-8.147	17.936	177.845	-8.194	17.975	177.783
-8.176	17.936	177.849	-8.224	17.976	177.817
-8.203	17.936	177.834	-8.252	17.977	177.779
-8.234	17.938	177.813	-8.282	17.978	177.761
-8.256	17.939	177.813	-8.309	17.980	177.803
-8.286	17.941	177.823	-8.338	17.981	177.785
-8.315	17.941	177.832	-8.368	17.982	177.751
-8.342	17.943	177.830	-8.393	17.983	177.774
-8.372	17.945	177.816	-8.422	17.984	177.647
-8.410	17.945	177.755	-8.452	17.985	177.652
-8.432	17.946	177.755	-8.479	17.986	177.695
-8.464	17.949	177.685	-8.509	17.988	177.648
-8.490	17.948	177.718	-8.538	17.989	177.660
-8.519	17.949	177.726	-8.565	17.990	177.678
-8.546	17.951	177.687	-8.594	17.991	177.647
-8.576	17.952	177.716	-8.622	17.992	177.668
-8.603	17.953	177.737	-8.649	17.994	177.630
-8.630	17.954	177.738	-8.679	17.994	177.527
-8.660	17.956	177.666	-8.709	17.996	177.576
-8.687	17.958	177.585	-8.735	17.997	177.543
-8.717	17.959	177.614	-8.766	17.998	177.507
-8.745	17.959	177.606	-8.793	18.000	177.567
-8.771	17.960	177.540	-8.821	18.001	177.528
-8.802	17.961	177.581	-8.851	18.002	177.458
-8.829	17.963	177.593	-8.877	18.003	177.457
-8.859	17.965	177.501	-8.907	18.004	177.432
-8.888	17.968	177.449	-8.937	18.006	177.349
-8.915	17.969	177.435	-8.963	18.007	177.433
-8.944	17.968	177.461	-8.993	18.008	177.385
-8.973	17.970	177.423	-9.022	18.010	177.379
-9.001	17.972	177.423	-9.050	18.011	177.446
-9.027	17.973	177.428	-9.078	18.012	177.381
-9.055	17.974	177.460	-9.106	18.013	177.293
-9.083	17.975	177.408	-9.134	18.015	177.331
-9.113	17.977	177.365	-9.163	18.016	177.301
-9.145	17.980	177.339	-9.193	18.018	177.308
-9.170	17.979	177.361	-9.220	18.019	177.334
-9.199	17.980	177.327	-9.250	18.020	177.234
-9.227	17.983	177.319	-9.272	18.022	177.293
-9.257	17.983	177.348	-9.306	18.023	177.304
-9.287	17.984	177.312	-9.335	18.025	177.244
-9.316	17.987	177.283	-9.358	18.026	177.250
-9.342	17.988	177.278	-9.391	18.028	177.254
-9.370	17.989	177.278	-9.421	18.029	177.227
-9.397	17.989	177.283	-9.444	18.030	177.276
-9.426	17.991	177.281	-9.474	18.032	177.238
-9.456	17.995	177.276	-9.507	18.033	177.212
-9.485	17.995	177.316	-9.530	18.035	177.266
-9.515	17.996	177.317	-9.558	18.036	177.231
-9.542	18.000	177.260	-9.589	18.037	177.167
-9.571	18.001	177.266	-9.617	18.039	177.205
-9.590	18.002	177.266	-9.644	18.040	177.177
-9.627	18.003	177.208	-9.673	18.041	177.174
-9.657	18.005	177.228	-9.702	18.043	177.183
-9.689	18.005	177.215	-9.731	18.044	177.122
-9.712	18.007	177.187	-9.758	18.046	177.148
-9.741	18.009	177.168	-9.786	18.047	177.182
-9.769	18.010	177.168	-9.816	18.048	177.073
-9.796	18.011	177.182	-9.843	18.050	177.064
-9.824	18.011	177.157	-9.873	18.052	177.109
-9.850	18.007	177.141	-9.902	18.053	177.055
-9.879	18.007	177.165	-9.931	18.055	177.086
-9.905	18.006	177.162	-9.957	18.056	177.085
-9.933	18.009	177.096	-9.987	18.057	177.029
-9.961	18.011	177.150	-10.017	18.059	177.063
-9.988	18.013	177.150	-10.043	18.061	177.060
-10.009	18.014	177.150	-10.072	18.062	176.985
-10.041	18.016	177.066	-10.103	18.064	177.022
-10.062	18.017	177.066	-10.128	18.065	177.024
-10.098	18.016	177.087	-10.158	18.066	176.983
-10.129	18.020	177.084	-10.187	18.068	177.050
-10.151	18.021	177.084	-10.214	18.070	177.048
-10.183	18.023	177.114	-10.243	18.071	177.026
-10.211	18.021	177.134	-10.271	18.073	177.063
-10.241	18.024	177.115	-10.300	18.074	177.009
-10.268	18.028	177.109	-10.329	18.076	177.005
-10.297	18.028	177.113	-10.359	18.078	177.058
-10.324	18.029	177.081	-10.386	18.079	177.004
-10.354	18.033	177.088	-10.416	18.080	177.003
-10.376	18.034	177.088	-10.442	18.082	177.040
-10.411	18.032	177.109	-10.471	18.083	177.028
-10.435	18.033	177.117	-10.500	18.085	177.019
-10.466	18.040	177.094	-10.529	18.087	177.015
-10.490	18.041	177.094	-10.555	18.088	176.959
-10.520	18.041	177.075	-10.586	18.090	177.030
-10.549	18.041	177.058	-10.614	18.091	177.049
-10.580	18.045	177.086	-10.644	18.093	176.980
-10.609	18.047	177.113	-10.671	18.094	177.029
-10.638	18.045	177.075	-10.700	18.096	177.061
-10.650	18.046	177.075	-10.728	18.097	176.998
-10.691	18.052	177.139	-10.756	18.099	177.020
-10.725	18.052	177.102	-10.787	18.101	177.040
-10.746	18.053	177.102	-10.813	18.102	177.007
-10.777	18.053	177.084	-10.842	18.104	177.038
-10.807	18.057	177.081	-10.872	18.105	176.974
-10.834	18.058	177.115	-10.898	18.106	176.960
-10.866	18.058	177.077	-10.927	18.108	176.981
-10.894	18.061	177.034	-10.957	18.110	176.938
-10.918	18.063	177.026	-10.983	18.111	176.871
-10.947	18.063	177.036	-11.013	18.113	177.011
-10.977	18.063	176.988	-11.041	18.114	176.983
-11.006	18.068	177.101	-11.071	18.116	177.015
-11.034	18.068	177.109	-11.098	18.117	176.994
-11.064	18.069	177.047	-11.128	18.119	176.898
-11.077	18.070	177.047	-11.157	18.120	176.923
-11.121	18.074	177.051	-11.183	18.122	176.966
-11.149	18.075	177.054	-11.215	18.123	176.908
-11.176	18.074	177.022	-11.241	18.125	176.881
-11.207	18.076	176.982	-11.270	18.126	176.916
-11.237	18.080	176.973	-11.300	18.128	176.880
-11.263	18.080	176.989	-11.327	18.130	176.932
-11.293	18.080	176.965	-11.357	18.131	176.890
-11.320	18.085	176.988	-11.383	18.133	176.867
-11.349	18.085	177.010	-11.413	18.134	176.886
-11.378	18.085	176.982	-11.442	18.136	176.889
-11.408	18.087	176.945	-11.469	18.137	176.816
-11.435	18.091	176.954	-11.499	18.139	176.866
-11.465	18.090	176.929	-11.529	18.141	176.880
-11.495	18.091	176.914	-11.555	18.142	176.838
-11.510	18.092	176.914	-11.585	18.144	176.878
-11.548	18.097	176.949	-11.615	18.145	176.814
-11.574	18.098	176.967	-11.642	18.147	176.797
-11.607	18.097	176.961	-11.671	18.148	176.840
-11.632	18.101	176.936	-11.697	18.150	176.802
-11.660	18.104	176.913	-11.727	18.151	176.756
-11.691	18.104	176.899	-11.757	18.153	176.813
-11.718	18.103	176.852	-11.783	18.154	176.758
-11.740	18.105	176.852	-11.813	18.156	176.747
-11.781	18.109	176.873	-11.843	18.158	176.778
-11.808	18.108	176.827	-11.872	18.159	176.719
-11.827	18.109	176.827	-11.898	18.161	176.736
-11.857	18.112	176.807	-11.927	18.163	176.790
-11.894	18.115	176.846	-11.958	18.164	176.710
-11.913	18.116	176.846	-11.984	18.166	176.714
-11.948	18.117	176.790	-12.012	18.168	176.946
-11.978	18.119	176.817	-12.040	18.172	177.408
-12.000	18.115	177.061	-12.063	18.176	177.995
-12.030	18.114	177.855	-12.093	18.177	178.168
-12.060	18.125	178.223	-12.123	18.178	178.128
-12.086	18.129	178.234	-12.150	18.179	178.122
-12.115	18.129	178.201	-12.181	18.180	178.106
-12.137	18.130	178.201	-12.207	18.180	178.051
-12.166	18.131	178.184	-12.235	18.181	178.031
-12.202	18.134	178.157	-12.265	18.182	177.986
-12.225	18.134	178.174	-12.293	18.183	178.007
-12.253	18.136	178.143	-12.322	18.184	178.023
-12.283	18.137	178.140	-12.351	18.185	177.976
-12.312	18.138	178.117	-12.378	18.186	177.935
-12.341	18.137	178.058	-12.408	18.187	177.985
-12.372	18.139	178.011	-12.438	18.188	177.932
-12.396	18.141	178.049	-12.465	18.188	177.879
-0.060	-0.060	134.392	-12.494	18.190	177.925
-12.456	18.141	177.965	-12.523	18.191	177.886
-12.484	18.143	177.988	-12.550	18.191	177.854
-12.511	18.144	177.988	-12.581	18.193	177.882
-12.542	18.146	177.974	-12.608	18.193	177.830
-12.569	18.144	177.940	-12.637	18.195	177.831
-12.599	18.144	177.920	-12.667	18.196	177.863
-12.628	18.148	177.925	-12.697	18.197	177.793
-12.656	18.150	177.907	-12.724	18.198	177.786
-12.685	18.149	177.871	-12.752	18.199	177.770
-12.699	18.149	177.871	-12.781	18.199	177.700
-12.741	18.152	177.839	-12.808	18.200	177.698
-12.773	18.151	177.762	-12.837	18.202	177.735
-12.804	18.151	177.748	-12.868	18.203	177.656
-12.828	18.154	177.760	-12.895	18.204	177.666
-12.862	18.156	177.772	-12.925	18.205	177.662
-12.886	18.155	177.707	-12.952	18.206	177.591
-12.913	18.156	177.707	-12.981	18.207	177.665
-12.943	18.158	177.691	-13.011	18.208	177.636
-12.972	18.160	177.737	-13.038	18.209	177.586
-12.999	18.160	177.723	-13.067	18.210	177.604
-13.031	18.161	177.690	-13.097	18.212	177.633
-13.056	18.164	177.660	-13.124	18.213	177.578
-13.085	18.167	177.696	-13.155	18.214	177.623
-13.115	18.167	177.712	-13.181	18.215	177.600
-13.135	18.168	177.716	-13.211	18.216	177.573
-13.171	18.169	177.700	-13.240	18.218	177.637
-13.201	18.169	177.659	-13.268	18.219	177.573
-13.220	18.169	177.659	-13.296	18.220	177.536
-13.262	18.172	177.679	-13.325	18.221	177.567
-13.279	18.173	177.679	-13.353	18.222	177.540
-13.310	18.174	177.617	-13.383	18.223	177.518
-13.346	18.173	177.615	-13.413	18.225	177.584
-13.373	18.176	177.643	-13.441	18.225	177.498
-13.401	18.178	177.655	-13.468	18.227	177.659
-13.430	18.177	177.603	-13.496	18.230	177.997
-13.458	18.177	177.784	-13.521	18.233	178.604
-13.485	18.177	178.622	-13.547	18.238	179.548
-13.506	18.184	180.234	-13.574	18.239	179.691
-13.537	18.192	180.153	-13.603	18.239	179.676
-13.566	18.191	179.799	-13.630	18.239	179.621
-13.585	18.191	179.799	-13.660	18.239	179.644
-13.622	18.189	179.680	-13.690	18.239	179.611
-13.644	18.190	179.680	-13.717	18.239	179.573
-13.675	18.189	179.676	-13.746	18.240	179.625
-13.702	18.191	179.687	-13.774	18.240	179.550
-13.733	18.191	179.663	-13.802	18.240	179.547
-13.762	18.190	179.652	-13.832	18.241	179.578
-13.792	18.191	179.647	-13.859	18.241	179.522
-13.819	18.192	179.658	-13.888	18.241	179.487
-13.848	18.192	179.589	-13.917	18.241	179.510
-13.878	18.192	179.530	-13.946	18.241	179.436
-13.905	18.193	179.567	-13.973	18.241	179.442
-13.930	18.193	179.573	-14.003	18.242	179.447
-13.959	18.193	179.570	-14.031	18.242	179.383
-13.986	18.194	179.477	-14.059	18.242	179.351
-14.017	18.195	179.506	-14.088	18.242	179.362
-14.047	18.195	179.505	-14.115	18.243	179.323
-14.076	18.194	179.433	-14.146	18.243	179.371
-14.102	18.193	179.412	-14.173	18.244	179.366
-14.132	18.195	179.449	-14.201	18.244	179.302
-14.161	18.194	179.444	-14.231	18.244	179.368
-14.190	18.194	179.419	-14.259	18.245	179.328
-14.221	18.195	179.448	-14.288	18.245	179.258
-14.249	18.196	179.420	-14.315	18.245	179.287
-14.276	18.194	179.358	-14.345	18.246	179.296
-14.306	18.195	179.333	-14.374	18.246	179.249
-14.338	18.197	179.388	-14.403	18.246	179.297
-14.360	18.198	179.388	-14.431	18.247	179.270
-14.389	18.197	179.359	-14.459	18.247	179.278
-14.417	18.197	179.328	-14.488	18.248	179.294
-14.448	18.199	179.368	-14.517	18.248	179.221
-14.476	18.199	179.377	-14.546	18.248	179.184
-14.501	18.200	179.308	-14.573	18.249	179.238
-14.533	18.199	179.276	-14.603	18.249	179.209
-14.564	18.200	179.311	-14.631	18.249	179.163
-14.593	18.199	179.304	-14.660	18.250	179.229
-14.618	18.200	179.248	-14.687	18.251	179.353
-14.647	18.201	179.331	-14.714	18.253	179.793
-14.674	18.199	179.615	-14.741	18.256	180.423
-14.697	18.198	180.326	-14.769	18.255	180.353
-14.714	18.198	180.354	-14.798	18.255	180.366
-14.753	18.204	180.485	-14.826	18.255	180.367
-14.782	18.206	180.494	-14.853	18.256	180.498
-14.811	18.204	180.456	-14.881	18.257	180.904
-14.842	18.204	180.546	-14.908	18.259	181.402
-14.866	18.202	181.014	-14.933	18.258	181.446
-14.894	18.205	181.647	-14.963	18.258	181.489
-14.923	18.207	181.526	-14.993	18.257	181.521
-14.953	18.207	181.576	-15.021	18.257	181.633
-14.979	18.206	181.608	-15.047	18.258	181.920
-15.006	18.205	181.798	-15.075	18.259	182.436
-15.029	18.203	182.193	-15.098	18.258	182.505
-15.060	18.205	182.554	-15.130	18.257	182.519
-15.093	18.205	182.598	-15.159	18.256	182.770
-15.116	18.204	182.759	-15.186	18.257	183.239
-15.143	18.202	182.778	-15.208	18.258	183.805
-15.161	18.201	183.662	-15.237	18.261	184.839
-15.187	18.200	185.298	-15.266	18.259	184.963
-15.222	18.207	185.359	-15.294	18.256	184.977
-15.249	18.205	185.060	-15.316	18.255	185.173
-15.277	18.201	185.079	-15.347	18.255	185.747
-15.302	18.198	185.449	-15.373	18.256	186.548
-15.326	18.195	186.593	-15.397	18.254	186.628
-15.360	18.203	187.161	-15.429	18.250	186.635
-15.389	18.198	186.785	-15.458	18.247	186.672
-15.414	18.194	186.687	-15.480	18.244	186.743
-15.442	18.190	186.845	-15.508	18.243	187.183
-15.463	18.187	186.845	-15.534	18.243	187.904
-15.485	18.184	187.541	-15.564	18.240	188.400
-15.510	18.179	188.724	-15.587	18.237	188.381
-15.545	18.184	188.840	-15.617	18.233	188.446
-15.578	18.180	188.511	-15.645	18.230	188.667
-15.601	18.175	188.569	-15.670	18.228	189.140
-15.625	18.169	188.822	-15.696	18.227	189.853
-15.648	18.164	190.063	-15.722	18.225	190.386
-15.680	18.167	191.115	-15.750	18.221	190.460
-15.707	18.166	190.586	-15.777	18.216	190.618
-15.734	18.159	190.611	-15.805	18.212	190.880
-15.758	18.154	190.611	-15.832	18.210	191.425
-15.782	18.150	190.893	-15.855	18.208	192.187
-15.801	18.144	192.154	-15.879	18.208	193.315
-15.825	18.143	193.883	-15.903	18.209	194.851
-15.849	18.142	195.228	-15.927	18.209	196.208
-15.871	18.136	196.702	-15.955	18.201	196.342
-15.911	18.145	197.221	-15.983	18.193	196.427
-15.936	18.135	196.419	-16.010	18.186	196.619
-15.959	18.125	196.496	-16.034	18.181	197.047
-15.984	18.112	196.768	-16.060	18.177	197.839
-16.001	18.102	197.961	-16.085	18.174	198.881
-16.010	18.100	198.338	-16.107	18.172	200.173
-16.036	18.096	200.049	-16.130	18.170	201.691
-16.056	18.090	201.442	-16.157	18.160	201.805
-16.100	18.085	201.861	-16.184	18.150	201.953
-16.127	18.074	201.978	-16.210	18.141	202.364
-16.149	18.065	201.978	-16.233	18.135	202.992
-16.168	18.052	202.829	-16.258	18.129	204.029
-16.191	18.045	204.610	-16.282	18.125	205.431
-16.215	18.043	205.834	-16.303	18.121	206.573
-16.237	18.034	207.130	-16.329	18.109	206.760
-16.273	18.038	207.650	-16.355	18.096	206.845
-16.298	18.024	206.908	-16.381	18.084	207.041
-16.322	18.013	206.952	-16.404	18.074	207.494
-16.344	17.996	207.363	-16.428	18.066	208.299
-16.361	17.982	208.907	-16.453	18.055	208.937
-16.373	17.974	209.193	-16.476	18.042	208.879
-16.425	17.972	209.028	-16.503	18.028	209.000
-16.448	17.955	209.065	-16.526	18.017	209.245
-16.468	17.939	209.264	-16.550	18.006	209.795
-16.490	17.921	210.003	-16.573	17.997	210.678
-16.507	17.910	210.901	-16.597	17.988	211.918
-16.530	17.909	212.475	-16.618	17.982	213.282
-16.549	17.900	213.909	-16.642	17.971	214.103
-16.576	17.886	215.086	-16.666	17.955	214.099
-16.614	17.888	214.290	-16.688	17.940	214.200
-16.635	17.867	214.238	-16.712	17.925	214.461
-16.657	17.848	214.362	-16.736	17.912	215.100
-16.672	17.830	214.955	-16.757	17.902	215.928
-16.691	17.818	216.441	-16.780	17.892	217.102
-16.703	17.809	217.102	-16.802	17.878	217.808
-16.731	17.798	218.289	-16.823	17.862	217.868
-16.757	17.792	218.503	-16.847	17.844	218.041
-16.792	17.769	218.093	-16.869	17.828	218.288
-16.809	17.749	218.319	-16.893	17.812	218.792
-16.823	17.737	218.337	-16.913	17.801	219.545
-16.841	17.719	219.325	-16.935	17.789	220.764
-16.868	17.708	221.243	-16.954	17.779	222.047
-16.888	17.695	222.771	-16.976	17.767	223.141
-16.908	17.678	224.041	-16.998	17.747	223.177
-16.940	17.674	223.340	-17.017	17.730	223.338
-16.958	17.651	223.309	-17.039	17.711	223.655
-16.980	17.629	223.530	-17.060	17.694	224.264
-16.993	17.608	224.264	-17.081	17.679	225.140
-17.005	17.597	224.816	-17.099	17.667	226.179
-17.025	17.584	226.427	-17.120	17.655	227.664
-17.043	17.572	227.904	-17.141	17.637	228.461
-17.061	17.554	229.095	-17.159	17.616	228.470
-17.096	17.548	228.995	-17.178	17.596	228.611
-17.113	17.529	228.583	-17.196	17.577	228.893
-17.128	17.501	228.691	-17.216	17.559	229.509
-17.145	17.475	229.157	-17.234	17.543	230.443
-17.156	17.452	230.605	-17.253	17.528	231.645
-17.181	17.443	232.369	-17.273	17.515	233.147
-17.184	17.438	232.693	-17.289	17.501	234.550
-17.222	17.426	235.811	-17.307	17.478	234.702
-17.241	17.399	234.744	-17.324	17.455	234.781
-17.258	17.373	234.828	-17.340	17.434	235.071
-17.271	17.355	234.828	-17.357	17.414	235.668
-17.285	17.331	235.235	-17.375	17.395	236.546
-17.296	17.308	236.622	-17.391	17.380	237.700
-17.317	17.297	238.248	-17.408	17.364	239.212
-17.329	17.280	239.714	-17.425	17.345	240.196
-17.347	17.260	241.123	-17.439	17.321	240.271
-17.376	17.250	240.584	-17.453	17.295	240.248
-17.392	17.221	240.354	-17.468	17.270	240.235
-17.404	17.196	240.383	-17.481	17.247	240.246
-17.416	17.166	240.367	-17.496	17.221	240.319
-17.430	17.142	240.338	-17.510	17.199	240.626
-17.445	17.115	240.603	-17.526	17.177	241.223
-17.450	17.106	240.632	-17.541	17.158	242.114
-17.459	17.079	241.744	-17.557	17.135	242.884
-17.484	17.054	243.627	-17.568	17.111	242.829
-17.509	17.041	243.610	-17.582	17.084	242.860
-17.520	17.012	242.927	-17.595	17.059	242.848
-17.532	16.987	242.962	-17.608	17.036	243.107
-17.540	16.954	243.011	-17.623	17.012	243.626
-17.550	16.929	243.392	-17.635	16.993	244.372
-17.558	16.902	244.588	-17.651	16.972	245.495
-17.563	16.892	245.090	-17.665	16.952	246.524
-17.583	16.875	246.791	-17.676	16.928	246.608
-17.607	16.844	246.685	-17.689	16.899	246.644
-17.621	16.819	246.705	-17.699	16.876	246.698
-17.632	16.796	246.784	-17.711	16.850	247.001
-17.644	16.770	246.784	-17.724	16.826	247.536
-17.650	16.744	247.241	-17.736	16.806	248.309
-17.660	16.712	248.503	-17.748	16.778	248.476
-17.679	16.701	248.953	-17.758	16.753	248.548
-17.691	16.674	248.568	-17.770	16.727	248.775
-17.701	16.644	248.757	-17.782	16.702	249.219
-17.708	16.616	249.046	-17.793	16.681	249.951
-17.715	16.600	249.262	-17.806	16.659	251.089
-17.720	16.576	250.703	-17.818	16.640	252.349
-17.732	16.559	252.473	-17.831	16.621	253.951
-17.737	16.538	254.108	-17.843	16.599	255.161
-17.747	16.516	256.297	-17.850	16.573	255.234
-17.779	16.503	256.373	-17.858	16.545	255.256
-17.779	16.469	255.334	-17.865	16.520	255.459
-17.784	16.430	255.367	-17.874	16.492	255.949
-17.789	16.403	255.652	-17.883	16.469	256.675
-17.793	16.378	256.785	-17.893	16.445	257.467
-17.805	16.358	258.119	-17.899	16.419	257.490
-17.816	16.331	257.574	-17.905	16.390	257.470
-17.826	16.298	257.594	-17.911	16.362	257.446
-17.832	16.274	257.594	-17.917	16.335	257.407
-17.837	16.253	257.594	-17.923	16.306	257.373
-17.844	16.227	257.561	-17.929	16.279	257.365
-17.849	16.198	257.498	-17.936	16.251	257.394
-17.857	16.170	257.515	-17.942	16.224	257.355
-17.864	16.140	257.538	-17.948	16.196	257.414
-17.871	16.106	257.481	-17.956	16.170	257.675
-17.873	16.079	257.534	-17.964	16.143	258.216
-17.875	16.051	258.048	-17.972	16.120	259.052
-17.880	16.029	259.375	-17.979	16.094	259.379
-17.897	16.006	259.856	-17.984	16.065	259.388
-17.901	15.975	259.447	-17.990	16.036	259.421
-17.906	15.951	259.542	-17.995	16.010	259.456
-17.910	15.927	259.542	-18.000	15.980	259.428
-17.916	15.896	259.523	-18.006	15.952	259.410
-17.922	15.868	259.506	-18.011	15.926	259.431
-17.927	15.842	259.502	-18.016	15.898	259.471
-17.932	15.811	259.525	-18.022	15.870	259.548
-17.936	15.783	259.570	-18.027	15.841	259.605
-17.941	15.754	259.602	-18.033	15.812	259.570
-17.948	15.726	259.674	-18.038	15.785	259.592
-17.952	15.697	259.659	-18.043	15.756	259.559
-17.958	15.671	259.646	-18.048	15.729	259.520
-17.964	15.639	259.619	-18.054	15.701	259.664
-17.970	15.609	259.674	-18.060	15.674	260.091
-17.972	15.583	260.056	-18.067	15.650	260.706
-17.976	15.560	260.353	-18.076	15.626	261.626
-17.980	15.534	261.654	-18.081	15.598	261.895
-17.987	15.512	262.542	-18.085	15.572	261.983
-17.998	15.485	261.972	-18.089	15.542	261.972
-18.003	15.455	262.050	-18.094	15.513	262.042
-18.008	15.427	262.105	-18.099	15.487	262.225
-18.012	15.398	262.144	-18.104	15.460	262.566
-18.015	15.371	262.405	-18.110	15.435	263.152
-18.018	15.342	263.229	-18.115	15.409	263.664
-18.024	15.320	264.175	-18.118	15.380	263.692
-18.029	15.291	263.746	-18.122	15.350	263.673
-18.035	15.265	263.748	-18.125	15.323	263.704
-18.038	15.235	263.772	-18.128	15.295	263.698
-18.041	15.208	263.772	-18.131	15.268	263.657
-18.044	15.183	263.767	-18.134	15.238	263.646
-18.048	15.151	263.708	-18.137	15.209	263.639
-18.051	15.123	263.708	-18.140	15.182	263.658
-18.055	15.096	263.711	-18.143	15.153	263.628
-18.059	15.067	263.729	-18.146	15.124	263.632
-18.063	15.039	263.744	-18.150	15.097	263.653
-18.065	15.006	263.720	-18.154	15.070	263.923
-18.067	14.980	263.863	-18.159	15.044	264.481
-18.070	14.951	264.611	-18.165	15.020	265.281
-18.075	14.934	265.897	-18.167	14.991	265.245
-18.080	14.900	265.308	-18.170	14.961	265.243
-18.081	14.878	265.305	-18.172	14.934	265.274
-18.085	14.850	265.324	-18.175	14.905	265.278
-18.088	14.819	265.356	-18.177	14.876	265.277
-18.090	14.793	265.325	-18.179	14.849	265.296
-18.092	14.762	265.371	-18.182	14.819	265.296
-18.096	14.733	265.349	-18.184	14.790	265.349
-18.098	14.704	265.392	-18.187	14.763	265.368
-18.100	14.674	265.401	-18.189	14.734	265.440
-18.101	14.647	265.445	-18.193	14.707	265.679
-18.104	14.619	265.694	-18.197	14.682	266.171
-18.107	14.591	266.194	-18.199	14.651	266.223
-18.110	14.566	266.281	-18.201	14.625	266.218
-18.115	14.538	266.270	-18.202	14.596	266.166
-18.117	14.510	266.270	-18.204	14.566	266.131
-18.118	14.482	266.269	-18.206	14.538	266.044
-18.120	14.453	266.211	-18.208	14.510	266.098
-18.122	14.423	266.195	-18.210	14.480	266.114
-18.124	14.394	266.177	-18.212	14.453	266.119
-18.126	14.363	266.195	-18.214	14.423	266.133
-18.128	14.340	266.216	-18.215	14.401	266.071
-18.129	14.315	266.216	-18.217	14.371	266.066
-18.132	14.286	266.162	-18.219	14.341	266.050
-18.134	14.249	266.157	-18.221	14.309	266.003
-18.137	14.222	266.112	-18.223	14.280	265.993
-18.138	14.200	266.112	-18.225	14.257	266.039
-18.139	14.165	266.158	-18.227	14.224	266.107
-18.141	14.141	266.158	-18.229	14.201	266.167
-18.144	14.109	266.202	-18.231	14.172	266.120
-18.146	14.080	266.212	-18.232	14.143	266.109
-18.148	14.053	266.211	-18.235	14.109	266.119
-18.149	14.025	266.185	-18.236	14.086	266.041
-18.152	13.993	266.158	-18.238	14.056	266.037
-18.153	13.967	266.065	-18.240	14.029	266.034
-18.155	13.939	266.129	-18.242	13.999	266.059
-18.157	13.912	266.129	-18.244	13.971	266.076
-18.158	13.885	266.159	-18.246	13.944	266.104
-18.161	13.856	266.185	-18.248	13.915	266.203
-18.163	13.826	266.228	-18.251	13.887	266.554
-18.163	13.799	266.336	-18.255	13.863	267.087
-18.164	13.773	266.939	-18.260	13.837	267.820
-18.167	13.744	268.052	-18.261	13.809	267.874
-18.174	13.720	268.121	-18.263	13.778	267.976
-18.175	13.690	268.017	-18.264	13.750	268.003
-18.177	13.662	268.056	-18.265	13.724	268.109
-18.178	13.630	268.149	-18.267	13.695	268.141
-18.179	13.601	268.198	-18.268	13.665	268.131
-18.181	13.577	268.205	-18.269	13.637	268.186
-18.182	13.547	268.205	-18.270	13.608	268.240
-18.183	13.521	268.263	-18.271	13.578	268.269
-18.183	13.492	268.315	-18.272	13.551	268.312
-18.185	13.465	268.347	-18.273	13.522	268.330
-18.187	13.434	268.377	-18.275	13.494	268.390
-18.187	13.404	268.505	-18.276	13.464	268.491
-18.188	13.375	268.541	-18.277	13.437	268.496
-18.189	13.348	268.497	-18.278	13.408	268.488
-18.190	13.329	268.497	-18.279	13.377	268.577
-18.192	13.291	268.622	-18.280	13.351	268.526
-18.193	13.261	268.604	-18.281	13.322	268.583
-18.194	13.234	268.604	-18.282	13.293	268.616
-18.196	13.208	268.623	-18.282	13.266	268.548
-18.196	13.178	268.702	-18.283	13.237	268.558
-18.197	13.147	268.702	-18.284	13.207	268.588
-18.198	13.118	268.611	-18.284	13.181	268.531
-18.199	13.093	268.611	-18.285	13.150	268.546
-18.198	13.062	268.637	-18.286	13.122	268.559
-18.200	13.035	268.568	-18.287	13.094	268.501
-18.201	13.010	268.568	-18.288	13.064	268.573
-18.202	12.982	268.617	-18.289	13.038	268.567
-18.203	12.947	268.651	-18.289	13.007	268.498
-18.203	12.924	268.651	-18.290	12.981	268.454
-18.205	12.896	268.578	-18.291	12.952	268.483
-18.205	12.863	268.570	-18.292	12.922	268.451
-18.205	12.838	268.570	-18.293	12.896	268.499
-18.207	12.807	268.540	-18.293	12.867	268.476
-18.209	12.778	268.525	-18.294	12.837	268.437
-18.208	12.749	268.571	-18.295	12.808	268.471
-18.209	12.721	268.523	-18.295	12.783	268.378
-18.212	12.693	268.511	-18.296	12.753	268.343
-18.212	12.679	268.511	-18.297	12.724	268.389
-18.210	12.634	268.465	-18.298	12.696	268.360
-18.211	12.610	268.465	-18.299	12.667	268.314
-18.212	12.581	268.445	-18.300	12.637	268.373
-18.214	12.550	268.409	-18.301	12.611	268.354
-18.214	12.522	268.460	-18.302	12.581	268.361
-18.214	12.495	268.458	-18.302	12.554	268.367
-18.216	12.466	268.422	-18.303	12.526	268.271
-18.218	12.437	268.425	-18.304	12.494	268.275
-18.218	12.410	268.372	-18.305	12.469	268.331
-18.219	12.381	268.364	-18.306	12.439	268.281
-18.222	12.350	268.365	-18.307	12.409	268.228
-18.221	12.325	268.365	-18.308	12.383	268.274
-18.222	12.294	268.320	-18.309	12.352	268.267
-18.223	12.266	268.321	-18.309	12.326	268.260
-18.224	12.250	268.321	-18.310	12.296	268.234
-18.225	12.210	268.338	-18.311	12.267	268.156
-18.226	12.182	268.302	-18.312	12.240	268.167
-18.225	12.153	268.257	-18.313	12.210	268.211
-18.228	12.123	268.239	-18.314	12.180	268.155
-18.228	12.095	268.254	-18.315	12.155	268.208
-18.228	12.065	268.247	-18.317	12.126	268.341
-18.230	12.036	268.279	-18.318	12.096	268.489
-18.229	12.010	268.595	-18.319	12.070	268.539
-18.231	11.980	268.586	-18.319	12.040	268.445
-18.233	11.954	268.518	-18.320	12.013	268.396
-18.236	11.924	268.484	-18.321	11.983	268.444
-18.235	11.894	268.501	-18.322	11.953	268.413
-18.235	11.867	268.461	-18.323	11.928	268.590
-18.234	11.837	268.697	-18.326	11.901	269.027
-18.235	11.809	268.758	-18.329	11.873	269.761
-18.234	11.787	269.450	-18.330	11.848	269.821
-18.237	11.760	270.220	-18.330	11.820	269.882
-18.241	11.730	269.949	-18.331	11.790	270.024
-18.242	11.698	269.986	-18.332	11.762	270.361
-18.241	11.675	270.233	-18.335	11.737	271.005
-18.239	11.650	271.077	-18.339	11.713	271.970
-18.238	11.634	271.691	-18.338	11.683	272.176
-18.242	11.604	272.846	-18.337	11.656	272.201
-18.251	11.566	272.275	-18.337	11.627	272.307
-18.246	11.538	272.367	-18.337	11.600	272.659
-18.243	11.509	272.787	-18.339	11.575	273.286
-18.242	11.486	273.157	-18.342	11.550	274.269
-18.240	11.464	274.551	-18.343	11.524	274.904
-18.244	11.439	275.491	-18.340	11.497	274.921
-18.252	11.408	275.048	-18.339	11.468	275.042
-18.248	11.382	275.073	-18.338	11.441	275.366
-18.244	11.351	275.340	-18.337	11.414	275.877
-18.241	11.326	275.859	-18.339	11.388	276.782
-18.240	11.304	277.282	-18.340	11.366	277.885
-18.238	11.284	278.153	-18.344	11.342	279.417
-18.239	11.265	279.554	-18.344	11.316	280.372
-18.237	11.238	280.867	-18.339	11.288	280.447
-18.242	11.210	280.674	-18.335	11.260	280.624
-18.235	11.180	280.505	-18.331	11.234	280.971
-18.229	11.149	280.708	-18.329	11.207	281.613
-18.222	11.119	281.360	-18.328	11.182	282.570
-18.219	11.099	282.881	-18.328	11.160	283.742
-18.216	11.079	284.460	-18.329	11.136	285.258
-18.215	11.063	286.230	-18.331	11.114	287.108
-18.220	11.045	288.458	-18.329	11.090	288.194
-18.214	11.031	289.001	-18.320	11.063	288.222
-18.227	10.983	289.179	-18.313	11.035	288.606
-18.214	10.955	288.264	-18.307	11.010	289.117
-18.200	10.926	288.736	-18.302	10.985	289.966
-18.190	10.905	289.985	-18.299	10.962	290.978
-18.186	10.880	291.589	-18.290	10.935	291.422
-18.184	10.853	292.016	-18.279	10.908	291.424
-18.176	10.826	291.430	-18.270	10.883	291.411
-18.167	10.799	291.482	-18.259	10.856	291.440
-18.157	10.772	291.437	-18.249	10.830	291.433
-18.146	10.741	291.483	-18.239	10.803	291.523
-18.137	10.715	291.577	-18.228	10.775	291.616
-18.125	10.690	291.632	-18.218	10.749	291.613
-18.118	10.671	291.632	-18.207	10.722	291.622
-18.105	10.637	291.661	-18.199	10.698	291.836
-18.095	10.610	291.694	-18.191	10.671	292.365
-18.083	10.587	292.050	-18.184	10.647	293.148
-18.071	10.565	293.299	-18.177	10.622	293.817
-18.067	10.542	294.387	-18.165	10.597	293.788
-18.061	10.513	293.858	-18.154	10.570	293.915
-18.049	10.486	293.907	-18.144	10.543	294.251
-18.036	10.456	294.130	-18.136	10.520	294.782
-18.024	10.431	294.823	-18.129	10.494	295.652
-18.018	10.418	295.328	-18.120	10.471	296.252
-18.010	10.393	296.940	-18.107	10.446	296.286
-18.005	10.352	296.354	-18.095	10.420	296.310
-17.995	10.331	296.354	-18.083	10.394	296.550
-17.978	10.301	296.389	-18.073	10.369	297.097
-17.965	10.277	296.686	-18.064	10.346	297.629
-17.951	10.250	297.645	-18.051	10.320	297.714
-17.943	10.223	297.804	-18.038	10.294	297.863
-17.931	10.199	297.835	-18.027	10.270	298.096
-17.919	10.172	298.037	-18.016	10.246	298.567
-17.904	10.147	298.422	-18.007	10.221	299.408
-17.894	10.127	299.765	-17.999	10.199	300.507
-17.885	10.111	300.576	-17.992	10.175	301.860
-17.876	10.088	302.093	-17.979	10.151	302.126
[truncated: 1,235 more rows]
